# Supplementary material for: Microbiota of the prostate tumor environment investigated by whole-transcriptome profiling
Source: Genome Med. 2022 Jan 25;14:9. doi: 10.1186/s13073-022-01011-3 (PMC8787950; doi:10.1186/s13073-022-01011-3)
Supplement: Supplementary file 2 — Additional file 2: Table S3. Differentially expressed host genes identified in the malignant tissue samples having high vs. low Shewanella counts. [file 13073_2022_1011_MOESM2_ESM.xlsx]

## Sheet: Supplementary
Additional file 2 of
Microbiota of the prostate tumor environment investigated by whole-transcriptome profiling
Paul Vinu Salachan, Martin Rasmussen, Jacob Fredsøe, Benedicte Ulhøi, Michael Borre, Karina Dalsgaard Sørensen
Table S2. Differentially expressed host genes identified in the malignant tissue samples having a high vs. low Shewanella count. Showing only those genes that have an adjusted p value less than 0.05 and a log2 fold change greater than |0.58|, corresponding to a fold change of 1.5. Significant (p<0.05) KEGG pathways, if any, are also provided.

## Sheet: Up
Genes up-regulated in the high vs. low Shewanella count group									Category	Term	Count	%	PValue	Genes	List Total	Pop Hits	Pop Total	Fold Enrichment	Bonferroni	Benjamini	FDR
	baseMean	log2FoldChange	lfcSE	stat	pvalue	padj			KEGG_PATHWAY	hsa00190:Oxidative phosphorylation	11	25.5814	1.3274e-11	ENSG00000198938, ENSG00000212907, ENSG00000198695, ENSG00000198763, ENSG00000198886, ENSG00000198786, ENSG00000198712, ENSG00000198888, ENSG00000198899, ENSG00000198804, ENSG00000198727	26	133	6879	21.8823	5.30962e-10	5.13197e-10	4.74707e-10
ENSG00000092054	30.556	3.00431	0.726755	4.13386	3.56716e-05	0.0105685			KEGG_PATHWAY	hsa05012:Parkinson's disease	11	25.5814	2.56599e-11	ENSG00000198938, ENSG00000212907, ENSG00000198695, ENSG00000198763, ENSG00000198886, ENSG00000198786, ENSG00000198712, ENSG00000198888, ENSG00000198899, ENSG00000198804, ENSG00000198727	26	142	6879	20.4954	1.0264e-09	5.13197e-10	4.74707e-10
ENSG00000100156	151.815	0.873354	0.225474	3.87341	0.000107322	0.0166546			KEGG_PATHWAY	hsa01100:Metabolic pathways	15	34.8837	1.77826e-05	ENSG00000198695, ENSG00000198763, ENSG00000116649, ENSG00000198886, ENSG00000198786, ENSG00000198712, ENSG00000198888, ENSG00000198899, ENSG00000177666, ENSG00000198804, ENSG00000198727, ENSG00000198938, ENSG00000169710, ENSG00000212907, ENSG00000109576	26	1219	6879	3.25566	0.000711056	0.000237101	0.000219318
ENSG00000104369	189.142	0.635165	0.17236	3.6851	0.000228613	0.0225514			KEGG_PATHWAY	hsa04260:Cardiac muscle contraction	5	11.6279	0.000138621	ENSG00000092054, ENSG00000198938, ENSG00000198712, ENSG00000198804, ENSG00000198727	26	75	6879	17.6385	0.00552989	0.00138621	0.00128225
ENSG00000105193	2703.23	0.756067	0.22431	3.37063	0.000749964	0.0408548			KEGG_PATHWAY	hsa05010:Alzheimer's disease	5	11.6279	0.00290754	ENSG00000198938, ENSG00000198712, ENSG00000198899, ENSG00000198804, ENSG00000198727	26	168	6879	7.87431	0.109944	0.0232603	0.0215158
ENSG00000107281	1979.23	0.592933	0.137465	4.31334	1.60804e-05	0.00667761			KEGG_PATHWAY	hsa05016:Huntington's disease	5	11.6279	0.00469794	ENSG00000198938, ENSG00000198712, ENSG00000198899, ENSG00000198804, ENSG00000198727	26	192	6879	6.89002	0.171684	0.0313196	0.0289706
ENSG00000109576	459.579	0.593201	0.17543	3.38142	0.00072113	0.0396957
ENSG00000116649	292.989	0.623974	0.159073	3.92257	8.7611e-05	0.0149902
ENSG00000128594	137.252	0.586271	0.164944	3.55436	0.000378898	0.0292531
ENSG00000142273	220.045	0.663773	0.201421	3.29546	0.000982621	0.0482544
ENSG00000149798	98.3663	0.777653	0.226636	3.43129	0.000600719	0.0357262
ENSG00000153292	1698.66	1.26159	0.34527	3.65392	0.000258263	0.0236942
ENSG00000168528	736.75	0.608665	0.165596	3.6756	0.00023729	0.0225514
ENSG00000169710	19772.1	0.962721	0.280526	3.43184	0.000599495	0.0357262
ENSG00000171159	168.592	0.630635	0.191187	3.29853	0.000971926	0.0480837
ENSG00000176973	271.86	0.622298	0.178264	3.49088	0.000481439	0.0335838
ENSG00000177666	743.737	0.665096	0.133783	4.97146	6.64522e-07	0.00104076
ENSG00000180089	16.5253	0.689967	0.199885	3.45182	0.000556826	0.0344365
ENSG00000180581	92.6548	1.1722	0.319735	3.66616	0.000246219	0.023127
ENSG00000183248	187.448	1.07588	0.322735	3.33364	0.000857167	0.043821
ENSG00000184709	665.879	0.950118	0.2548	3.72887	0.00019234	0.0206498
ENSG00000184956	474.15	2.69354	0.704933	3.82099	0.000132916	0.0178271
ENSG00000189283	152.413	0.662881	0.185647	3.57066	0.000356089	0.0284751
ENSG00000196656	81.4157	2.54219	0.671129	3.78793	0.000151908	0.0194361
ENSG00000198695	12223.2	0.92866	0.259091	3.5843	0.000337978	0.0274912
ENSG00000198712	50441.6	0.914646	0.198414	4.60979	4.03076e-06	0.00357563
ENSG00000198727	52905.9	1.1834	0.272032	4.35023	1.35997e-05	0.00631187
ENSG00000198763	36472.3	1.1613	0.287563	4.03843	5.38109e-05	0.0125301
ENSG00000198786	59081.3	1.12187	0.275739	4.0686	4.72968e-05	0.0117844
ENSG00000198804	187815	0.784484	0.15414	5.08944	3.59117e-07	0.000850031
ENSG00000198886	106469	1.27428	0.286405	4.44924	8.61745e-06	0.0054876
ENSG00000198888	41427.9	1.25804	0.337005	3.73299	0.000189218	0.0206498
ENSG00000198899	44175.8	1.09073	0.275109	3.96471	7.34846e-05	0.0142357
ENSG00000198938	67229.1	0.684572	0.172141	3.97682	6.98434e-05	0.0140111
ENSG00000205609	1121.49	1.03924	0.269819	3.85164	0.000117332	0.0166546
ENSG00000212864	52.4304	0.786492	0.229191	3.4316	0.000600021	0.0357262
ENSG00000212907	9805	1.20192	0.311368	3.86013	0.000113326	0.0166546
ENSG00000213830	41.1374	0.722942	0.158108	4.57246	4.82027e-06	0.00368382
ENSG00000224269	19.7579	1.13343	0.332529	3.40851	0.000653192	0.0371212
ENSG00000227097	452.589	0.850308	0.210597	4.03761	5.3998e-05	0.0125301
ENSG00000227195	156742	1.20677	0.352699	3.42154	0.000622681	0.0365729
ENSG00000228589	94.1544	1.31592	0.393323	3.34566	0.000820872	0.0425165
ENSG00000230882	163.784	1.0162	0.234322	4.33675	1.44603e-05	0.00633842
ENSG00000232640	16.2006	0.689991	0.208241	3.31343	0.000921578	0.0462156
ENSG00000233927	2465.94	0.645037	0.157595	4.09301	4.25804e-05	0.0111986
ENSG00000235687	86.2827	3.23594	0.840476	3.85013	0.000118054	0.0166546
ENSG00000237580	20.4871	1.79924	0.500401	3.5956	0.00032365	0.0270871
ENSG00000237836	40.2719	1.07552	0.319356	3.36776	0.000757804	0.0409525
ENSG00000239556	15.5054	0.82191	0.20775	3.95625	7.61348e-05	0.0142357
ENSG00000242539	30.6936	1.30842	0.348836	3.75081	0.000176267	0.0206011
ENSG00000243056	106.601	0.714145	0.197821	3.61006	0.000306129	0.0261291
ENSG00000243679	59.2806	0.806544	0.17704	4.55572	5.22062e-06	0.00386163
ENSG00000248527	3922.78	0.821815	0.245006	3.35427	0.000795749	0.0422318
ENSG00000250853	192.549	0.790305	0.239032	3.30627	0.000945476	0.0470917
ENSG00000253816	199.791	1.29946	0.355341	3.65692	0.000255259	0.0235097
ENSG00000253861	229.233	1.27106	0.36749	3.45877	0.000542656	0.0344365
ENSG00000257529	25.094	1.61115	0.461653	3.48997	0.000483076	0.0335838
ENSG00000257704	68.33	0.582734	0.177054	3.29128	0.00099734	0.0485741
ENSG00000261373	104.371	0.885031	0.234799	3.76932	0.000163693	0.0199723
ENSG00000262580	362.783	0.62336	0.169243	3.68323	0.000230295	0.0225514
ENSG00000262814	256.844	0.697585	0.182094	3.8309	0.000127674	0.0175701
ENSG00000265690	189.24	0.712342	0.179305	3.9728	7.10321e-05	0.0140111
ENSG00000266402	56.2335	0.720709	0.19177	3.7582	0.000171141	0.0205581
ENSG00000267523	23.2532	0.80922	0.197599	4.09528	4.21666e-05	0.0111986
ENSG00000273142	87.9243	1.17008	0.264958	4.41611	1.00495e-05	0.00580606
ENSG00000275830	20.8115	0.769657	0.225252	3.41687	0.000633454	0.0370219
ENSG00000277258	460.276	0.658959	0.149951	4.39448	1.11038e-05	0.00593788
ENSG00000283761	436.245	0.650605	0.158384	4.10777	3.99499e-05	0.0111986
ENSG00000284727	29.4562	0.675606	0.188283	3.58826	0.000332897	0.0273765
ENSG00000285128	21.2012	1.01386	0.289998	3.49608	0.000472145	0.0332237
ENSG00000285283	538.358	1.19547	0.320847	3.72599	0.000194546	0.0206498
ENSG00000286403	275.895	0.60859	0.183215	3.32173	0.000894596	0.0452459

## Sheet: Down
Genes down-regulated in the high vs. low Shewanella count group									Category	Term	Count	%	PValue	Genes	List Total	Pop Hits	Pop Total	Fold Enrichment	Bonferroni	Benjamini	FDR
	baseMean	log2FoldChange	lfcSE	stat	pvalue	padj			KEGG_PATHWAY	hsa04620:Toll-like receptor signaling pathway	7	7.6087	1.31131e-05	ENSG00000174130, ENSG00000101916, ENSG00000169248, ENSG00000276085, ENSG00000138755, ENSG00000174125, ENSG00000154589	36	106	6879	12.6187	0.000891301	0.000891693	0.000891693
ENSG00000235174	135.266	-4.18885	0.821636	-5.09819	3.42924e-07	0.000850031
ENSG00000229314	276.128	-3.51801	0.858102	-4.09976	4.13582e-05	0.0111986
ENSG00000259623	30.6842	-3.19336	0.766423	-4.16657	3.09216e-05	0.00963045
ENSG00000151790	17.2432	-2.73412	0.607855	-4.49799	6.85996e-06	0.00473678
ENSG00000211937	29.2895	-2.34575	0.642844	-3.64902	0.000263241	0.0240576
ENSG00000278196	25.9138	-2.34212	0.66962	-3.49768	0.000469326	0.0332237
ENSG00000075673	41.975	-2.16517	0.601194	-3.60144	0.000316456	0.0267518
ENSG00000211675	274.609	-1.88918	0.543817	-3.47393	0.000512898	0.0343838
ENSG00000211666	77.7442	-1.83227	0.543268	-3.37268	0.000744407	0.0406931
ENSG00000082196	322.6	-1.81015	0.417353	-4.33723	1.44289e-05	0.00633842
ENSG00000138755	272.919	-1.76168	0.41344	-4.26104	2.0348e-05	0.00752557
ENSG00000129654	16.6814	-1.72698	0.525942	-3.28359	0.00102495	0.0492888
ENSG00000079689	45.6363	-1.7236	0.438661	-3.92923	8.522e-05	0.0149419
ENSG00000223466	42.6273	-1.71898	0.356398	-4.82322	1.41262e-06	0.00175983
ENSG00000211896	1464.54	-1.70321	0.512509	-3.32327	0.000889675	0.0450934
ENSG00000090402	206.806	-1.60839	0.45447	-3.53905	0.000401566	0.0300167
ENSG00000185304	227.538	-1.56827	0.371041	-4.22668	2.37168e-05	0.00837876
ENSG00000172724	69.5144	-1.56643	0.391347	-4.00266	6.26339e-05	0.0133563
ENSG00000255526	44.2343	-1.56507	0.445456	-3.51342	0.000442386	0.0326208
ENSG00000169248	114.185	-1.38045	0.412959	-3.34284	0.00082926	0.0428572
ENSG00000264294	141.924	-1.35119	0.361956	-3.73302	0.000189199	0.0206498
ENSG00000274091	14.6061	-1.3372	0.347913	-3.84348	0.000121304	0.016791
ENSG00000106536	17.3849	-1.30792	0.373261	-3.50405	0.000458236	0.0331436
ENSG00000285542	16.5528	-1.24493	0.261858	-4.75423	1.99203e-06	0.00212258
ENSG00000224099	30.1949	-1.24094	0.324265	-3.82694	0.000129745	0.0176621
ENSG00000269994	16.7542	-1.23068	0.327804	-3.75431	0.000173817	0.0205713
ENSG00000276085	14.6319	-1.22897	0.325847	-3.77162	0.000162188	0.0199723
ENSG00000285608	265.706	-1.21936	0.204363	-5.96663	2.42204e-09	5.35984e-05
ENSG00000134028	47.97	-1.20743	0.340742	-3.54354	0.000394799	0.0299639
ENSG00000173809	38.4231	-1.14879	0.323064	-3.55593	0.000376649	0.0292304
ENSG00000204118	28.4994	-1.12438	0.316369	-3.554	0.000379413	0.0292531
ENSG00000169442	54.6991	-1.12382	0.274072	-4.10046	4.12335e-05	0.0111986
ENSG00000196242	128.777	-1.12222	0.309995	-3.62013	0.00029445	0.0257581
ENSG00000114805	72.9778	-1.10358	0.286051	-3.858	0.000114321	0.0166546
ENSG00000287496	22.0929	-1.0909	0.20416	-5.34335	9.12461e-08	0.000359046
ENSG00000163519	27.8451	-1.07145	0.300587	-3.56454	0.000364494	0.028717
ENSG00000153165	46.2479	-1.0315	0.284413	-3.62676	0.000286997	0.0256348
ENSG00000156414	26.1756	-1.02841	0.24511	-4.19571	2.72017e-05	0.00886955
ENSG00000118972	521.445	-1.01981	0.204303	-4.99168	5.98567e-07	0.00101201
ENSG00000106819	345.285	-1.0143	0.29125	-3.48259	0.000496595	0.0340673
ENSG00000281468	22.4102	-1.0125	0.225322	-4.49356	7.00412e-06	0.00473678
ENSG00000267006	16.1708	-0.998486	0.178711	-5.58716	2.30809e-08	0.000182108
ENSG00000100079	15.9422	-0.98639	0.291995	-3.37811	0.000729864	0.0400833
ENSG00000121807	81.775	-0.971512	0.244112	-3.97979	6.89775e-05	0.0140111
ENSG00000091844	333.945	-0.965269	0.25899	-3.72705	0.000193733	0.0206498
ENSG00000259834	39.49	-0.959004	0.239953	-3.99663	6.42498e-05	0.0135785
ENSG00000197927	19.8976	-0.954353	0.254651	-3.74769	0.000178473	0.0206011
ENSG00000206727	33.106	-0.948201	0.253651	-3.73821	0.000185335	0.0206498
ENSG00000207014	33.106	-0.948201	0.253651	-3.73821	0.000185335	0.0206498
ENSG00000141682	49.6765	-0.945921	0.236074	-4.00689	6.15248e-05	0.013239
ENSG00000138079	50.0603	-0.945322	0.282057	-3.35153	0.000803653	0.0423318
ENSG00000105967	133.788	-0.937839	0.223591	-4.19444	2.73543e-05	0.00886955
ENSG00000107742	383.294	-0.923337	0.248676	-3.71301	0.000204806	0.0211077
ENSG00000277806	18.4034	-0.90952	0.164354	-5.53392	3.1316e-08	0.000185312
ENSG00000116824	126.238	-0.906455	0.241665	-3.75088	0.000176217	0.0206011
ENSG00000101916	44.3405	-0.887794	0.241095	-3.68234	0.000231098	0.0225514
ENSG00000150681	34.51	-0.875962	0.221439	-3.95576	7.62903e-05	0.0142357
ENSG00000171659	146.949	-0.861245	0.201022	-4.28434	1.83286e-05	0.00720824
ENSG00000175857	57.619	-0.85643	0.216759	-3.95107	7.78018e-05	0.0143873
ENSG00000053747	1406.42	-0.855606	0.22563	-3.79208	0.000149389	0.0192176
ENSG00000198963	951.41	-0.847852	0.249036	-3.40454	0.000662761	0.0372626
ENSG00000129226	379.752	-0.845778	0.213356	-3.96417	7.36509e-05	0.0142357
ENSG00000170961	72.2168	-0.843759	0.257589	-3.2756	0.00105438	0.0498149
ENSG00000152578	20.3716	-0.829812	0.240947	-3.44396	0.000573254	0.0350245
ENSG00000126860	150.504	-0.827242	0.166769	-4.96039	7.03512e-07	0.00104076
ENSG00000241472	108.76	-0.821163	0.18476	-4.4445	8.80983e-06	0.0054876
ENSG00000117091	115.745	-0.820521	0.236072	-3.47572	0.00050948	0.0343838
ENSG00000165168	664.494	-0.81295	0.198831	-4.08865	4.33898e-05	0.0112184
ENSG00000162545	740.034	-0.812919	0.210717	-3.85787	0.000114382	0.0166546
ENSG00000287602	21.4931	-0.797139	0.187555	-4.25015	2.13628e-05	0.00777933
ENSG00000106952	34.14	-0.78778	0.230677	-3.41507	0.000637653	0.0370918
ENSG00000072401	320.393	-0.783863	0.147459	-5.31581	1.06182e-07	0.000359046
ENSG00000009790	175.694	-0.775441	0.210644	-3.68129	0.000232053	0.0225514
ENSG00000172322	34.688	-0.7726	0.222734	-3.46872	0.000522948	0.0343838
ENSG00000174130	87.7405	-0.771593	0.192391	-4.01054	6.05799e-05	0.0131553
ENSG00000242948	19.2423	-0.769182	0.197175	-3.90102	9.57883e-05	0.015606
ENSG00000115956	181.888	-0.764346	0.203515	-3.75573	0.000172837	0.0205581
ENSG00000118402	143.419	-0.751673	0.224403	-3.34966	0.0008091	0.0423318
ENSG00000127951	825.152	-0.744338	0.180479	-4.12424	3.71968e-05	0.0107372
ENSG00000163563	103.54	-0.737549	0.210447	-3.50468	0.000457162	0.0331436
ENSG00000109943	23.5214	-0.733383	0.197285	-3.71738	0.000201303	0.0210834
ENSG00000179331	30.1987	-0.725895	0.158232	-4.58755	4.48484e-06	0.00366056
ENSG00000272345	27.2239	-0.724256	0.171876	-4.21382	2.51088e-05	0.0086134
ENSG00000242616	732.309	-0.721972	0.165575	-4.3604	1.29825e-05	0.00630788
ENSG00000154589	21.3799	-0.716937	0.201158	-3.56405	0.00036518	0.028717
ENSG00000081237	1075.77	-0.715531	0.199985	-3.57792	0.000346336	0.0280018
ENSG00000162654	829.252	-0.709412	0.188813	-3.75723	0.000171807	0.0205581
ENSG00000127083	168.301	-0.701948	0.200065	-3.5086	0.000450472	0.0330113
ENSG00000147138	111.778	-0.701593	0.205691	-3.41091	0.000647471	0.0370918
ENSG00000271971	32.0207	-0.699483	0.119292	-5.86362	4.52881e-09	5.35984e-05
ENSG00000120280	36.6194	-0.697555	0.166932	-4.17867	2.93213e-05	0.00937886
ENSG00000185862	169.872	-0.691099	0.158572	-4.35826	1.31098e-05	0.00630788
ENSG00000273709	223.907	-0.681114	0.197412	-3.45022	0.00056012	0.0344365
ENSG00000274062	223.907	-0.681114	0.197412	-3.45022	0.00056012	0.0344365
ENSG00000274432	223.907	-0.681114	0.197412	-3.45022	0.00056012	0.0344365
ENSG00000274585	223.907	-0.681114	0.197412	-3.45022	0.00056012	0.0344365
ENSG00000274862	223.907	-0.681114	0.197412	-3.45022	0.00056012	0.0344365
ENSG00000275219	223.907	-0.681114	0.197412	-3.45022	0.00056012	0.0344365
ENSG00000275616	223.907	-0.681114	0.197412	-3.45022	0.00056012	0.0344365
ENSG00000276596	223.907	-0.681114	0.197412	-3.45022	0.00056012	0.0344365
ENSG00000277903	223.907	-0.681114	0.197412	-3.45022	0.00056012	0.0344365
ENSG00000278048	223.907	-0.681114	0.197412	-3.45022	0.00056012	0.0344365
ENSG00000278591	223.907	-0.681114	0.197412	-3.45022	0.00056012	0.0344365
ENSG00000279541	171.505	-0.679889	0.134805	-5.04349	4.57115e-07	0.000983628
ENSG00000054219	167.528	-0.676284	0.181025	-3.73587	0.000187067	0.0206498
ENSG00000169019	161.545	-0.664331	0.163824	-4.05515	5.01027e-05	0.0122261
ENSG00000163131	807.167	-0.663465	0.198797	-3.3374	0.000845666	0.0434206
ENSG00000223697	20.3309	-0.662122	0.166585	-3.97469	7.04712e-05	0.0140111
ENSG00000138678	67.4933	-0.661961	0.188988	-3.50266	0.000460629	0.0331436
ENSG00000170006	289.033	-0.655581	0.187532	-3.49584	0.000472567	0.0332237
ENSG00000272777	19.8792	-0.654324	0.176257	-3.71233	0.000205359	0.0211077
ENSG00000254584	47.5857	-0.649749	0.171008	-3.79952	0.000144977	0.0189591
ENSG00000253327	78.2232	-0.644613	0.157216	-4.10018	4.12821e-05	0.0111986
ENSG00000169570	447.568	-0.641112	0.117721	-5.44601	5.15114e-08	0.000243855
ENSG00000165025	335.141	-0.640407	0.136026	-4.70797	2.5019e-06	0.0024675
ENSG00000082074	464.803	-0.64021	0.194135	-3.29776	0.00097459	0.0480837
ENSG00000113532	215.815	-0.629106	0.185821	-3.38555	0.000710362	0.0394086
ENSG00000260197	27.9112	-0.622129	0.144831	-4.29555	1.74261e-05	0.00711164
ENSG00000245694	507.883	-0.613279	0.173071	-3.54351	0.000394846	0.0299639
ENSG00000280169	48.6431	-0.612497	0.156193	-3.92142	8.80286e-05	0.0149902
ENSG00000198865	96.2206	-0.608164	0.133876	-4.54273	5.55311e-06	0.0039831
ENSG00000174125	142.464	-0.605258	0.178035	-3.39966	0.000674704	0.0378442
ENSG00000165169	582.641	-0.604822	0.141404	-4.27725	1.89214e-05	0.00720824
ENSG00000106560	126.075	-0.604625	0.120505	-5.01743	5.23662e-07	0.00101201
ENSG00000182511	171.612	-0.604618	0.150079	-4.02867	5.60924e-05	0.0125301
ENSG00000166130	207.967	-0.597992	0.139712	-4.28018	1.86743e-05	0.00720824
ENSG00000225386	18.5912	-0.592857	0.16361	-3.6236	0.000290535	0.0257564
ENSG00000196074	252.914	-0.592232	0.170465	-3.47422	0.000512344	0.0343838
ENSG00000200091	14.7281	-0.592201	0.16167	-3.66304	0.000249244	0.0232268
ENSG00000273014	38.4941	-0.586677	0.148121	-3.9608	7.46981e-05	0.0142357
ENSG00000273284	31.9237	-0.584026	0.141303	-4.13315	3.57822e-05	0.0105685
