# Supplementary material for: Microbiota of the prostate tumor environment investigated by whole-transcriptome profiling
Source: Genome Med. 2022 Jan 25;14:9. doi: 10.1186/s13073-022-01011-3 (PMC8787950; doi:10.1186/s13073-022-01011-3)
Supplement: Supplementary file 3 — Additional file 3: Table S4. Differentially expressed host genes identified in the malignant tissue samples having low vs. high Vibrio parahaemolyticus and Staphylococcus saprophyticus counts, respectively. [file 13073_2022_1011_MOESM3_ESM.xlsx]

## Sheet: Supplementary
Additional file 3 of
Microbiota of the prostate tumor environment investigated by whole-transcriptome profiling
Paul Vinu Salachan, Martin Rasmussen, Jacob Fredsøe, Benedicte Ulhøi, Michael Borre, Karina Dalsgaard Sørensen
Table S3. Differentially expressed host genes identified in the malignant tissue samples having a low vs. high Vibrio parahaemolyticus (VP) and Staphylococcus saprophyticus (SS) counts, respectively. Showing only those genes that have an adjusted p value less than 0.05 and a log2 fold change greater than |0.58|, corresponding to a fold change of 1.5. Significant (p<0.05) KEGG pathways, if any, ar…

## Sheet: VP-Down
Genes down-regulated in the low vs. high V. parahaemolyticus count group
	baseMean	log2FoldChange	lfcSE	stat	pvalue	padj			Category	Term	Count	%	PValue	Genes	List Total	Pop Hits	Pop Total	Fold Enrichment	Bonferroni	Benjamini	FDR
ENSG00000270316	5.95199	4.9039	1.5222	3.22159	0.00127483	0.00772259			KEGG_PATHWAY	hsa05414:Dilated cardiomyopathy	19	1.85005	2.78617e-08	ENSG00000108823, ENSG00000161638, ENSG00000175084, ENSG00000075624, ENSG00000077943, ENSG00000173175, ENSG00000198523, ENSG00000153956, ENSG00000111245, ENSG00000114854, ENSG00000198467, ENSG00000135424, ENSG00000155897, ENSG00000144668, ENSG00000159251, ENSG00000140416, ENSG00000259207, ENSG00000163069, ENSG00000102683	315	84	6879	4.93957	6.29673e-06	6.29675e-06	5.87882e-06
ENSG00000229314	188.108	4.58045	0.568038	8.06363	7.40599e-16	1.51079e-11			KEGG_PATHWAY	hsa04022:cGMP-PKG signaling pathway	25	2.43427	1.60155e-07	ENSG00000129244, ENSG00000198523, ENSG00000065534, ENSG00000120907, ENSG00000170214, ENSG00000155897, ENSG00000184160, ENSG00000151729, ENSG00000274286, ENSG00000145936, ENSG00000101335, ENSG00000121361, ENSG00000058668, ENSG00000018625, ENSG00000072952, ENSG00000178363, ENSG00000118160, ENSG00000112658, ENSG00000173175, ENSG00000067842, ENSG00000171873, ENSG00000136160, ENSG00000151617, ENSG0000…	315	158	6879	3.45539	3.61943e-05	1.80975e-05	1.68963e-05
ENSG00000277027	10076.9	3.76411	0.830566	4.53199	5.84319e-06	0.000151267			KEGG_PATHWAY	hsa04270:Vascular smooth muscle contraction	21	2.04479	2.52919e-07	ENSG00000131477, ENSG00000072952, ENSG00000178363, ENSG00000092841, ENSG00000173175, ENSG00000077157, ENSG00000065534, ENSG00000171873, ENSG00000120907, ENSG00000155897, ENSG00000170214, ENSG00000167641, ENSG00000145936, ENSG00000188257, ENSG00000151617, ENSG00000101335, ENSG00000122786, ENSG00000169418, ENSG00000100078, ENSG00000107796, ENSG00000163017	315	117	6879	3.91966	5.71581e-05	1.90532e-05	1.77886e-05
ENSG00000227063	75.5819	3.48656	1.25821	2.77106	0.00558747	0.0236648			KEGG_PATHWAY	hsa04020:Calcium signaling pathway	26	2.53165	4.60022e-07	ENSG00000101470, ENSG00000108405, ENSG00000161714, ENSG00000198523, ENSG00000065534, ENSG00000120907, ENSG00000060558, ENSG00000170214, ENSG00000155897, ENSG00000151729, ENSG00000058668, ENSG00000184845, ENSG00000160951, ENSG00000113749, ENSG00000050628, ENSG00000178363, ENSG00000118160, ENSG00000114854, ENSG00000067842, ENSG00000181072, ENSG00000196557, ENSG00000171873, ENSG00000136160, ENSG0000…	315	179	6879	3.17201	0.00010396	2.59913e-05	2.42662e-05
ENSG00000279895	3.8358	3.08552	1.1909	2.59092	0.00957197	0.0354541			KEGG_PATHWAY	hsa05410:Hypertrophic cardiomyopathy (HCM)	16	1.55794	1.78409e-06	ENSG00000108823, ENSG00000161638, ENSG00000175084, ENSG00000075624, ENSG00000077943, ENSG00000153956, ENSG00000111245, ENSG00000114854, ENSG00000198467, ENSG00000135424, ENSG00000144668, ENSG00000159251, ENSG00000140416, ENSG00000259207, ENSG00000163069, ENSG00000102683	315	78	6879	4.47961	0.000403123	8.06408e-05	7.52885e-05
ENSG00000171201	6.73903	3.05813	0.94171	3.24742	0.00116457	0.00723073			KEGG_PATHWAY	hsa04510:Focal adhesion	26	2.53165	6.34804e-06	ENSG00000105971, ENSG00000161638, ENSG00000148082, ENSG00000105974, ENSG00000112769, ENSG00000128591, ENSG00000077157, ENSG00000065534, ENSG00000135424, ENSG00000118971, ENSG00000166333, ENSG00000144668, ENSG00000187498, ENSG00000101335, ENSG00000259207, ENSG00000035403, ENSG00000112715, ENSG00000075624, ENSG00000077943, ENSG00000077522, ENSG00000197565, ENSG00000111245, ENSG00000170962, ENSG0000…	315	206	6879	2.75626	0.00143363	0.00023911	0.000223239
ENSG00000228278	298.701	2.77897	0.42289	6.57136	4.98572e-11	5.2157e-08			KEGG_PATHWAY	hsa04024:cAMP signaling pathway	24	2.3369	3.07564e-05	ENSG00000149295, ENSG00000266964, ENSG00000106018, ENSG00000129244, ENSG00000125384, ENSG00000050628, ENSG00000176697, ENSG00000178363, ENSG00000173175, ENSG00000198523, ENSG00000067842, ENSG00000181072, ENSG00000138622, ENSG00000155897, ENSG00000135312, ENSG00000151617, ENSG00000126458, ENSG00000101335, ENSG00000058668, ENSG00000162009, ENSG00000169418, ENSG00000184845, ENSG00000018625, ENSG0000…	315	198	6879	2.64704	0.00692694	0.000992991	0.000927085
ENSG00000163810	14512.7	2.68494	0.61535	4.36328	1.28129e-05	0.000267256			KEGG_PATHWAY	hsa05412:Arrhythmogenic right ventricular cardiomyopathy (ARVC)	13	1.26582	4.13615e-05	ENSG00000108823, ENSG00000161638, ENSG00000152661, ENSG00000175084, ENSG00000075624, ENSG00000077943, ENSG00000153956, ENSG00000135424, ENSG00000170558, ENSG00000144668, ENSG00000259207, ENSG00000163069, ENSG00000102683	315	67	6879	4.23724	0.00930434	0.00116846	0.00109091
ENSG00000128645	14.6619	2.45418	0.569989	4.30566	1.6649e-05	0.000324851			KEGG_PATHWAY	hsa04261:Adrenergic signaling in cardiomyocytes	19	1.85005	4.98091e-05	ENSG00000129244, ENSG00000178363, ENSG00000173175, ENSG00000198523, ENSG00000153956, ENSG00000111245, ENSG00000114854, ENSG00000198467, ENSG00000067842, ENSG00000135447, ENSG00000171873, ENSG00000120907, ENSG00000197616, ENSG00000155897, ENSG00000170214, ENSG00000159251, ENSG00000140416, ENSG00000058668, ENSG00000018625	315	138	6879	3.00669	0.011194	0.00125076	0.00116775
ENSG00000163092	20.0716	2.43958	0.811159	3.00752	0.00263387	0.0134521			KEGG_PATHWAY	hsa04978:Mineral absorption	10	0.97371	0.000132104	ENSG00000129244, ENSG00000205364, ENSG00000125148, ENSG00000174358, ENSG00000187193, ENSG00000198417, ENSG00000125144, ENSG00000169715, ENSG00000018625, ENSG00000089472	315	44	6879	4.9632	0.0294162	0.00298556	0.0027874
ENSG00000233913	46.0513	2.32242	0.631131	3.67977	0.000233441	0.00221029			KEGG_PATHWAY	hsa04974:Protein digestion and absorption	14	1.36319	0.000158293	ENSG00000129244, ENSG00000118160, ENSG00000197565, ENSG00000174358, ENSG00000196549, ENSG00000142156, ENSG00000187498, ENSG00000142173, ENSG00000112280, ENSG00000183023, ENSG00000049089, ENSG00000092758, ENSG00000187955, ENSG00000018625	315	88	6879	3.47424	0.0351446	0.0032522	0.00303634
ENSG00000235174	135.266	2.31158	0.763248	3.02861	0.00245685	0.0127544			KEGG_PATHWAY	hsa04080:Neuroactive ligand-receptor interaction	27	2.62902	0.000344121	ENSG00000149295, ENSG00000108405, ENSG00000125384, ENSG00000120907, ENSG00000170214, ENSG00000184160, ENSG00000274286, ENSG00000100448, ENSG00000184845, ENSG00000160951, ENSG00000113749, ENSG00000106018, ENSG00000108556, ENSG00000050628, ENSG00000175697, ENSG00000181072, ENSG00000171873, ENSG00000135312, ENSG00000136160, ENSG00000151617, ENSG00000164129, ENSG00000182771, ENSG00000185149, ENSG0000…	315	277	6879	2.12862	0.0748364	0.00648094	0.00605079
ENSG00000067842	2.69911	2.19849	0.468576	4.69186	2.70734e-06	8.82948e-05			KEGG_PATHWAY	hsa05205:Proteoglycans in cancer	21	2.04479	0.000754489	ENSG00000105971, ENSG00000112715, ENSG00000161638, ENSG00000105974, ENSG00000075624, ENSG00000155760, ENSG00000180340, ENSG00000128591, ENSG00000111432, ENSG00000077157, ENSG00000170276, ENSG00000138685, ENSG00000115596, ENSG00000196924, ENSG00000233608, ENSG00000085741, ENSG00000126458, ENSG00000100234, ENSG00000259207, ENSG00000128710, ENSG00000142798	315	200	6879	2.293	0.156823	0.0131165	0.0122459
ENSG00000268916	2.54882	2.18597	0.533655	4.09621	4.19961e-05	0.000644861			KEGG_PATHWAY	hsa04810:Regulation of actin cytoskeleton	21	2.04479	0.00138483	ENSG00000161638, ENSG00000075624, ENSG00000077943, ENSG00000077522, ENSG00000111245, ENSG00000070193, ENSG00000077157, ENSG00000065534, ENSG00000181072, ENSG00000138685, ENSG00000111241, ENSG00000148180, ENSG00000135424, ENSG00000170962, ENSG00000144668, ENSG00000140285, ENSG00000165410, ENSG00000126458, ENSG00000101335, ENSG00000259207, ENSG00000035403	315	210	6879	2.18381	0.268888	0.0223551	0.0208714
ENSG00000111245	3.90927	2.17601	0.842531	2.58271	0.00980277	0.0360829			KEGG_PATHWAY	hsa04512:ECM-receptor interaction	12	1.16845	0.00188674	ENSG00000185518, ENSG00000142156, ENSG00000161638, ENSG00000144668, ENSG00000187498, ENSG00000077943, ENSG00000112769, ENSG00000142173, ENSG00000197565, ENSG00000259207, ENSG00000142798, ENSG00000135424	315	87	6879	3.01215	0.34741	0.028411	0.0265254
ENSG00000249780	1.46713	1.97092	0.606888	3.24759	0.00116386	0.00722878			KEGG_PATHWAY	hsa04260:Cardiac muscle contraction	11	1.07108	0.0020114	ENSG00000161281, ENSG00000129244, ENSG00000159251, ENSG00000111245, ENSG00000153956, ENSG00000114854, ENSG00000140416, ENSG00000198467, ENSG00000131055, ENSG00000018625, ENSG00000197616	315	75	6879	3.20292	0.365574	0.028411	0.0265254
ENSG00000104722	25.7985	1.94223	0.482692	4.02373	5.72826e-05	0.000798144
ENSG00000159251	297.968	1.94037	0.293508	6.61098	3.81797e-11	4.58145e-08
ENSG00000211611	2.05414	1.93796	0.647183	2.99445	0.0027494	0.0138776
ENSG00000254818	1.12718	1.92663	0.512334	3.76049	0.00016958	0.00175111
ENSG00000185149	5.46812	1.89109	0.658189	2.87317	0.00406372	0.0186476
ENSG00000267601	70.736	1.88808	0.502072	3.76058	0.000169522	0.00175097
ENSG00000168530	6.41778	1.87406	0.625145	2.9978	0.00271932	0.0137615
ENSG00000256980	2.22905	1.86014	0.563354	3.3019	0.00096031	0.00630352
ENSG00000254944	3.84658	1.86012	0.464638	4.00338	6.2443e-05	0.00084554
ENSG00000278884	6.79965	1.85695	0.417882	4.44372	8.84169e-06	0.000204729
ENSG00000228789	2.1389	1.84323	0.510872	3.60802	0.000308549	0.00270949
ENSG00000261120	4.7407	1.83414	0.355026	5.16621	2.38893e-07	1.62291e-05
ENSG00000275400	5.85433	1.82091	0.535462	3.40064	0.000672289	0.0048598
ENSG00000157119	1.12991	1.80346	0.622545	2.89691	0.00376856	0.0176444
ENSG00000196656	81.4157	1.75463	0.56358	3.11337	0.00184961	0.0102391
ENSG00000111241	0.986154	1.74977	0.568974	3.07531	0.00210284	0.0113035
ENSG00000158258	1103.47	1.74579	0.347898	5.01811	5.21834e-07	2.73654e-05
ENSG00000210082	19443.4	1.72572	0.377913	4.56646	4.96029e-06	0.00013429
ENSG00000232707	3.55535	1.7244	0.494448	3.48753	0.000487498	0.00381682
ENSG00000287482	4.40663	1.7225	0.582256	2.95832	0.00309324	0.015183
ENSG00000279809	15.1123	1.71563	0.605605	2.83292	0.00461254	0.0204888
ENSG00000164326	22.17	1.70738	0.446613	3.82294	0.00013187	0.00145251
ENSG00000257411	12.3593	1.66388	0.668833	2.48774	0.0128558	0.0442944
ENSG00000286321	1.52288	1.65537	0.671668	2.46457	0.0137176	0.0464958
ENSG00000186832	34.0083	1.59108	0.408117	3.89859	9.6753e-05	0.00116101
ENSG00000155897	1.42548	1.58979	0.608913	2.61087	0.00903111	0.0338939
ENSG00000211648	36.7632	1.5648	0.505731	3.09414	0.00197386	0.0107619
ENSG00000211597	4.73615	1.54272	0.51023	3.02358	0.00249804	0.0129206
ENSG00000277738	1.92904	1.53969	0.462051	3.33229	0.000861334	0.00581718
ENSG00000204936	1113.07	1.53104	0.423912	3.61169	0.000304209	0.00268586
ENSG00000128250	7.94665	1.524	0.380718	4.00295	6.25569e-05	0.000846801
ENSG00000270477	2.23539	1.49011	0.507825	2.9343	0.00334297	0.0161008
ENSG00000211950	15.337	1.48941	0.52452	2.83956	0.00451755	0.0202052
ENSG00000228873	1.23364	1.48705	0.582568	2.55258	0.0106928	0.0385146
ENSG00000104879	61.9228	1.48449	0.274739	5.40328	6.54318e-08	6.72432e-06
ENSG00000171403	1.33673	1.48009	0.416396	3.55453	0.000378661	0.00316801
ENSG00000279730	0.972413	1.4764	0.503101	2.9346	0.00333974	0.0160909
ENSG00000279945	6.10007	1.46897	0.587197	2.50166	0.0123612	0.0430018
ENSG00000203877	5.83418	1.46476	0.408071	3.58948	0.000331338	0.00286282
ENSG00000256007	4.7457	1.4483	0.554619	2.61135	0.00901857	0.0338563
ENSG00000186897	0.954847	1.44608	0.535772	2.69905	0.00695375	0.0278416
ENSG00000148677	12.3713	1.43974	0.454357	3.16874	0.00153099	0.00890675
ENSG00000054803	2.34959	1.43935	0.447702	3.21496	0.00130461	0.00786884
ENSG00000211959	49.679	1.43676	0.440626	3.26072	0.0011113	0.00699044
ENSG00000165794	31.8031	1.42746	0.489648	2.91528	0.0035537	0.0168571
ENSG00000205856	34.3201	1.42152	0.347229	4.0939	4.24174e-05	0.000648647
ENSG00000251692	2.98898	1.4203	0.431049	3.29499	0.00098425	0.00640862
ENSG00000077522	57.4758	1.42023	0.325299	4.36593	1.26584e-05	0.000265271
ENSG00000164708	1.6452	1.41882	0.535406	2.64999	0.00804937	0.0311286
ENSG00000286417	77.2303	1.41207	0.356827	3.95729	7.58035e-05	0.000972549
ENSG00000211966	42.6614	1.41159	0.423396	3.33398	0.000856117	0.00579781
ENSG00000275871	45.4179	1.41117	0.574336	2.45704	0.0140087	0.0472857
ENSG00000164107	8.83285	1.40555	0.419856	3.34768	0.000814905	0.00558216
ENSG00000259069	4.15015	1.38583	0.441174	3.14122	0.00168246	0.00953767
ENSG00000131951	134.349	1.38562	0.274417	5.04933	4.43363e-07	2.47452e-05
ENSG00000183715	8.41124	1.38249	0.455955	3.03208	0.00242874	0.0126435
ENSG00000185518	230.281	1.38209	0.280828	4.92148	8.58917e-07	3.87215e-05
ENSG00000249978	29.0299	1.37334	0.324211	4.23595	2.27591e-05	0.000406902
ENSG00000089199	193.09	1.36239	0.282003	4.83113	1.35758e-06	5.41428e-05
ENSG00000198739	16.9219	1.34905	0.392065	3.44087	0.000579846	0.00435114
ENSG00000211459	4818.97	1.34677	0.392142	3.43441	0.000593846	0.00443417
ENSG00000122145	3.97656	1.34182	0.421344	3.18462	0.00144946	0.00853832
ENSG00000100078	3.66206	1.34062	0.385875	3.47424	0.000512308	0.00396315
ENSG00000225840	5248.51	1.31748	0.382578	3.44368	0.000573848	0.00431486
ENSG00000280415	1.294	1.30836	0.418993	3.12264	0.00179235	0.0100036
ENSG00000283992	3.15676	1.30601	0.365426	3.57393	0.000351661	0.00299904
ENSG00000123388	1.86737	1.30453	0.452481	2.88306	0.00393837	0.0182262
ENSG00000234882	8.92329	1.3045	0.471119	2.76893	0.00562406	0.0237828
ENSG00000198491	8.23597	1.30443	0.255379	5.10781	3.25918e-07	1.99957e-05
ENSG00000276775	10.3151	1.3021	0.49221	2.64542	0.00815895	0.0314213
ENSG00000144834	2.55944	1.29399	0.441592	2.93029	0.00338648	0.0162471
ENSG00000091482	3.08519	1.2916	0.370481	3.48628	0.000489788	0.00382791
ENSG00000141255	1.74847	1.28525	0.492969	2.60716	0.00912966	0.0341726
ENSG00000143632	52.6145	1.28108	0.363823	3.52116	0.000429667	0.00347266
ENSG00000187288	2.77066	1.28048	0.402756	3.1793	0.00147631	0.00866396
ENSG00000165887	3.43823	1.28021	0.376172	3.40326	0.000665871	0.0048279
ENSG00000166426	7.08563	1.27861	0.343949	3.71743	0.000201261	0.00198148
ENSG00000232057	2.20497	1.27479	0.425949	2.99283	0.00276401	0.0139193
ENSG00000227145	6.14145	1.27223	0.34538	3.68356	0.000230002	0.00218479
ENSG00000124249	14.8765	1.2698	0.26702	4.75546	1.97999e-06	7.02742e-05
ENSG00000275215	103.365	1.26486	0.40786	3.10121	0.00192731	0.010549
ENSG00000277739	103.365	1.26486	0.40786	3.10121	0.00192731	0.010549
ENSG00000278189	103.365	1.26486	0.40786	3.10121	0.00192731	0.010549
ENSG00000278233	103.365	1.26486	0.40786	3.10121	0.00192731	0.010549
ENSG00000137634	59.4074	1.25853	0.39563	3.18108	0.00146727	0.00861836
ENSG00000211679	272.03	1.25743	0.418018	3.00807	0.00262914	0.0134352
ENSG00000198914	0.953399	1.25641	0.437099	2.87443	0.00404755	0.0185985
ENSG00000153820	5.41987	1.25615	0.392856	3.19747	0.00138637	0.00826303
ENSG00000137440	6.19932	1.25398	0.40295	3.112	0.00185824	0.0102729
ENSG00000283907	14817.1	1.24496	0.391513	3.17986	0.00147347	0.00864982
ENSG00000261459	13.2178	1.24446	0.361105	3.44626	0.000568398	0.00428652
ENSG00000164879	61.9348	1.24174	0.368343	3.37115	0.000748545	0.0052429
ENSG00000104435	69.0652	1.24017	0.44053	2.81518	0.00487505	0.0213546
ENSG00000239674	5.44873	1.23995	0.392794	3.15676	0.00159534	0.00916826
ENSG00000179292	1.75195	1.23773	0.384059	3.22276	0.00126961	0.00769557
ENSG00000226721	2.97885	1.23772	0.478568	2.58629	0.0097016	0.0358366
ENSG00000236496	1.03486	1.23191	0.437019	2.8189	0.0048189	0.0211876
ENSG00000168269	25.6214	1.22569	0.43823	2.79692	0.00515923	0.0222766
ENSG00000170290	4.74656	1.21827	0.494225	2.46501	0.0137009	0.0464658
ENSG00000231528	18.87	1.21314	0.399126	3.0395	0.00236975	0.0124208
ENSG00000148798	9.85866	1.21107	0.304512	3.97708	6.97679e-05	0.000919539
ENSG00000286210	1.00792	1.2085	0.490997	2.46132	0.0138426	0.0468256
ENSG00000132702	28.9086	1.20801	0.188906	6.39476	1.60799e-10	1.19281e-07
ENSG00000257453	4.68599	1.20329	0.475538	2.53038	0.0113938	0.0404258
ENSG00000187094	125.944	1.20061	0.32727	3.66855	0.000243926	0.00228203
ENSG00000223309	0.873724	1.19943	0.429676	2.79147	0.00524697	0.0225599
ENSG00000135312	4.19898	1.19824	0.318796	3.75864	0.000170838	0.00176056
ENSG00000120088	6.25025	1.1959	0.312323	3.82906	0.000128633	0.00142651
ENSG00000243504	1.62644	1.19504	0.361414	3.30656	0.000944495	0.00622427
ENSG00000186847	284.906	1.19482	0.351882	3.39551	0.000685016	0.00492562
ENSG00000004776	776.278	1.19238	0.200046	5.96053	2.51428e-09	6.90772e-07
ENSG00000175229	13.9458	1.19204	0.245646	4.85265	1.21823e-06	4.99021e-05
ENSG00000259353	2.57264	1.19077	0.291829	4.08036	4.49654e-05	0.000675209
ENSG00000258460	2.31463	1.18834	0.344865	3.44581	0.00056935	0.0042905
ENSG00000178462	1.76479	1.18622	0.393511	3.01446	0.00257434	0.0132397
ENSG00000231156	1.05411	1.18238	0.405365	2.91682	0.00353617	0.0167993
ENSG00000232724	0.953054	1.1804	0.438173	2.69391	0.00706189	0.0281583
ENSG00000272908	49.0196	1.17982	0.324571	3.63503	0.000277949	0.00251386
ENSG00000108405	151.417	1.1772	0.200935	5.8586	4.66779e-09	1.02941e-06
ENSG00000116745	41.9473	1.1731	0.303075	3.87066	0.000108541	0.00126633
ENSG00000054356	7.46066	1.17223	0.368779	3.17869	0.00147942	0.00867723
ENSG00000278872	1.40744	1.17155	0.456502	2.56636	0.0102771	0.0373771
ENSG00000259721	12.7889	1.16849	0.424277	2.75407	0.00588594	0.0246728
ENSG00000145777	81.2916	1.1668	0.219777	5.30903	1.10208e-07	9.44616e-06
ENSG00000211662	47.8246	1.16544	0.471745	2.47048	0.0134933	0.045941
ENSG00000156395	3.53498	1.15848	0.453003	2.55734	0.0105477	0.0381127
ENSG00000248522	0.896854	1.15758	0.457924	2.52788	0.0114754	0.0406518
ENSG00000170426	3.05912	1.15526	0.37814	3.0551	0.00224984	0.0119277
ENSG00000205361	1.84296	1.15508	0.359139	3.21624	0.00129882	0.00783997
ENSG00000164530	126.499	1.15339	0.306441	3.76383	0.000167329	0.0017349
ENSG00000164129	2.34108	1.15333	0.352149	3.27512	0.00105616	0.00674336
ENSG00000175664	3.51553	1.15216	0.318916	3.61273	0.000302992	0.00268035
ENSG00000189196	1.07849	1.14991	0.452465	2.54142	0.0110402	0.0394697
ENSG00000232862	1.91002	1.14449	0.322069	3.55356	0.000380055	0.00317483
ENSG00000105929	16.0861	1.1399	0.400485	2.84629	0.00442321	0.0198747
ENSG00000254402	29.4417	1.13865	0.268652	4.2384	2.2512e-05	0.000404512
ENSG00000211893	426.979	1.13855	0.417772	2.72528	0.00642464	0.0262318
ENSG00000101098	55.5696	1.13629	0.208735	5.4437	5.21841e-08	5.88075e-06
ENSG00000101335	10694.4	1.13399	0.210198	5.39485	6.85797e-08	6.96016e-06
ENSG00000146013	11.5174	1.13328	0.289368	3.9164	8.98816e-05	0.00110249
ENSG00000139364	106.58	1.129	0.212222	5.31989	1.0383e-07	9.01313e-06
ENSG00000137463	17.0446	1.12805	0.188784	5.97536	2.29584e-09	6.41561e-07
ENSG00000188488	44.4484	1.1262	0.287192	3.9214	8.80353e-05	0.00108643
ENSG00000267195	1.17314	1.12516	0.424624	2.64978	0.00805431	0.0311417
ENSG00000132872	22.722	1.11946	0.443003	2.52698	0.011505	0.0407245
ENSG00000260847	1.89338	1.11917	0.359008	3.11741	0.00182451	0.0101373
ENSG00000178363	13.184	1.11876	0.416754	2.68447	0.0072645	0.0287808
ENSG00000272360	1.0329	1.11487	0.380188	2.93242	0.00336332	0.0161683
ENSG00000243466	67.6898	1.11445	0.439947	2.53313	0.0113048	0.0402254
ENSG00000131015	5.38967	1.11374	0.375996	2.96209	0.00305555	0.0150414
ENSG00000205632	15.0655	1.11016	0.349466	3.17673	0.00148947	0.00871738
ENSG00000272573	27.6114	1.1099	0.255222	4.34874	1.3692e-05	0.000281092
ENSG00000158246	113.585	1.10556	0.21969	5.03237	4.84454e-07	2.61445e-05
ENSG00000248719	20.9246	1.10516	0.249815	4.42393	9.69233e-06	0.000217872
ENSG00000256870	69.021	1.1051	0.302319	3.6554	0.000256777	0.00236805
ENSG00000211659	30.4301	1.10446	0.451381	2.44685	0.0144111	0.0482843
ENSG00000242611	7.15355	1.10186	0.373498	2.95011	0.00317657	0.0154877
ENSG00000166091	6.46899	1.10164	0.306076	3.59922	0.000319168	0.00278124
ENSG00000211675	274.609	1.10075	0.422089	2.60786	0.00911102	0.0341242
ENSG00000174332	97.3566	1.09804	0.192591	5.70139	1.18837e-08	2.02862e-06
ENSG00000254709	66.6163	1.09691	0.431645	2.54123	0.0110464	0.0394816
ENSG00000152784	656.499	1.09614	0.220177	4.97846	6.40916e-07	3.14666e-05
ENSG00000250423	997.019	1.09544	0.271036	4.04168	5.3069e-05	0.00075811
ENSG00000174279	50.8142	1.09479	0.240168	4.55842	5.15399e-06	0.000137797
ENSG00000125965	9.36242	1.09139	0.237923	4.58715	4.49348e-06	0.000125216
ENSG00000162951	4.3641	1.09104	0.337635	3.23143	0.00123174	0.00753093
ENSG00000174358	11.4323	1.08969	0.431367	2.52613	0.0115328	0.0408093
ENSG00000272975	1.69719	1.08307	0.367992	2.9432	0.00324841	0.0157532
ENSG00000175084	22993	1.08119	0.191711	5.63967	1.70381e-08	2.54629e-06
ENSG00000136698	51.8583	1.07978	0.279741	3.85993	0.00011342	0.00130903
ENSG00000144681	282.452	1.07727	0.221621	4.86088	1.16868e-06	4.86539e-05
ENSG00000234265	25.0808	1.06995	0.312932	3.41911	0.000628262	0.00462349
ENSG00000177551	4.79854	1.06824	0.415566	2.57057	0.0101531	0.0370182
ENSG00000180440	5.20363	1.06677	0.409639	2.60417	0.00920981	0.0343937
ENSG00000242265	161.081	1.06585	0.212974	5.00458	5.5985e-07	2.88714e-05
ENSG00000257884	55.087	1.06572	0.298302	3.57263	0.000353408	0.00301079
ENSG00000255850	1.63948	1.06441	0.314648	3.38287	0.000717327	0.0050855
ENSG00000125878	2.8077	1.06358	0.275686	3.85795	0.000114342	0.00131681
ENSG00000173641	291.826	1.06324	0.173456	6.12971	8.80396e-10	3.81545e-07
ENSG00000256500	85.8873	1.05907	0.33588	3.15311	0.00161541	0.00925664
ENSG00000152137	1435.29	1.05184	0.173509	6.06217	1.343e-09	4.76461e-07
ENSG00000136110	7.01965	1.05164	0.298404	3.52421	0.000424749	0.00344177
ENSG00000172350	5.2576	1.05117	0.307289	3.42078	0.000624414	0.00460468
ENSG00000128591	8221.1	1.04739	0.178541	5.86636	4.45454e-09	9.93119e-07
ENSG00000272626	1.23567	1.04395	0.411401	2.53755	0.0111631	0.0398255
ENSG00000100448	25.8909	1.04184	0.271051	3.8437	0.000121192	0.00137006
ENSG00000111404	24.1257	1.04058	0.274685	3.78826	0.000151703	0.00161644
ENSG00000267288	4.90763	1.04038	0.254878	4.08187	4.46744e-05	0.000673815
ENSG00000130700	72.7118	1.04012	0.226065	4.60097	4.20524e-06	0.000119488
ENSG00000267069	3.80054	1.04006	0.269973	3.85246	0.000116939	0.00133603
ENSG00000126950	273.682	1.03974	0.191186	5.43836	5.37743e-08	5.91358e-06
ENSG00000267405	120.338	1.03886	0.210043	4.94595	7.57748e-07	3.54483e-05
ENSG00000177234	3.24267	1.03767	0.279996	3.70601	0.00021055	0.00205116
ENSG00000261276	7.88999	1.03757	0.288134	3.60102	0.000316976	0.00276524
ENSG00000253661	7.5893	1.03635	0.384024	2.69867	0.00696166	0.0278596
ENSG00000163017	18949.8	1.03395	0.203656	5.07698	3.8349e-07	2.21929e-05
ENSG00000204687	3.33169	1.03155	0.338132	3.05072	0.00228291	0.0120664
ENSG00000272864	2.39194	1.03093	0.389846	2.64445	0.00818239	0.0314759
ENSG00000273805	2.08837	1.02883	0.35588	2.89096	0.00384069	0.0178938
ENSG00000260549	50.4731	1.02818	0.249359	4.12327	3.73525e-05	0.000587942
ENSG00000231668	1.02001	1.02809	0.396927	2.59013	0.00959401	0.0355196
ENSG00000143001	21.5366	1.02689	0.165786	6.19402	5.86483e-10	2.78232e-07
ENSG00000112280	266.864	1.02653	0.337755	3.03928	0.00237145	0.0124276
ENSG00000174576	18.786	1.02503	0.226227	4.53098	5.87118e-06	0.000151703
ENSG00000268433	3.44821	1.0246	0.41113	2.49215	0.0126971	0.0438784
ENSG00000181585	8.49266	1.02432	0.212891	4.81147	1.49824e-06	5.78303e-05
ENSG00000285624	2.16095	1.02322	0.33214	3.08069	0.0020652	0.0111482
ENSG00000102271	27.5346	1.02318	0.242579	4.2179	2.46585e-05	0.000434387
ENSG00000183036	696.701	1.02167	0.227508	4.49071	7.09849e-06	0.000173476
ENSG00000185792	11.1226	1.0216	0.330438	3.09165	0.00199045	0.0108306
ENSG00000168004	24.7332	1.02134	0.209173	4.88276	1.0461e-06	4.49261e-05
ENSG00000184601	1.7173	1.02057	0.361358	2.82426	0.004739	0.0209227
ENSG00000196711	6.16568	1.01852	0.323344	3.14995	0.001633	0.00932472
ENSG00000260139	3.77228	1.01654	0.386923	2.62725	0.00860775	0.0326777
ENSG00000072163	680.349	1.01582	0.167897	6.05026	1.44609e-09	4.90948e-07
ENSG00000170214	10.431	1.0157	0.302398	3.35882	0.000782766	0.00542301
ENSG00000185818	77.8369	1.01196	0.188397	5.3714	7.81287e-08	7.65084e-06
ENSG00000092051	336.058	1.01025	0.198529	5.08866	3.60605e-07	2.12606e-05
ENSG00000170577	41.3145	1.00959	0.259229	3.89459	9.83642e-05	0.00117653
ENSG00000102683	24.4042	1.00849	0.271005	3.72128	0.000198214	0.00196332
ENSG00000261192	2.45747	1.00844	0.304405	3.31282	0.000923618	0.00612727
ENSG00000197921	5.05818	1.00693	0.318711	3.1594	0.00158096	0.00911317
ENSG00000188257	5688.7	1.00644	0.399598	2.51864	0.0117808	0.0414741
ENSG00000123560	109.321	1.00522	0.262841	3.82446	0.000131057	0.0014466
ENSG00000189366	9.26033	1.00492	0.297295	3.3802	0.000724327	0.00511528
ENSG00000182253	13849.2	1.00471	0.200853	5.00221	5.66776e-07	2.90593e-05
ENSG00000267466	33.9769	1.00395	0.282561	3.55303	0.000380821	0.00317982
ENSG00000173267	140.202	1.00304	0.21932	4.57339	4.79906e-06	0.000131046
ENSG00000198467	12172.2	1.00282	0.179991	5.5715	2.5256e-08	3.45779e-06
ENSG00000167641	164.176	1.00176	0.20577	4.86832	1.1255e-06	4.75357e-05
ENSG00000259803	11.1684	1.00119	0.380936	2.62823	0.00858304	0.0326112
ENSG00000183691	14.0162	1.00066	0.173021	5.78344	7.31866e-09	1.42188e-06
ENSG00000267505	138.687	0.999142	0.2011	4.96839	6.75121e-07	3.25878e-05
ENSG00000160307	37.4017	0.998944	0.232455	4.29737	1.72833e-05	0.000333086
ENSG00000244355	4.60266	0.998431	0.278897	3.57993	0.000343684	0.00294517
ENSG00000128045	46.1647	0.998116	0.213409	4.67701	2.91091e-06	9.36756e-05
ENSG00000253304	319.054	0.996072	0.159585	6.24165	4.32975e-10	2.32434e-07
ENSG00000257477	1.53433	0.995306	0.331715	3.00048	0.00269551	0.0136752
ENSG00000113389	1080.1	0.993373	0.284256	3.49464	0.000474703	0.00374285
ENSG00000117318	511.548	0.992592	0.157784	6.29082	3.15801e-10	1.84063e-07
ENSG00000254510	26.873	0.99253	0.197404	5.0279	4.95882e-07	2.65157e-05
ENSG00000168481	21.3079	0.990506	0.212159	4.66869	3.03126e-06	9.6019e-05
ENSG00000154319	50.7374	0.989988	0.270267	3.663	0.000249281	0.00232205
ENSG00000103710	574.3	0.989035	0.154228	6.4128	1.42873e-10	1.12237e-07
ENSG00000078725	82.6779	0.988191	0.259476	3.80841	0.000139864	0.00152077
ENSG00000275395	798.973	0.986876	0.333864	2.95592	0.00311738	0.0152647
ENSG00000178531	69.0072	0.986867	0.225449	4.37734	1.20139e-05	0.000255156
ENSG00000181072	25.9036	0.983689	0.342984	2.86803	0.00413034	0.0188832
ENSG00000178343	2.82958	0.983264	0.401875	2.44669	0.0144175	0.0482994
ENSG00000237439	11.3605	0.98245	0.388109	2.53137	0.0113616	0.0403643
ENSG00000197616	24.1843	0.981698	0.367457	2.6716	0.00754907	0.0296491
ENSG00000260001	10.8577	0.981513	0.241783	4.05947	4.91835e-05	0.00071871
ENSG00000286527	2.6028	0.981462	0.283734	3.45909	0.000541995	0.00413641
ENSG00000224958	348.735	0.981336	0.245652	3.99482	6.4743e-05	0.000872054
ENSG00000149596	704.903	0.981184	0.17335	5.66015	1.51243e-08	2.35517e-06
ENSG00000149295	11.8464	0.981015	0.24708	3.97044	7.17399e-05	0.000936636
ENSG00000154330	4940.85	0.979008	0.178176	5.49461	3.91574e-08	4.82654e-06
ENSG00000230506	2.65586	0.978655	0.297908	3.28509	0.0010195	0.00657203
ENSG00000186766	3.83691	0.978179	0.289551	3.37826	0.000729453	0.00514006
ENSG00000243978	4.37559	0.977776	0.295699	3.30666	0.00094415	0.006223
ENSG00000272347	3.15697	0.977132	0.285629	3.42099	0.000623943	0.00460247
ENSG00000284505	9.30214	0.977085	0.192145	5.08514	3.67355e-07	2.1411e-05
ENSG00000256779	2.60707	0.976354	0.363567	2.68548	0.00724252	0.0287227
ENSG00000141052	1026.5	0.976333	0.181762	5.37149	7.80893e-08	7.65084e-06
ENSG00000264490	3.63834	0.975845	0.273976	3.56179	0.000368334	0.00310939
ENSG00000142583	346.975	0.974044	0.245587	3.9662	7.30291e-05	0.000949494
ENSG00000235162	691.435	0.973851	0.181571	5.36347	8.16378e-08	7.81545e-06
ENSG00000145721	87.3956	0.972896	0.243634	3.99327	6.51679e-05	0.000875177
ENSG00000122367	702.485	0.971733	0.176636	5.50134	3.76921e-08	4.73169e-06
ENSG00000225986	12.1925	0.971419	0.254839	3.81189	0.000137906	0.00150439
ENSG00000173546	636.285	0.97063	0.143575	6.76046	1.37556e-11	2.44006e-08
ENSG00000172005	21.2328	0.968984	0.218139	4.44206	8.9103e-06	0.000205734
ENSG00000261407	1.28797	0.967986	0.385989	2.50781	0.0121482	0.0424454
ENSG00000255191	2.62738	0.967048	0.309128	3.12831	0.00175815	0.00986127
ENSG00000160951	4.03391	0.966584	0.29507	3.27578	0.00105371	0.00673303
ENSG00000130176	7540.49	0.964939	0.179117	5.3872	7.15653e-08	7.20936e-06
ENSG00000100628	328.275	0.962309	0.168114	5.72416	1.03949e-08	1.83595e-06
ENSG00000287590	1.35009	0.95747	0.369381	2.59209	0.0095394	0.0353624
ENSG00000003137	33.7375	0.957074	0.189754	5.04375	4.56495e-07	2.52365e-05
ENSG00000218976	1.71134	0.956993	0.388314	2.46448	0.0137212	0.0464958
ENSG00000181856	242.975	0.956464	0.182605	5.23787	1.62438e-07	1.21379e-05
ENSG00000163431	5544.13	0.956101	0.179674	5.3213	1.03028e-07	8.98168e-06
ENSG00000109846	589.711	0.955671	0.165565	5.77216	7.82596e-09	1.48508e-06
ENSG00000137869	4.24523	0.955347	0.339516	2.81385	0.00489528	0.0213973
ENSG00000147647	129.826	0.955344	0.341592	2.79674	0.00516215	0.0222821
ENSG00000065534	31766.1	0.952601	0.189604	5.02416	5.05648e-07	2.68969e-05
ENSG00000167653	823.285	0.951617	0.391413	2.43124	0.0150474	0.0499081
ENSG00000124610	34.2118	0.951472	0.190326	4.99916	5.75807e-07	2.92558e-05
ENSG00000197106	24.1471	0.95135	0.334135	2.8472	0.00441055	0.0198358
ENSG00000279393	2.24419	0.951046	0.353951	2.68694	0.00721091	0.0286268
ENSG00000225742	4.07166	0.950963	0.269426	3.52959	0.000416211	0.00339145
ENSG00000101276	264.369	0.950602	0.193416	4.91479	8.88755e-07	3.97156e-05
ENSG00000224940	4.18222	0.94838	0.22848	4.15082	3.31283e-05	0.000538852
ENSG00000263155	295.784	0.947221	0.18298	5.17662	2.25936e-07	1.55973e-05
ENSG00000150471	264.531	0.947151	0.204067	4.64137	3.46108e-06	0.000104988
ENSG00000198910	50.9444	0.946963	0.233744	4.05129	5.0937e-05	0.0007376
ENSG00000171873	43.6523	0.946779	0.222164	4.26162	2.02954e-05	0.00037655
ENSG00000130427	5.66843	0.946633	0.283979	3.33346	0.000857734	0.00580247
ENSG00000215218	117.284	0.946069	0.152341	6.21019	5.29195e-10	2.633e-07
ENSG00000256913	1.4655	0.945754	0.374064	2.52832	0.0114611	0.0406217
ENSG00000119938	500.018	0.944564	0.191148	4.94152	7.75145e-07	3.58969e-05
ENSG00000140682	678.463	0.943471	0.157546	5.98856	2.1171e-09	6.06253e-07
ENSG00000100884	35.5001	0.94344	0.238609	3.95392	7.68803e-05	0.000982348
ENSG00000128714	183.834	0.943332	0.193257	4.88122	1.0543e-06	4.51357e-05
ENSG00000135406	9.84192	0.942623	0.301679	3.12459	0.00178051	0.00995517
ENSG00000271894	18.0759	0.942177	0.353092	2.66836	0.00762227	0.0298647
ENSG00000159176	12466.2	0.940698	0.159968	5.88053	4.08959e-09	9.58915e-07
ENSG00000105974	1719.08	0.940486	0.17545	5.36041	8.30337e-08	7.87601e-06
ENSG00000173406	236.928	0.939909	0.267902	3.50841	0.000450792	0.0035989
ENSG00000169344	4.20636	0.938448	0.3556	2.63905	0.00831384	0.0318464
ENSG00000039600	10.6474	0.938268	0.196208	4.782	1.73559e-06	6.44316e-05
ENSG00000178796	2.82577	0.93799	0.383741	2.44433	0.014512	0.0485507
ENSG00000133392	119645	0.937542	0.179173	5.23261	1.67137e-07	1.2331e-05
ENSG00000175946	3.06154	0.937017	0.283933	3.30013	0.000966404	0.00633183
ENSG00000165323	2686.03	0.936459	0.216539	4.32466	1.52771e-05	0.000304936
ENSG00000264058	62.0652	0.936388	0.340027	2.75386	0.00588965	0.0246807
ENSG00000149294	580.523	0.935961	0.209731	4.46267	8.0944e-06	0.000191706
ENSG00000010282	2.07919	0.935637	0.36771	2.5445	0.0109434	0.0392303
ENSG00000128266	271.016	0.935494	0.155061	6.03308	1.60867e-09	5.04861e-07
ENSG00000285859	2.14436	0.935268	0.377662	2.47646	0.0132691	0.0453899
ENSG00000127743	5.80553	0.933577	0.208327	4.48131	7.41873e-06	0.000179099
ENSG00000184905	215.998	0.933167	0.20017	4.66187	3.13345e-06	9.80379e-05
ENSG00000181778	71.1482	0.932199	0.193669	4.81336	1.48417e-06	5.75596e-05
ENSG00000255330	142.759	0.931886	0.193644	4.81236	1.49157e-06	5.76821e-05
ENSG00000257951	2.02266	0.931484	0.328387	2.83654	0.00456051	0.0203396
ENSG00000005381	4.0307	0.93076	0.305552	3.04616	0.00231785	0.0122083
ENSG00000258283	6.284	0.928853	0.332118	2.79676	0.00516182	0.0222821
ENSG00000267506	100.397	0.928724	0.263738	3.52139	0.000429291	0.00347031
ENSG00000119147	206.147	0.928427	0.19586	4.74026	2.13439e-06	7.38262e-05
ENSG00000137094	421.723	0.928117	0.163023	5.69318	1.24694e-08	2.10223e-06
ENSG00000166831	197.76	0.927506	0.185761	4.99301	5.94463e-07	2.98688e-05
ENSG00000161594	6.78443	0.926599	0.203176	4.56058	5.10122e-06	0.000136744
ENSG00000176998	9.14366	0.92523	0.225087	4.11054	3.94739e-05	0.000614224
ENSG00000228950	1.01408	0.924724	0.378275	2.44458	0.0145022	0.0485337
ENSG00000172935	386.528	0.924627	0.150798	6.13157	8.70149e-10	3.81545e-07
ENSG00000149591	20510.3	0.92382	0.168263	5.49033	4.01184e-08	4.91528e-06
ENSG00000018625	1089.24	0.923047	0.191323	4.82454	1.40327e-06	5.54232e-05
ENSG00000196420	2.53951	0.922114	0.298988	3.08412	0.00204157	0.0110499
ENSG00000146250	21.3594	0.920547	0.282976	3.25309	0.00114157	0.00713464
ENSG00000143196	342.521	0.919991	0.247201	3.72163	0.000197941	0.00196157
ENSG00000198881	2.37067	0.919228	0.269235	3.41422	0.000639645	0.00468778
ENSG00000174460	7.61161	0.91542	0.242273	3.77846	0.000157802	0.00166275
ENSG00000280614	6878.66	0.914647	0.354926	2.57701	0.00996591	0.0365056
ENSG00000280800	6878.66	0.914647	0.354926	2.57701	0.00996591	0.0365056
ENSG00000281181	6878.66	0.914647	0.354926	2.57701	0.00996591	0.0365056
ENSG00000055813	90.5754	0.913369	0.234588	3.89351	9.8805e-05	0.00118111
ENSG00000006047	19.1975	0.912348	0.179358	5.08674	3.64265e-07	2.13242e-05
ENSG00000107796	22672.7	0.911558	0.169839	5.36719	7.99719e-08	7.74217e-06
ENSG00000116254	78.5901	0.909872	0.14702	6.18876	6.06388e-10	2.84368e-07
ENSG00000185290	23.8652	0.908915	0.260491	3.48924	0.0004844	0.00380198
ENSG00000259425	8.16486	0.908472	0.312135	2.91051	0.00360844	0.0170631
ENSG00000258537	11.8459	0.90807	0.275546	3.29553	0.000982372	0.00639843
ENSG00000284730	2.29246	0.907985	0.318316	2.85247	0.00433815	0.0196244
ENSG00000106992	123.541	0.907203	0.154616	5.86744	4.42565e-09	9.93119e-07
ENSG00000276077	483.435	0.905858	0.245105	3.6958	0.000219198	0.00210971
ENSG00000255363	4.89247	0.904232	0.349295	2.58874	0.0096329	0.0356158
ENSG00000254143	1.44244	0.904193	0.365326	2.47503	0.0133225	0.045504
ENSG00000249992	213.511	0.904059	0.204371	4.42363	9.70571e-06	0.000217933
ENSG00000055118	312.149	0.903432	0.148417	6.0871	1.14971e-09	4.3034e-07
ENSG00000172403	25528.5	0.90153	0.185726	4.85409	1.2094e-06	4.964e-05
ENSG00000167281	319.07	0.899612	0.194333	4.62923	3.67026e-06	0.000109102
ENSG00000187773	8.20422	0.899452	0.21798	4.12631	3.6863e-05	0.000582033
ENSG00000103175	920.182	0.898887	0.16413	5.47667	4.33409e-08	5.21612e-06
ENSG00000273107	1.95374	0.89876	0.340367	2.64056	0.00827695	0.031742
ENSG00000176692	9.03191	0.898172	0.272272	3.29881	0.000970969	0.00635052
ENSG00000077274	272.542	0.897378	0.284558	3.15358	0.00161281	0.00924694
ENSG00000064205	89.9059	0.896924	0.21813	4.11188	3.92444e-05	0.000611622
ENSG00000161281	100.75	0.896576	0.154244	5.81273	6.14632e-09	1.23671e-06
ENSG00000197361	149.844	0.896473	0.136395	6.57264	4.94298e-11	5.2157e-08
ENSG00000154277	91.0346	0.895401	0.213856	4.18693	2.82758e-05	0.000476704
ENSG00000255929	2.59776	0.895011	0.348709	2.56664	0.0102689	0.0373506
ENSG00000155980	25.378	0.894307	0.202633	4.41344	1.01742e-05	0.000225492
ENSG00000121361	253.639	0.892418	0.157269	5.67448	1.39111e-08	2.2084e-06
ENSG00000107130	851.758	0.892409	0.139451	6.39946	1.55924e-10	1.17807e-07
ENSG00000076706	1583.32	0.892195	0.153295	5.82014	5.87999e-09	1.20179e-06
ENSG00000174807	214.522	0.891935	0.133046	6.70398	2.02816e-11	3.44778e-08
ENSG00000213900	2.24428	0.890979	0.353273	2.52207	0.0116667	0.0411721
ENSG00000173714	11.4952	0.8902	0.196942	4.52012	6.18047e-06	0.000157795
ENSG00000106038	74.8833	0.890078	0.187606	4.74439	2.09134e-06	7.28941e-05
ENSG00000213244	1.6508	0.889789	0.30732	2.89532	0.00378773	0.017707
ENSG00000162009	4.36437	0.889492	0.290675	3.06009	0.00221272	0.0117698
ENSG00000115468	151.226	0.889417	0.149369	5.9545	2.60861e-09	7.02933e-07
ENSG00000124479	63.3945	0.888416	0.194287	4.57271	4.81468e-06	0.000131218
ENSG00000185112	305.324	0.888391	0.179309	4.95454	7.25025e-07	3.43773e-05
ENSG00000266964	128.524	0.888242	0.19972	4.44744	8.68991e-06	0.000202132
ENSG00000213144	34.8412	0.887404	0.200744	4.42058	9.84382e-06	0.000219882
ENSG00000109193	10.2885	0.887302	0.265331	3.34413	0.000825413	0.00563333
ENSG00000251359	15.9106	0.886768	0.13276	6.67949	2.39778e-11	3.91308e-08
ENSG00000120149	42.8747	0.885812	0.180156	4.91693	8.79138e-07	3.9372e-05
ENSG00000184350	13.7605	0.884388	0.216397	4.08688	4.37215e-05	0.000662599
ENSG00000127561	4.87143	0.884212	0.240138	3.6821	0.000231322	0.00219431
ENSG00000131711	9419.7	0.882584	0.169766	5.19883	2.00549e-07	1.42422e-05
ENSG00000115596	12.5629	0.880013	0.223652	3.93475	8.32829e-05	0.00104313
ENSG00000255104	24.9021	0.879701	0.360483	2.44034	0.0146736	0.0489307
ENSG00000165646	232.103	0.878651	0.246727	3.56123	0.000369125	0.00311413
ENSG00000182916	82.8203	0.877902	0.166245	5.28077	1.28643e-07	1.04767e-05
ENSG00000261655	19.7109	0.874841	0.164543	5.3168	1.05607e-07	9.14788e-06
ENSG00000101938	2895.27	0.874083	0.193559	4.51585	6.30641e-06	0.000160134
ENSG00000183807	45.068	0.873765	0.153462	5.69369	1.24324e-08	2.10223e-06
ENSG00000253730	1.89366	0.872348	0.308804	2.82493	0.00472917	0.0208906
ENSG00000153976	118.832	0.872244	0.157485	5.5386	3.04894e-08	4.03875e-06
ENSG00000211899	270.243	0.871528	0.353566	2.46496	0.0137027	0.0464681
ENSG00000197561	4.1096	0.871338	0.270274	3.22391	0.00126454	0.00767165
ENSG00000250734	14.5247	0.871058	0.18328	4.75262	2.00798e-06	7.08486e-05
ENSG00000135447	54.0891	0.870693	0.234976	3.70546	0.000211005	0.00205414
ENSG00000125968	517.267	0.868185	0.203803	4.25991	2.04505e-05	0.000378566
ENSG00000183963	3140.09	0.868037	0.166648	5.2088	1.90066e-07	1.35805e-05
ENSG00000022267	3149.27	0.867856	0.1725	5.03105	4.87803e-07	2.62721e-05
ENSG00000169282	816.057	0.867731	0.204867	4.23558	2.27965e-05	0.000407367
ENSG00000177469	6249.75	0.867384	0.143389	6.04916	1.45603e-09	4.90948e-07
ENSG00000120885	6396.45	0.867223	0.173772	4.99058	6.01985e-07	3.01354e-05
ENSG00000184908	6.05278	0.866979	0.240161	3.61	0.000306201	0.00269762
ENSG00000198835	21.8511	0.866836	0.149153	5.81171	6.1837e-09	1.23671e-06
ENSG00000156687	634.382	0.866488	0.302472	2.86468	0.00417424	0.0190434
ENSG00000127241	1469.3	0.866114	0.218119	3.97084	7.16197e-05	0.000935888
ENSG00000169715	469.138	0.866111	0.261175	3.31621	0.000912468	0.006079
ENSG00000154736	457.221	0.866053	0.180013	4.81105	1.5014e-06	5.78974e-05
ENSG00000248918	1.78875	0.865468	0.319417	2.70953	0.00673789	0.0272031
ENSG00000137727	348.715	0.86499	0.168103	5.1456	2.66666e-07	1.75497e-05
ENSG00000162975	2.98034	0.864069	0.338946	2.54928	0.0107945	0.038802
ENSG00000069535	1469.59	0.863516	0.192841	4.47787	7.53927e-06	0.000181686
ENSG00000286095	2.84103	0.863308	0.284615	3.03325	0.00241937	0.0126105
ENSG00000255642	58.5255	0.862722	0.170451	5.06142	4.16154e-07	2.35488e-05
ENSG00000235248	2.2089	0.862061	0.313095	2.75336	0.00589879	0.0247038
ENSG00000172548	15.7781	0.861928	0.22073	3.90489	9.42672e-05	0.00114057
ENSG00000272971	9.89087	0.861812	0.217385	3.96444	7.3567e-05	0.000953832
ENSG00000116981	2.42965	0.860885	0.313605	2.74512	0.00604884	0.0251413
ENSG00000268660	2.8552	0.86012	0.229131	3.75384	0.000174149	0.00178615
ENSG00000270490	2.82887	0.859942	0.281933	3.05016	0.00228719	0.0120843
ENSG00000132688	1664.01	0.858182	0.130592	6.5715	4.98117e-11	5.2157e-08
ENSG00000171951	82.3332	0.857717	0.31697	2.70599	0.00681015	0.0273984
ENSG00000175906	68.0526	0.857284	0.150244	5.70595	1.15698e-08	2.00867e-06
ENSG00000105668	40.4889	0.85723	0.288448	2.97187	0.00295993	0.0146787
ENSG00000165966	642.82	0.856678	0.190656	4.49331	7.01261e-06	0.000172147
ENSG00000121769	250.069	0.856556	0.169293	5.05959	4.2015e-07	2.37092e-05
ENSG00000065618	640.264	0.856408	0.269798	3.17426	0.00150219	0.00878176
ENSG00000257395	27.3656	0.855025	0.300977	2.84083	0.00449962	0.0201515
ENSG00000154080	256.958	0.854053	0.29702	2.8754	0.00403513	0.0185566
ENSG00000179611	2.91028	0.853152	0.32255	2.64503	0.00816846	0.0314379
ENSG00000286596	69.1028	0.852742	0.208968	4.08073	4.48936e-05	0.000675032
ENSG00000168497	780.236	0.852262	0.159568	5.34105	9.24084e-08	8.35958e-06
ENSG00000075035	172.037	0.850527	0.20779	4.0932	4.25462e-05	0.000649885
ENSG00000279673	5.29184	0.84922	0.215759	3.93596	8.28648e-05	0.00103961
ENSG00000183379	2.89495	0.848615	0.324359	2.61628	0.00888927	0.0334706
ENSG00000100473	1169.01	0.847936	0.201044	4.21767	2.46835e-05	0.000434453
ENSG00000175040	206.355	0.847862	0.164507	5.15396	2.55038e-07	1.70062e-05
ENSG00000049089	1352.45	0.847506	0.283852	2.98574	0.00282897	0.0141706
ENSG00000166963	1071.91	0.846886	0.155951	5.43047	5.62052e-08	6.1176e-06
ENSG00000186326	19.3364	0.846442	0.14224	5.9508	2.66839e-09	7.02933e-07
ENSG00000108823	100.571	0.846331	0.180517	4.68836	2.75397e-06	8.96723e-05
ENSG00000172201	817.503	0.846022	0.183439	4.61201	3.98793e-06	0.000115721
ENSG00000131471	1611.99	0.845794	0.152944	5.53009	3.20058e-08	4.19874e-06
ENSG00000148671	1002.62	0.845585	0.18914	4.47069	7.79661e-06	0.000185802
ENSG00000196924	56780.7	0.844373	0.156019	5.41197	6.23335e-08	6.55669e-06
ENSG00000224594	4.83069	0.843048	0.221304	3.80945	0.000139274	0.00151526
ENSG00000085741	58.3486	0.84108	0.183898	4.57363	4.79346e-06	0.000131046
ENSG00000174482	18.9368	0.83976	0.308975	2.71789	0.00656998	0.0266848
ENSG00000106538	471.888	0.838981	0.148163	5.66256	1.49129e-08	2.33116e-06
ENSG00000167676	530.03	0.838833	0.149069	5.62715	1.83209e-08	2.71809e-06
ENSG00000167311	5.87227	0.838481	0.232277	3.60983	0.000306396	0.00269826
ENSG00000177791	13.6192	0.837753	0.194226	4.31329	1.60843e-05	0.000317476
ENSG00000157884	3.81893	0.836401	0.282477	2.96095	0.0030669	0.0150791
ENSG00000249799	1.86485	0.835885	0.326218	2.56235	0.0103967	0.0376701
ENSG00000166592	63.4259	0.835665	0.201447	4.14832	3.34921e-05	0.00054181
ENSG00000264500	2.04344	0.83511	0.297184	2.81007	0.00495301	0.0215962
ENSG00000130643	4.79011	0.83429	0.255118	3.27022	0.00107466	0.00683901
ENSG00000163815	95.1334	0.834278	0.182079	4.58194	4.60674e-06	0.000127684
ENSG00000180447	322.153	0.833756	0.190521	4.37618	1.20776e-05	0.000256242
ENSG00000198832	628.812	0.833358	0.132308	6.29861	3.00329e-10	1.77582e-07
ENSG00000136999	476.521	0.833059	0.270347	3.08144	0.00206002	0.0111276
ENSG00000146005	9.89132	0.832561	0.2978	2.7957	0.00517871	0.0223323
ENSG00000223731	3.53739	0.831311	0.263964	3.14934	0.00163641	0.00933761
ENSG00000162551	83.6328	0.829844	0.229758	3.61182	0.000304061	0.00268515
ENSG00000271849	2.10702	0.829366	0.253707	3.26899	0.00107934	0.00686237
ENSG00000237515	609.781	0.82799	0.238336	3.47405	0.000512664	0.00396407
ENSG00000100427	55.6129	0.827593	0.294604	2.80917	0.00496696	0.0216438
ENSG00000158050	100.042	0.827561	0.240001	3.44816	0.000564412	0.00426511
ENSG00000146215	25.5775	0.827525	0.192551	4.29768	1.72592e-05	0.000332779
ENSG00000176903	1083.56	0.827439	0.135034	6.12764	8.91906e-10	3.81545e-07
ENSG00000204071	6.49359	0.82699	0.299122	2.76472	0.00569714	0.0240171
ENSG00000178015	4.99532	0.826063	0.258829	3.19154	0.00141516	0.00838713
ENSG00000171303	409.852	0.824364	0.166304	4.95698	7.1597e-07	3.40057e-05
ENSG00000206538	2638.73	0.824344	0.303325	2.71769	0.00657395	0.0266929
ENSG00000204065	22.7326	0.823896	0.210552	3.91303	9.11456e-05	0.0011137
ENSG00000103241	540.87	0.823512	0.147356	5.58858	2.28935e-08	3.23194e-06
ENSG00000158104	19.7471	0.823246	0.176397	4.66701	3.05609e-06	9.64311e-05
ENSG00000288012	11.3228	0.822608	0.228353	3.60235	0.00031535	0.00275621
ENSG00000273398	35.5156	0.822377	0.259913	3.16405	0.00155589	0.00901546
ENSG00000184160	84.3742	0.821437	0.229203	3.58389	0.000338516	0.00291128
ENSG00000134201	249.12	0.821187	0.20157	4.07396	4.62208e-05	0.000688737
ENSG00000196972	71.6834	0.819033	0.159994	5.11916	3.06902e-07	1.93503e-05
ENSG00000138622	12.5551	0.818833	0.229445	3.56876	0.00035867	0.00304545
ENSG00000124097	5.06866	0.817553	0.294951	2.77183	0.00557426	0.0236225
ENSG00000152092	39.4525	0.815716	0.290845	2.80464	0.00503728	0.0218684
ENSG00000203883	59.6478	0.815222	0.199345	4.08951	4.32283e-05	0.000656861
ENSG00000258651	3.01405	0.814433	0.244316	3.33352	0.000857545	0.00580215
ENSG00000102243	6.50672	0.814249	0.314119	2.59217	0.00953734	0.0353579
ENSG00000271443	3.90199	0.813925	0.258287	3.15125	0.00162575	0.0093002
ENSG00000135424	726.999	0.813406	0.162815	4.99589	5.85639e-07	2.95712e-05
ENSG00000138135	40.8933	0.812954	0.222109	3.66016	0.000252053	0.00234089
ENSG00000187556	2.9936	0.81282	0.267331	3.0405	0.00236185	0.0123927
ENSG00000223382	9.34227	0.811568	0.219223	3.70201	0.000213897	0.00207189
ENSG00000279177	15.2188	0.811475	0.281437	2.88332	0.00393503	0.0182128
ENSG00000280330	15.2188	0.811475	0.281437	2.88332	0.00393503	0.0182128
ENSG00000250986	41.1512	0.811032	0.222042	3.6526	0.000259595	0.00238756
ENSG00000179862	83.1946	0.80994	0.151003	5.36375	8.15139e-08	7.81545e-06
ENSG00000244274	272.284	0.809793	0.140677	5.75641	8.59213e-09	1.60069e-06
ENSG00000184564	438.412	0.809583	0.208328	3.8861	0.000101868	0.00120887
ENSG00000255129	5.48057	0.808753	0.249585	3.24039	0.00119365	0.00736201
ENSG00000072195	815.928	0.808706	0.162799	4.9675	6.78209e-07	3.26685e-05
ENSG00000157150	40.5857	0.808643	0.259494	3.11623	0.00183181	0.0101695
ENSG00000167552	1485.33	0.808303	0.14242	5.67548	1.38297e-08	2.2084e-06
ENSG00000102109	52.5461	0.808211	0.217781	3.71111	0.000206351	0.00202038
ENSG00000185585	402.564	0.808147	0.161072	5.01729	5.24045e-07	2.7433e-05
ENSG00000126458	475.488	0.807427	0.128094	6.3034	2.91179e-10	1.77582e-07
ENSG00000134775	947.428	0.807069	0.15157	5.32474	1.011e-07	8.88962e-06
ENSG00000130822	137.956	0.805648	0.149015	5.40648	6.4277e-08	6.67286e-06
ENSG00000107984	40.9347	0.804523	0.26382	3.04951	0.00229213	0.0121026
ENSG00000282418	4.59491	0.804433	0.243358	3.30556	0.000947875	0.00624203
ENSG00000128346	105.479	0.802909	0.133294	6.02361	1.70565e-09	5.27187e-07
ENSG00000158887	44.2003	0.802579	0.222414	3.60849	0.000307984	0.00270807
ENSG00000120907	494.42	0.80236	0.1706	4.70317	2.5615e-06	8.42796e-05
ENSG00000234175	4.48548	0.802144	0.284465	2.81983	0.00480492	0.0211372
ENSG00000254585	18.1979	0.801907	0.196786	4.07501	4.60119e-05	0.000686628
ENSG00000156006	4.19649	0.800487	0.316458	2.52952	0.0114218	0.0405074
ENSG00000226094	3.52282	0.800421	0.313445	2.55363	0.0106607	0.038433
ENSG00000185567	2378.87	0.799113	0.173192	4.61403	3.94931e-06	0.000115009
ENSG00000157570	468.107	0.798989	0.149271	5.35259	8.67027e-08	8.05782e-06
ENSG00000286508	3.73092	0.798968	0.260598	3.0659	0.00217013	0.011598
ENSG00000225978	3.33713	0.798816	0.289951	2.755	0.00586913	0.0246079
ENSG00000167748	32.5132	0.797955	0.239925	3.32586	0.000881472	0.00592767
ENSG00000117016	179.104	0.796648	0.131182	6.07287	1.25648e-09	4.53656e-07
ENSG00000162543	132.262	0.796097	0.192923	4.12651	3.68312e-05	0.000581981
ENSG00000175785	102.916	0.795724	0.191752	4.14976	3.32821e-05	0.000540285
ENSG00000250629	1.51361	0.795277	0.323787	2.45617	0.0140425	0.0473606
ENSG00000283154	103.208	0.79523	0.148398	5.35875	8.38002e-08	7.88684e-06
ENSG00000119986	89.9812	0.794859	0.152371	5.21659	1.82251e-07	1.31372e-05
ENSG00000165694	8.39704	0.794839	0.248114	3.20352	0.00135756	0.00811891
ENSG00000162267	19.8266	0.794587	0.207435	3.83053	0.000127867	0.00142226
ENSG00000272384	3.14098	0.794495	0.247596	3.20883	0.00133275	0.00800538
ENSG00000260530	8.89973	0.794099	0.218605	3.63257	0.000280607	0.00252948
ENSG00000117013	63.3648	0.793555	0.150072	5.28784	1.23767e-07	1.01601e-05
ENSG00000058668	4484.86	0.7934	0.143924	5.51263	3.53511e-08	4.5787e-06
ENSG00000138944	297.311	0.791838	0.194982	4.06109	4.88439e-05	0.000715798
ENSG00000144476	105.315	0.791712	0.171568	4.61456	3.9392e-06	0.000114879
ENSG00000179855	57.5394	0.791272	0.194899	4.05991	4.90914e-05	0.000718279
ENSG00000204882	17.0995	0.790672	0.1503	5.26062	1.43567e-07	1.12426e-05
ENSG00000166106	63.797	0.790458	0.159546	4.95442	7.25479e-07	3.43773e-05
ENSG00000166165	3748.23	0.790317	0.11628	6.7967	1.07043e-11	2.03225e-08
ENSG00000139292	57.0088	0.7902	0.270302	2.92339	0.00346242	0.0165352
ENSG00000108852	163.001	0.789488	0.154497	5.11006	3.22055e-07	1.98183e-05
ENSG00000185437	239.945	0.788454	0.180022	4.37978	1.18801e-05	0.000252709
ENSG00000259319	30.9236	0.788195	0.154359	5.10625	3.28623e-07	2.01011e-05
ENSG00000167157	71.9237	0.788147	0.157601	5.0009	5.70625e-07	2.91937e-05
ENSG00000250641	8.52807	0.787618	0.321859	2.44709	0.0144014	0.0482639
ENSG00000142910	696.965	0.787528	0.131092	6.00745	1.88462e-09	5.57179e-07
ENSG00000226085	27.9772	0.787248	0.170917	4.60602	4.10444e-06	0.000117909
ENSG00000100097	891.406	0.787124	0.144919	5.43146	5.5894e-08	6.1176e-06
ENSG00000125384	217.855	0.787034	0.167643	4.6947	2.66997e-06	8.72155e-05
ENSG00000170190	153.948	0.786941	0.191772	4.10352	4.06912e-05	0.00063076
ENSG00000170396	72.3992	0.786824	0.177547	4.43163	9.35225e-06	0.000212215
ENSG00000263639	25602.1	0.786658	0.298308	2.63707	0.00836252	0.0319729
ENSG00000261513	1.81037	0.786409	0.284965	2.75967	0.005786	0.0243289
ENSG00000154188	905.799	0.786387	0.188036	4.18212	2.88805e-05	0.000484298
ENSG00000164841	8.11071	0.786204	0.260868	3.0138	0.00258001	0.0132605
ENSG00000170276	26.9153	0.78602	0.176051	4.46473	8.01703e-06	0.000190388
ENSG00000274624	4.12769	0.785229	0.22214	3.53484	0.000408015	0.00334336
ENSG00000167654	141.811	0.784903	0.164992	4.75722	1.96275e-06	7.01212e-05
ENSG00000197256	3984.91	0.784664	0.140264	5.59421	2.21633e-08	3.18086e-06
ENSG00000234438	8.27429	0.784581	0.241873	3.24377	0.00117958	0.00730849
ENSG00000188013	16.1749	0.784576	0.183659	4.27193	1.93791e-05	0.000363502
ENSG00000163661	10.9301	0.784088	0.238675	3.28517	0.00101922	0.00657133
ENSG00000259460	27.2413	0.783149	0.216817	3.61203	0.000303804	0.00268462
ENSG00000135298	70.103	0.783021	0.179549	4.36103	1.29451e-05	0.000269464
ENSG00000239474	52.7616	0.782271	0.206951	3.77998	0.000156841	0.0016569
ENSG00000127129	16.1268	0.782014	0.23676	3.30298	0.000956627	0.00628493
ENSG00000101443	198.836	0.781619	0.271471	2.8792	0.00398688	0.0183943
ENSG00000184785	153.814	0.781221	0.168274	4.64255	3.44131e-06	0.00010456
ENSG00000149735	3.73793	0.781219	0.260505	2.99886	0.00270992	0.0137235
ENSG00000170955	138.162	0.779646	0.148464	5.25141	1.50942e-07	1.15778e-05
ENSG00000187479	296.137	0.779324	0.20511	3.79953	0.000144968	0.00156283
ENSG00000273375	2.54988	0.778226	0.245399	3.17127	0.00151772	0.00884843
ENSG00000024422	1004.44	0.777761	0.127875	6.08219	1.18552e-09	4.35747e-07
ENSG00000112186	484.663	0.777169	0.130398	5.95998	2.52273e-09	6.90772e-07
ENSG00000124212	1553.14	0.776211	0.180398	4.30278	1.68668e-05	0.000327535
ENSG00000234769	7.96195	0.776165	0.291089	2.66642	0.00766643	0.0299859
ENSG00000259207	397.596	0.775338	0.14719	5.26758	1.38231e-07	1.10582e-05
ENSG00000237361	125.281	0.775178	0.316025	2.4529	0.0141709	0.047687
ENSG00000261722	5.93666	0.774672	0.285377	2.71456	0.00663648	0.0268746
ENSG00000100302	306.849	0.774511	0.144234	5.36983	7.88106e-08	7.67828e-06
ENSG00000269210	5.04461	0.77392	0.233121	3.31982	0.00090075	0.00601339
ENSG00000168913	18.2663	0.773782	0.207743	3.72471	0.00019554	0.00194487
ENSG00000269186	40.9395	0.773587	0.188808	4.0972	4.1817e-05	0.000642838
ENSG00000122756	57.5533	0.772724	0.245303	3.15008	0.00163225	0.00932428
ENSG00000261625	25.8875	0.771701	0.154898	4.98199	6.29334e-07	3.13124e-05
ENSG00000155254	673.932	0.771613	0.129052	5.97909	2.24381e-09	6.31346e-07
ENSG00000168077	644.75	0.77106	0.156367	4.93111	8.17654e-07	3.73505e-05
ENSG00000165410	1398.72	0.769933	0.148255	5.19332	2.06577e-07	1.45313e-05
ENSG00000167779	463.804	0.769655	0.185089	4.15829	3.20637e-05	0.000525157
ENSG00000185610	4.04737	0.769549	0.301549	2.55199	0.0107111	0.0385668
ENSG00000273080	4.95883	0.76846	0.191208	4.01898	5.84512e-05	0.000805387
ENSG00000237886	27.1174	0.767847	0.128232	5.98796	2.12491e-09	6.06253e-07
ENSG00000136160	765.01	0.767107	0.187769	4.08537	4.4006e-05	0.000665456
ENSG00000267206	11.9101	0.767035	0.232302	3.30188	0.000960384	0.00630352
ENSG00000050628	145.138	0.766975	0.180484	4.24954	2.14209e-05	0.000390505
ENSG00000151617	1192.87	0.766949	0.14635	5.2405	1.60145e-07	1.20327e-05
ENSG00000172348	507.919	0.766464	0.140205	5.46673	4.58418e-08	5.43692e-06
ENSG00000204851	73.4376	0.765714	0.149888	5.10857	3.24599e-07	1.99448e-05
ENSG00000019505	181.814	0.765133	0.306566	2.49581	0.0125669	0.0435501
ENSG00000115138	8.35073	0.763653	0.213079	3.5839	0.000338499	0.00291128
ENSG00000205221	71.7584	0.763589	0.240573	3.17405	0.00150329	0.00878318
ENSG00000140416	15348.1	0.763475	0.145243	5.25653	1.46798e-07	1.14003e-05
ENSG00000149654	17.6794	0.763126	0.252706	3.01982	0.00252925	0.0130572
ENSG00000115896	693.505	0.761983	0.178965	4.25771	2.06531e-05	0.000381106
ENSG00000198732	973.55	0.761776	0.230025	3.31171	0.000927261	0.00614644
ENSG00000213435	2.98261	0.76143	0.274606	2.77281	0.00555742	0.0235669
ENSG00000087258	287.17	0.761263	0.169715	4.48553	7.2733e-06	0.000176423
ENSG00000182870	16.4468	0.76114	0.194327	3.9168	8.9732e-05	0.00110138
ENSG00000157766	37.0601	0.760582	0.256265	2.96796	0.00299786	0.0148344
ENSG00000260653	7.76381	0.759391	0.272148	2.79036	0.00526496	0.0226135
ENSG00000144278	172.046	0.75935	0.24888	3.05107	0.00228027	0.0120556
ENSG00000180340	58.2061	0.758987	0.153924	4.93092	8.18436e-07	3.73505e-05
ENSG00000253250	151.424	0.758634	0.182237	4.16289	3.14245e-05	0.000517806
ENSG00000203688	4.02664	0.758612	0.294113	2.57932	0.00989944	0.0363404
ENSG00000143318	27.2661	0.758596	0.19636	3.8633	0.000111866	0.00129549
ENSG00000123243	1273.99	0.758489	0.138199	5.48838	4.05631e-08	4.95489e-06
ENSG00000126603	222.263	0.757911	0.143237	5.29131	1.21445e-07	1.00287e-05
ENSG00000013619	117.839	0.757599	0.182575	4.14953	3.33159e-05	0.000540367
ENSG00000109610	616.971	0.757239	0.153449	4.93478	8.02405e-07	3.69079e-05
ENSG00000196616	168.218	0.757216	0.228354	3.31597	0.000913261	0.00608067
ENSG00000272688	9.31081	0.756018	0.285583	2.64728	0.00811421	0.0313199
ENSG00000106511	29.172	0.755828	0.268673	2.81319	0.00490528	0.0214318
ENSG00000177133	8.75706	0.755777	0.280774	2.69176	0.00710758	0.0282964
ENSG00000136425	84.1127	0.755718	0.167154	4.52109	6.15213e-06	0.000157466
ENSG00000260802	581.626	0.754578	0.285198	2.6458	0.0081497	0.0314024
ENSG00000128713	57.2735	0.754549	0.18844	4.00419	6.22315e-05	0.000844639
ENSG00000147394	864.784	0.754079	0.170521	4.42221	9.76945e-06	0.000218762
ENSG00000186806	95.2908	0.753488	0.172741	4.36194	1.28915e-05	0.000268621
ENSG00000105137	214.256	0.753308	0.123552	6.09708	1.08022e-09	4.08071e-07
ENSG00000159884	128.488	0.752649	0.11572	6.50403	7.81961e-11	7.0896e-08
ENSG00000142871	1855.84	0.75188	0.210752	3.5676	0.000360271	0.00305342
ENSG00000256508	19.8711	0.751772	0.192216	3.91108	9.18854e-05	0.00111972
ENSG00000105270	518.609	0.751653	0.158817	4.73281	2.2143e-06	7.60062e-05
ENSG00000123570	253.161	0.751562	0.178393	4.21296	2.5205e-05	0.000440402
ENSG00000184530	3.87975	0.751437	0.23253	3.23156	0.00123115	0.00752958
ENSG00000223714	1.66546	0.750612	0.279952	2.68121	0.00733559	0.0290005
ENSG00000279064	3.49229	0.750599	0.276705	2.71263	0.0066752	0.0270019
ENSG00000196549	5532.15	0.75052	0.272582	2.75338	0.0058984	0.0247038
ENSG00000153902	112.535	0.750342	0.151248	4.96099	7.01333e-07	3.3436e-05
ENSG00000121075	238.69	0.750337	0.276998	2.70882	0.00675232	0.0272467
ENSG00000143590	42.2163	0.750022	0.22064	3.39929	0.000675599	0.00487681
ENSG00000095637	7873.81	0.749934	0.154776	4.8453	1.26423e-06	5.09271e-05
ENSG00000221821	23.507	0.749823	0.157216	4.76939	1.84786e-06	6.70738e-05
ENSG00000127528	293.611	0.749802	0.16877	4.44276	8.88129e-06	0.00020518
ENSG00000131409	55.0447	0.749423	0.262944	2.85013	0.00437018	0.0197205
ENSG00000109099	535.908	0.749161	0.137682	5.44125	5.29069e-08	5.88075e-06
ENSG00000173809	32.2233	0.74902	0.217815	3.43879	0.000584319	0.00437585
ENSG00000237624	28.8088	0.748995	0.178854	4.18773	2.81754e-05	0.000475404
ENSG00000265763	6.59302	0.748957	0.252427	2.96702	0.00300704	0.0148672
ENSG00000279141	12.956	0.748928	0.284899	2.62875	0.00856999	0.0325829
ENSG00000104044	22.7685	0.748923	0.224736	3.33246	0.000860826	0.00581663
ENSG00000188573	9.08184	0.748471	0.273686	2.73478	0.00624227	0.0256925
ENSG00000122035	116.662	0.748275	0.18494	4.04604	5.20908e-05	0.000747802
ENSG00000101470	10.8733	0.747973	0.193697	3.86157	0.000112663	0.00130213
ENSG00000278642	1.82775	0.747649	0.272239	2.7463	0.00602715	0.0250741
ENSG00000099958	29.5436	0.747142	0.241896	3.0887	0.00201037	0.0109166
ENSG00000112214	59.0452	0.746172	0.222829	3.34862	0.000812137	0.00556693
ENSG00000204314	39.3158	0.745156	0.175795	4.23878	2.24738e-05	0.000404433
ENSG00000126218	153.044	0.745148	0.183068	4.07035	4.69435e-05	0.000697977
ENSG00000176697	97.0836	0.744136	0.164783	4.51585	6.30645e-06	0.000160134
ENSG00000183023	3411.07	0.744021	0.160169	4.64524	3.39688e-06	0.000103762
ENSG00000107317	1710.71	0.74362	0.198767	3.74117	0.000183165	0.00185387
ENSG00000261671	4.45869	0.743328	0.242127	3.07	0.00214061	0.0114643
ENSG00000166341	1102.38	0.743118	0.134373	5.53026	3.19762e-08	4.19874e-06
ENSG00000233485	33.5339	0.743029	0.221011	3.36195	0.000773929	0.00537504
ENSG00000196338	296.892	0.742668	0.145705	5.09708	3.44933e-07	2.07872e-05
ENSG00000020181	2517.15	0.741608	0.12885	5.7556	8.63361e-09	1.6011e-06
ENSG00000197406	14.1914	0.741389	0.172028	4.30969	1.63483e-05	0.000320218
ENSG00000185052	481.382	0.741386	0.135711	5.463	4.68164e-08	5.51892e-06
ENSG00000180287	66.1719	0.741081	0.217478	3.40761	0.000655341	0.00477707
ENSG00000275993	756.36	0.740977	0.233999	3.16658	0.00154244	0.00896053
ENSG00000250056	66.9388	0.739656	0.182907	4.0439	5.25702e-05	0.000753887
ENSG00000277067	320.412	0.739506	0.260614	2.83755	0.00454607	0.0202989
ENSG00000189280	15.1467	0.739366	0.294124	2.51379	0.0119441	0.0419046
ENSG00000132819	241.936	0.739274	0.1353	5.46396	4.65622e-08	5.50636e-06
ENSG00000176720	561.96	0.739145	0.119191	6.20134	5.59858e-10	2.71924e-07
ENSG00000152969	128.449	0.738747	0.266661	2.77036	0.00559948	0.0237107
ENSG00000146216	15.596	0.738307	0.194804	3.79	0.00015065	0.00160805
ENSG00000125144	236.475	0.737433	0.283824	2.5982	0.00937131	0.0348628
ENSG00000218336	585.265	0.737057	0.142853	5.15954	2.47559e-07	1.67221e-05
ENSG00000035403	7233.01	0.737001	0.140005	5.26411	1.40873e-07	1.10823e-05
ENSG00000275496	136.447	0.73635	0.270841	2.71875	0.00655293	0.0266367
ENSG00000268505	23.3427	0.736175	0.209963	3.50622	0.000454524	0.00362119
ENSG00000174099	2384.34	0.735976	0.142799	5.15392	2.55099e-07	1.70062e-05
ENSG00000095303	711.614	0.735974	0.24428	3.01283	0.00258826	0.0132858
ENSG00000233608	98.1136	0.735356	0.143309	5.13128	2.87782e-07	1.84901e-05
ENSG00000122786	19475.8	0.735316	0.131645	5.5856	2.32891e-08	3.26359e-06
ENSG00000143869	457.32	0.735163	0.17302	4.249	2.14727e-05	0.000391275
ENSG00000245869	9.21951	0.735093	0.219546	3.34824	0.000813277	0.00557288
ENSG00000136859	529.95	0.735047	0.130701	5.62389	1.86706e-08	2.75994e-06
ENSG00000162614	1795.72	0.733791	0.160823	4.56271	5.04969e-06	0.00013572
ENSG00000134202	850.103	0.733742	0.159356	4.60441	4.13646e-06	0.00011843
ENSG00000135324	103.683	0.733632	0.143365	5.11724	3.10032e-07	1.94019e-05
ENSG00000198523	665.276	0.732994	0.19421	3.77423	0.000160503	0.00168295
ENSG00000280179	7.3867	0.731808	0.27938	2.6194	0.00880837	0.0332568
ENSG00000160284	178.835	0.731442	0.159441	4.58755	4.48479e-06	0.000125154
ENSG00000171992	1506.18	0.731139	0.128724	5.67991	1.34767e-08	2.17579e-06
ENSG00000068976	237.537	0.730803	0.14547	5.02374	5.06758e-07	2.69209e-05
ENSG00000189134	21.8631	0.730746	0.192827	3.78965	0.000150861	0.00160873
ENSG00000112619	34.6403	0.730743	0.168244	4.34334	1.40331e-05	0.000286267
ENSG00000232316	12.4716	0.730177	0.270725	2.69711	0.00699432	0.0279601
ENSG00000182963	821.065	0.72938	0.125489	5.81228	6.16285e-09	1.23671e-06
ENSG00000126368	148.648	0.729306	0.169534	4.30184	1.69388e-05	0.000328462
ENSG00000227220	5.03882	0.729189	0.240238	3.03528	0.0024031	0.0125395
ENSG00000143878	4001.68	0.728427	0.14812	4.9178	8.75201e-07	3.93022e-05
ENSG00000132692	4.93969	0.728394	0.243742	2.98838	0.00280463	0.0140631
ENSG00000187068	702.764	0.726957	0.144452	5.0325	4.84119e-07	2.61445e-05
ENSG00000204950	9.42877	0.726826	0.213704	3.40109	0.000671175	0.00485605
ENSG00000102007	309.626	0.726741	0.145002	5.01194	5.38853e-07	2.8006e-05
ENSG00000228983	5.89428	0.726645	0.255398	2.84515	0.00443901	0.0199238
ENSG00000121577	202.536	0.726374	0.160301	4.53133	5.86141e-06	0.000151642
ENSG00000148053	431.325	0.724777	0.222787	3.25323	0.00114101	0.00713222
ENSG00000188783	2250.92	0.724476	0.141532	5.11881	3.07465e-07	1.93503e-05
ENSG00000160539	39.7836	0.724333	0.143675	5.04146	4.61998e-07	2.5403e-05
ENSG00000148411	1069.32	0.723925	0.101819	7.10994	1.16095e-12	5.92071e-09
ENSG00000171798	64.3274	0.723748	0.168271	4.3011	1.69956e-05	0.000328949
ENSG00000058866	96.7871	0.723595	0.194916	3.71235	0.000205345	0.00201342
ENSG00000250786	125.47	0.722762	0.191832	3.76768	0.000164772	0.00171713
ENSG00000147155	472.61	0.722627	0.143366	5.04044	4.64465e-07	2.5481e-05
ENSG00000272279	9.26535	0.722607	0.237435	3.04339	0.00233929	0.0122923
ENSG00000205363	159.265	0.722437	0.143495	5.03459	4.78881e-07	2.60397e-05
ENSG00000019169	8.37962	0.722032	0.247829	2.91342	0.00357488	0.0169437
ENSG00000119782	62.8971	0.721987	0.211121	3.41977	0.000626744	0.00461614
ENSG00000148357	315.914	0.721287	0.197112	3.65927	0.000252931	0.00234584
ENSG00000168490	90.0431	0.720617	0.177331	4.06368	4.83043e-05	0.000711468
ENSG00000147485	10.7847	0.720602	0.256312	2.81143	0.00493224	0.0215197
ENSG00000287184	3.88487	0.720363	0.287212	2.50812	0.0121374	0.0424237
ENSG00000171714	471.654	0.719788	0.165653	4.34514	1.39187e-05	0.00028474
ENSG00000182534	2886.64	0.719482	0.131805	5.45867	4.79717e-08	5.57606e-06
ENSG00000254870	25.7466	0.719412	0.262979	2.73563	0.00622611	0.0256533
ENSG00000164764	478.345	0.719208	0.208042	3.45704	0.000546151	0.00415562
ENSG00000172399	11.5207	0.719196	0.234644	3.06506	0.00217629	0.0116233
ENSG00000164236	273.689	0.718953	0.112995	6.36272	1.98213e-10	1.34781e-07
ENSG00000125148	692.84	0.718829	0.219441	3.27573	0.0010539	0.00673316
ENSG00000161638	1664.38	0.718767	0.173431	4.14439	3.40726e-05	0.000549024
ENSG00000116661	58.2017	0.718151	0.167647	4.28372	1.83798e-05	0.000350083
ENSG00000275540	2.86871	0.717548	0.291895	2.45824	0.0139619	0.0471588
ENSG00000186480	1606.89	0.717524	0.165486	4.33586	1.4519e-05	0.000294121
ENSG00000254533	4.32863	0.716984	0.257496	2.78445	0.00536184	0.0229378
ENSG00000173535	40.0047	0.71671	0.189872	3.77471	0.000160194	0.00168206
ENSG00000196557	1481.4	0.716404	0.146342	4.89541	9.81025e-07	4.27616e-05
ENSG00000173705	63.9972	0.715653	0.204096	3.50646	0.000454114	0.00361889
ENSG00000159713	64.8498	0.714793	0.163811	4.36352	1.27986e-05	0.000267132
ENSG00000276365	13.8516	0.714692	0.234146	3.05234	0.00227066	0.0120141
ENSG00000187922	33.8338	0.714683	0.20865	3.42528	0.000614164	0.00455338
ENSG00000182636	443.611	0.713421	0.125094	5.70307	1.17672e-08	2.02569e-06
ENSG00000165152	205.983	0.713179	0.187707	3.79944	0.000145025	0.00156283
ENSG00000169116	5043.97	0.713013	0.143406	4.97198	6.62722e-07	3.21659e-05
ENSG00000203778	187.281	0.71293	0.127147	5.60711	2.05728e-08	2.98701e-06
ENSG00000145936	749.74	0.712346	0.140246	5.07926	3.78911e-07	2.20531e-05
ENSG00000165996	207.789	0.712212	0.151064	4.71463	2.42154e-06	8.08481e-05
ENSG00000137960	70.9127	0.712026	0.169112	4.21037	2.54953e-05	0.000443802
ENSG00000173376	949.518	0.711624	0.219346	3.24429	0.00117742	0.00729835
ENSG00000168427	35.386	0.711203	0.18894	3.76418	0.0001671	0.00173341
ENSG00000070193	297.992	0.710799	0.19662	3.61509	0.000300238	0.00266292
ENSG00000160396	5.64802	0.710178	0.191081	3.71664	0.000201889	0.00198575
ENSG00000149599	20.1506	0.709985	0.184335	3.85159	0.000117353	0.00133927
ENSG00000187193	321.047	0.70997	0.198451	3.57756	0.000346818	0.00296871
ENSG00000137726	558.06	0.709796	0.171085	4.14879	3.3424e-05	0.000540922
ENSG00000065833	270.487	0.709377	0.14288	4.96484	6.87569e-07	3.3038e-05
ENSG00000260018	5.9509	0.709073	0.224515	3.15825	0.0015872	0.00913344
ENSG00000271447	63.2775	0.708898	0.14505	4.88728	1.02237e-06	4.42331e-05
ENSG00000180155	294.843	0.70868	0.129076	5.49042	4.0098e-08	4.91528e-06
ENSG00000105538	66.9881	0.708397	0.111126	6.37472	1.83295e-10	1.2675e-07
ENSG00000128422	743.42	0.708137	0.27406	2.58387	0.00976977	0.0359972
ENSG00000166960	116.46	0.707671	0.213417	3.31591	0.000913465	0.00608067
ENSG00000111716	2833.09	0.70705	0.17265	4.09528	4.21658e-05	0.000647224
ENSG00000138685	516.02	0.706882	0.148542	4.75881	1.94741e-06	6.9695e-05
ENSG00000127377	8.26845	0.70687	0.211417	3.34348	0.000827336	0.00564173
ENSG00000135046	2821.63	0.706563	0.199722	3.53774	0.000403567	0.00331825
ENSG00000170558	173.298	0.706451	0.2538	2.78349	0.00537768	0.0229911
ENSG00000253102	5.39265	0.70615	0.224317	3.14801	0.00164388	0.00937038
ENSG00000072952	2223.02	0.706115	0.138028	5.11572	3.12539e-07	1.94676e-05
ENSG00000142173	8345.42	0.706044	0.129378	5.45721	4.83674e-08	5.58029e-06
ENSG00000135835	168.682	0.705002	0.15193	4.64029	3.47919e-06	0.000105146
ENSG00000155760	828.701	0.70499	0.123283	5.71847	1.0749e-08	1.88218e-06
ENSG00000144668	1228.01	0.704735	0.141029	4.99707	5.82071e-07	2.95005e-05
ENSG00000240771	730.016	0.704475	0.133791	5.26549	1.39813e-07	1.10823e-05
ENSG00000168060	38.5887	0.704471	0.141127	4.99174	5.98376e-07	3.00284e-05
ENSG00000196368	330.424	0.703532	0.193524	3.63537	0.000277585	0.00251252
ENSG00000198768	10.0743	0.70311	0.246962	2.84704	0.00441274	0.0198408
ENSG00000197956	2111.7	0.702745	0.170679	4.11735	3.83249e-05	0.000599776
ENSG00000175697	21.4451	0.7018	0.187245	3.74803	0.00017823	0.00181872
ENSG00000010319	114.655	0.701089	0.124773	5.61891	1.92166e-08	2.83039e-06
ENSG00000196154	317.345	0.700883	0.198431	3.53212	0.00041224	0.0033684
ENSG00000146374	215.673	0.700639	0.249593	2.80713	0.00499849	0.0217482
ENSG00000261117	5.10129	0.700481	0.214846	3.26039	0.00111258	0.00699742
ENSG00000138080	1678.1	0.700279	0.135971	5.15023	2.60171e-07	1.72597e-05
ENSG00000285534	8.62934	0.69993	0.259482	2.69741	0.0069881	0.0279435
ENSG00000198580	20.9842	0.699924	0.162107	4.31766	1.57691e-05	0.000313072
ENSG00000147027	1230.8	0.699889	0.143076	4.89172	9.99599e-07	4.35247e-05
ENSG00000005243	158.502	0.698825	0.138408	5.04901	4.44104e-07	2.47527e-05
ENSG00000118160	34.5334	0.698601	0.26221	2.66428	0.0077154	0.0301356
ENSG00000099960	49.8247	0.698474	0.279903	2.49541	0.0125811	0.043592
ENSG00000145242	367.942	0.697809	0.271258	2.5725	0.0100968	0.0368758
ENSG00000146151	90.2378	0.697673	0.232142	3.00537	0.00265261	0.013516
ENSG00000063180	90.0511	0.697311	0.130131	5.35854	8.38964e-08	7.88684e-06
ENSG00000206549	9.54196	0.697013	0.260968	2.67088	0.00756533	0.0296904
ENSG00000271737	11.5473	0.69698	0.125047	5.57373	2.49346e-08	3.4485e-06
ENSG00000113657	5614.8	0.696116	0.134967	5.15769	2.50019e-07	1.68604e-05
ENSG00000111674	259.644	0.696074	0.122422	5.68586	1.30154e-08	2.14871e-06
ENSG00000214357	1003.19	0.695773	0.126989	5.47902	4.27691e-08	5.16254e-06
ENSG00000241644	833.062	0.695735	0.144106	4.82794	1.37955e-06	5.47514e-05
ENSG00000242261	18.9057	0.695425	0.209572	3.31831	0.00090563	0.00604035
ENSG00000251388	9.90316	0.695059	0.182714	3.80408	0.000142333	0.00154279
ENSG00000079308	14624.8	0.694614	0.132898	5.22666	1.72598e-07	1.26652e-05
ENSG00000171812	245.162	0.694524	0.143044	4.85531	1.20202e-06	4.93923e-05
ENSG00000278903	69.0735	0.694504	0.250836	2.76876	0.00562695	0.0237925
ENSG00000136193	1673.68	0.693815	0.114637	6.05227	1.42821e-09	4.90948e-07
ENSG00000178947	97.3387	0.693442	0.119078	5.82341	5.76576e-09	1.19001e-06
ENSG00000198483	122.579	0.693163	0.167645	4.13472	3.55394e-05	0.000567503
ENSG00000135454	73.4366	0.693019	0.160986	4.30485	1.67098e-05	0.000325725
ENSG00000140285	1125.47	0.692754	0.212274	3.26348	0.00110053	0.00694645
ENSG00000275155	5.75096	0.692617	0.198185	3.49481	0.000474403	0.0037423
ENSG00000283839	5.23206	0.692432	0.244748	2.82916	0.00466702	0.0206945
ENSG00000102230	64.3502	0.69213	0.189644	3.64962	0.000262628	0.00240539
ENSG00000277763	2.01355	0.692033	0.275944	2.50788	0.012146	0.0424448
ENSG00000114854	17.698	0.691737	0.235697	2.93486	0.00333699	0.0160834
ENSG00000105971	536.718	0.691349	0.143973	4.80192	1.57152e-06	5.99781e-05
ENSG00000274286	19.5627	0.690445	0.237391	2.90848	0.00363195	0.0171525
ENSG00000151468	375.593	0.689744	0.192965	3.57446	0.000350954	0.00299424
ENSG00000163171	3623.67	0.689443	0.130523	5.28214	1.27682e-07	1.04605e-05
ENSG00000145428	36.705	0.6893	0.152476	4.52071	6.16324e-06	0.000157651
ENSG00000143028	51.4195	0.688944	0.169498	4.06462	4.81101e-05	0.000709633
ENSG00000260101	18.8689	0.688585	0.242429	2.84035	0.00450637	0.0201729
ENSG00000169184	162.142	0.688063	0.184423	3.73088	0.000190808	0.00191085
ENSG00000179820	1822.22	0.68723	0.116824	5.88261	4.03849e-09	9.57944e-07
ENSG00000142156	4438.79	0.68704	0.121259	5.66589	1.46265e-08	2.29517e-06
ENSG00000122574	220.43	0.686673	0.131396	5.226	1.7322e-07	1.2688e-05
ENSG00000159556	15.5572	0.686444	0.224136	3.06262	0.00219407	0.0116907
ENSG00000268603	2.50516	0.686404	0.270804	2.53469	0.0112547	0.0400822
ENSG00000198873	254.958	0.685952	0.124793	5.49673	3.86903e-08	4.78341e-06
ENSG00000197043	2272.31	0.685919	0.133302	5.14558	2.66693e-07	1.75497e-05
ENSG00000210135	408.579	0.685772	0.196935	3.48222	0.000497274	0.00387255
ENSG00000168899	67.4328	0.685647	0.120492	5.69038	1.26759e-08	2.12824e-06
ENSG00000274253	101.899	0.685437	0.219344	3.12495	0.00177838	0.00994602
ENSG00000229619	461.775	0.684729	0.14725	4.65011	3.31765e-06	0.000102183
ENSG00000255639	51.3493	0.683456	0.208431	3.27905	0.00104158	0.0066785
ENSG00000166073	435.782	0.683347	0.177455	3.85082	0.000117725	0.00134277
ENSG00000141314	38.1843	0.683262	0.176889	3.86265	0.000112162	0.00129723
ENSG00000165186	267.43	0.683174	0.161818	4.22187	2.42279e-05	0.000428097
ENSG00000136842	272.319	0.682973	0.127919	5.33909	9.34153e-08	8.41336e-06
ENSG00000130224	495.827	0.682931	0.148832	4.58861	4.46198e-06	0.000124773
ENSG00000196923	1253.34	0.68292	0.132895	5.13878	2.76524e-07	1.79935e-05
ENSG00000178878	442.54	0.682652	0.201434	3.38896	0.000701582	0.00501206
ENSG00000251102	5.73476	0.682484	0.257403	2.65142	0.00801537	0.0310294
ENSG00000172236	303.131	0.681878	0.189156	3.60485	0.000312336	0.00273584
ENSG00000175183	596.476	0.680869	0.194289	3.50442	0.000457601	0.00364215
ENSG00000268307	8.80434	0.680717	0.207274	3.28414	0.00102296	0.00659017
ENSG00000236609	174.866	0.680393	0.115943	5.86837	4.40111e-09	9.93119e-07
ENSG00000121068	415.749	0.680068	0.113296	6.00257	1.9422e-09	5.68119e-07
ENSG00000092841	9797.94	0.680046	0.119596	5.68618	1.29911e-08	2.14871e-06
ENSG00000168874	229.721	0.679963	0.148341	4.58379	4.56631e-06	0.000126995
ENSG00000035862	4448.76	0.679766	0.116328	5.84355	5.11008e-09	1.1031e-06
ENSG00000101493	1094.81	0.678782	0.134381	5.05116	4.39137e-07	2.46381e-05
ENSG00000271930	7.62466	0.678707	0.210384	3.22604	0.00125515	0.00763158
ENSG00000111432	71.2935	0.678337	0.20557	3.29979	0.000967559	0.00633344
ENSG00000173068	712.787	0.678073	0.144991	4.67666	2.91581e-06	9.36756e-05
ENSG00000231007	9.42339	0.677695	0.161761	4.18949	2.79577e-05	0.000472466
ENSG00000000005	14.4217	0.67755	0.263969	2.56678	0.0102647	0.0373421
ENSG00000237879	3.64056	0.675997	0.241872	2.79485	0.00519239	0.0223771
ENSG00000183876	31.2536	0.675983	0.189886	3.55994	0.000370934	0.00312229
ENSG00000142089	1190.81	0.675545	0.173576	3.89193	9.94486e-05	0.00118638
ENSG00000138356	985.935	0.675522	0.196269	3.44182	0.000577807	0.00433983
ENSG00000205364	90.6541	0.675147	0.264622	2.55137	0.0107302	0.0386153
ENSG00000139926	1546.03	0.674836	0.13942	4.8403	1.29641e-06	5.19572e-05
ENSG00000246022	6.44034	0.673959	0.257522	2.61709	0.0088682	0.0334239
ENSG00000272143	20.4525	0.673257	0.159516	4.22062	2.43633e-05	0.00042993
ENSG00000187634	205.103	0.672861	0.158306	4.25038	2.13411e-05	0.000389574
ENSG00000077943	2411.98	0.672669	0.202567	3.32072	0.000897862	0.00600424
ENSG00000143198	878.759	0.672588	0.126046	5.33604	9.50009e-08	8.50371e-06
ENSG00000196104	1791.79	0.672078	0.180725	3.7188	0.000200172	0.00197553
ENSG00000184845	33.0358	0.671649	0.208004	3.22903	0.00124212	0.00758414
ENSG00000254910	6.7433	0.671381	0.272754	2.46149	0.013836	0.0468073
ENSG00000233421	8.09128	0.670625	0.190718	3.51631	0.000437593	0.00351721
ENSG00000116194	372.868	0.670158	0.194928	3.43798	0.000586079	0.00438661
ENSG00000150281	89.134	0.670103	0.140188	4.78003	1.75267e-06	6.48886e-05
ENSG00000172247	6.14915	0.669836	0.17581	3.81	0.000138968	0.00151275
ENSG00000106211	2644.81	0.669797	0.173332	3.86425	0.000111432	0.00129193
ENSG00000198853	535.582	0.669315	0.0977744	6.84551	7.62062e-12	1.94321e-08
ENSG00000079739	1014.5	0.669125	0.100883	6.63267	3.29674e-11	4.33883e-08
ENSG00000091436	3609.82	0.669085	0.122887	5.44472	5.18878e-08	5.88075e-06
ENSG00000250360	15.4014	0.668955	0.162023	4.12878	3.64698e-05	0.000577166
ENSG00000104549	939.795	0.668886	0.17846	3.74811	0.000178171	0.00181867
ENSG00000106018	201.244	0.668391	0.163477	4.0886	4.33987e-05	0.000659204
ENSG00000166333	2230.49	0.667083	0.102365	6.51668	7.18809e-11	6.82016e-08
ENSG00000277758	31.3648	0.667053	0.174643	3.81952	0.000133713	0.00146926
ENSG00000118298	74.8391	0.66699	0.165841	4.02188	5.7736e-05	0.000800126
ENSG00000286190	144.809	0.666967	0.155963	4.27645	1.89895e-05	0.000357598
ENSG00000231967	2.5442	0.666856	0.264668	2.5196	0.0117489	0.0413906
ENSG00000150625	202.044	0.666562	0.197487	3.37522	0.000737555	0.00518283
ENSG00000205038	93.4975	0.666107	0.243942	2.73059	0.00632202	0.0259202
ENSG00000261305	12.7767	0.665941	0.166291	4.00466	6.21064e-05	0.000843782
ENSG00000260628	9.22666	0.665934	0.249315	2.67106	0.00756129	0.0296883
ENSG00000164211	624.935	0.665929	0.143908	4.62746	3.70175e-06	0.000109679
ENSG00000134602	668.547	0.665759	0.140809	4.7281	2.26625e-06	7.72546e-05
ENSG00000144063	640.593	0.665435	0.14665	4.53757	5.6905e-06	0.000147877
ENSG00000237989	19.2209	0.665377	0.208059	3.19803	0.00138371	0.00825231
ENSG00000153956	1462.06	0.665039	0.159358	4.17325	3.00289e-05	0.000499653
ENSG00000184347	733.889	0.664981	0.167557	3.96869	7.22678e-05	0.000941593
ENSG00000157927	42.074	0.664438	0.148572	4.47217	7.74315e-06	0.000185329
ENSG00000110195	8.36316	0.664258	0.254027	2.61491	0.00892514	0.0335672
ENSG00000039537	21.6269	0.663773	0.234743	2.82767	0.00468887	0.0207642
ENSG00000173917	64.1053	0.663628	0.19021	3.48893	0.000484963	0.00380392
ENSG00000006210	676.741	0.663471	0.146638	4.52455	6.05236e-06	0.000155694
ENSG00000084207	735.813	0.662983	0.166926	3.97172	7.13565e-05	0.000933999
ENSG00000144488	16.0607	0.662676	0.26982	2.456	0.0140495	0.0473763
ENSG00000165617	311.437	0.662282	0.136068	4.86729	1.13137e-06	4.77098e-05
ENSG00000269378	337.43	0.661788	0.14657	4.51515	6.32715e-06	0.000160436
ENSG00000259969	14.6057	0.66173	0.195235	3.38941	0.000700437	0.00500738
ENSG00000078804	1201.74	0.661613	0.115421	5.73216	9.91584e-09	1.79226e-06
ENSG00000068615	191.215	0.661567	0.149887	4.41377	1.01586e-05	0.000225374
ENSG00000260610	3.78864	0.66156	0.237245	2.78851	0.00529519	0.0227194
ENSG00000172889	187.214	0.661105	0.142402	4.64252	3.44185e-06	0.00010456
ENSG00000183386	102.132	0.661059	0.129988	5.08554	3.66579e-07	2.13964e-05
ENSG00000148180	6032.21	0.660817	0.108854	6.07065	1.27396e-09	4.55931e-07
ENSG00000004799	1583.49	0.660724	0.265748	2.48628	0.0129087	0.0444254
ENSG00000131831	376.466	0.660393	0.113115	5.83825	5.27514e-09	1.12681e-06
ENSG00000133800	81.2038	0.659096	0.204604	3.22133	0.00127597	0.00772698
ENSG00000113739	145.366	0.658284	0.15284	4.30701	1.65478e-05	0.00032334
ENSG00000275793	32.5082	0.657703	0.152384	4.31608	1.58826e-05	0.000314058
ENSG00000118407	352.606	0.657274	0.202018	3.25355	0.00113973	0.00712748
ENSG00000267475	17.8191	0.656506	0.227761	2.88243	0.00394622	0.0182513
ENSG00000141404	612.507	0.65645	0.167225	3.92555	8.65316e-05	0.00107329
ENSG00000272463	26.6506	0.656414	0.162873	4.03022	5.57252e-05	0.000784518
ENSG00000185201	395.654	0.656152	0.146263	4.4861	7.2539e-06	0.000176057
ENSG00000161714	273.526	0.655941	0.132637	4.94539	7.59917e-07	3.54483e-05
ENSG00000100234	8563.88	0.655334	0.131101	4.9987	5.77171e-07	2.92886e-05
ENSG00000183798	136.764	0.655311	0.17685	3.70546	0.000211008	0.00205414
ENSG00000175592	23.9196	0.654742	0.258789	2.53002	0.0114056	0.0404606
ENSG00000176678	25.3806	0.654729	0.238403	2.74631	0.00602703	0.0250741
ENSG00000125868	11056.5	0.654543	0.119372	5.48324	4.17609e-08	5.0558e-06
ENSG00000284672	9.2702	0.654116	0.247998	2.63759	0.00834984	0.0319453
ENSG00000119632	35.6846	0.653999	0.153983	4.24722	2.16436e-05	0.000393686
ENSG00000088538	179.017	0.653841	0.147508	4.43256	9.31187e-06	0.000211534
ENSG00000159761	24.8153	0.653771	0.134826	4.84899	1.2409e-06	5.03754e-05
ENSG00000065320	160.297	0.653453	0.195764	3.33797	0.000843942	0.00573675
ENSG00000262655	1019.63	0.65321	0.167268	3.90516	9.41618e-05	0.00113963
ENSG00000153234	634.137	0.652912	0.220324	2.96342	0.00304245	0.014995
ENSG00000257038	12.241	0.652676	0.170086	3.83732	0.000124383	0.00139492
ENSG00000205795	77.9532	0.652505	0.142565	4.57691	4.71894e-06	0.000129999
ENSG00000052802	920.537	0.651841	0.174407	3.73748	0.000185877	0.00187435
ENSG00000142227	148.168	0.651686	0.135063	4.82505	1.39968e-06	5.53361e-05
ENSG00000077157	10292.1	0.651585	0.12928	5.0401	4.65289e-07	2.5481e-05
ENSG00000112715	9405.63	0.651469	0.263966	2.46801	0.0135868	0.0461863
ENSG00000178573	1723.17	0.650908	0.164918	3.94686	7.9183e-05	0.00100516
ENSG00000161649	22.1698	0.650883	0.231107	2.81637	0.00485697	0.0212937
ENSG00000002746	198.539	0.650871	0.201026	3.23775	0.00120478	0.00741383
ENSG00000114446	2189.95	0.650784	0.1844	3.5292	0.000416818	0.00339572
ENSG00000198848	913.1	0.65073	0.194319	3.34877	0.000811697	0.00556614
ENSG00000131477	89.3498	0.650671	0.140362	4.63565	3.55821e-06	0.000107137
ENSG00000103145	253.225	0.650438	0.0980372	6.6346	3.2538e-11	4.33883e-08
ENSG00000166394	188.141	0.649856	0.129418	5.02138	5.1301e-07	2.71234e-05
ENSG00000253368	95.9715	0.649739	0.140328	4.63014	3.65416e-06	0.000108837
ENSG00000112658	1253.73	0.64971	0.097572	6.65878	2.7611e-11	4.17223e-08
ENSG00000117407	36.1168	0.649539	0.124098	5.23408	1.65809e-07	1.22997e-05
ENSG00000101955	205.305	0.649475	0.174456	3.72286	0.000196978	0.00195631
ENSG00000132840	284.276	0.649437	0.164527	3.9473	7.90373e-05	0.00100367
ENSG00000151778	44.04	0.649415	0.149244	4.35137	1.35288e-05	0.000278769
ENSG00000173918	494.99	0.648946	0.166795	3.89069	9.99602e-05	0.00119088
ENSG00000277893	638.351	0.64894	0.208612	3.11075	0.00186614	0.0103013
ENSG00000203724	10.5638	0.648901	0.243408	2.6659	0.0076783	0.0300289
ENSG00000170962	311.864	0.6487	0.160915	4.03131	5.54659e-05	0.000781947
ENSG00000175793	522.049	0.648553	0.177279	3.65837	0.000253823	0.00235143
ENSG00000038295	119.081	0.648511	0.149269	4.34459	1.39535e-05	0.000284929
ENSG00000273314	28.8343	0.64819	0.108896	5.95238	2.64278e-09	7.02933e-07
ENSG00000108924	829.066	0.647617	0.147812	4.38136	1.17941e-05	0.000251536
ENSG00000164128	53.497	0.647571	0.196966	3.28773	0.00100998	0.00653237
ENSG00000143248	4151.43	0.646967	0.158285	4.08735	4.36338e-05	0.000661836
ENSG00000109113	425.723	0.646954	0.119195	5.42768	5.70917e-08	6.12969e-06
ENSG00000235098	129.472	0.646895	0.152224	4.24963	2.14122e-05	0.000390505
ENSG00000090776	306.206	0.646887	0.126882	5.09835	3.42626e-07	2.074e-05
ENSG00000246640	11.7791	0.64673	0.168929	3.82841	0.000128975	0.00142951
ENSG00000231327	5.22661	0.646567	0.210116	3.07719	0.00208961	0.0112487
ENSG00000140044	230.818	0.646261	0.115743	5.58359	2.35604e-08	3.28068e-06
ENSG00000262664	118.486	0.646052	0.181942	3.55086	0.000383973	0.00319555
ENSG00000021645	283.305	0.64586	0.187529	3.44405	0.000573063	0.00431055
ENSG00000166482	1246.17	0.645706	0.152213	4.24212	2.21418e-05	0.000401203
ENSG00000275494	10.5802	0.645607	0.139346	4.63313	3.60173e-06	0.000107959
ENSG00000089472	660.529	0.645369	0.151573	4.25782	2.06426e-05	0.000381085
ENSG00000156466	13.0782	0.645207	0.238798	2.7019	0.00689443	0.027672
ENSG00000238142	23.0516	0.644824	0.186871	3.45063	0.000559275	0.00423289
ENSG00000164920	368.466	0.644622	0.112302	5.74006	9.46447e-09	1.73157e-06
ENSG00000264007	3.22096	0.644503	0.261772	2.46207	0.0138137	0.0467472
ENSG00000176014	766.91	0.644407	0.121394	5.30841	1.10583e-07	9.45846e-06
ENSG00000137878	517.839	0.644177	0.163701	3.93507	8.31713e-05	0.00104217
ENSG00000146352	260.65	0.644137	0.229377	2.8082	0.00498198	0.0216927
ENSG00000129194	36.192	0.643733	0.15389	4.18307	2.87602e-05	0.000483074
ENSG00000269190	229.599	0.64348	0.138861	4.63399	3.58686e-06	0.00010777
ENSG00000167191	467.027	0.642938	0.137992	4.65925	3.17367e-06	9.85241e-05
ENSG00000138722	178.653	0.642479	0.235475	2.72844	0.00636355	0.0260303
ENSG00000179403	2131.7	0.642269	0.109583	5.86103	4.60007e-09	1.01999e-06
ENSG00000103546	5.64114	0.642102	0.260912	2.46099	0.0138556	0.0468619
ENSG00000101331	30.0245	0.641663	0.129285	4.96316	6.93559e-07	3.32119e-05
ENSG00000048540	346.982	0.641354	0.149608	4.28688	1.81198e-05	0.000346424
ENSG00000064195	11.9101	0.641224	0.189704	3.38013	0.000724523	0.00511528
ENSG00000162989	369.2	0.640995	0.229483	2.79321	0.00521878	0.0224675
ENSG00000133878	27.6454	0.64051	0.19682	3.2543	0.00113674	0.00711315
ENSG00000162426	60.1014	0.64042	0.137472	4.65855	3.18437e-06	9.86478e-05
ENSG00000188760	47.9583	0.640266	0.121306	5.27812	1.30518e-07	1.05798e-05
ENSG00000189367	402.65	0.640191	0.183698	3.48501	0.000492115	0.00384264
ENSG00000073712	1974.84	0.640156	0.130443	4.90757	9.22127e-07	4.07163e-05
ENSG00000197766	447.542	0.639993	0.252898	2.53064	0.0113856	0.0404143
ENSG00000151572	375.427	0.639854	0.181689	3.5217	0.00042879	0.00346721
ENSG00000099860	736.928	0.639445	0.21793	2.93417	0.00334439	0.0161057
ENSG00000168309	604.598	0.639126	0.167185	3.82288	0.000131904	0.00145251
ENSG00000134198	380.641	0.639121	0.15251	4.19069	2.78111e-05	0.000471011
ENSG00000188176	24.6908	0.639088	0.244637	2.61239	0.00899111	0.0337779
ENSG00000162616	612.938	0.639083	0.138344	4.61951	3.84643e-06	0.000112818
ENSG00000183098	710.045	0.639059	0.126007	5.0716	3.94479e-07	2.26362e-05
ENSG00000182771	62.3589	0.638665	0.166685	3.83157	0.000127328	0.00141859
ENSG00000164736	45.3513	0.638396	0.195498	3.26548	0.00109279	0.00691556
ENSG00000138131	235.859	0.638174	0.163925	3.89309	9.89758e-05	0.00118246
ENSG00000171227	47.6046	0.638051	0.196484	3.24734	0.00116488	0.00723159
ENSG00000163873	63.1953	0.637436	0.231702	2.7511	0.00593957	0.0248288
ENSG00000134824	2061.37	0.637372	0.234229	2.72116	0.00650541	0.0264726
ENSG00000118257	937.959	0.637134	0.138277	4.60765	4.07239e-06	0.000117586
ENSG00000101447	190.223	0.636776	0.201647	3.15788	0.00158922	0.00913985
ENSG00000169418	63.969	0.636727	0.140009	4.54776	5.42206e-06	0.000142996
ENSG00000198682	266.66	0.636693	0.155286	4.10013	4.12919e-05	0.000636802
ENSG00000131398	99.964	0.636174	0.156671	4.06058	4.89515e-05	0.000716861
ENSG00000280273	9.97521	0.636105	0.193644	3.28493	0.00102009	0.00657381
ENSG00000101460	168.341	0.635528	0.120619	5.26887	1.37267e-07	1.10027e-05
ENSG00000152661	2107.53	0.635318	0.15863	4.00502	6.20132e-05	0.000843359
ENSG00000026559	119.91	0.63515	0.147786	4.29778	1.7252e-05	0.000332779
ENSG00000248485	68.1665	0.634415	0.229257	2.76727	0.00565286	0.0238748
ENSG00000146122	804.395	0.634331	0.129799	4.88703	1.02366e-06	4.42419e-05
ENSG00000206579	85.6137	0.634197	0.197715	3.20764	0.00133828	0.00802597
ENSG00000101144	181.031	0.633993	0.210658	3.00959	0.00261601	0.0133748
ENSG00000092096	541.766	0.633172	0.138388	4.57535	4.75427e-06	0.000130452
ENSG00000175573	272.348	0.633164	0.121948	5.19209	2.07943e-07	1.46022e-05
ENSG00000180929	7.23471	0.633005	0.18742	3.37748	0.000731542	0.00515267
ENSG00000100505	34.471	0.632965	0.202885	3.11981	0.00180965	0.0100767
ENSG00000184227	79.2158	0.63268	0.156587	4.04044	5.33512e-05	0.000760809
ENSG00000215452	70.3329	0.632645	0.20629	3.06677	0.00216384	0.0115689
ENSG00000136732	251.454	0.632053	0.128117	4.93339	8.08134e-07	3.70878e-05
ENSG00000119865	198.29	0.631915	0.126401	4.99928	5.75446e-07	2.92558e-05
ENSG00000008056	18.5531	0.631873	0.171945	3.67485	0.00023799	0.00224037
ENSG00000158747	4080.42	0.631712	0.155516	4.06204	4.86449e-05	0.000714422
ENSG00000154102	19.4992	0.631656	0.172671	3.65814	0.000254053	0.00235143
ENSG00000174611	83.1232	0.631227	0.188485	3.34895	0.000811185	0.00556508
ENSG00000210140	451.994	0.630554	0.188002	3.35398	0.000796579	0.00549351
ENSG00000204060	35.8901	0.630488	0.149025	4.23074	2.32921e-05	0.000414795
ENSG00000173175	982.136	0.630248	0.141977	4.43909	9.03401e-06	0.0002079
ENSG00000101856	2362.61	0.630136	0.118744	5.30668	1.11639e-07	9.50888e-06
ENSG00000075213	209.467	0.630102	0.209191	3.01208	0.0025946	0.013312
ENSG00000223774	7.22371	0.630031	0.202853	3.10585	0.00189731	0.0104324
ENSG00000284308	33.1131	0.629448	0.172869	3.64118	0.00027139	0.00246547
ENSG00000078596	205.117	0.628639	0.206776	3.04019	0.00236432	0.0123987
ENSG00000187942	68.8784	0.628578	0.139592	4.50297	6.70095e-06	0.00016711
ENSG00000181215	63.6078	0.628258	0.225861	2.78161	0.00540899	0.0230886
ENSG00000260500	3.0516	0.628159	0.235031	2.67266	0.00752525	0.0295755
ENSG00000263620	17.1786	0.627422	0.188085	3.33585	0.000850381	0.00576995
ENSG00000287908	15.7719	0.627284	0.231072	2.71467	0.00663426	0.0268722
ENSG00000168453	143.766	0.627129	0.166251	3.77219	0.000161821	0.00169285
ENSG00000204928	8.30574	0.626764	0.243055	2.57869	0.00991743	0.0363893
ENSG00000255085	30.3732	0.626706	0.171216	3.66032	0.000251899	0.00234045
ENSG00000241158	201.925	0.626215	0.183211	3.418	0.000630822	0.00463812
ENSG00000189409	69.9371	0.625882	0.170595	3.66881	0.000243685	0.00228113
ENSG00000167074	522.428	0.624849	0.129016	4.84319	1.27772e-06	5.14101e-05
ENSG00000155090	724.787	0.624624	0.175946	3.55008	0.000385116	0.00320171
ENSG00000113140	9859.99	0.624323	0.147803	4.22401	2.39988e-05	0.000425893
ENSG00000149575	55.8133	0.623344	0.140908	4.42376	9.69956e-06	0.000217914
ENSG00000174307	364.331	0.622788	0.0997563	6.2431	4.28989e-10	2.32434e-07
ENSG00000176753	11.0957	0.622426	0.179955	3.45878	0.000542623	0.00414035
ENSG00000174403	108.819	0.622413	0.170827	3.64353	0.000268925	0.00244908
ENSG00000176928	116.181	0.622337	0.156108	3.98657	6.70346e-05	0.000894064
ENSG00000120645	71.1991	0.622032	0.220908	2.8158	0.00486555	0.0213222
ENSG00000172638	462.574	0.621631	0.119432	5.20487	1.94133e-07	1.38227e-05
ENSG00000116962	1677.62	0.621522	0.133898	4.64175	3.45468e-06	0.000104872
ENSG00000183690	80.4597	0.621361	0.152301	4.07982	4.50702e-05	0.000675455
ENSG00000213088	99.7969	0.621199	0.207124	2.99917	0.00270716	0.0137151
ENSG00000138650	1096.06	0.620989	0.184071	3.37364	0.000741813	0.00520916
ENSG00000184113	62.11	0.620561	0.207351	2.9928	0.00276426	0.0139193
ENSG00000168938	266.895	0.620501	0.111921	5.54412	2.95439e-08	3.96501e-06
ENSG00000125170	300.814	0.620376	0.127539	4.8642	1.14919e-06	4.81867e-05
ENSG00000260329	25.6731	0.619956	0.14194	4.36773	1.25546e-05	0.000263892
ENSG00000150893	874.977	0.619939	0.193377	3.20586	0.00134661	0.00806641
ENSG00000179277	69.5237	0.618771	0.137769	4.49135	7.07734e-06	0.000173239
ENSG00000151729	924.139	0.618755	0.0979236	6.31875	2.63683e-10	1.68094e-07
ENSG00000135318	475.187	0.618672	0.136323	4.53827	5.67185e-06	0.00014758
ENSG00000171766	202.292	0.618657	0.116231	5.32263	1.02279e-07	8.95471e-06
ENSG00000130226	42.4289	0.618542	0.181762	3.40304	0.000666411	0.00482929
ENSG00000261888	15.7814	0.61778	0.17369	3.55679	0.00037541	0.00314762
ENSG00000175879	67.003	0.617662	0.179601	3.43907	0.000583708	0.00437585
ENSG00000050165	1734.12	0.61745	0.149353	4.13418	3.5623e-05	0.000568394
ENSG00000099994	104.907	0.617434	0.152452	4.05002	5.12126e-05	0.000738984
ENSG00000248890	35.42	0.617401	0.156675	3.94064	8.12636e-05	0.00102488
ENSG00000135916	1774.62	0.616862	0.129871	4.7498	2.03615e-06	7.15929e-05
ENSG00000198736	172.004	0.61671	0.120501	5.11787	3.08999e-07	1.93952e-05
ENSG00000108825	27.1465	0.616655	0.1598	3.85891	0.000113893	0.00131263
ENSG00000137404	57.9636	0.616386	0.122064	5.0497	4.42502e-07	2.4731e-05
ENSG00000137273	126.449	0.616333	0.236655	2.60435	0.00920482	0.0343845
ENSG00000125864	44.9509	0.616139	0.12231	5.03752	4.71605e-07	2.57923e-05
ENSG00000125744	108.082	0.61576	0.136582	4.50834	6.53379e-06	0.000163943
ENSG00000153814	658.44	0.615582	0.137693	4.4707	7.79645e-06	0.000185802
ENSG00000116260	1237.07	0.615244	0.145223	4.23655	2.26977e-05	0.000406324
ENSG00000105894	1770.17	0.615091	0.196514	3.13001	0.00174802	0.00981796
ENSG00000143171	5.66043	0.614981	0.246384	2.49603	0.0125592	0.0435274
ENSG00000280323	57.8078	0.614966	0.164121	3.74702	0.000178949	0.00182114
ENSG00000177374	373.413	0.614857	0.125501	4.89922	9.62194e-07	4.22113e-05
ENSG00000184156	92.975	0.614165	0.172184	3.56691	0.000361212	0.00305856
ENSG00000183853	746.764	0.61414	0.112831	5.44302	5.23835e-08	5.88075e-06
ENSG00000154734	2499.96	0.613895	0.18494	3.31942	0.000902056	0.00601848
ENSG00000143195	163.675	0.613303	0.180596	3.39599	0.000683817	0.0049196
ENSG00000171867	2699.1	0.612932	0.113433	5.40347	6.53631e-08	6.72432e-06
ENSG00000228661	3.78403	0.612903	0.210094	2.91728	0.00353102	0.0167768
ENSG00000100842	461.696	0.612819	0.172123	3.56035	0.000370356	0.00311812
ENSG00000244558	3.39171	0.612812	0.238893	2.56522	0.0103112	0.0374575
ENSG00000189184	1452.74	0.612149	0.145613	4.20395	2.623e-05	0.000450783
ENSG00000060558	127.202	0.61153	0.177842	3.43862	0.000584691	0.00437784
ENSG00000115226	112.64	0.611222	0.166988	3.66027	0.000251949	0.00234045
ENSG00000148082	83.1962	0.611163	0.194672	3.13945	0.00169268	0.00958229
ENSG00000104313	620.695	0.610992	0.175121	3.48897	0.000484877	0.00380392
ENSG00000113749	118.81	0.610566	0.14584	4.18655	2.83229e-05	0.000476907
ENSG00000126947	447.537	0.610523	0.173046	3.52809	0.000418565	0.00340655
ENSG00000184672	10.2407	0.610492	0.226572	2.69448	0.00704988	0.0281216
ENSG00000185565	2100.08	0.609797	0.218392	2.79221	0.00523496	0.0225249
ENSG00000164591	71.3064	0.609671	0.166809	3.6549	0.00025728	0.00237108
ENSG00000174348	905.397	0.609588	0.137412	4.4362	9.15589e-06	0.00020939
ENSG00000171223	2126.18	0.609567	0.209213	2.91362	0.0035727	0.0169373
ENSG00000236914	20.1697	0.6095	0.15601	3.9068	9.35282e-05	0.00113432
ENSG00000258986	19.9859	0.609238	0.248857	2.44814	0.0143596	0.0481594
ENSG00000102802	20.1979	0.608957	0.219596	2.77307	0.00555294	0.0235503
ENSG00000142798	7605.96	0.608891	0.119072	5.11362	3.16036e-07	1.95363e-05
ENSG00000036672	42.7348	0.60823	0.163642	3.71683	0.000201741	0.00198477
ENSG00000134590	522.499	0.607597	0.0846919	7.17421	7.2726e-13	4.94525e-09
ENSG00000118292	115.629	0.607593	0.144282	4.21114	2.5409e-05	0.000442828
ENSG00000198934	153.159	0.607509	0.0942992	6.44236	1.17634e-10	1.01178e-07
ENSG00000105290	45.9407	0.606489	0.117112	5.17871	2.23429e-07	1.54503e-05
ENSG00000198944	49.0731	0.606472	0.231267	2.62239	0.00873164	0.0330435
ENSG00000265519	22.0292	0.606449	0.142604	4.25268	2.11224e-05	0.000387141
ENSG00000185739	58.0693	0.606416	0.162589	3.72975	0.000191669	0.00191617
ENSG00000128710	196.77	0.606218	0.185628	3.26578	0.00109165	0.00691262
ENSG00000164694	17.8161	0.606072	0.193413	3.13357	0.00172696	0.00972777
ENSG00000165424	1087.49	0.605741	0.0950112	6.37547	1.82404e-10	1.2675e-07
ENSG00000244509	463.22	0.605605	0.151602	3.99469	6.4778e-05	0.000872082
ENSG00000268388	735.34	0.604722	0.167773	3.60441	0.000312857	0.00273911
ENSG00000184451	12.922	0.604039	0.166424	3.62953	0.000283942	0.00255335
ENSG00000129757	180.41	0.603966	0.119831	5.04013	4.65221e-07	2.5481e-05
ENSG00000188487	9.54712	0.603613	0.242025	2.494	0.0126311	0.043717
ENSG00000131055	23.6559	0.603568	0.182355	3.30986	0.000933425	0.00617826
ENSG00000075624	36492.4	0.603488	0.0971596	6.21131	5.25456e-10	2.633e-07
ENSG00000219607	63.8824	0.602943	0.118423	5.09145	3.55343e-07	2.10646e-05
ENSG00000019549	382.709	0.60211	0.218761	2.75236	0.00591669	0.0247645
ENSG00000129116	7070.81	0.601324	0.124537	4.82848	1.37578e-06	5.46548e-05
ENSG00000278948	126.118	0.601203	0.129552	4.64064	3.47324e-06	0.000105146
ENSG00000127824	250.916	0.601167	0.175618	3.42315	0.000618993	0.00457837
ENSG00000265542	31.6758	0.600986	0.238607	2.51872	0.0117782	0.0414721
ENSG00000149557	210.882	0.600852	0.140208	4.28544	1.82381e-05	0.000347708
ENSG00000108551	391.929	0.600345	0.181459	3.30844	0.000938177	0.00619915
ENSG00000106809	1036.86	0.600217	0.183016	3.27959	0.00103957	0.0066688
ENSG00000183087	1157.76	0.600215	0.107361	5.59063	2.26251e-08	3.21631e-06
ENSG00000114115	156.526	0.600181	0.157256	3.81659	0.000135306	0.00148197
ENSG00000179954	377.605	0.600168	0.156106	3.84462	0.000120739	0.00136774
ENSG00000074219	298.669	0.600058	0.119135	5.03678	4.73439e-07	2.58558e-05
ENSG00000130956	322.692	0.600048	0.103005	5.82544	5.69624e-09	1.18572e-06
ENSG00000183153	103.564	0.599876	0.134981	4.44414	8.82437e-06	0.000204444
ENSG00000198417	176.909	0.599594	0.212718	2.81873	0.00482134	0.0211876
ENSG00000182013	271.026	0.599404	0.182912	3.277	0.00104917	0.00671135
ENSG00000143603	297.552	0.59935	0.16019	3.74149	0.000182936	0.00185247
ENSG00000187955	3803.58	0.599225	0.168991	3.54589	0.000391287	0.00324336
ENSG00000166780	418.017	0.598742	0.120246	4.9793	6.38156e-07	3.14066e-05
ENSG00000170178	11.6371	0.598325	0.24054	2.48742	0.0128674	0.0443279
ENSG00000267469	248.476	0.597808	0.0989193	6.04339	1.50907e-09	5.02319e-07
ENSG00000198597	112.045	0.597784	0.189149	3.16038	0.00157562	0.00908731
ENSG00000197565	662.962	0.597238	0.182455	3.27334	0.00106284	0.00678074
ENSG00000187498	5760.08	0.596948	0.123851	4.81989	1.43635e-06	5.6254e-05
ENSG00000114853	586.2	0.596882	0.0997809	5.98193	2.20514e-09	6.24774e-07
ENSG00000148175	2268.6	0.59661	0.131443	4.53892	5.65423e-06	0.000147216
ENSG00000092758	22.756	0.596066	0.205236	2.90429	0.00368084	0.0173298
ENSG00000112769	1998.25	0.596034	0.135138	4.41056	1.03102e-05	0.000227623
ENSG00000161940	81.1245	0.595979	0.16511	3.6096	0.000306675	0.00269946
ENSG00000133687	819.867	0.595744	0.100114	5.95067	2.67052e-09	7.02933e-07
ENSG00000261616	125.892	0.595699	0.165133	3.60738	0.000309301	0.00271497
ENSG00000118971	4275.33	0.595534	0.130036	4.57975	4.65523e-06	0.000128678
ENSG00000271880	155.494	0.595364	0.172781	3.44576	0.000569452	0.0042905
ENSG00000263293	4.95584	0.595281	0.205351	2.89885	0.00374538	0.0175601
ENSG00000100307	1151.5	0.595142	0.0904883	6.577	4.80021e-11	5.2157e-08
ENSG00000183741	1936.31	0.594944	0.0870439	6.83498	8.2015e-12	1.96831e-08
ENSG00000166924	32.295	0.594774	0.183873	3.2347	0.00121771	0.0074765
ENSG00000186310	111.602	0.594428	0.141613	4.19754	2.69829e-05	0.000459848
ENSG00000214402	54.5528	0.594306	0.218321	2.72217	0.00648552	0.0264127
ENSG00000173698	203.328	0.594251	0.178844	3.32272	0.000891433	0.00597594
ENSG00000122863	736.98	0.594183	0.124284	4.78085	1.74559e-06	6.47438e-05
ENSG00000278177	5.56258	0.594086	0.214549	2.769	0.00562289	0.0237822
ENSG00000184515	52.1982	0.594012	0.224425	2.64682	0.00812517	0.0313504
ENSG00000180543	863.301	0.593989	0.107736	5.51336	3.52054e-08	4.57435e-06
ENSG00000168734	593.059	0.593614	0.119909	4.95054	7.40091e-07	3.49075e-05
ENSG00000132718	720.249	0.593188	0.125868	4.7128	2.4434e-06	8.13783e-05
ENSG00000167100	72.8041	0.592524	0.12977	4.56594	4.97252e-06	0.000134371
ENSG00000100139	749.674	0.592516	0.0987204	6.00196	1.94948e-09	5.68119e-07
ENSG00000177721	66.1445	0.592434	0.185929	3.18635	0.00144082	0.00850325
ENSG00000133317	4.45082	0.59215	0.217245	2.72572	0.00641609	0.0262094
ENSG00000134917	120.792	0.591912	0.143408	4.12746	3.66789e-05	0.000579799
ENSG00000271474	36.0579	0.591594	0.174451	3.39118	0.000695927	0.00498212
ENSG00000262050	7.03774	0.591367	0.20829	2.83915	0.00452342	0.0202292
ENSG00000074416	904.072	0.591357	0.118973	4.97052	6.67749e-07	3.23173e-05
ENSG00000101298	172.589	0.591134	0.150634	3.92432	8.69765e-05	0.00107646
ENSG00000198300	512.359	0.591081	0.111277	5.31178	1.0856e-07	9.36394e-06
ENSG00000254535	194.342	0.591055	0.149484	3.95397	7.6864e-05	0.000982348
ENSG00000050767	73.5228	0.59104	0.215878	2.73784	0.00618446	0.0255436
ENSG00000136010	352.877	0.590687	0.146205	4.04012	5.34236e-05	0.00076131
ENSG00000070731	88.3049	0.590306	0.237975	2.48054	0.0131183	0.0449835
ENSG00000154553	1574.39	0.59019	0.143612	4.10962	3.96309e-05	0.000616432
ENSG00000271380	24.6414	0.590048	0.129972	4.53982	5.63019e-06	0.000147049
ENSG00000163069	1033.41	0.589689	0.123476	4.77575	1.79041e-06	6.5808e-05
ENSG00000109107	140.026	0.589591	0.105813	5.572	2.51827e-08	3.45779e-06
ENSG00000123892	28.1655	0.589014	0.150364	3.91727	8.95593e-05	0.00109959
ENSG00000106565	237.762	0.587936	0.185748	3.16524	0.00154956	0.00899297
ENSG00000203706	30.9819	0.587914	0.160233	3.66911	0.000243395	0.00227916
ENSG00000129538	216.349	0.587904	0.130339	4.51056	6.46554e-06	0.000163134
ENSG00000179071	36.5969	0.58785	0.180993	3.24791	0.00116256	0.0072271
ENSG00000277954	43.1826	0.58756	0.154102	3.81279	0.000137408	0.00150056
ENSG00000143768	17.7737	0.587438	0.241585	2.43159	0.0150325	0.0498668
ENSG00000225684	47.4206	0.587379	0.180183	3.2599	0.00111451	0.00700478
ENSG00000115380	1517.03	0.58732	0.14551	4.03629	5.43022e-05	0.000771137
ENSG00000223658	16.1139	0.587195	0.172493	3.40417	0.000663651	0.00482213
ENSG00000213145	79.2555	0.587161	0.194852	3.01336	0.00258369	0.0132715
ENSG00000135269	1698	0.587075	0.149018	3.93963	8.16082e-05	0.00102733
ENSG00000105655	201.433	0.586126	0.114479	5.11995	3.05616e-07	1.93016e-05
ENSG00000221866	111.156	0.586046	0.173462	3.37852	0.000728762	0.00513785
ENSG00000108556	12.9092	0.58586	0.142368	4.11511	3.86991e-05	0.000604242
ENSG00000277459	11.1992	0.585087	0.145423	4.02334	5.73796e-05	0.000798329
ENSG00000168386	2214.74	0.58489	0.146234	3.99969	6.34256e-05	0.000856288
ENSG00000180139	215.66	0.584862	0.160885	3.63527	0.000277688	0.00251252
ENSG00000189129	63.7719	0.584587	0.208675	2.80142	0.00508789	0.0220081
ENSG00000091986	4400.89	0.584415	0.194281	3.0081	0.0026289	0.0134352
ENSG00000112210	1651.98	0.584338	0.127561	4.58084	4.63118e-06	0.000128187
ENSG00000145945	113.653	0.584177	0.112747	5.18129	2.20358e-07	1.52898e-05
ENSG00000109501	977.656	0.584101	0.101085	5.77831	7.54528e-09	1.44604e-06
ENSG00000270006	6.2604	0.583947	0.187741	3.11038	0.00186848	0.0103099
ENSG00000105427	16.3541	0.58375	0.179979	3.24343	0.001181	0.00731275
ENSG00000182809	283.579	0.583703	0.168833	3.45728	0.000545661	0.00415559
ENSG00000090006	4196.81	0.583224	0.121614	4.7957	1.62111e-06	6.13868e-05
ENSG00000259424	7.97959	0.583221	0.235748	2.47392	0.013364	0.0456074
ENSG00000091622	297.539	0.58312	0.123033	4.73953	2.14219e-06	7.39889e-05
ENSG00000197321	7862.22	0.583112	0.146198	3.9885	6.64918e-05	0.00088886
ENSG00000204442	134.576	0.583047	0.19115	3.05021	0.00228678	0.0120837
ENSG00000129244	139.159	0.582955	0.12681	4.59708	4.28451e-06	0.000121223
ENSG00000154654	197.415	0.582674	0.22083	2.63856	0.0083259	0.0318887
ENSG00000112183	180.195	0.582551	0.159986	3.64127	0.000271297	0.00246518
ENSG00000196196	12.8647	0.582447	0.193763	3.00598	0.00264728	0.0134991
ENSG00000165886	52.4638	0.58227	0.10974	5.30589	1.12127e-07	9.51078e-06
ENSG00000174791	57.2125	0.58209	0.141385	4.11706	3.83735e-05	0.000600106
ENSG00000100206	42.6977	0.58177	0.141008	4.12578	3.69473e-05	0.000582912
ENSG00000154556	3261.39	0.581751	0.119012	4.88819	1.01765e-06	4.41225e-05
ENSG00000128709	83.2036	0.581634	0.144957	4.01246	6.00896e-05	0.000822684
ENSG00000112319	403.928	0.581324	0.143635	4.04722	5.18302e-05	0.000744846
ENSG00000272829	4.36685	0.581184	0.192376	3.02109	0.00251869	0.0130092
ENSG00000164303	118.912	0.580828	0.197087	2.94707	0.00320803	0.0156093
ENSG00000164318	274.006	0.580524	0.140176	4.14139	3.45208e-05	0.000554712
ENSG00000277351	6.54698	0.580044	0.187016	3.10157	0.00192498	0.0105433

## Sheet: VP-Up
Genes up-regulated in the low vs. high V. parahaemolyticus count group
	baseMean	log2FoldChange	lfcSE	stat	pvalue	padj			Category	Term	Count	%	PValue	Genes	List Total	Pop Hits	Pop Total	Fold Enrichment	Bonferroni	Benjamini	FDR
ENSG00000278599	5.19723	-23.6174	2.63327	-8.96882	2.99698e-19	1.22274e-14			KEGG_PATHWAY	hsa04740:Olfactory transduction	22	7.21311	7.01451e-11	ENSG00000279270, ENSG00000176893, ENSG00000197790, ENSG00000176895, ENSG00000258083, ENSG00000136939, ENSG00000205496, ENSG00000176900, ENSG00000176922, ENSG00000205497, ENSG00000176925, ENSG00000198128, ENSG00000197437, ENSG00000280021, ENSG00000176798, ENSG00000226288, ENSG00000274102, ENSG00000169214, ENSG00000278870, ENSG00000221888, ENSG00000184698, ENSG00000186723	68	399	6879	5.57784	7.43538e-09	7.43538e-09	6.94437e-09
ENSG00000148513	85.1881	-3.50965	0.592742	-5.92104	3.19905e-09	8.05666e-07			KEGG_PATHWAY	hsa00982:Drug metabolism - cytochrome P450	6	1.96721	0.000489013	ENSG00000109181, ENSG00000160868, ENSG00000132746, ENSG00000156096, ENSG00000196620, ENSG00000197888	68	68	6879	8.92604	0.0505269	0.0218536	0.0204104
ENSG00000236313	4.88252	-3.39004	1.29329	-2.62125	0.00876069	0.0331289			KEGG_PATHWAY	hsa00980:Metabolism of xenobiotics by cytochrome P450	6	1.96721	0.000722473	ENSG00000109181, ENSG00000160868, ENSG00000132746, ENSG00000156096, ENSG00000196620, ENSG00000197888	68	74	6879	8.20231	0.0737488	0.0218536	0.0204104
ENSG00000280709	7.89317	-2.77005	0.939642	-2.94798	0.00319855	0.0155744			KEGG_PATHWAY	hsa00983:Drug metabolism - other enzymes	5	1.63934	0.000986277	ENSG00000109181, ENSG00000160868, ENSG00000156096, ENSG00000196620, ENSG00000197888	68	46	6879	10.9958	0.0993125	0.0218536	0.0204104
ENSG00000107807	1.0922	-2.69052	0.87653	-3.06951	0.00214411	0.0114815			KEGG_PATHWAY	hsa05204:Chemical carcinogenesis	6	1.96721	0.00103083	ENSG00000109181, ENSG00000160868, ENSG00000132746, ENSG00000156096, ENSG00000196620, ENSG00000197888	68	80	6879	7.58713	0.10356	0.0218536	0.0204104
ENSG00000270831	13.545	-2.34882	0.71921	-3.26584	0.00109141	0.00691262			KEGG_PATHWAY	hsa00053:Ascorbate and aldarate metabolism	4	1.31148	0.00218554	ENSG00000109181, ENSG00000156096, ENSG00000196620, ENSG00000197888	68	27	6879	14.9869	0.206991	0.0355789	0.0332293
ENSG00000146039	9.72282	-2.29479	0.432693	-5.30351	1.13596e-07	9.56677e-06			KEGG_PATHWAY	hsa00140:Steroid hormone biosynthesis	5	1.63934	0.00234955	ENSG00000109181, ENSG00000160868, ENSG00000156096, ENSG00000196620, ENSG00000197888	68	58	6879	8.72084	0.220689	0.0355789	0.0332293
ENSG00000145321	1.00661	-2.25495	0.779683	-2.89214	0.00382623	0.0178387			KEGG_PATHWAY	hsa00830:Retinol metabolism	5	1.63934	0.0033684	ENSG00000109181, ENSG00000160868, ENSG00000156096, ENSG00000196620, ENSG00000197888	68	64	6879	7.90326	0.300684	0.0446312	0.0416839
ENSG00000184856	17.7399	-2.19998	0.410473	-5.35962	8.33951e-08	7.87601e-06			KEGG_PATHWAY	hsa00040:Pentose and glucuronate interconversions	4	1.31148	0.00391048	ENSG00000109181, ENSG00000156096, ENSG00000196620, ENSG00000197888	68	33	6879	12.262	0.339873	0.0460567	0.0430152
ENSG00000258585	7.373	-2.16679	0.663073	-3.2678	0.00108388	0.00687733
ENSG00000113763	53.4289	-2.14605	0.406544	-5.27877	1.30056e-07	1.057e-05
ENSG00000201452	0.92517	-2.12965	0.561734	-3.79121	0.000149914	0.00160323
ENSG00000227599	2.46539	-2.07477	0.635989	-3.26228	0.0011052	0.00696601
ENSG00000281347	13.8516	-2.02743	0.657447	-3.08379	0.00204385	0.0110593
ENSG00000227521	3.62216	-2.01893	0.607763	-3.32191	0.00089404	0.0059876
ENSG00000235687	16.0274	-2.01529	0.511318	-3.94137	8.10185e-05	0.00102242
ENSG00000284500	11.623	-1.99634	0.684573	-2.91618	0.00354342	0.0168219
ENSG00000274102	3.57521	-1.97882	0.669619	-2.95514	0.00312523	0.015294
ENSG00000230031	100.303	-1.97116	0.707756	-2.78509	0.00535134	0.0229054
ENSG00000205496	6.83963	-1.96542	0.483676	-4.0635	4.83419e-05	0.000711635
ENSG00000132932	327.949	-1.91377	0.405004	-4.72531	2.29765e-06	7.79235e-05
ENSG00000272559	14.6135	-1.90719	0.409273	-4.65996	3.16271e-06	9.84252e-05
ENSG00000069206	35.5536	-1.87387	0.561023	-3.34009	0.000837508	0.00570252
ENSG00000260846	32.114	-1.86411	0.757018	-2.46243	0.0137998	0.0467117
ENSG00000197790	0.973704	-1.83186	0.565386	-3.24001	0.00119523	0.00737067
ENSG00000272304	1.96876	-1.81188	0.599786	-3.02087	0.00252049	0.0130169
ENSG00000173467	44.5245	-1.74281	0.399198	-4.36578	1.26667e-05	0.000265292
ENSG00000234223	1.66897	-1.73756	0.534609	-3.25015	0.00115344	0.00718683
ENSG00000257764	73.3763	-1.70577	0.558743	-3.05288	0.0022666	0.0119973
ENSG00000277499	1.1253	-1.69164	0.500725	-3.37839	0.000729123	0.00513862
ENSG00000233589	1.37642	-1.68582	0.489674	-3.44275	0.00057584	0.00432824
ENSG00000201980	7.78721	-1.67195	0.4506	-3.7105	0.000206849	0.00202413
ENSG00000255351	1.11804	-1.66682	0.60976	-2.73357	0.00626511	0.0257464
ENSG00000225003	23.2842	-1.6642	0.369641	-4.5022	6.72528e-06	0.000167512
ENSG00000182415	1.81565	-1.6636	0.430788	-3.86177	0.000112569	0.00130141
ENSG00000231070	49.8941	-1.65999	0.355983	-4.66311	3.11467e-06	9.75252e-05
ENSG00000176895	42.9159	-1.65629	0.360866	-4.58975	4.43784e-06	0.000124342
ENSG00000096006	1799.49	-1.65424	0.625762	-2.64357	0.00820375	0.0315313
ENSG00000279314	4.99517	-1.65228	0.369293	-4.47417	7.6709e-06	0.000184097
ENSG00000226779	15.8833	-1.65159	0.284149	-5.81241	6.15801e-09	1.23671e-06
ENSG00000265618	9.8295	-1.61178	0.554055	-2.90907	0.00362508	0.017126
ENSG00000278522	96.1013	-1.60963	0.52574	-3.06164	0.00220132	0.0117186
ENSG00000252794	1.35009	-1.60887	0.509434	-3.15814	0.00158777	0.00913416
ENSG00000247872	1.27969	-1.59481	0.495559	-3.2182	0.00129	0.00779944
ENSG00000232400	6.54822	-1.57071	0.441119	-3.56074	0.000369809	0.00311732
ENSG00000280021	47.3549	-1.56713	0.356073	-4.40114	1.07682e-05	0.000234811
ENSG00000277803	2.12293	-1.5648	0.597186	-2.6203	0.00878537	0.0332007
ENSG00000084453	97.5293	-1.55086	0.314763	-4.92708	8.34669e-07	3.78863e-05
ENSG00000233215	74.0432	-1.53313	0.262579	-5.83873	5.25999e-09	1.12681e-06
ENSG00000278870	29.7558	-1.53142	0.349807	-4.3779	1.1983e-05	0.000254632
ENSG00000279270	51.1757	-1.51916	0.344588	-4.40862	1.0403e-05	0.000228974
ENSG00000285980	5.50208	-1.51661	0.377984	-4.01236	6.01152e-05	0.000822757
ENSG00000222317	2.10192	-1.51504	0.459478	-3.2973	0.000976184	0.00637543
ENSG00000196620	13.9608	-1.5132	0.346262	-4.3701	1.24189e-05	0.000261443
ENSG00000229138	1.15458	-1.502	0.56631	-2.65227	0.00799532	0.0309724
ENSG00000197023	35.847	-1.49964	0.369992	-4.05317	5.05285e-05	0.000733374
ENSG00000280126	1.91751	-1.49517	0.340788	-4.38738	1.14722e-05	0.000246216
ENSG00000176904	40.1083	-1.49499	0.350128	-4.26982	1.95627e-05	0.000366287
ENSG00000272664	13.5379	-1.49433	0.409303	-3.65092	0.000261305	0.00239734
ENSG00000176922	48.2317	-1.49261	0.346992	-4.30157	1.69596e-05	0.00032871
ENSG00000271138	1.52231	-1.4653	0.510429	-2.87073	0.00409524	0.0187521
ENSG00000271602	8.71614	-1.46439	0.370889	-3.94832	7.87011e-05	0.0010006
ENSG00000198217	77.7311	-1.46281	0.364626	-4.01181	6.0256e-05	0.000824408
ENSG00000273051	29.3125	-1.45896	0.379401	-3.84543	0.000120342	0.00136498
ENSG00000124157	8.37982	-1.45476	0.516947	-2.81415	0.00489069	0.0213884
ENSG00000197984	31.2682	-1.44147	0.358215	-4.02403	5.72106e-05	0.000797723
ENSG00000219928	1.69079	-1.42713	0.382524	-3.73081	0.000190864	0.00191094
ENSG00000258162	63.8608	-1.42174	0.329696	-4.31227	1.61584e-05	0.000318039
ENSG00000176925	28.129	-1.41989	0.355847	-3.99015	6.60303e-05	0.00088501
ENSG00000230316	4.99287	-1.41805	0.404891	-3.5023	0.000461255	0.00366239
ENSG00000225552	12.7977	-1.41781	0.260661	-5.4393	5.34902e-08	5.90229e-06
ENSG00000261257	3.15204	-1.41455	0.414828	-3.40996	0.00064973	0.00474464
ENSG00000176893	79.3724	-1.41381	0.340743	-4.14921	3.33632e-05	0.000540367
ENSG00000230292	9.80789	-1.4129	0.240179	-5.88271	4.03605e-09	9.57944e-07
ENSG00000255856	3.09745	-1.41132	0.507247	-2.78231	0.00539731	0.0230484
ENSG00000227023	25.4166	-1.40956	0.335979	-4.19537	2.72431e-05	0.000462737
ENSG00000206857	1.27001	-1.40725	0.535366	-2.62857	0.00857449	0.0325909
ENSG00000253915	3.4486	-1.40412	0.414394	-3.38837	0.000703093	0.00501494
ENSG00000238963	2.28349	-1.40131	0.33306	-4.20738	2.58348e-05	0.000446374
ENSG00000240216	45.0356	-1.39809	0.271731	-5.14514	2.67325e-07	1.7563e-05
ENSG00000286123	1.53188	-1.39239	0.437621	-3.18174	0.00146395	0.00860258
ENSG00000261538	2.07406	-1.39219	0.485332	-2.86852	0.00412391	0.018858
ENSG00000254840	2.45679	-1.38015	0.356987	-3.86611	0.000110585	0.00128431
ENSG00000127588	3.08268	-1.37552	0.411003	-3.34675	0.000817648	0.00559718
ENSG00000228519	1.88247	-1.37127	0.534772	-2.56421	0.010341	0.0375292
ENSG00000207326	1.67003	-1.36315	0.328532	-4.14922	3.33617e-05	0.000540367
ENSG00000271916	22.3261	-1.35759	0.311584	-4.35705	1.31828e-05	0.000273156
ENSG00000288101	8.7041	-1.35698	0.515366	-2.63304	0.00846237	0.0322699
ENSG00000272634	36.0183	-1.35442	0.403868	-3.35362	0.000797632	0.00549984
ENSG00000259496	3.87729	-1.35364	0.333361	-4.06058	4.89514e-05	0.000716861
ENSG00000259041	1.65281	-1.35262	0.39409	-3.43227	0.000598556	0.00446261
ENSG00000272798	3.22052	-1.35128	0.433653	-3.11604	0.001833	0.0101727
ENSG00000201519	1.8318	-1.34144	0.323257	-4.14976	3.32826e-05	0.000540285
ENSG00000241696	4.06803	-1.32639	0.342546	-3.87215	0.000107878	0.00126004
ENSG00000212293	1.08258	-1.3241	0.425105	-3.11475	0.00184101	0.0101998
ENSG00000176951	30.9012	-1.31322	0.370454	-3.54491	0.000392753	0.00325094
ENSG00000238523	1.62328	-1.31314	0.32179	-4.08073	4.48946e-05	0.000675032
ENSG00000166396	7.5771	-1.31184	0.452953	-2.8962	0.00377707	0.01767
ENSG00000201047	1.31157	-1.31071	0.358729	-3.65377	0.000258419	0.00237943
ENSG00000164266	29.5349	-1.30211	0.312923	-4.16111	3.167e-05	0.000520381
ENSG00000273059	1.83674	-1.29601	0.332923	-3.89283	9.90831e-05	0.00118271
ENSG00000167346	61.3792	-1.29192	0.37471	-3.44779	0.000565189	0.00426942
ENSG00000224700	1.15955	-1.28991	0.518433	-2.48809	0.012843	0.044274
ENSG00000260484	4.36384	-1.2892	0.423293	-3.04563	0.00232193	0.0122204
ENSG00000153347	7.47962	-1.28791	0.423578	-3.04055	0.00236147	0.0123927
ENSG00000258577	0.91297	-1.28367	0.417661	-3.07347	0.00211584	0.0113596
ENSG00000176900	22.9581	-1.27806	0.352093	-3.6299	0.000283535	0.00255025
ENSG00000132746	307.936	-1.27619	0.326988	-3.90285	9.50683e-05	0.0011472
ENSG00000111215	122.716	-1.27396	0.323631	-3.93645	8.26947e-05	0.00103907
ENSG00000212329	1.45415	-1.27183	0.469728	-2.70759	0.00677742	0.0272986
ENSG00000200041	1.11622	-1.26857	0.387991	-3.26959	0.00107705	0.00684994
ENSG00000213761	0.880485	-1.26704	0.460363	-2.75226	0.00591859	0.0247645
ENSG00000223177	1.40322	-1.26642	0.408222	-3.10229	0.00192027	0.0105271
ENSG00000252542	1.08692	-1.26637	0.436942	-2.89825	0.00375248	0.0175833
ENSG00000236241	27.5664	-1.26242	0.237927	-5.30593	1.12099e-07	9.51078e-06
ENSG00000185615	14.0994	-1.2617	0.34577	-3.64894	0.000263321	0.00240988
ENSG00000205497	79.3004	-1.26071	0.373408	-3.37623	0.000734859	0.00516655
ENSG00000222430	1.03309	-1.25721	0.375943	-3.34417	0.000825306	0.00563333
ENSG00000240919	1.85196	-1.25055	0.344829	-3.62659	0.000287184	0.00257569
ENSG00000248137	1.16661	-1.2473	0.411179	-3.03347	0.00241756	0.0126035
ENSG00000230497	11.4399	-1.24705	0.264371	-4.71705	2.39292e-06	8.0304e-05
ENSG00000271286	3.2561	-1.24424	0.385704	-3.22589	0.0012558	0.00763341
ENSG00000275385	12.7102	-1.24237	0.370831	-3.35024	0.00080741	0.00555038
ENSG00000199489	1.28835	-1.24197	0.376849	-3.29568	0.000981835	0.00639596
ENSG00000249295	1.19822	-1.23887	0.422692	-2.93091	0.00337974	0.0162243
ENSG00000197584	55.0234	-1.23373	0.322273	-3.82821	0.000129076	0.00143025
ENSG00000238902	1.37508	-1.23287	0.43247	-2.85076	0.00436145	0.0196905
ENSG00000287976	1.46586	-1.23238	0.410813	-2.99985	0.00270109	0.013693
ENSG00000204832	211.499	-1.23195	0.367241	-3.35461	0.000794767	0.00548565
ENSG00000263720	2.94331	-1.23148	0.481207	-2.55914	0.0104932	0.0379566
ENSG00000206073	9.2464	-1.23002	0.500956	-2.45534	0.0140752	0.0474355
ENSG00000201467	1.62483	-1.22821	0.346759	-3.54198	0.000397141	0.00328061
ENSG00000269482	3.47559	-1.2273	0.343572	-3.57218	0.000354024	0.00301478
ENSG00000238171	3.43855	-1.22705	0.341858	-3.58937	0.000331475	0.0028634
ENSG00000236153	2.33168	-1.22625	0.386293	-3.1744	0.00150146	0.00878128
ENSG00000257604	1.49748	-1.22251	0.379151	-3.22433	0.0012627	0.00766312
ENSG00000201050	1.52423	-1.22114	0.4675	-2.61206	0.00899993	0.0338079
ENSG00000201648	1.97934	-1.22042	0.376316	-3.24308	0.00118247	0.00731849
ENSG00000169248	114.185	-1.2144	0.311606	-3.89721	9.73056e-05	0.00116592
ENSG00000199327	0.872068	-1.21096	0.459049	-2.63797	0.0083404	0.0319332
ENSG00000223373	1.97951	-1.21075	0.373842	-3.23865	0.00120096	0.00739703
ENSG00000271118	1.64237	-1.21001	0.457028	-2.64756	0.00810755	0.031303
ENSG00000253598	88.9845	-1.20907	0.243721	-4.96086	7.01806e-07	3.3436e-05
ENSG00000221771	3.95313	-1.2088	0.226491	-5.33707	9.44616e-08	8.48885e-06
ENSG00000236913	4.68617	-1.20796	0.469421	-2.57329	0.0100737	0.0368235
ENSG00000180777	39.6511	-1.20709	0.299358	-4.03225	5.52456e-05	0.000780188
ENSG00000242173	11.5133	-1.20703	0.393037	-3.07104	0.00213317	0.0114319
ENSG00000201607	0.918057	-1.20213	0.437272	-2.74916	0.0059749	0.0249279
ENSG00000200917	0.966471	-1.20088	0.449706	-2.67036	0.00757706	0.0297283
ENSG00000256085	3.94443	-1.19705	0.372848	-3.21055	0.00132482	0.00796985
ENSG00000201342	6.44746	-1.19522	0.257427	-4.64296	3.43448e-06	0.00010456
ENSG00000267055	8.21439	-1.19279	0.345392	-3.45345	0.000553469	0.00419732
ENSG00000263513	4.19118	-1.18863	0.485758	-2.44696	0.0144065	0.048277
ENSG00000167800	5.74187	-1.18276	0.382258	-3.09415	0.00197378	0.0107619
ENSG00000252156	1.87539	-1.18261	0.343571	-3.44211	0.0005772	0.00433686
ENSG00000225406	3.85144	-1.17851	0.362877	-3.24768	0.00116348	0.00722839
ENSG00000185002	18.0429	-1.17851	0.404164	-2.91592	0.00354646	0.0168305
ENSG00000200296	1.40392	-1.17786	0.341747	-3.44657	0.000567754	0.00428496
ENSG00000251149	5.2345	-1.17574	0.395413	-2.97346	0.00294464	0.0146189
ENSG00000154165	9.14763	-1.16848	0.434148	-2.69142	0.00711476	0.0283112
ENSG00000198734	1389.64	-1.16786	0.319675	-3.65327	0.00025892	0.00238189
ENSG00000235911	2.2077	-1.16634	0.334306	-3.48885	0.000485098	0.00380392
ENSG00000228721	1.03788	-1.1607	0.41079	-2.82553	0.00472024	0.0208602
ENSG00000257869	1.46535	-1.15935	0.354949	-3.26623	0.0010899	0.00690695
ENSG00000273701	23.846	-1.1586	0.358346	-3.23317	0.00122424	0.00750243
ENSG00000156689	44.3637	-1.15811	0.325179	-3.56147	0.000368787	0.00311257
ENSG00000254160	2.12562	-1.152	0.409353	-2.81421	0.00488978	0.021387
ENSG00000164123	7.62412	-1.15152	0.26457	-4.35241	1.34647e-05	0.000277728
ENSG00000255472	0.954049	-1.15146	0.420513	-2.73824	0.00617693	0.0255383
ENSG00000283400	0.917166	-1.15026	0.38498	-2.98785	0.00280945	0.0140814
ENSG00000231153	1.39811	-1.14805	0.38729	-2.96432	0.00303351	0.01496
ENSG00000228499	1.26495	-1.14192	0.377409	-3.02568	0.00248076	0.0128475
ENSG00000255580	20.7728	-1.13875	0.186219	-6.11513	9.64781e-10	3.93623e-07
ENSG00000264974	1.50867	-1.13239	0.345725	-3.27542	0.00105507	0.00673853
ENSG00000197888	2.57264	-1.13141	0.436914	-2.58955	0.00961013	0.0355632
ENSG00000199740	1.23101	-1.13035	0.346119	-3.26579	0.00109159	0.00691262
ENSG00000252408	2.24079	-1.12694	0.261491	-4.30968	1.63488e-05	0.000320218
ENSG00000268884	1.47515	-1.12573	0.365545	-3.0796	0.00207282	0.0111804
ENSG00000264986	0.942997	-1.12459	0.436077	-2.57888	0.00991204	0.0363797
ENSG00000135100	12.1487	-1.11951	0.29991	-3.73282	0.000189347	0.00190041
ENSG00000242201	1.75278	-1.11941	0.33052	-3.38681	0.000707095	0.00504108
ENSG00000196277	75.0565	-1.11786	0.340635	-3.28169	0.00103186	0.006636
ENSG00000206763	1.52644	-1.1131	0.407374	-2.73237	0.00628799	0.0258201
ENSG00000207336	2.14423	-1.11286	0.28462	-3.90999	9.22998e-05	0.0011231
ENSG00000276003	1.37686	-1.11095	0.36678	-3.02893	0.00245421	0.0127423
ENSG00000138755	272.919	-1.11075	0.33195	-3.34615	0.000819432	0.00560282
ENSG00000082196	218.77	-1.10786	0.247565	-4.47504	7.63972e-06	0.000183673
ENSG00000232474	5.22451	-1.10601	0.274043	-4.03592	5.43876e-05	0.000772081
ENSG00000139220	299.198	-1.10536	0.356273	-3.10256	0.00191855	0.0105201
ENSG00000212496	0.940734	-1.10417	0.424096	-2.60359	0.00922529	0.0344389
ENSG00000251798	3.29511	-1.10313	0.262842	-4.19693	2.70556e-05	0.000460894
ENSG00000240777	1.47135	-1.09073	0.440621	-2.47544	0.0133073	0.0454672
ENSG00000239122	1.23691	-1.09006	0.397118	-2.74492	0.00605252	0.0251489
ENSG00000285876	26.7618	-1.08652	0.424507	-2.55948	0.0104829	0.0379294
ENSG00000254002	12.9789	-1.08558	0.331259	-3.27712	0.0010487	0.00670942
ENSG00000250796	1.52541	-1.08429	0.35437	-3.05978	0.00221503	0.0117773
ENSG00000272479	25.1762	-1.0797	0.278143	-3.88182	0.00010368	0.00122397
ENSG00000201390	2.44338	-1.079	0.268129	-4.02417	5.71772e-05	0.000797529
ENSG00000207518	2.04787	-1.07781	0.323294	-3.33385	0.000856521	0.00579796
ENSG00000256733	1.59921	-1.07749	0.387794	-2.77852	0.00546067	0.0232582
ENSG00000271159	4.24557	-1.07697	0.232089	-4.64032	3.47872e-06	0.000105146
ENSG00000256400	3.5535	-1.07662	0.243414	-4.42302	9.73317e-06	0.000218309
ENSG00000272330	2.33481	-1.07608	0.311899	-3.45009	0.000560406	0.00424036
ENSG00000212445	1.36578	-1.07273	0.364248	-2.94506	0.00322895	0.0156802
ENSG00000240708	6.28671	-1.07107	0.252234	-4.24634	2.17295e-05	0.000394895
ENSG00000153802	20.1449	-1.07034	0.259656	-4.12217	3.75325e-05	0.000589638
ENSG00000243915	2.51286	-1.06947	0.377404	-2.83376	0.00460033	0.0204577
ENSG00000235518	2.75174	-1.06831	0.385002	-2.77481	0.00552335	0.0234493
ENSG00000258083	2.26624	-1.06505	0.374465	-2.84419	0.00445248	0.0199733
ENSG00000260441	1.00966	-1.06419	0.428857	-2.48145	0.0130849	0.0449142
ENSG00000178773	80.3337	-1.06399	0.264916	-4.01634	5.91093e-05	0.000812807
ENSG00000284677	1.30552	-1.06213	0.409673	-2.59262	0.0095249	0.0353255
ENSG00000151838	5.34661	-1.0618	0.346023	-3.06857	0.00215087	0.0115102
ENSG00000224611	10.8323	-1.06076	0.19727	-5.37719	7.56554e-08	7.52845e-06
ENSG00000200065	1.01394	-1.06058	0.402057	-2.63788	0.00834265	0.0319388
ENSG00000222007	11.7571	-1.05843	0.173436	-6.10273	1.04272e-09	4.01438e-07
ENSG00000253075	1.37168	-1.05722	0.332588	-3.17878	0.00147897	0.00867587
ENSG00000214192	5.4035	-1.0572	0.28877	-3.66106	0.000251176	0.00233487
ENSG00000223430	2.76529	-1.05628	0.297399	-3.55172	0.00038272	0.0031899
ENSG00000211866	1.50956	-1.05345	0.342695	-3.07402	0.00211193	0.0113404
ENSG00000169245	137.819	-1.05222	0.278985	-3.7716	0.000162203	0.00169598
ENSG00000251803	3.56812	-1.05208	0.400016	-2.6301	0.00853587	0.0324835
ENSG00000284842	8.53935	-1.04915	0.310669	-3.37707	0.000732613	0.00515667
ENSG00000260255	6.37519	-1.04376	0.289819	-3.60143	0.000316473	0.00276187
ENSG00000200183	1.89629	-1.04122	0.299735	-3.47381	0.000513119	0.00396491
ENSG00000219294	2.22291	-1.04074	0.259284	-4.0139	5.97244e-05	0.000818947
ENSG00000225179	47.0514	-1.03909	0.221078	-4.7001	2.60028e-06	8.52804e-05
ENSG00000270098	46.3872	-1.03779	0.293903	-3.53107	0.000413889	0.00337746
ENSG00000267209	2.00047	-1.03564	0.292072	-3.54583	0.000391383	0.00324336
ENSG00000175329	29.8035	-1.03554	0.301167	-3.43842	0.000585129	0.00438031
ENSG00000119547	217.48	-1.03212	0.356893	-2.89196	0.00382853	0.0178474
ENSG00000287645	2.00901	-1.02916	0.367249	-2.80236	0.00507299	0.0219693
ENSG00000240452	1.30158	-1.02689	0.402173	-2.55334	0.0106694	0.0384507
ENSG00000206703	1.96535	-1.02681	0.346755	-2.96119	0.00306449	0.0150745
ENSG00000207245	2.91416	-1.02649	0.403622	-2.54318	0.0109848	0.0393336
ENSG00000229742	2.7886	-1.02638	0.291609	-3.51972	0.000432003	0.0034867
ENSG00000287318	6.73426	-1.02527	0.253913	-4.03789	5.39339e-05	0.000766975
ENSG00000287971	1.63877	-1.02385	0.41678	-2.45657	0.0140269	0.0473273
ENSG00000274964	92.5753	-1.02278	0.213279	-4.79549	1.62281e-06	6.13868e-05
ENSG00000257847	1.84617	-1.02249	0.345406	-2.96024	0.00307396	0.0151065
ENSG00000154027	190.568	-1.02192	0.310143	-3.295	0.000984209	0.00640862
ENSG00000250877	1.56151	-1.02143	0.319382	-3.19815	0.00138314	0.00825012
ENSG00000283766	19.578	-1.01542	0.366799	-2.76834	0.00563431	0.0238162
ENSG00000221265	12.5531	-1.01432	0.219489	-4.62127	3.81402e-06	0.000112191
ENSG00000256341	3.45209	-1.01394	0.355668	-2.85082	0.00436067	0.0196891
ENSG00000286915	2.13671	-1.01361	0.301817	-3.35836	0.000784052	0.00542915
ENSG00000266261	2.71201	-1.0123	0.263139	-3.84703	0.000119558	0.00135823
ENSG00000239602	3.31511	-1.01103	0.23145	-4.36824	1.25249e-05	0.000263404
ENSG00000235829	2.63996	-1.01095	0.310943	-3.25124	0.00114904	0.00716377
ENSG00000227610	1.53964	-1.01051	0.389567	-2.59394	0.00948828	0.0352144
ENSG00000278275	64.677	-1.01044	0.148261	-6.81525	9.40996e-12	2.03225e-08
ENSG00000199878	2.13165	-1.00932	0.260147	-3.87982	0.000104533	0.0012319
ENSG00000251804	1.08766	-1.00622	0.38364	-2.62282	0.00872062	0.033011
ENSG00000252916	2.52421	-1.00285	0.259401	-3.86603	0.000110619	0.00128434
ENSG00000218730	1.78133	-1.00054	0.313304	-3.19353	0.00140546	0.00834666
ENSG00000249112	14.8564	-0.999192	0.206397	-4.84111	1.29114e-06	5.17968e-05
ENSG00000171053	11.615	-0.997891	0.363652	-2.74408	0.00606805	0.0251878
ENSG00000223263	3.40356	-0.995307	0.247169	-4.02682	5.65357e-05	0.000791648
ENSG00000237992	3.37504	-0.994814	0.304067	-3.27169	0.00106907	0.00681407
ENSG00000250371	8.20572	-0.993843	0.189545	-5.24331	1.5772e-07	1.18723e-05
ENSG00000207171	1.04484	-0.991999	0.403963	-2.45567	0.0140623	0.0474115
ENSG00000200428	1.37107	-0.990711	0.36351	-2.72541	0.00642225	0.0262284
ENSG00000206144	16.0443	-0.990083	0.221811	-4.46363	8.05825e-06	0.000191033
ENSG00000241354	3.20842	-0.989564	0.25051	-3.95019	7.80883e-05	0.000994979
ENSG00000254571	1.28205	-0.986231	0.357327	-2.76002	0.00577974	0.0243056
ENSG00000279597	1.32547	-0.985558	0.375951	-2.62151	0.00875419	0.0331135
ENSG00000253674	1.83932	-0.985147	0.34855	-2.82642	0.00470719	0.0208187
ENSG00000271484	1.29715	-0.98348	0.388227	-2.53326	0.0113007	0.0402179
ENSG00000222370	1.69049	-0.981553	0.299065	-3.28207	0.00103047	0.00662814
ENSG00000232083	1.37676	-0.979802	0.341825	-2.86638	0.00415191	0.0189712
ENSG00000275996	8.92046	-0.979487	0.39119	-2.50386	0.0122845	0.0428154
ENSG00000237124	5.5698	-0.979359	0.250327	-3.91232	9.14138e-05	0.00111631
ENSG00000228525	4.0716	-0.977027	0.262329	-3.72443	0.000195757	0.00194655
ENSG00000202144	1.23096	-0.972858	0.368228	-2.642	0.00824175	0.0316487
ENSG00000251726	4.1146	-0.97235	0.218566	-4.44878	8.63603e-06	0.000201338
ENSG00000206832	1.67307	-0.971786	0.362146	-2.68341	0.00728765	0.0288529
ENSG00000278900	11.8261	-0.971033	0.220446	-4.40485	1.05857e-05	0.000231698
ENSG00000255143	9.26799	-0.970278	0.181547	-5.3445	9.06665e-08	8.24776e-06
ENSG00000241493	2.05506	-0.968462	0.319439	-3.03176	0.00243132	0.0126499
ENSG00000275373	1.70736	-0.968145	0.332912	-2.90811	0.0036362	0.0171699
ENSG00000280336	2.61206	-0.967732	0.359104	-2.69485	0.00704193	0.0281009
ENSG00000207327	4.98189	-0.967307	0.234028	-4.13329	3.57602e-05	0.000570137
ENSG00000246394	1.96036	-0.965946	0.3934	-2.45538	0.0140737	0.0474355
ENSG00000251248	7.41252	-0.964288	0.259101	-3.72167	0.000197912	0.00196157
ENSG00000251309	7.61032	-0.962839	0.335982	-2.86575	0.00416025	0.0189995
ENSG00000258601	1.61477	-0.962732	0.299456	-3.21493	0.00130476	0.00786884
ENSG00000239151	3.83781	-0.962005	0.318886	-3.01677	0.00255485	0.013161
ENSG00000273118	6.28674	-0.959993	0.218112	-4.40138	1.07566e-05	0.000234683
ENSG00000276115	86.0604	-0.959419	0.186931	-5.13247	2.85964e-07	1.84314e-05
ENSG00000206875	1.79657	-0.958739	0.376946	-2.54344	0.0109768	0.0393188
ENSG00000274954	1.12942	-0.958154	0.352859	-2.7154	0.00661959	0.0268351
ENSG00000287519	36.0924	-0.957537	0.168609	-5.67904	1.35457e-08	2.17579e-06
ENSG00000196408	2.97819	-0.957301	0.348134	-2.7498	0.00596311	0.0248873
ENSG00000199849	3.33784	-0.956127	0.259094	-3.69028	0.00022401	0.00214037
ENSG00000265929	2.28354	-0.956052	0.337111	-2.83601	0.00456804	0.0203551
ENSG00000164400	1.55008	-0.955918	0.338401	-2.82481	0.00473083	0.0208956
ENSG00000285610	1.91625	-0.95591	0.351945	-2.71608	0.00660598	0.0267937
ENSG00000241128	8.344	-0.955771	0.283674	-3.36926	0.000753705	0.00527
ENSG00000243538	1.61738	-0.955053	0.339026	-2.81705	0.00484672	0.021261
ENSG00000199260	1.90207	-0.953397	0.298626	-3.19261	0.00140991	0.00836454
ENSG00000252824	1.16629	-0.953043	0.37957	-2.51085	0.0120442	0.0422011
ENSG00000189056	789.948	-0.952879	0.292304	-3.25989	0.00111456	0.00700478
ENSG00000239880	4.4376	-0.95222	0.335329	-2.83966	0.00451622	0.0202036
ENSG00000213158	3.0034	-0.951821	0.338303	-2.81352	0.00490024	0.0214144
ENSG00000254786	86.7134	-0.951617	0.209843	-4.53491	5.76281e-06	0.00014947
ENSG00000258676	185.042	-0.951438	0.208049	-4.57314	4.80458e-06	0.000131046
ENSG00000229567	1.55544	-0.949347	0.311044	-3.05213	0.00227222	0.0120208
ENSG00000254717	22.3514	-0.947586	0.386097	-2.45427	0.0141172	0.0475495
ENSG00000196090	384.396	-0.946671	0.36088	-2.62323	0.00871011	0.0329926
ENSG00000263382	3.09271	-0.945635	0.33189	-2.84924	0.00438243	0.0197568
ENSG00000230147	7.18306	-0.945398	0.187408	-5.04461	4.54451e-07	2.51918e-05
ENSG00000197437	18.2187	-0.944951	0.255917	-3.69242	0.000222135	0.00212793
ENSG00000121270	186.059	-0.944936	0.320135	-2.95168	0.00316054	0.0154243
ENSG00000200688	1.42343	-0.944091	0.343588	-2.74774	0.0060008	0.0250027
ENSG00000287897	19.2006	-0.94246	0.180254	-5.22852	1.70877e-07	1.25841e-05
ENSG00000270578	13.7457	-0.941442	0.298588	-3.15298	0.00161612	0.00925936
ENSG00000214814	4.56486	-0.939267	0.328908	-2.85571	0.00429404	0.0194637
ENSG00000166670	41.205	-0.939214	0.31196	-3.01069	0.00260654	0.0133447
ENSG00000256972	11.2295	-0.938592	0.205472	-4.56798	4.9245e-06	0.000133587
ENSG00000231549	2.67452	-0.93586	0.238864	-3.91796	8.93001e-05	0.0010974
ENSG00000251073	17.0817	-0.934667	0.225947	-4.13667	3.52386e-05	0.000563362
ENSG00000279093	3.63934	-0.934509	0.324211	-2.88241	0.00394648	0.0182513
ENSG00000232260	5.42155	-0.934185	0.274398	-3.40449	0.00066287	0.00481904
ENSG00000147697	12.3466	-0.930793	0.260533	-3.57265	0.000353386	0.00301079
ENSG00000202522	3.31401	-0.930506	0.270182	-3.444	0.000573174	0.00431058
ENSG00000207369	1.45693	-0.930116	0.333589	-2.78821	0.00530001	0.0227377
ENSG00000257809	3.00508	-0.928312	0.270698	-3.42933	0.000605083	0.00449832
ENSG00000265413	30.1205	-0.927789	0.263181	-3.52528	0.000423029	0.00343075
ENSG00000199348	1.54739	-0.927319	0.348622	-2.65995	0.00781517	0.0304386
ENSG00000272181	4.6171	-0.925597	0.186901	-4.95233	7.3329e-07	3.46669e-05
ENSG00000207766	1.16195	-0.923042	0.358076	-2.57779	0.00994357	0.0364503
ENSG00000250930	15.8008	-0.922846	0.21599	-4.27264	1.93171e-05	0.000362521
ENSG00000135248	6.71019	-0.921762	0.274563	-3.3572	0.000787359	0.00544465
ENSG00000199598	2.58865	-0.919231	0.274031	-3.35448	0.000795133	0.00548725
ENSG00000279599	4.76263	-0.919221	0.211575	-4.34466	1.3949e-05	0.000284929
ENSG00000278099	1.53977	-0.918783	0.37516	-2.44904	0.0143236	0.0480702
ENSG00000279995	3.19697	-0.918776	0.28594	-3.21318	0.00131274	0.00790646
ENSG00000251568	1.36893	-0.918215	0.376371	-2.43965	0.0147014	0.0489915
ENSG00000231738	71.9568	-0.91771	0.210927	-4.35084	1.35619e-05	0.000279221
ENSG00000133710	84.6564	-0.917616	0.360841	-2.54299	0.0109908	0.039345
ENSG00000255968	32.3369	-0.916878	0.161212	-5.68741	1.28983e-08	2.14871e-06
ENSG00000261684	88.4914	-0.916532	0.154567	-5.92968	3.03517e-09	7.7395e-07
ENSG00000206756	1.91108	-0.913392	0.32381	-2.82076	0.00479098	0.0210972
ENSG00000201749	2.93512	-0.913319	0.256575	-3.55966	0.000371337	0.00312439
ENSG00000227081	4.11965	-0.913087	0.322932	-2.82749	0.00469149	0.0207736
ENSG00000255558	1.87233	-0.912365	0.279124	-3.26867	0.00108053	0.00686675
ENSG00000226249	4.40617	-0.91051	0.306349	-2.97213	0.00295737	0.0146679
ENSG00000253523	10.6465	-0.910282	0.226428	-4.02019	5.81515e-05	0.000802884
ENSG00000275515	1.46396	-0.908573	0.334334	-2.71756	0.00657649	0.0266979
ENSG00000248128	2.08791	-0.908332	0.275551	-3.29643	0.000979236	0.00638412
ENSG00000109511	4.3135	-0.907818	0.268454	-3.38165	0.00072052	0.0051009
ENSG00000265069	1.81993	-0.907421	0.359621	-2.52327	0.0116269	0.0410561
ENSG00000220446	1.61622	-0.907268	0.300275	-3.02145	0.00251563	0.0129951
ENSG00000213384	9.68916	-0.906223	0.230999	-3.92306	8.74304e-05	0.00108125
ENSG00000240854	257.921	-0.904765	0.281367	-3.21561	0.00130167	0.00785374
ENSG00000255232	1.2848	-0.903986	0.328853	-2.74891	0.00597944	0.0249348
ENSG00000253919	17.0024	-0.901783	0.183689	-4.90929	9.1406e-07	4.04916e-05
ENSG00000207497	1.9627	-0.900169	0.293417	-3.06788	0.0021558	0.011532
ENSG00000249885	51.7135	-0.899782	0.171749	-5.23893	1.61512e-07	1.20909e-05
ENSG00000286094	10.4312	-0.899685	0.24624	-3.65369	0.000258496	0.0023796
ENSG00000287352	9.33565	-0.899343	0.364119	-2.46992	0.0135144	0.045994
ENSG00000258971	1.6467	-0.899272	0.294432	-3.05426	0.00225618	0.0119483
ENSG00000213509	1.04899	-0.898849	0.35107	-2.56031	0.0104579	0.0378623
ENSG00000244376	5.7377	-0.89751	0.231632	-3.87473	0.000106742	0.00125143
ENSG00000196115	1.67144	-0.89557	0.353752	-2.53163	0.0113532	0.0403414
ENSG00000241743	5.00879	-0.89469	0.256013	-3.49471	0.00047458	0.00374285
ENSG00000270690	3.54864	-0.893696	0.221536	-4.03409	5.48148e-05	0.000777333
ENSG00000266282	1.59383	-0.89273	0.293229	-3.04448	0.00233081	0.0122587
ENSG00000269228	1.3844	-0.891901	0.352947	-2.52701	0.0115039	0.0407242
ENSG00000223117	1.72393	-0.891308	0.338959	-2.62954	0.00854997	0.0325189
ENSG00000183432	5.35618	-0.890886	0.221798	-4.01665	5.903e-05	0.000812539
ENSG00000260337	137.404	-0.890636	0.196894	-4.52343	6.08453e-06	0.000156118
ENSG00000206935	2.1837	-0.890073	0.287862	-3.09202	0.00198802	0.0108204
ENSG00000286059	130.961	-0.889778	0.25328	-3.51302	0.000443049	0.00354987
ENSG00000091137	532.24	-0.889122	0.330173	-2.6929	0.00708344	0.0282251
ENSG00000222051	1.84115	-0.888058	0.299779	-2.96237	0.00305278	0.0150332
ENSG00000280704	6.3273	-0.887781	0.226453	-3.92038	8.84078e-05	0.00108905
ENSG00000169214	10.1682	-0.887404	0.279565	-3.17423	0.00150234	0.00878176
ENSG00000212260	2.33332	-0.887226	0.322734	-2.74909	0.00597606	0.0249299
ENSG00000286012	2.72967	-0.887069	0.287094	-3.08982	0.00200281	0.0108819
ENSG00000286148	2.72967	-0.887069	0.287094	-3.08982	0.00200281	0.0108819
ENSG00000286178	2.72967	-0.887069	0.287094	-3.08982	0.00200281	0.0108819
ENSG00000169429	61.6459	-0.886886	0.277423	-3.19687	0.00138926	0.0082733
ENSG00000251739	4.32802	-0.8857	0.196242	-4.5133	6.38254e-06	0.000161539
ENSG00000288104	55.4956	-0.885261	0.162251	-5.45612	4.86639e-08	5.59279e-06
ENSG00000206962	1.13955	-0.884181	0.34539	-2.55995	0.0104688	0.0378886
ENSG00000221782	8.10638	-0.883335	0.249246	-3.54403	0.000394057	0.00325912
ENSG00000286407	3.21481	-0.880241	0.335574	-2.62309	0.00871369	0.032997
ENSG00000150676	14.3955	-0.87942	0.305875	-2.87509	0.0040391	0.0185722
ENSG00000248984	5.89073	-0.878418	0.216068	-4.06547	4.79361e-05	0.000707323
ENSG00000280055	95.9179	-0.875461	0.12645	-6.92339	4.40949e-12	1.38387e-08
ENSG00000232398	8.30313	-0.875343	0.173386	-5.04853	4.45228e-07	2.47815e-05
ENSG00000201367	5.16695	-0.874482	0.219765	-3.97916	6.91589e-05	0.000914327
ENSG00000222068	2.5764	-0.874319	0.264838	-3.30133	0.000962272	0.00631287
ENSG00000206844	1.36887	-0.871633	0.341261	-2.55416	0.0106446	0.0383815
ENSG00000225311	20.5536	-0.871589	0.189581	-4.59745	4.27699e-06	0.000121178
ENSG00000252766	4.25579	-0.871182	0.209971	-4.14906	3.33838e-05	0.000540487
ENSG00000201470	5.29911	-0.87089	0.187944	-4.63377	3.59065e-06	0.000107796
ENSG00000283343	1.37334	-0.870833	0.355543	-2.44931	0.0143131	0.0480548
ENSG00000200522	3.81845	-0.869848	0.279558	-3.11151	0.00186135	0.0102823
ENSG00000200356	1.35271	-0.869745	0.353551	-2.46003	0.0138927	0.046964
ENSG00000279512	18.8786	-0.86954	0.166751	-5.21461	1.842e-07	1.32543e-05
ENSG00000285882	5.6311	-0.868788	0.246429	-3.52551	0.000422663	0.00342964
ENSG00000214511	3.62163	-0.867235	0.236821	-3.66198	0.000250276	0.00232784
ENSG00000200227	5.90316	-0.867091	0.304845	-2.84436	0.00445003	0.0199667
ENSG00000201800	2.19824	-0.865459	0.262273	-3.29984	0.00096739	0.00633344
ENSG00000130208	97.6872	-0.864985	0.269899	-3.20485	0.00135135	0.00808647
ENSG00000213468	227.675	-0.864947	0.167775	-5.1554	2.53093e-07	1.69278e-05
ENSG00000271096	4.26945	-0.86415	0.247689	-3.48885	0.000485111	0.00380392
ENSG00000252797	1.40631	-0.863811	0.335728	-2.57295	0.0100835	0.0368438
ENSG00000205176	33.283	-0.863537	0.171194	-5.04421	4.55398e-07	2.521e-05
ENSG00000198010	91.6001	-0.863381	0.258866	-3.33524	0.000852271	0.00577811
ENSG00000256315	27.6116	-0.862759	0.164217	-5.25379	1.49001e-07	1.15134e-05
ENSG00000238024	2.96893	-0.862171	0.256071	-3.36692	0.000760134	0.00530313
ENSG00000157315	23.6621	-0.862068	0.241473	-3.57004	0.000356929	0.00303509
ENSG00000180730	60.4695	-0.861793	0.260202	-3.31202	0.000926242	0.00614168
ENSG00000275185	10.1116	-0.860779	0.325682	-2.643	0.00821744	0.0315809
ENSG00000250922	2.29971	-0.860024	0.293819	-2.92706	0.00342188	0.0163822
ENSG00000251456	7.3195	-0.859793	0.259947	-3.30758	0.000941066	0.00621294
ENSG00000287490	2.43147	-0.85893	0.298084	-2.88151	0.00395778	0.0182931
ENSG00000248456	2.6732	-0.858826	0.271202	-3.16674	0.00154161	0.00895699
ENSG00000254349	58.0981	-0.857808	0.271753	-3.15657	0.00159635	0.00917056
ENSG00000254613	17.8843	-0.857205	0.213766	-4.01001	6.07166e-05	0.000829319
ENSG00000271264	2.54665	-0.856226	0.23094	-3.70758	0.000209253	0.00204242
ENSG00000271330	1.69478	-0.854053	0.332213	-2.5708	0.0101463	0.0370103
ENSG00000214273	11.9239	-0.853291	0.282947	-3.01572	0.00256368	0.0131982
ENSG00000255233	2.47519	-0.852413	0.272285	-3.1306	0.00174452	0.00980676
ENSG00000227681	8.58161	-0.851826	0.319332	-2.66752	0.00764129	0.029922
ENSG00000266994	3.19768	-0.851648	0.237117	-3.59168	0.000328559	0.00284061
ENSG00000212597	2.47657	-0.851197	0.324256	-2.62508	0.00866288	0.0328503
ENSG00000255151	18.0205	-0.850481	0.282453	-3.01105	0.00260345	0.0133371
ENSG00000207042	1.64951	-0.849677	0.304353	-2.79175	0.00524246	0.0225453
ENSG00000229751	7.31957	-0.848984	0.203413	-4.1737	2.99689e-05	0.000498857
ENSG00000212248	2.66638	-0.84888	0.242988	-3.49351	0.000476723	0.00375479
ENSG00000237261	3.00715	-0.84872	0.250975	-3.3817	0.000720398	0.0051009
ENSG00000165682	12.7244	-0.848593	0.250989	-3.38099	0.00072225	0.00510694
ENSG00000264246	7.39986	-0.847489	0.258903	-3.27338	0.00106268	0.00678074
ENSG00000257467	34.198	-0.847334	0.221374	-3.82761	0.000129393	0.00143213
ENSG00000254399	49.4164	-0.847302	0.269675	-3.14194	0.00167832	0.00951685
ENSG00000206630	17.7083	-0.847157	0.251179	-3.37272	0.000744286	0.00522203
ENSG00000236510	15.0657	-0.846996	0.32158	-2.63386	0.00844211	0.0322077
ENSG00000282961	318.896	-0.846315	0.15127	-5.59473	2.20963e-08	3.18086e-06
ENSG00000115705	205.016	-0.844214	0.286556	-2.94607	0.00321842	0.0156479
ENSG00000263790	2.384	-0.843977	0.24833	-3.39862	0.000677279	0.00488203
ENSG00000279206	1.53812	-0.841984	0.307646	-2.73686	0.00620282	0.0255923
ENSG00000252499	2.68922	-0.841278	0.273476	-3.07624	0.0020963	0.0112773
ENSG00000277342	12.5993	-0.841086	0.169249	-4.96951	6.71232e-07	3.24474e-05
ENSG00000224354	5.89852	-0.840559	0.240095	-3.50094	0.000463623	0.00367502
ENSG00000259299	3.95268	-0.839926	0.32058	-2.62002	0.00879247	0.0332152
ENSG00000202347	4.81088	-0.83918	0.175664	-4.77718	1.77767e-06	6.54577e-05
ENSG00000144045	5.71285	-0.839139	0.313958	-2.67278	0.00752261	0.0295708
ENSG00000122872	15.6652	-0.83844	0.143197	-5.85514	4.766e-09	1.04542e-06
ENSG00000133742	22.3909	-0.837319	0.234056	-3.57743	0.000346992	0.00296871
ENSG00000257579	1.48472	-0.837061	0.334988	-2.49878	0.0124621	0.0432782
ENSG00000206679	2.19261	-0.836793	0.309795	-2.70112	0.00691073	0.0277101
ENSG00000251025	2.22	-0.836216	0.343765	-2.43252	0.0149942	0.0497517
ENSG00000230576	1.78349	-0.835911	0.338351	-2.47055	0.0134906	0.0459358
ENSG00000275939	1.81526	-0.835835	0.303872	-2.75061	0.00594836	0.0248527
ENSG00000278374	4.55669	-0.83524	0.209449	-3.98779	6.6691e-05	0.000890355
ENSG00000132855	43.1355	-0.834915	0.166745	-5.00714	5.52437e-07	2.86199e-05
ENSG00000157388	3317.04	-0.833999	0.267893	-3.11318	0.0018508	0.0102443
ENSG00000226163	2.14526	-0.832988	0.309374	-2.6925	0.00709195	0.028248
ENSG00000252756	4.28301	-0.832808	0.21569	-3.86113	0.000112865	0.00130374
ENSG00000238019	1.63373	-0.83207	0.328771	-2.53085	0.0113788	0.0403978
ENSG00000201807	1.48139	-0.831716	0.322132	-2.58191	0.00982553	0.0361463
ENSG00000156096	31.1933	-0.831434	0.29854	-2.785	0.0053527	0.0229059
ENSG00000222287	4.57268	-0.831282	0.243075	-3.41985	0.000626548	0.00461602
ENSG00000272942	6.42059	-0.831212	0.282145	-2.94605	0.00321863	0.0156479
ENSG00000226509	2.3311	-0.83094	0.309512	-2.68468	0.00725988	0.0287653
ENSG00000227535	2.4936	-0.830918	0.255716	-3.24939	0.00115654	0.00719954
ENSG00000249170	88.1016	-0.830464	0.284324	-2.92084	0.00349094	0.0166212
ENSG00000224340	1.72667	-0.830124	0.289145	-2.87096	0.00409227	0.0187449
ENSG00000253334	3.45053	-0.829753	0.219841	-3.77433	0.000160435	0.00168295
ENSG00000201649	1.66549	-0.829661	0.304868	-2.72138	0.0065011	0.0264656
ENSG00000253385	16.2799	-0.829437	0.204321	-4.05948	4.91811e-05	0.00071871
ENSG00000232558	6.37797	-0.829315	0.181718	-4.56376	5.02456e-06	0.000135401
ENSG00000236761	9.06315	-0.829107	0.329325	-2.51759	0.011816	0.041556
ENSG00000224245	8.20661	-0.827121	0.26426	-3.12995	0.00174834	0.00981835
ENSG00000259690	11.0499	-0.825878	0.251561	-3.28301	0.00102705	0.00661064
ENSG00000227392	250.373	-0.825723	0.200566	-4.11696	3.83901e-05	0.000600106
ENSG00000212601	3.59569	-0.825677	0.225861	-3.65569	0.000256492	0.00236595
ENSG00000252975	3.29607	-0.824667	0.278797	-2.95795	0.00309691	0.0151919
ENSG00000263355	2.88148	-0.823819	0.26844	-3.06891	0.00214841	0.0114985
ENSG00000255189	78.0708	-0.822404	0.219651	-3.74414	0.000181016	0.00183759
ENSG00000121388	1.86764	-0.820516	0.304191	-2.69737	0.00698894	0.0279441
ENSG00000113296	730.37	-0.819112	0.272692	-3.0038	0.00266631	0.0135758
ENSG00000109181	3.22887	-0.819061	0.240359	-3.40765	0.000655247	0.00477707
ENSG00000241003	13.7801	-0.818576	0.151088	-5.41789	6.0307e-08	6.40746e-06
ENSG00000244468	23.8136	-0.81714	0.257823	-3.16939	0.0015276	0.00889206
ENSG00000280780	4.66533	-0.816834	0.203979	-4.00451	6.21461e-05	0.000844041
ENSG00000239671	3.41471	-0.816601	0.236343	-3.45515	0.000549987	0.00417935
ENSG00000249835	4.13855	-0.815702	0.329914	-2.47247	0.0134185	0.0457551
ENSG00000231781	2.98533	-0.815619	0.279378	-2.91941	0.00350698	0.01668
ENSG00000258647	114.75	-0.815531	0.205881	-3.96118	7.45798e-05	0.000960624
ENSG00000229668	2.18275	-0.815264	0.318296	-2.56134	0.0104271	0.0377675
ENSG00000251783	1.81197	-0.814866	0.320771	-2.54034	0.0110746	0.0395685
ENSG00000254166	413.093	-0.814327	0.141889	-5.73917	9.514e-09	1.73287e-06
ENSG00000252250	1.80511	-0.814139	0.292806	-2.78047	0.00542796	0.0231454
ENSG00000258379	4.05475	-0.814081	0.218109	-3.73246	0.000189622	0.00190177
ENSG00000270689	38.3428	-0.81399	0.272363	-2.98862	0.00280236	0.014058
ENSG00000259935	13.7277	-0.813954	0.124244	-6.55124	5.7061e-11	5.67812e-08
ENSG00000212017	6.97464	-0.813786	0.259841	-3.13187	0.00173699	0.00977346
ENSG00000237628	4.86368	-0.813727	0.209524	-3.8837	0.00010288	0.00121769
ENSG00000259396	1.70751	-0.813353	0.32556	-2.49832	0.0124784	0.0433171
ENSG00000237571	2.67043	-0.81167	0.234965	-3.45443	0.000551467	0.00418722
ENSG00000270377	3.98492	-0.81143	0.256696	-3.16105	0.00157199	0.00907408
ENSG00000230470	26.6706	-0.810655	0.164061	-4.94118	7.76499e-07	3.59188e-05
ENSG00000267511	3.28309	-0.809279	0.233161	-3.4709	0.000518717	0.00399984
ENSG00000252686	4.0195	-0.808577	0.271637	-2.97668	0.00291389	0.014498
ENSG00000286481	10.1103	-0.808519	0.322698	-2.5055	0.0122279	0.0426436
ENSG00000259871	8.44441	-0.808084	0.245486	-3.29178	0.000995571	0.00646413
ENSG00000223145	2.11251	-0.807679	0.300089	-2.69146	0.00711394	0.0283107
ENSG00000166743	852.127	-0.806748	0.326518	-2.47076	0.0134826	0.0459163
ENSG00000233786	5.06714	-0.806607	0.275355	-2.92934	0.00339683	0.016291
ENSG00000250240	91.4447	-0.806378	0.218034	-3.6984	0.000216961	0.00209411
ENSG00000172014	50.5466	-0.805982	0.270314	-2.98165	0.00286703	0.0143173
ENSG00000275029	62.8775	-0.805879	0.149241	-5.39984	6.67002e-08	6.82031e-06
ENSG00000255523	18.1951	-0.805681	0.249112	-3.23421	0.0012198	0.00748372
ENSG00000241388	50.0215	-0.804967	0.163771	-4.9152	8.86916e-07	3.96769e-05
ENSG00000287822	27.2472	-0.804785	0.190109	-4.23329	2.30296e-05	0.000411016
ENSG00000224644	1.87372	-0.804633	0.327226	-2.45895	0.0139343	0.0470889
ENSG00000224593	42.0181	-0.804593	0.276285	-2.91218	0.00358915	0.0169995
ENSG00000215297	5.58342	-0.804166	0.2363	-3.40316	0.000666101	0.0048279
ENSG00000272028	1.59924	-0.803701	0.293312	-2.74008	0.00614234	0.0254289
ENSG00000232436	64.8625	-0.80347	0.150087	-5.35335	8.63404e-08	8.05782e-06
ENSG00000267112	6.57782	-0.802677	0.199148	-4.03055	5.56455e-05	0.000783666
ENSG00000258826	15.9835	-0.802022	0.17071	-4.69816	2.62513e-06	8.59571e-05
ENSG00000273791	2.25711	-0.801779	0.282534	-2.83782	0.00454233	0.0202871
ENSG00000232437	1.93167	-0.80121	0.291389	-2.74962	0.00596639	0.0248949
ENSG00000223324	2.10535	-0.800782	0.298172	-2.68564	0.00723915	0.0287166
ENSG00000229399	21.6246	-0.800701	0.179811	-4.453	8.46775e-06	0.000198207
ENSG00000243404	4.47134	-0.800654	0.194222	-4.12236	3.75009e-05	0.000589589
ENSG00000256904	2.77346	-0.799375	0.24995	-3.19815	0.00138314	0.00825012
ENSG00000206954	2.5231	-0.799249	0.292798	-2.72969	0.00633933	0.0259729
ENSG00000217195	13.5365	-0.799141	0.168566	-4.74083	2.12844e-06	7.37167e-05
ENSG00000207704	6.07262	-0.799089	0.181665	-4.3987	1.08903e-05	0.000236338
ENSG00000283172	6.07262	-0.799089	0.181665	-4.3987	1.08903e-05	0.000236338
ENSG00000232916	2.39948	-0.797931	0.263142	-3.03233	0.00242677	0.0126353
ENSG00000235122	13.7596	-0.797759	0.157959	-5.05041	4.40855e-07	2.46728e-05
ENSG00000251171	47.2887	-0.797733	0.184023	-4.33497	1.45781e-05	0.000294732
ENSG00000280665	7.17641	-0.79685	0.199021	-4.00384	6.23225e-05	0.000844791
ENSG00000248954	2.45512	-0.796135	0.298202	-2.66979	0.00758995	0.0297667
ENSG00000244066	1.78338	-0.795584	0.283706	-2.80425	0.00504333	0.0218827
ENSG00000254440	150.145	-0.793891	0.139784	-5.67943	1.35145e-08	2.17579e-06
ENSG00000279966	5.92726	-0.793878	0.273055	-2.90739	0.00364459	0.0171982
ENSG00000202184	9.30904	-0.792872	0.184344	-4.30104	1.7e-05	0.000328949
ENSG00000271509	2.04995	-0.79203	0.315412	-2.5111	0.0120356	0.0421855
ENSG00000239648	4.25321	-0.791492	0.220983	-3.58169	0.000341383	0.00292915
ENSG00000187999	1.87045	-0.791336	0.309543	-2.55646	0.0105743	0.0381889
ENSG00000199824	7.16801	-0.790662	0.16906	-4.67681	2.91372e-06	9.36756e-05
ENSG00000206142	6.99082	-0.790294	0.307102	-2.5734	0.0100706	0.0368164
ENSG00000257940	2.16554	-0.789744	0.27561	-2.86545	0.00416423	0.019014
ENSG00000201376	1.61429	-0.789673	0.28539	-2.767	0.00565751	0.0238871
ENSG00000213886	382.116	-0.78853	0.277028	-2.8464	0.0044217	0.0198701
ENSG00000277661	3.22707	-0.787947	0.239443	-3.29076	0.000999184	0.00648104
ENSG00000281863	2.32619	-0.787834	0.316544	-2.48886	0.0128152	0.0441925
ENSG00000224799	63.4882	-0.787295	0.16344	-4.81704	1.45703e-06	5.67651e-05
ENSG00000227813	1.40876	-0.786811	0.309473	-2.54242	0.0110087	0.0393916
ENSG00000257241	2.28328	-0.78554	0.319971	-2.45503	0.0140871	0.0474611
ENSG00000258654	3.92566	-0.785237	0.322455	-2.43518	0.0148842	0.0494822
ENSG00000226876	36.1613	-0.785151	0.149071	-5.26697	1.38694e-07	1.10671e-05
ENSG00000252222	3.21501	-0.784689	0.2378	-3.29979	0.000967581	0.00633344
ENSG00000228292	6.95795	-0.784575	0.165372	-4.74431	2.09218e-06	7.28941e-05
ENSG00000279957	12.8191	-0.784492	0.148652	-5.27738	1.31045e-07	1.05871e-05
ENSG00000288080	4.53489	-0.784212	0.186392	-4.20732	2.58422e-05	0.000446374
ENSG00000200525	3.00206	-0.784092	0.241917	-3.24117	0.00119041	0.00735317
ENSG00000249049	8.47298	-0.783632	0.197039	-3.97704	6.97785e-05	0.000919539
ENSG00000199200	2.87279	-0.783601	0.254151	-3.08321	0.0020478	0.0110748
ENSG00000240997	1.64769	-0.782404	0.293033	-2.67003	0.00758456	0.0297512
ENSG00000140839	16.0993	-0.781494	0.277478	-2.81641	0.00485634	0.0212933
ENSG00000170927	101.98	-0.781308	0.256169	-3.04997	0.00228867	0.0120874
ENSG00000244738	27.2211	-0.781085	0.148357	-5.26489	1.40274e-07	1.10823e-05
ENSG00000214883	2.48751	-0.780311	0.269986	-2.89019	0.00385013	0.0179276
ENSG00000254694	4.35656	-0.780245	0.217188	-3.59249	0.000327539	0.00283408
ENSG00000207516	16.1177	-0.779683	0.260699	-2.99074	0.00278299	0.0139918
ENSG00000239345	1.7896	-0.779517	0.30791	-2.53164	0.0113531	0.0403414
ENSG00000199962	2.13593	-0.778206	0.291841	-2.66654	0.00766369	0.0299784
ENSG00000174792	15.3339	-0.777469	0.236311	-3.29003	0.00100178	0.00649272
ENSG00000237483	6.56998	-0.776309	0.190803	-4.06864	4.72881e-05	0.000702076
ENSG00000206847	4.58412	-0.776204	0.240139	-3.2323	0.00122797	0.0075146
ENSG00000239808	3.32323	-0.77525	0.308497	-2.51299	0.0119712	0.0419961
ENSG00000236709	12.9295	-0.775169	0.177599	-4.36472	1.27286e-05	0.000266315
ENSG00000230068	7.84779	-0.774293	0.168444	-4.59673	4.29174e-06	0.000121344
ENSG00000283647	2.04937	-0.774254	0.282339	-2.74229	0.00610128	0.0252948
ENSG00000267143	10.1294	-0.774187	0.228818	-3.38342	0.000715878	0.00507949
ENSG00000225129	6.37787	-0.773619	0.176609	-4.38042	1.18453e-05	0.000252233
ENSG00000264513	9.10188	-0.772853	0.16103	-4.79943	1.59118e-06	6.05021e-05
ENSG00000216306	13.153	-0.772343	0.200868	-3.84502	0.000120542	0.00136649
ENSG00000222511	2.04922	-0.772152	0.3095	-2.49484	0.0126014	0.0436439
ENSG00000243486	2.04691	-0.772115	0.274218	-2.81569	0.0048672	0.0213265
ENSG00000267905	2.17401	-0.771759	0.272811	-2.82892	0.00467058	0.0207057
ENSG00000252050	4.27199	-0.771675	0.230462	-3.34838	0.000812851	0.00557089
ENSG00000232305	3.79999	-0.771674	0.223783	-3.44831	0.000564109	0.00426363
ENSG00000276823	21.2117	-0.771313	0.137434	-5.61224	1.99719e-08	2.92055e-06
ENSG00000226533	18.556	-0.77061	0.125756	-6.12781	8.90974e-10	3.81545e-07
ENSG00000200594	2.64798	-0.770296	0.254526	-3.02639	0.00247491	0.0128255
ENSG00000256947	24.7813	-0.769999	0.193165	-3.98623	6.71327e-05	0.000895081
ENSG00000252604	2.88707	-0.769851	0.285429	-2.69717	0.00699308	0.0279579
ENSG00000259474	4.37661	-0.769576	0.186758	-4.12071	3.77701e-05	0.000592685
ENSG00000112706	22.5396	-0.769508	0.238651	-3.22441	0.00126232	0.00766273
ENSG00000273870	2.39129	-0.768524	0.257032	-2.99	0.00278978	0.0140167
ENSG00000279834	5.12857	-0.768048	0.272162	-2.82202	0.00477218	0.0210328
ENSG00000276096	6.12363	-0.765851	0.159818	-4.79202	1.65107e-06	6.22568e-05
ENSG00000249514	1.74674	-0.765801	0.310103	-2.4695	0.0135301	0.0460352
ENSG00000254261	23.383	-0.765711	0.197803	-3.87109	0.000108352	0.00126485
ENSG00000226288	19.2031	-0.765708	0.299974	-2.55258	0.0106927	0.0385146
ENSG00000276097	3.75045	-0.765411	0.220263	-3.47498	0.000510895	0.00395372
ENSG00000222467	3.59879	-0.765008	0.218773	-3.49682	0.000470844	0.00371854
ENSG00000233347	1.96111	-0.764918	0.303829	-2.51759	0.011816	0.041556
ENSG00000249378	27.1078	-0.764506	0.173064	-4.41747	9.9862e-06	0.000222273
ENSG00000263501	4.17876	-0.764325	0.193971	-3.94041	8.1342e-05	0.00102546
ENSG00000264529	5.84076	-0.764205	0.190303	-4.01573	5.92628e-05	0.00081437
ENSG00000214252	14.054	-0.7638	0.31023	-2.46204	0.0138148	0.0467473
ENSG00000231980	44.6711	-0.763705	0.196334	-3.88983	0.000100313	0.00119425
ENSG00000225683	19.6141	-0.763556	0.23556	-3.24145	0.00118925	0.00734933
ENSG00000258692	12.4853	-0.763313	0.226518	-3.36977	0.000752323	0.00526303
ENSG00000219409	19.7575	-0.763098	0.156399	-4.87917	1.06533e-06	4.55604e-05
ENSG00000186960	82.1397	-0.762931	0.191043	-3.99351	6.51027e-05	0.000874588
ENSG00000213877	4.41355	-0.762407	0.280577	-2.71728	0.00658209	0.026718
ENSG00000274308	29.8328	-0.761969	0.153834	-4.9532	7.3004e-07	3.45532e-05
ENSG00000275940	2.79408	-0.761729	0.222534	-3.42297	0.000619403	0.00458057
ENSG00000285603	33.6168	-0.761501	0.187483	-4.0617	4.87172e-05	0.000714969
ENSG00000274441	3.3313	-0.761476	0.271637	-2.80329	0.00505841	0.0219271
ENSG00000287781	12.9888	-0.761019	0.230085	-3.30756	0.000941112	0.00621294
ENSG00000183171	7.90892	-0.760054	0.220304	-3.45002	0.000560539	0.00424058
ENSG00000257512	6.30877	-0.76005	0.239214	-3.17727	0.00148666	0.00870595
ENSG00000100721	7.75928	-0.760019	0.19283	-3.94139	8.101e-05	0.00102242
ENSG00000234369	24.0189	-0.759895	0.153754	-4.9423	7.7208e-07	3.58363e-05
ENSG00000250698	88.8913	-0.759664	0.141432	-5.37124	7.81981e-08	7.65084e-06
ENSG00000271113	4.80354	-0.758292	0.274243	-2.76504	0.0056916	0.0239962
ENSG00000287460	65.3653	-0.758205	0.180249	-4.20644	2.59421e-05	0.000447225
ENSG00000220739	12.6335	-0.757706	0.163617	-4.63098	3.63945e-06	0.000108663
ENSG00000228613	170.898	-0.757606	0.273499	-2.77005	0.00560485	0.023731
ENSG00000164893	5.24457	-0.757396	0.22119	-3.42418	0.000616649	0.00456683
ENSG00000255689	10.5992	-0.756994	0.182591	-4.14584	3.38564e-05	0.000545971
ENSG00000232034	31.6263	-0.756897	0.167615	-4.51568	6.3113e-06	0.000160134
ENSG00000277455	6.89453	-0.756776	0.171481	-4.41319	1.01859e-05	0.000225537
ENSG00000235085	2.42762	-0.756663	0.298119	-2.53812	0.0111448	0.0397811
ENSG00000233072	6.94619	-0.756662	0.177974	-4.25153	2.12315e-05	0.000388441
ENSG00000229023	9.63167	-0.756628	0.182415	-4.14783	3.35645e-05	0.000542551
ENSG00000279390	110.182	-0.756272	0.122304	-6.18356	6.26721e-10	2.90564e-07
ENSG00000254616	25.0111	-0.75536	0.304019	-2.48458	0.0129705	0.0446002
ENSG00000226649	3.4141	-0.755047	0.201732	-3.74282	0.000181964	0.00184446
ENSG00000232467	3.58483	-0.755001	0.241863	-3.12161	0.00179865	0.0100305
ENSG00000207588	2.09867	-0.754677	0.290166	-2.60085	0.00929928	0.034658
ENSG00000255000	13.088	-0.754592	0.198772	-3.79627	0.000146889	0.00157791
ENSG00000219150	4.87853	-0.754114	0.227423	-3.31591	0.000913462	0.00608067
ENSG00000257666	2.67073	-0.753994	0.283476	-2.65981	0.00781839	0.030446
ENSG00000260955	5.29893	-0.753706	0.177906	-4.23655	2.26985e-05	0.000406324
ENSG00000251401	2.3661	-0.753558	0.288701	-2.61017	0.00904965	0.0339478
ENSG00000267338	11.3743	-0.752266	0.186985	-4.02313	5.74302e-05	0.000798329
ENSG00000231395	16.8714	-0.752233	0.141898	-5.30124	1.15021e-07	9.65503e-06
ENSG00000252774	2.70885	-0.751412	0.238531	-3.15017	0.00163176	0.00932282
ENSG00000263652	3.0371	-0.751305	0.287975	-2.60892	0.00908281	0.0340566
ENSG00000235304	3.34657	-0.751192	0.266675	-2.81688	0.0048492	0.0212687
ENSG00000238199	2.06553	-0.750502	0.288725	-2.59937	0.00933955	0.0347763
ENSG00000222650	3.58147	-0.749904	0.264633	-2.83375	0.00460058	0.0204577
ENSG00000231296	9.53384	-0.749712	0.225843	-3.31962	0.000901416	0.00601519
ENSG00000264113	23.1618	-0.749686	0.145386	-5.15653	2.51562e-07	1.68884e-05
ENSG00000142513	18.8961	-0.749622	0.21431	-3.49784	0.000469035	0.00370712
ENSG00000242888	9.91882	-0.749295	0.191657	-3.90956	9.24638e-05	0.00112409
ENSG00000257494	5.60202	-0.748566	0.220848	-3.3895	0.000700206	0.00500661
ENSG00000226953	8.03375	-0.748115	0.205913	-3.63315	0.000279979	0.00252494
ENSG00000120211	8.38728	-0.74801	0.220066	-3.39903	0.00067626	0.00487814
ENSG00000241228	5.87188	-0.747742	0.219708	-3.40334	0.000665672	0.0048279
ENSG00000108452	2.85076	-0.747593	0.303304	-2.46483	0.0137079	0.0464818
ENSG00000262979	17.2908	-0.746946	0.156008	-4.78788	1.68551e-06	6.31781e-05
ENSG00000206635	2.61348	-0.746925	0.26881	-2.77864	0.0054587	0.0232559
ENSG00000233979	3.43507	-0.746691	0.246654	-3.02728	0.00246766	0.0127991
ENSG00000226345	3.4166	-0.746624	0.255555	-2.92158	0.00348264	0.0165971
ENSG00000278023	12.1785	-0.746082	0.180749	-4.12772	3.66377e-05	0.000579373
ENSG00000200114	5.70271	-0.745972	0.181025	-4.12081	3.77538e-05	0.000592658
ENSG00000236262	13.0962	-0.745839	0.142027	-5.25137	1.5097e-07	1.15778e-05
ENSG00000242583	14.9633	-0.745111	0.198469	-3.75429	0.000173831	0.0017841
ENSG00000224541	4.87712	-0.745095	0.249206	-2.98988	0.00279089	0.0140167
ENSG00000200883	3.69141	-0.744699	0.23037	-3.23262	0.0012266	0.00750851
ENSG00000256243	2.0445	-0.744185	0.253055	-2.94081	0.00327357	0.0158413
ENSG00000207606	2.80442	-0.743779	0.292224	-2.54524	0.0109204	0.0391712
ENSG00000220600	1.90616	-0.743549	0.300686	-2.47285	0.0134042	0.0457102
ENSG00000229241	16.8206	-0.743354	0.15327	-4.84997	1.23479e-06	5.02908e-05
ENSG00000250372	5.91371	-0.742666	0.218979	-3.3915	0.000695112	0.00498066
ENSG00000228598	4.07251	-0.741868	0.213059	-3.48199	0.000497704	0.00387442
ENSG00000266863	11.0403	-0.74154	0.175984	-4.21368	2.51243e-05	0.000439557
ENSG00000165076	11.791	-0.741538	0.19001	-3.90263	9.51535e-05	0.00114769
ENSG00000241640	1.95333	-0.74126	0.291356	-2.54418	0.0109536	0.0392599
ENSG00000217041	11.5576	-0.741062	0.184284	-4.02131	5.78763e-05	0.000801254
ENSG00000259505	7.89291	-0.740634	0.187515	-3.94973	7.82408e-05	0.000996354
ENSG00000199855	3.2702	-0.740341	0.215353	-3.43781	0.000586446	0.00438856
ENSG00000231148	5.23015	-0.740127	0.235347	-3.14483	0.00166182	0.00944564
ENSG00000196844	25.6309	-0.739356	0.246982	-2.99357	0.00275736	0.0138989
ENSG00000225222	10.1573	-0.739167	0.185255	-3.99	6.60747e-05	0.000885023
ENSG00000242048	52.0772	-0.738566	0.152937	-4.82923	1.37064e-06	5.45568e-05
ENSG00000199646	2.67631	-0.738331	0.300433	-2.45755	0.0139888	0.0472302
ENSG00000221888	34.9623	-0.737882	0.211407	-3.49033	0.000482427	0.0037924
ENSG00000266794	2.22351	-0.737268	0.296074	-2.49015	0.0127689	0.0440818
ENSG00000240654	40.4378	-0.736343	0.238401	-3.08867	0.00201052	0.0109166
ENSG00000230212	32.1127	-0.736089	0.244408	-3.01173	0.00259765	0.0133159
ENSG00000249806	21.8811	-0.735334	0.208802	-3.52168	0.000428822	0.00346721
ENSG00000252130	4.47967	-0.735249	0.261357	-2.8132	0.00490516	0.0214318
ENSG00000181126	61.5741	-0.735009	0.207789	-3.53728	0.00040427	0.00332135
ENSG00000216475	4.44491	-0.735006	0.259303	-2.83455	0.00458907	0.0204198
ENSG00000264750	3.07568	-0.734449	0.299889	-2.44907	0.0143226	0.0480702
ENSG00000206814	2.6938	-0.733802	0.268075	-2.7373	0.00619449	0.0255721
ENSG00000217896	27.0312	-0.733583	0.14469	-5.07004	3.97742e-07	2.27914e-05
ENSG00000234962	5.02901	-0.73291	0.220568	-3.32283	0.000891095	0.00597495
ENSG00000167799	100.341	-0.732822	0.286393	-2.5588	0.0105034	0.0379802
ENSG00000123977	6.43975	-0.731785	0.252986	-2.89259	0.00382082	0.0178196
ENSG00000258645	2.50884	-0.731712	0.28293	-2.58619	0.00970425	0.0358417
ENSG00000234332	22.4469	-0.731192	0.145178	-5.03653	4.74035e-07	2.58558e-05
ENSG00000211978	3.9058	-0.729837	0.248855	-2.93278	0.00335941	0.0161571
ENSG00000266185	6.41338	-0.729207	0.181368	-4.0206	5.80505e-05	0.000802118
ENSG00000223284	2.56173	-0.728719	0.239397	-3.04398	0.00233468	0.0122732
ENSG00000266754	22.8449	-0.728196	0.154623	-4.7095	2.48329e-06	8.22367e-05
ENSG00000284694	10.5501	-0.727547	0.174728	-4.16389	3.12875e-05	0.000515965
ENSG00000278472	5.09716	-0.727529	0.184238	-3.94886	7.85257e-05	0.000998993
ENSG00000202227	2.71733	-0.727175	0.274851	-2.64571	0.00815193	0.0314031
ENSG00000257514	13.0653	-0.727169	0.287086	-2.53293	0.0113114	0.0402418
ENSG00000241462	3.77579	-0.726833	0.270718	-2.68484	0.00725655	0.0287629
ENSG00000267255	2.56755	-0.725999	0.269613	-2.69274	0.00708672	0.02823
ENSG00000207455	3.5113	-0.725746	0.221094	-3.28253	0.00102881	0.00661955
ENSG00000237859	2.1522	-0.725653	0.257257	-2.82073	0.00479147	0.0210972
ENSG00000151746	1390.66	-0.725543	0.178826	-4.05726	4.96516e-05	0.000723735
ENSG00000272574	42.2778	-0.72544	0.162793	-4.45622	8.34168e-06	0.000195931
ENSG00000201944	6.20281	-0.724393	0.230564	-3.14183	0.00167893	0.009519
ENSG00000204434	17.8583	-0.724361	0.280195	-2.58521	0.0097321	0.0359103
ENSG00000283982	132.58	-0.72394	0.166423	-4.35001	1.3613e-05	0.00028008
ENSG00000234607	3.4624	-0.723614	0.222391	-3.25379	0.00113875	0.00712247
ENSG00000240306	3.85322	-0.723458	0.258148	-2.80249	0.00507092	0.0219673
ENSG00000230575	9.62582	-0.72344	0.195321	-3.70385	0.000212355	0.00206177
ENSG00000201371	1.84852	-0.722909	0.275236	-2.6265	0.00862676	0.0327255
ENSG00000006747	612.992	-0.722443	0.23475	-3.0775	0.00208748	0.0112432
ENSG00000286980	3.11407	-0.722134	0.273782	-2.63763	0.00834884	0.0319445
ENSG00000234553	9.70275	-0.72182	0.175947	-4.10248	4.08737e-05	0.000632388
ENSG00000234665	36.0081	-0.721377	0.287648	-2.50784	0.012147	0.0424449
ENSG00000259221	26.0719	-0.721341	0.171898	-4.19632	2.71285e-05	0.000461484
ENSG00000143228	28.0362	-0.720896	0.156087	-4.61856	3.86406e-06	0.000113254
ENSG00000213925	2.09196	-0.720718	0.290832	-2.47812	0.0132075	0.0452211
ENSG00000235088	10.3073	-0.720379	0.144662	-4.97974	6.36684e-07	3.14066e-05
ENSG00000228763	13.8798	-0.720312	0.2125	-3.38971	0.000699664	0.00500449
ENSG00000229754	7.72802	-0.72024	0.245604	-2.93253	0.00336214	0.0161645
ENSG00000272507	2.42042	-0.720225	0.269657	-2.67089	0.00756495	0.0296904
ENSG00000228540	7.62258	-0.720031	0.197291	-3.6496	0.000262653	0.00240539
ENSG00000266160	4.02889	-0.719564	0.191838	-3.75089	0.000176207	0.00180189
ENSG00000278635	4.48431	-0.719467	0.24177	-2.97584	0.00292187	0.0145324
ENSG00000228316	5.55689	-0.719216	0.17093	-4.20767	2.58015e-05	0.000446049
ENSG00000268375	6.00786	-0.718744	0.197784	-3.63398	0.000279084	0.00252245
ENSG00000272312	6.40984	-0.718173	0.288625	-2.48825	0.0128372	0.0442577
ENSG00000212240	2.20119	-0.71802	0.273557	-2.62476	0.00867113	0.0328755
ENSG00000286365	7.90569	-0.717863	0.200075	-3.58797	0.000333261	0.00287579
ENSG00000275162	3.35516	-0.717788	0.248063	-2.89357	0.0038089	0.0177701
ENSG00000280286	6.45442	-0.717176	0.283623	-2.52862	0.0114511	0.0405903
ENSG00000274979	106.757	-0.717069	0.108378	-6.6164	3.68044e-11	4.56777e-08
ENSG00000244604	2.79144	-0.717041	0.276913	-2.58941	0.00961409	0.0355743
ENSG00000232546	7.09386	-0.716458	0.19374	-3.69803	0.000217275	0.00209604
ENSG00000277870	4.96714	-0.716374	0.262642	-2.72757	0.00638032	0.0260937
ENSG00000101049	42.4082	-0.716258	0.188445	-3.80088	0.000144182	0.00155775
ENSG00000249859	1064.19	-0.716073	0.121816	-5.87829	4.14515e-09	9.66388e-07
ENSG00000253439	3.56334	-0.716033	0.218621	-3.27522	0.00105579	0.00674211
ENSG00000225075	2.80988	-0.715396	0.228891	-3.12549	0.00177508	0.00993164
ENSG00000270554	25.7492	-0.71527	0.142712	-5.01198	5.3873e-07	2.8006e-05
ENSG00000258792	3.90273	-0.715233	0.227584	-3.14273	0.00167382	0.00949664
ENSG00000283402	12.4318	-0.714913	0.176037	-4.06114	4.88327e-05	0.000715798
ENSG00000265010	5.16614	-0.714766	0.195827	-3.64998	0.000262262	0.00240342
ENSG00000261624	5.48477	-0.714598	0.20172	-3.54253	0.000396312	0.00327509
ENSG00000251718	12.5596	-0.71452	0.237337	-3.01058	0.0026075	0.0133463
ENSG00000283752	3.59323	-0.714513	0.270255	-2.64385	0.00819697	0.0315142
ENSG00000271763	15.413	-0.71449	0.176891	-4.03916	5.36421e-05	0.000763623
ENSG00000287390	8.20008	-0.714298	0.270652	-2.63918	0.00831071	0.0318374
ENSG00000250835	4.22245	-0.713623	0.252719	-2.82377	0.00474619	0.0209454
ENSG00000260814	8.22075	-0.713613	0.284257	-2.51045	0.0120578	0.0422199
ENSG00000212389	2.86941	-0.712913	0.239588	-2.97558	0.00292436	0.0145429
ENSG00000176798	44.9213	-0.712647	0.174316	-4.08825	4.34646e-05	0.000659714
ENSG00000220721	4.74611	-0.712345	0.260246	-2.73719	0.00619659	0.0255781
ENSG00000249768	6.04178	-0.712118	0.167502	-4.2514	2.1244e-05	0.000388496
ENSG00000277950	3.76552	-0.712091	0.249002	-2.85978	0.00423938	0.0192673
ENSG00000232915	14.4455	-0.712017	0.131611	-5.40999	6.30266e-08	6.60032e-06
ENSG00000263677	85.6819	-0.711823	0.237865	-2.99255	0.00276653	0.0139227
ENSG00000249065	2.32171	-0.711334	0.283358	-2.51037	0.0120605	0.0422256
ENSG00000214671	20.0198	-0.71051	0.210204	-3.38011	0.000724581	0.00511528
ENSG00000268058	9.82844	-0.710377	0.166345	-4.27051	1.9503e-05	0.000365336
ENSG00000266497	8.49855	-0.710105	0.167601	-4.23689	2.2664e-05	0.000406269
ENSG00000266504	8.49855	-0.710105	0.167601	-4.23689	2.2664e-05	0.000406269
ENSG00000258962	6.7264	-0.70953	0.250358	-2.83406	0.00459604	0.0204442
ENSG00000282692	5.51608	-0.708732	0.280272	-2.52873	0.0114475	0.0405809
ENSG00000202071	4.61432	-0.708655	0.232551	-3.04731	0.00230898	0.012171
ENSG00000226627	61.1181	-0.708298	0.146976	-4.81913	1.44186e-06	5.64011e-05
ENSG00000225578	6.46012	-0.708157	0.176195	-4.01916	5.84065e-05	0.000805043
ENSG00000259235	5.26656	-0.708147	0.26927	-2.62988	0.00854152	0.0324958
ENSG00000229102	2.27188	-0.707691	0.288876	-2.44981	0.0142933	0.0480079
ENSG00000186583	12.0546	-0.707684	0.215171	-3.28893	0.00100569	0.0065108
ENSG00000200754	4.06672	-0.707483	0.242288	-2.92001	0.00350022	0.0166595
ENSG00000237139	12.0645	-0.707226	0.192398	-3.67586	0.000237053	0.0022329
ENSG00000231606	22.0281	-0.706853	0.214013	-3.30285	0.000957068	0.0062858
ENSG00000255545	379.438	-0.706578	0.257555	-2.74341	0.00608046	0.0252316
ENSG00000235140	30.4364	-0.706465	0.261521	-2.70137	0.00690536	0.0276994
ENSG00000253093	2.62558	-0.706325	0.251346	-2.81017	0.00495158	0.0215925
ENSG00000252578	2.18265	-0.706143	0.262157	-2.69359	0.0070688	0.0281778
ENSG00000282121	10.3617	-0.705918	0.148624	-4.74969	2.03729e-06	7.15929e-05
ENSG00000260452	4.87635	-0.705688	0.182032	-3.87673	0.000105868	0.00124476
ENSG00000247911	3.60909	-0.705369	0.239764	-2.94193	0.0032617	0.0157941
ENSG00000280454	5.24864	-0.705031	0.216204	-3.26096	0.00111036	0.0069867
ENSG00000224490	40.293	-0.704945	0.148283	-4.75404	1.99392e-06	7.05673e-05
ENSG00000266805	46.9494	-0.70479	0.132893	-5.30345	1.13634e-07	9.56677e-06
ENSG00000242989	2.88194	-0.704591	0.235666	-2.98979	0.00279173	0.0140167
ENSG00000240520	11.4688	-0.70426	0.284263	-2.47749	0.0132309	0.0452819
ENSG00000202382	3.29267	-0.704257	0.228313	-3.08461	0.00203818	0.011038
ENSG00000250195	3.66161	-0.703652	0.260495	-2.70121	0.00690871	0.0277048
ENSG00000242134	6.64913	-0.703415	0.264238	-2.66205	0.00776665	0.0302965
ENSG00000265477	10.8249	-0.70337	0.195708	-3.59397	0.000325676	0.00282167
ENSG00000256682	29.6093	-0.703364	0.15217	-4.62223	3.79646e-06	0.000111754
ENSG00000249647	5.3974	-0.70317	0.274303	-2.56348	0.0103628	0.0375814
ENSG00000235641	65.8502	-0.702959	0.154056	-4.56301	5.04263e-06	0.000135619
ENSG00000222452	2.71971	-0.702894	0.26757	-2.62695	0.00861539	0.0327006
ENSG00000279083	38.0414	-0.70281	0.142117	-4.94531	7.60246e-07	3.54483e-05
ENSG00000238249	2.73476	-0.702495	0.23407	-3.00122	0.00268904	0.0136608
ENSG00000239718	8.25788	-0.702395	0.170501	-4.1196	3.79525e-05	0.000594633
ENSG00000276434	20.1705	-0.702386	0.149249	-4.70614	2.52454e-06	8.31978e-05
ENSG00000242094	163.337	-0.702247	0.130096	-5.39793	6.74129e-08	6.87595e-06
ENSG00000242221	22.7213	-0.701719	0.211666	-3.31522	0.0009157	0.00609257
ENSG00000224468	9.30025	-0.701395	0.206673	-3.39375	0.000689426	0.00494948
ENSG00000248747	7.21363	-0.701392	0.190205	-3.68756	0.000226416	0.0021573
ENSG00000259309	6.26519	-0.701155	0.272702	-2.57114	0.0101364	0.0369841
ENSG00000280058	3.0914	-0.70039	0.269858	-2.5954	0.00944799	0.0350809
ENSG00000264423	94.2877	-0.699869	0.186199	-3.75871	0.000170794	0.00176054
ENSG00000271734	2.72173	-0.69984	0.239975	-2.9163	0.00354207	0.0168195
ENSG00000240692	3.5411	-0.699808	0.252995	-2.7661	0.0056732	0.0239335
ENSG00000231564	2.66353	-0.699719	0.228868	-3.0573	0.00223342	0.011858
ENSG00000272732	129.97	-0.699584	0.238937	-2.92791	0.0034125	0.0163469
ENSG00000237988	186.046	-0.699501	0.236602	-2.95644	0.00311208	0.0152516
ENSG00000100121	19.9629	-0.699292	0.125588	-5.56813	2.5749e-08	3.50178e-06
ENSG00000238444	2.61791	-0.699121	0.250522	-2.79065	0.00526019	0.0226025
ENSG00000240541	25.2441	-0.698799	0.239229	-2.92105	0.00348852	0.0166175
ENSG00000136275	9.43974	-0.698777	0.21987	-3.17813	0.00148229	0.00868905
ENSG00000248434	17.3209	-0.697816	0.241652	-2.8877	0.00388076	0.0180208
ENSG00000251805	3.46043	-0.697717	0.202502	-3.44548	0.000570055	0.00429271
ENSG00000231795	5.19203	-0.697601	0.180141	-3.87254	0.000107709	0.00125842
ENSG00000228799	3.93312	-0.697262	0.24331	-2.86573	0.00416043	0.0189995
ENSG00000249986	3.40907	-0.697184	0.215587	-3.23389	0.00122118	0.00748994
ENSG00000287957	55.0929	-0.697133	0.130274	-5.35129	8.73292e-08	8.0976e-06
ENSG00000234619	11.3142	-0.697121	0.149136	-4.67441	2.94799e-06	9.43531e-05
ENSG00000283183	9.45285	-0.697095	0.18638	-3.74018	0.000183887	0.00186052
ENSG00000232922	11.1954	-0.69686	0.192773	-3.61492	0.000300443	0.00266415
ENSG00000257322	18.8957	-0.696812	0.258739	-2.69311	0.00707892	0.0282126
ENSG00000228411	42.4893	-0.696459	0.162626	-4.28258	1.8474e-05	0.00035147
ENSG00000221241	7.78445	-0.696197	0.272873	-2.55136	0.0107302	0.0386153
ENSG00000229278	15.673	-0.695768	0.174667	-3.9834	6.79371e-05	0.00090168
ENSG00000277250	8.39099	-0.695437	0.154658	-4.49661	6.90471e-06	0.000170421
ENSG00000273552	4.50179	-0.695407	0.196448	-3.5399	0.000400274	0.00329915
ENSG00000285869	13.3175	-0.695255	0.230203	-3.02018	0.00252626	0.013045
ENSG00000248979	18.5079	-0.695226	0.19626	-3.54237	0.000396548	0.00327638
ENSG00000269040	3.14871	-0.694559	0.216058	-3.21469	0.00130585	0.0078743
ENSG00000253562	4.46593	-0.6943	0.206918	-3.35543	0.000792423	0.00547504
ENSG00000222365	6.95159	-0.694197	0.184579	-3.76098	0.000169249	0.00174931
ENSG00000278462	4.14592	-0.694183	0.228948	-3.03205	0.00242897	0.0126435
ENSG00000238490	2.37074	-0.694104	0.274475	-2.52884	0.0114439	0.0405717
ENSG00000235975	12.9208	-0.694053	0.199469	-3.47951	0.000502335	0.00390449
ENSG00000270863	6.893	-0.693984	0.253691	-2.73555	0.0062276	0.0256543
ENSG00000243410	15.7667	-0.693163	0.185473	-3.73727	0.000186026	0.00187492
ENSG00000199466	3.98356	-0.692989	0.219156	-3.16207	0.00156649	0.00905284
ENSG00000223915	3.53269	-0.69298	0.267628	-2.58933	0.00961616	0.0355758
ENSG00000286723	45.0624	-0.692759	0.138479	-5.00261	5.65581e-07	2.90593e-05
ENSG00000238959	2.25663	-0.691921	0.278968	-2.48029	0.0131277	0.0450118
ENSG00000239910	3.00936	-0.691823	0.239555	-2.88795	0.00387766	0.0180163
ENSG00000238324	2.57288	-0.691033	0.270932	-2.55058	0.0107544	0.0386834
ENSG00000279310	11.2884	-0.690723	0.159871	-4.3205	1.55675e-05	0.000309672
ENSG00000242317	4.61428	-0.690417	0.235611	-2.93032	0.00338611	0.0162471
ENSG00000280997	17.0232	-0.689984	0.209214	-3.29798	0.00097383	0.00636413
ENSG00000234921	3.0377	-0.689839	0.252027	-2.73716	0.0061972	0.0255781
ENSG00000221083	5.41213	-0.689553	0.195566	-3.52593	0.000421992	0.00342818
ENSG00000273557	6.63318	-0.68929	0.193678	-3.55894	0.000372353	0.00312971
ENSG00000263944	3.22043	-0.689063	0.228447	-3.01629	0.00255884	0.013175
ENSG00000240531	5.96759	-0.688838	0.187464	-3.67451	0.000238304	0.00224229
ENSG00000218749	9.46314	-0.688138	0.28251	-2.4358	0.0148588	0.049419
ENSG00000131484	25.1588	-0.688074	0.143492	-4.79522	1.62499e-06	6.13868e-05
ENSG00000253539	12.0495	-0.68787	0.151146	-4.55105	5.33794e-06	0.000141417
ENSG00000253522	22.0984	-0.68756	0.263774	-2.60662	0.00914398	0.0342073
ENSG00000266644	31.2615	-0.687423	0.163104	-4.21464	2.50178e-05	0.000438242
ENSG00000262974	2.67525	-0.68735	0.253464	-2.71182	0.00669147	0.0270409
ENSG00000206609	4.12022	-0.68683	0.220707	-3.11196	0.0018585	0.010273
ENSG00000237851	12.3602	-0.686223	0.184134	-3.72676	0.000193957	0.00193336
ENSG00000223189	3.11697	-0.686003	0.241169	-2.84449	0.00444827	0.019961
ENSG00000153064	560.357	-0.685925	0.255295	-2.68679	0.00721419	0.0286325
ENSG00000286452	5.50615	-0.685467	0.193599	-3.54065	0.000399138	0.00329378
ENSG00000232482	7.9548	-0.685384	0.191462	-3.57973	0.000343947	0.0029468
ENSG00000283236	602.662	-0.684724	0.189429	-3.61467	0.000300736	0.00266617
ENSG00000283509	6.05638	-0.684639	0.176517	-3.87859	0.000105063	0.00123636
ENSG00000233405	10.6951	-0.684259	0.154446	-4.43041	9.40555e-06	0.000212832
ENSG00000240457	8.97945	-0.683951	0.192435	-3.55419	0.000379139	0.00317042
ENSG00000223409	17.9765	-0.683913	0.149098	-4.58702	4.49623e-06	0.000125216
ENSG00000224409	5.40087	-0.683309	0.186912	-3.65578	0.000256404	0.00236595
ENSG00000213051	2.45297	-0.683041	0.249335	-2.73945	0.0061542	0.0254651
ENSG00000223882	4.6263	-0.682946	0.217759	-3.13625	0.00171126	0.00965668
ENSG00000217159	10.6297	-0.682432	0.238351	-2.86314	0.00419463	0.0191236
ENSG00000184735	9.99888	-0.682298	0.212567	-3.2098	0.00132828	0.00798476
ENSG00000203635	277.429	-0.681597	0.226967	-3.00307	0.00267272	0.0135965
ENSG00000249413	8.81293	-0.681559	0.254845	-2.67441	0.0074861	0.0294585
ENSG00000249506	4.55127	-0.681467	0.274098	-2.48622	0.0129108	0.0444286
ENSG00000236274	13.0566	-0.681212	0.146728	-4.64267	3.43933e-06	0.00010456
ENSG00000275805	30.6319	-0.68092	0.183083	-3.71919	0.000199866	0.00197452
ENSG00000235096	11.8743	-0.680809	0.172762	-3.94073	8.12327e-05	0.0010248
ENSG00000250329	35.776	-0.680577	0.151303	-4.49812	6.85579e-06	0.000169536
ENSG00000267743	79.9667	-0.680477	0.210061	-3.23942	0.00119772	0.00738126
ENSG00000229794	12.6343	-0.680122	0.143777	-4.73038	2.24095e-06	7.67018e-05
ENSG00000214773	17.4783	-0.680102	0.140738	-4.83239	1.34901e-06	5.39063e-05
ENSG00000258778	3.6084	-0.679674	0.246711	-2.75494	0.00587029	0.0246097
ENSG00000279354	5.84155	-0.679605	0.177399	-3.83095	0.00012765	0.00142062
ENSG00000236806	8.24459	-0.679538	0.181627	-3.74139	0.000183009	0.00185275
ENSG00000201013	5.75136	-0.679127	0.193348	-3.51246	0.000443982	0.00355525
ENSG00000253142	9.55061	-0.678885	0.235244	-2.88587	0.00390329	0.0180966
ENSG00000207086	4.57424	-0.678745	0.200801	-3.38019	0.000724345	0.00511528
ENSG00000271779	5.98861	-0.678561	0.182027	-3.72782	0.000193147	0.00192576
ENSG00000243314	4.79412	-0.678082	0.17597	-3.85339	0.000116492	0.00133317
ENSG00000229954	9.73791	-0.677781	0.17055	-3.9741	7.06463e-05	0.000927679
ENSG00000120329	5.63359	-0.677609	0.257854	-2.62788	0.00859188	0.0326327
ENSG00000286032	13.4035	-0.677398	0.240369	-2.81816	0.00483004	0.0212076
ENSG00000225871	51.1415	-0.677252	0.137662	-4.91968	8.66867e-07	3.89937e-05
ENSG00000232149	29.163	-0.677122	0.1589	-4.2613	2.0324e-05	0.000376909
ENSG00000226501	3.59194	-0.676971	0.24775	-2.73247	0.00628612	0.0258172
ENSG00000187229	29.2465	-0.676908	0.15398	-4.39608	1.10224e-05	0.000238822
ENSG00000233435	35.3959	-0.676782	0.234067	-2.8914	0.00383532	0.0178729
ENSG00000238363	3.97411	-0.676735	0.243825	-2.77549	0.0055118	0.0234148
ENSG00000259589	4.67421	-0.676147	0.24255	-2.78766	0.00530897	0.0227665
ENSG00000272383	4.72991	-0.67584	0.201661	-3.35137	0.00080413	0.00553529
ENSG00000259713	10.9847	-0.675797	0.156691	-4.31292	1.61116e-05	0.000317769
ENSG00000260131	4.3281	-0.67575	0.208409	-3.24242	0.00118518	0.00733086
ENSG00000229369	2.82897	-0.675555	0.245781	-2.7486	0.00598496	0.0249495
ENSG00000257614	7.79338	-0.675469	0.191199	-3.53281	0.000411161	0.00336299
ENSG00000165917	4.76649	-0.675316	0.256557	-2.63223	0.00848262	0.03232
ENSG00000279400	11.1496	-0.675065	0.226717	-2.97756	0.00290549	0.0144633
ENSG00000224901	6.62573	-0.675022	0.184869	-3.65134	0.000260872	0.00239553
ENSG00000261216	12.534	-0.675001	0.131514	-5.13255	2.85848e-07	1.84314e-05
ENSG00000259644	32.635	-0.675	0.13482	-5.00667	5.53793e-07	2.86199e-05
ENSG00000224549	6.81076	-0.674925	0.213398	-3.16275	0.00156288	0.00903682
ENSG00000253972	30.2994	-0.674882	0.168135	-4.01392	5.9719e-05	0.000818947
ENSG00000225017	22.8276	-0.674513	0.132548	-5.08882	3.6029e-07	2.12606e-05
ENSG00000241438	9.22428	-0.673996	0.154011	-4.37627	1.20725e-05	0.000256242
ENSG00000251050	2.37444	-0.673985	0.256985	-2.62266	0.00872454	0.0330228
ENSG00000214855	7.61675	-0.673578	0.155407	-4.33428	1.46235e-05	0.000295212
ENSG00000259471	5.28697	-0.673451	0.22181	-3.03616	0.00239612	0.0125172
ENSG00000200882	12.67	-0.673277	0.162032	-4.1552	3.25003e-05	0.000530603
ENSG00000148735	347.921	-0.672973	0.216856	-3.10332	0.00191366	0.0105011
ENSG00000229948	20.3743	-0.672794	0.1497	-4.49428	6.98041e-06	0.000171769
ENSG00000201554	2.86153	-0.672779	0.249473	-2.6968	0.00700085	0.027978
ENSG00000239627	30.513	-0.672536	0.169972	-3.95675	7.59764e-05	0.000974155
ENSG00000286553	25.5736	-0.672013	0.176735	-3.80237	0.000143318	0.0015514
ENSG00000242199	4.98103	-0.671917	0.172315	-3.89936	9.64493e-05	0.00115873
ENSG00000228280	23.5719	-0.671913	0.165995	-4.04779	5.17032e-05	0.000743808
ENSG00000285631	13.3891	-0.671498	0.213219	-3.14934	0.00163638	0.00933761
ENSG00000271798	2.1861	-0.671491	0.243723	-2.75514	0.00586665	0.0246023
ENSG00000265319	5.60764	-0.671455	0.175043	-3.83594	0.000125083	0.001402
ENSG00000286134	17.9912	-0.671435	0.239339	-2.80537	0.00502585	0.0218417
ENSG00000287950	25.793	-0.671205	0.145128	-4.62491	3.74761e-06	0.000110556
ENSG00000235920	28.3527	-0.670821	0.228288	-2.93848	0.00329822	0.015936
ENSG00000278520	6.08296	-0.670677	0.163944	-4.09088	4.29737e-05	0.000653967
ENSG00000174038	54.2812	-0.670541	0.139542	-4.80531	1.54511e-06	5.91359e-05
ENSG00000236889	3.8194	-0.670313	0.254124	-2.63774	0.00834599	0.0319426
ENSG00000286310	16.5978	-0.670252	0.196319	-3.41409	0.000639949	0.00468874
ENSG00000276390	3.75513	-0.670161	0.189353	-3.53922	0.000401311	0.00330436
ENSG00000186265	30.6755	-0.670152	0.271458	-2.46871	0.01356	0.0461143
ENSG00000232282	8.42142	-0.669613	0.141896	-4.71903	2.3697e-06	7.97044e-05
ENSG00000254936	57.0778	-0.669051	0.13292	-5.03351	4.81586e-07	2.60933e-05
ENSG00000242595	7.95419	-0.66881	0.246838	-2.70951	0.00673827	0.0272031
ENSG00000196274	28.4596	-0.668461	0.198423	-3.36887	0.000754761	0.00527557
ENSG00000272894	210.74	-0.668272	0.213582	-3.12888	0.00175477	0.00984498
ENSG00000225496	5.20613	-0.667466	0.19289	-3.46035	0.000539481	0.00412255
ENSG00000278886	7.99349	-0.667426	0.20048	-3.32915	0.00087113	0.00586876
ENSG00000272839	9.2356	-0.666442	0.206112	-3.2334	0.00122327	0.00749824
ENSG00000269009	13.5933	-0.666354	0.196823	-3.38556	0.000710339	0.00505514
ENSG00000213180	3.97452	-0.666153	0.18607	-3.58013	0.000343428	0.00294422
ENSG00000221264	4.17553	-0.665977	0.195788	-3.40152	0.000670117	0.00485098
ENSG00000241991	5.22266	-0.665684	0.168358	-3.95398	7.68617e-05	0.000982348
ENSG00000269901	18.9551	-0.665551	0.117857	-5.6471	1.63179e-08	2.46372e-06
ENSG00000271749	4.52096	-0.66555	0.25737	-2.58597	0.0097105	0.0358533
ENSG00000232608	12.6868	-0.66554	0.133813	-4.97367	6.56986e-07	3.20243e-05
ENSG00000267316	8.15929	-0.665473	0.176131	-3.77828	0.000157917	0.0016631
ENSG00000254101	68.7915	-0.665121	0.163588	-4.06583	4.78613e-05	0.000706474
ENSG00000228976	19.2848	-0.664864	0.150393	-4.42084	9.83182e-06	0.000219796
ENSG00000112742	65.6039	-0.664474	0.166358	-3.99425	6.48985e-05	0.000872707
ENSG00000232464	11.2806	-0.664266	0.135561	-4.90011	9.5781e-07	4.21096e-05
ENSG00000201343	22.0319	-0.664086	0.147717	-4.49566	6.93547e-06	0.00017087
ENSG00000272963	5.789	-0.663896	0.198032	-3.35247	0.000800928	0.00551884
ENSG00000250908	2.91761	-0.663773	0.258453	-2.56826	0.0102211	0.0372164
ENSG00000268095	16.5553	-0.663681	0.198409	-3.345	0.000822814	0.00562029
ENSG00000249655	18.4936	-0.663366	0.123694	-5.36297	8.18664e-08	7.81545e-06
ENSG00000259427	2.41801	-0.663344	0.245663	-2.70022	0.00692944	0.0277715
ENSG00000200156	19.9006	-0.662817	0.237122	-2.79526	0.00518585	0.022356
ENSG00000240563	35.3205	-0.662536	0.212254	-3.12142	0.00179978	0.0100341
ENSG00000224563	14.3267	-0.662398	0.128309	-5.16252	2.43651e-07	1.65128e-05
ENSG00000214782	6.48221	-0.662169	0.271921	-2.43515	0.0148856	0.0494822
ENSG00000227766	3.95037	-0.661834	0.269647	-2.45445	0.0141101	0.0475297
ENSG00000256209	5.54701	-0.661267	0.251457	-2.62974	0.00854491	0.0325057
ENSG00000229291	6.87591	-0.660415	0.22142	-2.98264	0.00285774	0.0142744
ENSG00000248510	14.9727	-0.660295	0.161683	-4.08389	4.42872e-05	0.000669212
ENSG00000281548	11.7403	-0.66001	0.141294	-4.67119	2.99459e-06	9.50049e-05
ENSG00000260252	5.02814	-0.659679	0.254099	-2.59615	0.00942751	0.0350239
ENSG00000265656	6.80094	-0.659659	0.176013	-3.74778	0.000178406	0.00181924
ENSG00000258134	14.6097	-0.658955	0.190435	-3.46027	0.000539635	0.00412295
ENSG00000265737	5.22131	-0.658325	0.270581	-2.43301	0.014974	0.0496928
ENSG00000198221	150.867	-0.657269	0.145019	-4.5323	5.83447e-06	0.000151137
ENSG00000224895	11.8329	-0.656945	0.140643	-4.671	2.9974e-06	9.502e-05
ENSG00000259055	2.84866	-0.656912	0.247043	-2.65909	0.0078351	0.0304936
ENSG00000259508	8.55835	-0.656601	0.193509	-3.39313	0.000690982	0.00495891
ENSG00000260975	94.2549	-0.656556	0.138368	-4.74499	2.08515e-06	7.28357e-05
ENSG00000230368	13.7909	-0.656544	0.229492	-2.86086	0.00422494	0.0192188
ENSG00000218521	13.6491	-0.656511	0.142975	-4.59178	4.39475e-06	0.000123401
ENSG00000162992	10.4303	-0.656252	0.180403	-3.6377	0.000275083	0.00249458
ENSG00000235749	30.0879	-0.656128	0.215591	-3.0434	0.00233923	0.0122923
ENSG00000215319	13.7188	-0.655656	0.137594	-4.76515	1.88711e-06	6.80744e-05
ENSG00000229235	10.9535	-0.655516	0.129587	-5.0585	4.22571e-07	2.3805e-05
ENSG00000234428	51.6294	-0.655397	0.138651	-4.72697	2.279e-06	7.74197e-05
ENSG00000230140	11.4247	-0.655193	0.176597	-3.71011	0.000207169	0.00202645
ENSG00000254877	71.9132	-0.654901	0.200658	-3.26377	0.0010994	0.00694447
ENSG00000252637	3.49031	-0.654643	0.250231	-2.61615	0.00889264	0.0334758
ENSG00000250472	19.6017	-0.65456	0.177362	-3.69053	0.000223784	0.00213921
ENSG00000196993	73.3661	-0.654348	0.130378	-5.01886	5.19789e-07	2.72933e-05
ENSG00000268318	4.17773	-0.654287	0.1963	-3.33309	0.000858866	0.00580699
ENSG00000265334	8.21268	-0.653476	0.151267	-4.32001	1.56019e-05	0.000310205
ENSG00000243254	3.4872	-0.653175	0.220227	-2.96592	0.00301776	0.0149004
ENSG00000265388	4.29563	-0.65314	0.230539	-2.8331	0.00460989	0.0204824
ENSG00000223510	5.68355	-0.652611	0.198002	-3.29598	0.000980799	0.00639106
ENSG00000238231	5.56733	-0.652529	0.169175	-3.85713	0.000114724	0.00131812
ENSG00000279883	162.982	-0.652182	0.179894	-3.62536	0.00028856	0.00258236
ENSG00000235076	2.51711	-0.651939	0.230731	-2.82554	0.00472011	0.0208602
ENSG00000233716	9.91185	-0.651763	0.163133	-3.99528	6.46186e-05	0.000870666
ENSG00000242696	3.65866	-0.651722	0.226436	-2.87818	0.00399983	0.0184332
ENSG00000252212	4.82402	-0.651555	0.219456	-2.96895	0.00298817	0.0147937
ENSG00000270072	21.7254	-0.651443	0.137646	-4.73274	2.21504e-06	7.60062e-05
ENSG00000258888	8.92425	-0.651159	0.169474	-3.84223	0.000121921	0.00137546
ENSG00000248791	24.5812	-0.651025	0.238606	-2.72845	0.00636319	0.0260303
ENSG00000240375	3.47943	-0.650913	0.23734	-2.74253	0.00609672	0.0252836
ENSG00000235277	15.4838	-0.650709	0.151765	-4.2876	1.80611e-05	0.000345465
ENSG00000198452	52.8474	-0.650247	0.109767	-5.92385	3.14482e-09	7.96928e-07
ENSG00000286531	6.87413	-0.650204	0.218754	-2.97232	0.00295563	0.0146619
ENSG00000237063	8.40289	-0.649841	0.141407	-4.59554	4.31639e-06	0.000121787
ENSG00000231924	5.79615	-0.649704	0.249755	-2.60136	0.00928539	0.0346238
ENSG00000255502	3.07451	-0.649526	0.264875	-2.4522	0.0141986	0.0477565
ENSG00000248758	3.57674	-0.649067	0.249712	-2.59926	0.00934244	0.0347808
ENSG00000272562	33.2482	-0.648978	0.148029	-4.38414	1.16447e-05	0.00024913
ENSG00000140932	5.9026	-0.648785	0.22586	-2.8725	0.00407232	0.0186702
ENSG00000228149	21.179	-0.648756	0.164457	-3.94483	7.98559e-05	0.00101119
ENSG00000234386	4.3817	-0.64872	0.209667	-3.09405	0.00197445	0.0107619
ENSG00000246228	11.9739	-0.64814	0.215933	-3.00157	0.00268589	0.0136568
ENSG00000173391	100.067	-0.647982	0.183357	-3.53399	0.000409337	0.00335285
ENSG00000202150	2.35476	-0.647697	0.260322	-2.48806	0.0128443	0.0442747
ENSG00000070748	9.396	-0.647673	0.221572	-2.92309	0.00346581	0.0165411
ENSG00000212452	7.54648	-0.647631	0.188789	-3.43044	0.000602603	0.0044856
ENSG00000206605	2.81046	-0.647615	0.253805	-2.55163	0.0107221	0.0385929
ENSG00000267751	13.0038	-0.647405	0.14549	-4.44983	8.59375e-06	0.000200581
ENSG00000224220	11.9234	-0.647351	0.136972	-4.72616	2.288e-06	7.76607e-05
ENSG00000232228	10.1252	-0.646863	0.185456	-3.48795	0.000486734	0.0038144
ENSG00000279780	10.0757	-0.646179	0.235398	-2.74504	0.00605028	0.0251442
ENSG00000276422	6.10261	-0.646175	0.188097	-3.43533	0.000591827	0.00441991
ENSG00000272406	15.1593	-0.645399	0.100645	-6.41261	1.4305e-10	1.12237e-07
ENSG00000283991	12.4432	-0.645256	0.153347	-4.20782	2.5785e-05	0.000445968
ENSG00000271710	2.87162	-0.645122	0.232305	-2.77704	0.00548558	0.0233354
ENSG00000253153	20.4628	-0.64511	0.132437	-4.87107	1.10995e-06	4.70735e-05
ENSG00000123838	8.65485	-0.644676	0.258611	-2.49284	0.0126727	0.0438164
ENSG00000265745	3.0198	-0.644579	0.22308	-2.88945	0.0038591	0.017953
ENSG00000250122	3.43577	-0.644439	0.212274	-3.03588	0.00239833	0.0125239
ENSG00000279836	11.5443	-0.644164	0.141461	-4.55364	5.27247e-06	0.000140138
ENSG00000241926	3.78716	-0.644012	0.254492	-2.53058	0.0113874	0.040417
ENSG00000201616	2.64641	-0.643978	0.22235	-2.89624	0.00377666	0.01767
ENSG00000284744	5.09399	-0.6438	0.194437	-3.3111	0.000929294	0.00615591
ENSG00000287098	3.62194	-0.643785	0.21998	-2.92656	0.00342729	0.0164024
ENSG00000250740	20.7974	-0.643354	0.224526	-2.86539	0.00416501	0.019014
ENSG00000244730	12.1556	-0.643307	0.137893	-4.66526	3.08233e-06	9.68845e-05
ENSG00000196796	4.80548	-0.642316	0.243092	-2.64228	0.008235	0.0316335
ENSG00000138821	663.658	-0.642244	0.184689	-3.47744	0.000506233	0.00392638
ENSG00000287507	5.74314	-0.642192	0.210667	-3.04838	0.00230081	0.0121374
ENSG00000236572	8.76002	-0.641938	0.157322	-4.08042	4.49539e-05	0.000675209
ENSG00000238622	90.7362	-0.641918	0.189078	-3.39499	0.000686307	0.00493229
ENSG00000251423	36.4697	-0.641767	0.209165	-3.06824	0.00215326	0.0115214
ENSG00000242951	2.34431	-0.641361	0.249055	-2.57518	0.0100188	0.0366695
ENSG00000223026	5.79151	-0.641203	0.192728	-3.32698	0.000877923	0.0059077
ENSG00000232530	10.1981	-0.641078	0.132021	-4.85589	1.19845e-06	4.93395e-05
ENSG00000250574	4.30775	-0.640905	0.211566	-3.02934	0.00245086	0.0127298
ENSG00000213358	10.628	-0.640334	0.194755	-3.28789	0.0010094	0.00652962
ENSG00000278863	14.3595	-0.639557	0.176841	-3.61657	0.000298528	0.00265206
ENSG00000231718	9.17412	-0.639094	0.189881	-3.36576	0.000763338	0.00531912
ENSG00000237426	7.03816	-0.639088	0.197651	-3.23341	0.0012232	0.00749824
ENSG00000215284	15.1869	-0.637675	0.163946	-3.88954	0.000100436	0.00119463
ENSG00000242653	9.66927	-0.637592	0.136633	-4.66644	3.06459e-06	9.65501e-05
ENSG00000286418	5.40831	-0.637443	0.240592	-2.64948	0.0080616	0.031164
ENSG00000204961	54.2904	-0.637317	0.226082	-2.81897	0.00481783	0.0211859
ENSG00000136939	3.9542	-0.636969	0.214699	-2.9668	0.0030092	0.0148744
ENSG00000272130	3.17568	-0.636762	0.240663	-2.64586	0.00814829	0.031401
ENSG00000273132	4.15742	-0.636303	0.238754	-2.6651	0.00769655	0.0300806
ENSG00000265218	71.3463	-0.636296	0.138571	-4.59186	4.39312e-06	0.000123401
ENSG00000242339	12.0218	-0.636243	0.178191	-3.57057	0.000356203	0.00302955
ENSG00000231704	5.36675	-0.6359	0.185549	-3.42713	0.000610002	0.00452912
ENSG00000186723	128.993	-0.635861	0.149795	-4.24489	2.18705e-05	0.000397105
ENSG00000254879	12.2483	-0.635847	0.151158	-4.2065	2.5936e-05	0.000447225
ENSG00000265289	3.29712	-0.635834	0.232981	-2.72912	0.00635039	0.0260052
ENSG00000266696	12.1462	-0.635725	0.121135	-5.24808	1.53693e-07	1.17426e-05
ENSG00000265815	7.29998	-0.635589	0.180412	-3.52299	0.000426714	0.00345353
ENSG00000254001	10.4199	-0.635431	0.157629	-4.03118	5.54971e-05	0.000782116
ENSG00000234493	17.918	-0.635375	0.160397	-3.96127	7.45509e-05	0.000960624
ENSG00000253911	4.63768	-0.635333	0.218782	-2.90395	0.00368489	0.0173423
ENSG00000232290	2.98918	-0.635092	0.239779	-2.64865	0.00808134	0.0312256
ENSG00000237353	42.0926	-0.63491	0.187585	-3.38465	0.000712702	0.00506665
ENSG00000199627	7.33238	-0.634824	0.17523	-3.6228	0.000291434	0.00260293
ENSG00000277911	3.4748	-0.634768	0.217725	-2.91546	0.00355167	0.0168494
ENSG00000254432	4.69386	-0.634655	0.184686	-3.43639	0.000589511	0.00440584
ENSG00000259155	2.0479	-0.634351	0.258627	-2.45276	0.0141764	0.0476952
ENSG00000232036	31.1686	-0.634285	0.184621	-3.4356	0.000591233	0.00441709
ENSG00000236760	2.51096	-0.634279	0.250914	-2.52787	0.0114757	0.0406518
ENSG00000148773	447.755	-0.634226	0.170461	-3.72065	0.000198709	0.00196594
ENSG00000182667	65.4238	-0.63416	0.220162	-2.88042	0.00397142	0.0183437
ENSG00000264421	5.2279	-0.634089	0.180385	-3.51519	0.000439445	0.00352969
ENSG00000242078	5.10162	-0.633971	0.216535	-2.9278	0.00341373	0.0163509
ENSG00000268659	21.0943	-0.633889	0.159288	-3.97952	6.90554e-05	0.000913577
ENSG00000247130	10.1599	-0.633345	0.157169	-4.02972	5.58444e-05	0.000785924
ENSG00000284699	3.54739	-0.633318	0.20016	-3.16405	0.00155588	0.00901546
ENSG00000259196	9.72054	-0.633302	0.170731	-3.70935	0.000207789	0.00203056
ENSG00000277290	10.9745	-0.632999	0.16097	-3.93241	8.40984e-05	0.00105108
ENSG00000258847	15.0227	-0.632908	0.180755	-3.50147	0.000462703	0.00367058
ENSG00000249646	18.1455	-0.632578	0.169425	-3.73368	0.000188704	0.00189582
ENSG00000286715	43.0429	-0.632565	0.155566	-4.06622	4.77824e-05	0.000706381
ENSG00000244451	8.42411	-0.632564	0.175967	-3.59478	0.000324662	0.00281475
ENSG00000241231	20.9902	-0.632176	0.138567	-4.56224	5.06112e-06	0.000135848
ENSG00000250853	192.549	-0.632003	0.183445	-3.44519	0.00057065	0.00429557
ENSG00000244080	4.2568	-0.63199	0.220251	-2.86941	0.00411244	0.0188182
ENSG00000262180	4.1963	-0.631908	0.207176	-3.0501	0.00228764	0.0120851
ENSG00000138079	50.0603	-0.631867	0.222694	-2.83738	0.00454851	0.0203014
ENSG00000270531	2.96808	-0.63165	0.221109	-2.85674	0.00428015	0.0194136
ENSG00000235885	44.9776	-0.630967	0.205972	-3.06337	0.0021886	0.0116661
ENSG00000264041	15.8215	-0.630825	0.174411	-3.61689	0.000298167	0.00264973
ENSG00000228086	13.864	-0.630759	0.158826	-3.97138	7.14573e-05	0.000934365
ENSG00000279181	4.52177	-0.630745	0.197208	-3.19838	0.00138203	0.00824592
ENSG00000123500	237.47	-0.630202	0.158993	-3.9637	7.37973e-05	0.000956434
ENSG00000219902	6.29937	-0.630136	0.164612	-3.828	0.000129189	0.00143072
ENSG00000227563	2.82951	-0.629753	0.235362	-2.67568	0.00745773	0.029368
ENSG00000260601	28.296	-0.629709	0.193592	-3.25277	0.00114286	0.00713945
ENSG00000206692	3.63883	-0.629698	0.212852	-2.95839	0.00309252	0.0151813
ENSG00000260066	2.35372	-0.629594	0.256049	-2.45888	0.0139369	0.047091
ENSG00000266801	30.6394	-0.629563	0.134722	-4.67305	2.96762e-06	9.47385e-05
ENSG00000236364	90.4403	-0.629089	0.118212	-5.32169	1.02806e-07	8.98154e-06
ENSG00000207031	6.24215	-0.629066	0.191862	-3.27873	0.00104274	0.00668279
ENSG00000264352	30.0662	-0.628416	0.186385	-3.3716	0.000747337	0.00523623
ENSG00000225673	8.08094	-0.628259	0.200315	-3.13635	0.00171063	0.00965442
ENSG00000234361	11.908	-0.62825	0.157515	-3.98852	6.6487e-05	0.00088886
ENSG00000255240	1240.22	-0.628158	0.229413	-2.73811	0.00617939	0.0255408
ENSG00000267526	8.75306	-0.627968	0.163966	-3.82987	0.000128213	0.00142417
ENSG00000126861	65.5902	-0.627896	0.0905336	-6.9355	4.04784e-12	1.38387e-08
ENSG00000160868	12.7193	-0.627835	0.214765	-2.92336	0.00346275	0.0165352
ENSG00000227863	55.3991	-0.627568	0.150182	-4.17871	2.93167e-05	0.0004896
ENSG00000264735	9.8541	-0.627389	0.148678	-4.21979	2.44534e-05	0.00043096
ENSG00000272750	89.0041	-0.627347	0.124023	-5.0583	4.23016e-07	2.3805e-05
ENSG00000276810	16.5412	-0.626831	0.165577	-3.78574	0.000153253	0.00162955
ENSG00000200665	11.5796	-0.626561	0.148113	-4.23028	2.33401e-05	0.000415287
ENSG00000237300	2.96769	-0.626332	0.243551	-2.57166	0.0101211	0.0369413
ENSG00000279433	31.8367	-0.626046	0.144643	-4.32821	1.50329e-05	0.000301659
ENSG00000276282	7.75528	-0.625888	0.190975	-3.27732	0.00104797	0.00670914
ENSG00000270575	4.63353	-0.625761	0.250432	-2.49873	0.012464	0.0432782
ENSG00000248773	13.7985	-0.625753	0.151656	-4.12613	3.68925e-05	0.000582274
ENSG00000232875	5.52173	-0.625605	0.175882	-3.55696	0.000375175	0.00314695
ENSG00000219355	4.48655	-0.6255	0.217731	-2.8728	0.00406845	0.018663
ENSG00000253300	9.92014	-0.624936	0.193093	-3.23645	0.00121025	0.00744077
ENSG00000269662	7.34774	-0.624925	0.188983	-3.30677	0.000943771	0.00622252
ENSG00000230131	14.8585	-0.624886	0.193546	-3.22862	0.0012439	0.00758603
ENSG00000242154	15.573	-0.624787	0.129316	-4.83148	1.3552e-06	5.41006e-05
ENSG00000242125	592.55	-0.624427	0.139593	-4.47318	7.70641e-06	0.00018484
ENSG00000268240	22.145	-0.62441	0.172327	-3.6234	0.000290754	0.00259857
ENSG00000225761	9.07796	-0.624229	0.178264	-3.50172	0.000462272	0.00366859
ENSG00000279078	100.316	-0.624077	0.121254	-5.14688	2.64859e-07	1.75138e-05
ENSG00000283108	19.9301	-0.623728	0.152933	-4.07845	4.53364e-05	0.000678284
ENSG00000254274	8.06522	-0.623614	0.177848	-3.50644	0.000454147	0.00361889
ENSG00000170289	11.195	-0.623612	0.144195	-4.3248	1.52674e-05	0.000304891
ENSG00000287155	7.77796	-0.623451	0.175299	-3.55651	0.000375818	0.00314975
ENSG00000251354	13.7385	-0.623337	0.13244	-4.70655	2.51945e-06	8.3097e-05
ENSG00000235677	44.4693	-0.623183	0.111157	-5.60635	2.06638e-08	2.98958e-06
ENSG00000250670	4.05589	-0.623083	0.190189	-3.27613	0.00105241	0.00672684
ENSG00000217488	34.3857	-0.622913	0.118343	-5.26362	1.41248e-07	1.10823e-05
ENSG00000240751	20.6771	-0.622886	0.14026	-4.44093	8.95714e-06	0.000206581
ENSG00000271215	3.03011	-0.622811	0.215709	-2.88727	0.00388604	0.0180392
ENSG00000287322	20.2453	-0.622438	0.11219	-5.54808	2.88823e-08	3.889e-06
ENSG00000213896	50.5407	-0.622281	0.205631	-3.02621	0.00247644	0.0128316
ENSG00000259201	7.33212	-0.622103	0.179525	-3.46527	0.000529705	0.00406918
ENSG00000261765	9.13374	-0.622013	0.149529	-4.15981	3.18511e-05	0.000522653
ENSG00000277840	16.195	-0.621993	0.13547	-4.59137	4.40351e-06	0.000123562
ENSG00000202470	3.31398	-0.621611	0.24791	-2.5074	0.0121622	0.0424617
ENSG00000264116	11.7709	-0.621434	0.231671	-2.6824	0.0073095	0.0289225
ENSG00000234593	34.6571	-0.6214	0.207226	-2.99866	0.00271169	0.0137264
ENSG00000279127	98.2669	-0.621349	0.166911	-3.72264	0.000197148	0.00195694
ENSG00000255757	98.0958	-0.621309	0.113767	-5.46124	4.72811e-08	5.52728e-06
ENSG00000215414	30.1714	-0.621157	0.124934	-4.97189	6.63043e-07	3.21659e-05
ENSG00000280092	26.5201	-0.620772	0.118383	-5.24376	1.57339e-07	1.18673e-05
ENSG00000213484	12.5473	-0.620618	0.193596	-3.20574	0.00134714	0.00806721
ENSG00000239465	6.5926	-0.620573	0.154598	-4.01412	5.96684e-05	0.000818947
ENSG00000197358	9.42033	-0.620532	0.207901	-2.98475	0.00283809	0.0142023
ENSG00000271550	7.35693	-0.620363	0.186784	-3.32128	0.000896065	0.00599517
ENSG00000221594	2.95563	-0.620295	0.238735	-2.59826	0.00936972	0.03486
ENSG00000280042	40.6052	-0.620127	0.118261	-5.24373	1.57361e-07	1.18673e-05
ENSG00000147570	15.3114	-0.619845	0.235286	-2.63444	0.00842768	0.0321678
ENSG00000254388	6.53744	-0.619803	0.19641	-3.15566	0.00160137	0.00919296
ENSG00000257345	4.5116	-0.619482	0.238371	-2.59881	0.00935477	0.0348139
ENSG00000279684	46.3578	-0.619336	0.119783	-5.1705	2.33468e-07	1.5982e-05
ENSG00000261488	45.9762	-0.619233	0.176571	-3.50698	0.000453223	0.00361365
ENSG00000279682	5.96787	-0.619078	0.181624	-3.40857	0.000653046	0.00476459
ENSG00000284906	23.4884	-0.618876	0.161589	-3.82994	0.000128176	0.00142414
ENSG00000286558	16.1701	-0.618794	0.246319	-2.51216	0.0119993	0.0420784
ENSG00000253335	7.62051	-0.618728	0.206172	-3.00103	0.00269069	0.0136641
ENSG00000230650	28.4298	-0.618177	0.242244	-2.55188	0.0107144	0.0385755
ENSG00000256827	4.83698	-0.618111	0.189763	-3.25728	0.00112484	0.00705166
ENSG00000271532	15.0038	-0.618052	0.1732	-3.56844	0.000359115	0.00304788
ENSG00000261618	186.194	-0.618024	0.112083	-5.51401	3.50746e-08	4.57191e-06
ENSG00000229694	21.9497	-0.618005	0.176055	-3.51029	0.000447614	0.00357942
ENSG00000259228	5.43636	-0.618003	0.170997	-3.61411	0.000301377	0.00266909
ENSG00000259177	5.34797	-0.617845	0.174753	-3.53553	0.000406956	0.003337
ENSG00000228113	265.507	-0.61777	0.156787	-3.94019	8.14179e-05	0.00102587
ENSG00000255945	3.97253	-0.617593	0.226985	-2.72086	0.00651129	0.0264912
ENSG00000257470	26.9833	-0.617591	0.137724	-4.48428	7.31617e-06	0.000177042
ENSG00000232578	4.29418	-0.617352	0.226763	-2.72245	0.0064799	0.0264015
ENSG00000257947	14.8369	-0.617338	0.164009	-3.76405	0.000167184	0.00173384
ENSG00000228681	60.0724	-0.617301	0.136675	-4.51655	6.28547e-06	0.000159996
ENSG00000222351	7.79025	-0.617254	0.155691	-3.9646	7.35179e-05	0.000953722
ENSG00000225203	4.97335	-0.616696	0.194618	-3.16874	0.00153099	0.00890675
ENSG00000264978	6.79934	-0.616666	0.176049	-3.50281	0.000460384	0.00365859
ENSG00000231201	36.3113	-0.616655	0.121228	-5.08676	3.64242e-07	2.13242e-05
ENSG00000239783	3.87869	-0.616569	0.238127	-2.58924	0.0096188	0.0355791
ENSG00000258227	22.2951	-0.616552	0.194334	-3.17263	0.00151064	0.00881598
ENSG00000285841	32.0714	-0.616543	0.142674	-4.32134	1.55083e-05	0.000308796
ENSG00000278638	11.003	-0.616531	0.136706	-4.50991	6.48563e-06	0.000163439
ENSG00000285692	26.2365	-0.61643	0.0925261	-6.66223	2.69708e-11	4.17223e-08
ENSG00000287180	30.3708	-0.616379	0.14447	-4.26648	1.9858e-05	0.000371134
ENSG00000287932	20.6217	-0.615995	0.176123	-3.49753	0.00046959	0.00371079
ENSG00000280927	368.634	-0.615794	0.233683	-2.63517	0.00840943	0.0321221
ENSG00000288032	27.7093	-0.615734	0.117934	-5.22101	1.77945e-07	1.28952e-05
ENSG00000266289	3.59806	-0.615717	0.242367	-2.54043	0.0110717	0.0395616
ENSG00000259545	5.22562	-0.615407	0.181859	-3.38397	0.000714459	0.00507649
ENSG00000277595	7.94463	-0.615402	0.153747	-4.0027	6.26228e-05	0.000847131
ENSG00000256351	3.85339	-0.615271	0.217859	-2.82417	0.00474027	0.020926
ENSG00000282686	5.26342	-0.614981	0.192435	-3.19579	0.0013945	0.00829242
ENSG00000207034	7.51335	-0.614949	0.180807	-3.40113	0.00067107	0.00485605
ENSG00000206985	5.45113	-0.614837	0.162205	-3.79049	0.00015035	0.00160612
ENSG00000256981	34.4119	-0.61471	0.106757	-5.75805	8.5089e-09	1.59245e-06
ENSG00000242267	38.9466	-0.614068	0.159238	-3.8563	0.000115116	0.00132113
ENSG00000222344	4.23046	-0.614036	0.208043	-2.95148	0.0031625	0.0154301
ENSG00000218596	21.6337	-0.613951	0.104404	-5.88054	4.0894e-09	9.58915e-07
ENSG00000253912	3.27163	-0.613737	0.238098	-2.57766	0.00994711	0.0364531
ENSG00000253908	13.6814	-0.613558	0.154719	-3.96563	7.32023e-05	0.000951443
ENSG00000230789	6.39645	-0.613543	0.199258	-3.07914	0.00207602	0.0111954
ENSG00000217897	2.52945	-0.613509	0.251448	-2.4399	0.0146913	0.0489697
ENSG00000272945	14.0873	-0.613467	0.118596	-5.17272	2.30705e-07	1.5846e-05
ENSG00000239557	3.28358	-0.613192	0.229448	-2.67247	0.00752957	0.0295884
ENSG00000232751	5.06429	-0.612744	0.215889	-2.83824	0.00453631	0.020269
ENSG00000270207	95.7733	-0.612652	0.125628	-4.8767	1.07874e-06	4.59892e-05
ENSG00000203647	16.866	-0.612488	0.158793	-3.85715	0.000114718	0.00131812
ENSG00000250517	26.8591	-0.612443	0.213061	-2.8745	0.00404673	0.0185968
ENSG00000255256	23.8935	-0.612105	0.128717	-4.75543	1.98029e-06	7.02742e-05
ENSG00000239553	10.6963	-0.611796	0.165782	-3.69037	0.000223931	0.00214012
ENSG00000235869	3.12939	-0.611727	0.211826	-2.88787	0.00387862	0.0180163
ENSG00000166268	29.9756	-0.611451	0.221037	-2.76628	0.00566994	0.0239247
ENSG00000129159	72.8179	-0.611393	0.132775	-4.60472	4.13016e-06	0.000118392
ENSG00000249102	192.86	-0.611175	0.133545	-4.57654	4.72737e-06	0.000130126
ENSG00000279862	42.1242	-0.611032	0.125451	-4.8707	1.11205e-06	4.71136e-05
ENSG00000261520	123.767	-0.610826	0.194236	-3.14476	0.00166222	0.00944658
ENSG00000274840	4.30797	-0.610803	0.244334	-2.49987	0.012424	0.043176
ENSG00000234308	7.42483	-0.610214	0.234935	-2.59738	0.00939393	0.034931
ENSG00000230902	7.80943	-0.609945	0.246031	-2.47914	0.01317	0.045123
ENSG00000237162	4.09116	-0.608838	0.212885	-2.85993	0.00423731	0.0192604
ENSG00000269172	5.93312	-0.608834	0.205382	-2.9644	0.00303278	0.0149582
ENSG00000237704	17.1911	-0.608682	0.136428	-4.46158	8.13581e-06	0.000191869
ENSG00000231978	3.22318	-0.608581	0.231513	-2.62871	0.00857085	0.0325831
ENSG00000272656	3.96598	-0.608538	0.20418	-2.98039	0.00287879	0.0143637
ENSG00000253183	18.3039	-0.608497	0.131816	-4.61625	3.90735e-06	0.000114195
ENSG00000255837	28.3242	-0.608335	0.118509	-5.13323	2.84807e-07	1.84149e-05
ENSG00000261669	18.929	-0.607967	0.120762	-5.03441	4.7932e-07	2.60397e-05
ENSG00000255443	37.0865	-0.607952	0.133187	-4.56467	5.00286e-06	0.000134994
ENSG00000258844	6.61542	-0.60788	0.210229	-2.89151	0.00383396	0.0178707
ENSG00000287744	32.3299	-0.607832	0.113711	-5.3454	9.02176e-08	8.24776e-06
ENSG00000278413	4.70346	-0.607764	0.206588	-2.94192	0.00326188	0.0157941
ENSG00000252757	7.89084	-0.607724	0.217803	-2.79025	0.00526671	0.0226186
ENSG00000249349	11.9703	-0.607346	0.154551	-3.92975	8.50331e-05	0.00105899
ENSG00000177694	2040.01	-0.60715	0.119189	-5.09401	3.50562e-07	2.10107e-05
ENSG00000206728	4.1563	-0.607078	0.219419	-2.76675	0.00566188	0.0239026
ENSG00000181085	22.3586	-0.607069	0.214379	-2.83176	0.00462927	0.0205539
ENSG00000279502	5.68749	-0.606944	0.164156	-3.69735	0.000217859	0.00210029
ENSG00000286708	76.488	-0.60681	0.127286	-4.76729	1.86722e-06	6.7596e-05
ENSG00000202434	3.85811	-0.606097	0.205961	-2.94277	0.0032529	0.0157731
ENSG00000225879	35.2727	-0.605882	0.110708	-5.47281	4.42961e-08	5.29518e-06
ENSG00000234232	36.24	-0.605817	0.15666	-3.86708	0.000110146	0.00128066
ENSG00000239221	6.479	-0.605026	0.147927	-4.09003	4.3131e-05	0.000655872
ENSG00000236453	3.62048	-0.60465	0.233286	-2.59189	0.00954511	0.0353771
ENSG00000127831	23.0768	-0.604594	0.185631	-3.25696	0.00112613	0.00705758
ENSG00000236388	8.01768	-0.604376	0.156553	-3.86053	0.000113142	0.00130647
ENSG00000275582	10.1618	-0.604358	0.155095	-3.89669	9.75171e-05	0.00116777
ENSG00000227113	6.63908	-0.604195	0.15849	-3.8122	0.000137736	0.00150294
ENSG00000237329	12.8456	-0.604078	0.123284	-4.89987	9.59004e-07	4.21167e-05
ENSG00000226801	9.38268	-0.603926	0.150026	-4.02547	5.68616e-05	0.000794278
ENSG00000287647	10.2503	-0.603743	0.210031	-2.87455	0.00404602	0.0185968
ENSG00000232583	6.35357	-0.603512	0.222912	-2.7074	0.00678116	0.0273081
ENSG00000253088	4.82514	-0.603435	0.188075	-3.20848	0.00133437	0.00800854
ENSG00000274216	8.13459	-0.603306	0.169246	-3.56466	0.000364329	0.00308131
ENSG00000201198	3.73186	-0.603298	0.219156	-2.75283	0.00590834	0.0247362
ENSG00000286068	5.48569	-0.602714	0.190043	-3.17147	0.00151672	0.00884515
ENSG00000108231	36.3397	-0.602524	0.211848	-2.84414	0.0044532	0.0199743
ENSG00000244294	12.6368	-0.602468	0.138343	-4.35488	1.33139e-05	0.000275453
ENSG00000228560	5.47011	-0.601928	0.192115	-3.13316	0.00172935	0.00973991
ENSG00000155026	16.2209	-0.601793	0.123601	-4.86885	1.1225e-06	4.7458e-05
ENSG00000287357	49.1894	-0.601726	0.135394	-4.44425	8.81978e-06	0.000204444
ENSG00000259925	56.4169	-0.601554	0.193309	-3.11187	0.00185905	0.0102737
ENSG00000253116	23.1749	-0.601296	0.153717	-3.91171	9.16466e-05	0.00111781
ENSG00000227413	6.0608	-0.600902	0.165537	-3.63002	0.000283401	0.00254961
ENSG00000233340	11.0011	-0.600809	0.136535	-4.4004	1.08051e-05	0.000235152
ENSG00000277541	6.00939	-0.600641	0.178883	-3.35773	0.000785854	0.00543904
ENSG00000240439	8.09596	-0.600615	0.166791	-3.601	0.000316993	0.00276524
ENSG00000265439	12.7057	-0.600467	0.167515	-3.58457	0.000337634	0.00290722
ENSG00000262339	6.00772	-0.600184	0.189684	-3.16413	0.00155547	0.00901546
ENSG00000231551	192.766	-0.599622	0.113045	-5.30426	1.13133e-07	9.56677e-06
ENSG00000258923	6.84644	-0.599447	0.204025	-2.93811	0.00330225	0.015948
ENSG00000275909	12.6392	-0.59935	0.19986	-2.99885	0.00270997	0.0137235
ENSG00000225572	49.8854	-0.599285	0.126942	-4.72096	2.34738e-06	7.90841e-05
ENSG00000223787	8.55186	-0.599153	0.167701	-3.57275	0.000353257	0.00301076
ENSG00000287724	20.2546	-0.598855	0.164479	-3.64092	0.000271664	0.00246741
ENSG00000274472	4.10839	-0.598665	0.204827	-2.92279	0.00346911	0.0165458
ENSG00000234271	4.96293	-0.598359	0.18185	-3.29039	0.00100047	0.00648732
ENSG00000199331	6.92262	-0.598192	0.187175	-3.1959	0.00139397	0.00829165
ENSG00000271199	6.16641	-0.598163	0.158242	-3.78004	0.000156802	0.0016569
ENSG00000133640	294.738	-0.598094	0.199763	-2.99401	0.00275333	0.0138889
ENSG00000272320	213.077	-0.598071	0.12719	-4.70219	2.57388e-06	8.45505e-05
ENSG00000258448	3.78582	-0.597966	0.227392	-2.62967	0.00854683	0.03251
ENSG00000258337	15.387	-0.597791	0.139889	-4.27331	1.92588e-05	0.000361759
ENSG00000225876	5.9347	-0.597459	0.198584	-3.0086	0.00262456	0.0134151
ENSG00000273890	4.42665	-0.597415	0.201626	-2.96298	0.00304678	0.0150109
ENSG00000199730	13.3003	-0.59738	0.134441	-4.44345	8.85259e-06	0.000204749
ENSG00000265135	38.5089	-0.596909	0.186869	-3.19426	0.00140191	0.00832932
ENSG00000279411	5.16618	-0.596886	0.231941	-2.57343	0.0100695	0.0368164
ENSG00000282798	134.89	-0.596822	0.116544	-5.12102	3.0389e-07	1.92522e-05
ENSG00000287530	10.705	-0.596732	0.157174	-3.79664	0.000146669	0.0015768
ENSG00000264678	3.90832	-0.596706	0.214597	-2.78059	0.0054261	0.0231399
ENSG00000236474	7.45304	-0.596653	0.191829	-3.11034	0.00186872	0.0103099
ENSG00000273451	18.0339	-0.596632	0.204839	-2.91269	0.00358332	0.0169798
ENSG00000266918	228.297	-0.596627	0.111597	-5.34628	8.97795e-08	8.24776e-06
ENSG00000236324	8.48742	-0.596471	0.16086	-3.708	0.000208902	0.00203997
ENSG00000277001	14.0384	-0.596053	0.186222	-3.20077	0.00137061	0.00818377
ENSG00000274303	6.99677	-0.596008	0.199614	-2.9858	0.00282834	0.0141691
ENSG00000201457	23.4906	-0.595897	0.190784	-3.12341	0.00178769	0.00998712
ENSG00000188451	27.2977	-0.59588	0.122838	-4.85095	1.22873e-06	5.01812e-05
ENSG00000240710	9.99584	-0.595578	0.159641	-3.73073	0.000190927	0.0019111
ENSG00000261102	2.79064	-0.595273	0.241731	-2.46254	0.0137956	0.0467055
ENSG00000248872	4.29684	-0.595013	0.222481	-2.67445	0.00748529	0.0294581
ENSG00000249690	50.7044	-0.5946	0.131292	-4.52882	5.93128e-06	0.000152965
ENSG00000233163	4.16018	-0.594269	0.181328	-3.27732	0.00104798	0.00670914
ENSG00000254556	48.8602	-0.594138	0.124524	-4.77126	1.83073e-06	6.66203e-05
ENSG00000253438	358.827	-0.594116	0.124499	-4.77205	1.82362e-06	6.64895e-05
ENSG00000261529	34.3692	-0.594076	0.128498	-4.62321	3.77842e-06	0.000111304
ENSG00000252800	3.08794	-0.593851	0.243163	-2.44219	0.0145985	0.0487436
ENSG00000274799	10.285	-0.593844	0.154465	-3.84452	0.000120786	0.00136774
ENSG00000238280	7.13208	-0.59367	0.174571	-3.40073	0.000672061	0.0048598
ENSG00000225303	12.0534	-0.593258	0.158305	-3.74755	0.000178567	0.00181952
ENSG00000285366	9.09391	-0.593017	0.195289	-3.03661	0.00239251	0.0125063
ENSG00000288087	40.2371	-0.592901	0.141198	-4.19908	2.68001e-05	0.000458264
ENSG00000250033	54.9391	-0.592733	0.154195	-3.84405	0.000121021	0.00136925
ENSG00000286218	18.1138	-0.592614	0.129974	-4.55948	5.12794e-06	0.00013719
ENSG00000239466	4.19796	-0.592512	0.207656	-2.85333	0.00432639	0.0195864
ENSG00000286153	38.2087	-0.592492	0.185863	-3.18778	0.00143368	0.00846863
ENSG00000264790	4.66235	-0.592333	0.230949	-2.56477	0.0103244	0.0374854
ENSG00000273797	14.5913	-0.59233	0.165703	-3.57465	0.000350697	0.00299395
ENSG00000240317	5.46178	-0.592294	0.221242	-2.67713	0.00742553	0.0292709
ENSG00000259103	75.1189	-0.591971	0.100853	-5.86962	4.36785e-09	9.93119e-07
ENSG00000257941	7.02179	-0.591776	0.211516	-2.79779	0.00514537	0.0222222
ENSG00000287190	45.6014	-0.591249	0.107287	-5.51089	3.57024e-08	4.59645e-06
ENSG00000228734	6.91311	-0.590783	0.159246	-3.70987	0.000207366	0.00202702
ENSG00000240613	7.12418	-0.590755	0.145705	-4.05446	5.02503e-05	0.000730634
ENSG00000284902	6.79826	-0.590474	0.197553	-2.98894	0.00279945	0.0140451
ENSG00000251614	6.76686	-0.590383	0.18656	-3.16458	0.00155307	0.00900564
ENSG00000242042	9.0001	-0.590231	0.159568	-3.69894	0.0002165	0.00209015
ENSG00000252643	4.09939	-0.590144	0.230035	-2.56546	0.010304	0.0374481
ENSG00000215223	13.6121	-0.589904	0.137611	-4.28674	1.81313e-05	0.000346481
ENSG00000261761	11.6222	-0.589603	0.16745	-3.52107	0.000429801	0.00347306
ENSG00000287680	29.5523	-0.58953	0.118183	-4.98829	6.09163e-07	3.04574e-05
ENSG00000224185	17.5647	-0.589522	0.200601	-2.93878	0.00329508	0.0159284
ENSG00000256222	8.91212	-0.58947	0.142634	-4.13275	3.58442e-05	0.000571253
ENSG00000235351	16.7362	-0.589192	0.143786	-4.0977	4.17272e-05	0.0006417
ENSG00000251775	4.43758	-0.589174	0.1961	-3.00446	0.00266051	0.013553
ENSG00000253706	45.3801	-0.588657	0.162287	-3.62727	0.000286435	0.00257086
ENSG00000189099	33.379	-0.588314	0.13106	-4.48889	7.15943e-06	0.000174283
ENSG00000266498	17.0042	-0.58828	0.14482	-4.06214	4.86246e-05	0.000714422
ENSG00000254691	20.7577	-0.588215	0.136934	-4.29562	1.74209e-05	0.000335578
ENSG00000282917	45.8309	-0.587957	0.109832	-5.35326	8.6383e-08	8.05782e-06
ENSG00000239835	16.6706	-0.58791	0.141052	-4.16804	3.07224e-05	0.000508982
ENSG00000280014	8.0436	-0.58772	0.163178	-3.60171	0.000316135	0.00276025
ENSG00000202222	7.57542	-0.587621	0.175033	-3.35721	0.000787332	0.00544465
ENSG00000230287	5.24736	-0.587541	0.207066	-2.83746	0.00454746	0.0202989
ENSG00000231409	5.71581	-0.587378	0.162944	-3.60478	0.000312417	0.00273584
ENSG00000253973	81.5161	-0.587372	0.196455	-2.98985	0.00279113	0.0140167
ENSG00000222413	7.94509	-0.587365	0.200762	-2.92567	0.00343712	0.0164397
ENSG00000198128	12.1782	-0.587178	0.220457	-2.66346	0.0077341	0.0301956
ENSG00000251988	6.51908	-0.587174	0.164199	-3.576	0.000348892	0.00298166
ENSG00000232696	3.02815	-0.587044	0.230657	-2.5451	0.0109247	0.0391734
ENSG00000200120	4.7886	-0.586902	0.19363	-3.03104	0.00243711	0.0126762
ENSG00000241745	5.59004	-0.586848	0.164814	-3.56068	0.000369902	0.00311746
ENSG00000224323	7.73556	-0.586828	0.149587	-3.92299	8.74565e-05	0.00108125
ENSG00000250522	28.0266	-0.586524	0.205818	-2.84973	0.00437567	0.0197329
ENSG00000280249	5.41624	-0.586286	0.195732	-2.99535	0.00274128	0.0138469
ENSG00000223519	45.5137	-0.586265	0.195347	-3.00115	0.00268966	0.013662
ENSG00000260126	180.342	-0.585765	0.10789	-5.42927	5.65851e-08	6.1176e-06
ENSG00000233623	5.51269	-0.585743	0.1655	-3.53923	0.000401296	0.00330436
ENSG00000233039	5.34317	-0.585667	0.192132	-3.04825	0.00230175	0.0121408
ENSG00000277089	14.6269	-0.585531	0.125625	-4.66094	3.14775e-06	9.8269e-05
ENSG00000276696	3.39412	-0.5855	0.20938	-2.79635	0.00516835	0.0223018
ENSG00000200953	6.655	-0.585388	0.157092	-3.7264	0.000194231	0.00193562
ENSG00000280212	3.26176	-0.585079	0.225965	-2.58925	0.00961863	0.0355791
ENSG00000224855	9.06715	-0.585078	0.176536	-3.31421	0.000919019	0.00610668
ENSG00000251429	54.657	-0.58503	0.192084	-3.0457	0.00232142	0.0122193
ENSG00000235385	4.946	-0.584862	0.185799	-3.14782	0.00164496	0.00937195
ENSG00000279509	13.259	-0.58485	0.172999	-3.38067	0.000723102	0.00511031
ENSG00000253328	5.28307	-0.584814	0.225224	-2.59659	0.00941539	0.0349949
ENSG00000261544	19.0798	-0.584737	0.13287	-4.40081	1.07849e-05	0.000234924
ENSG00000274554	44.4872	-0.584445	0.0971094	-6.01842	1.76128e-09	5.34005e-07
ENSG00000287720	22.3563	-0.584388	0.10854	-5.38406	7.28234e-08	7.31803e-06
ENSG00000184698	22.1437	-0.584168	0.172906	-3.37853	0.00072874	0.00513785
ENSG00000260592	18.1924	-0.584167	0.204195	-2.86083	0.00422529	0.0192188
ENSG00000169906	4.58714	-0.583432	0.193406	-3.01662	0.00255608	0.013164
ENSG00000281398	258.05	-0.583421	0.155561	-3.75043	0.000176532	0.00180419
ENSG00000285618	4.10189	-0.583401	0.21334	-2.73461	0.00624547	0.0256993
ENSG00000250197	6.27048	-0.583293	0.163239	-3.57325	0.000352575	0.00300611
ENSG00000248216	7.02147	-0.583162	0.177112	-3.29262	0.000992602	0.00645065
ENSG00000270977	80.6517	-0.583148	0.133419	-4.37081	1.23786e-05	0.000260864
ENSG00000287939	13.7248	-0.58314	0.12481	-4.67221	2.97975e-06	9.4829e-05
ENSG00000249222	23.0736	-0.582966	0.118676	-4.91223	9.00466e-07	4.00197e-05
ENSG00000270174	16.0393	-0.58282	0.111872	-5.2097	1.89146e-07	1.35385e-05
ENSG00000171671	49.1425	-0.582	0.124868	-4.66092	3.14806e-06	9.8269e-05
ENSG00000234915	4.99153	-0.581758	0.170635	-3.40937	0.000651123	0.00475226
ENSG00000288330	9.6193	-0.581688	0.182003	-3.19603	0.00139334	0.00829032
ENSG00000266965	32.8712	-0.581475	0.110845	-5.24583	1.5558e-07	1.18203e-05
ENSG00000246016	11.9857	-0.581167	0.158231	-3.6729	0.000239813	0.00225337
ENSG00000256019	10.0892	-0.581124	0.172564	-3.36758	0.000758312	0.00529223
ENSG00000271717	16.5005	-0.58111	0.174931	-3.32194	0.000893952	0.0059876
ENSG00000224751	8.63724	-0.581053	0.159035	-3.65362	0.000258569	0.00237973
ENSG00000236699	2302.66	-0.581014	0.144272	-4.0272	5.64441e-05	0.000791033
ENSG00000276375	9.07337	-0.58096	0.158003	-3.67689	0.000236095	0.00222612
ENSG00000260581	7.60992	-0.58095	0.238043	-2.44052	0.0146662	0.048922
ENSG00000254317	6.03109	-0.580899	0.176072	-3.29921	0.000969575	0.00634446
ENSG00000279379	4.79806	-0.580881	0.195005	-2.97881	0.00289372	0.014417
ENSG00000200502	8.57633	-0.58072	0.173376	-3.34948	0.000809632	0.0055591
ENSG00000276493	6.70054	-0.580637	0.176053	-3.29808	0.000973485	0.0063629
ENSG00000279814	36.65	-0.580543	0.186785	-3.10807	0.00188311	0.0103762
ENSG00000235183	5.10281	-0.580437	0.17325	-3.35029	0.000807261	0.00555038
ENSG00000241593	5.73904	-0.580432	0.184682	-3.14287	0.00167298	0.00949315
ENSG00000237331	13.8646	-0.580364	0.12803	-4.53305	5.81386e-06	0.000150699
ENSG00000226048	7.18989	-0.580263	0.17063	-3.40071	0.00067212	0.0048598

## Sheet: SS-Down
Genes down-regulated in the low vs. high S. saprophyticus count group
	baseMean	log2FoldChange	lfcSE	stat	pvalue	padj
ENSG00000229314	240.168	4.81108	0.614699	7.82673	5.00705e-15	2.04253e-10
ENSG00000168530	12.0832	3.59653	0.752534	4.77923	1.75967e-06	0.00377802
ENSG00000283907	14817.1	2.40684	0.366957	6.55891	5.42043e-11	1.10558e-06
ENSG00000211459	4818.97	2.38542	0.377282	6.32265	2.57118e-10	3.49621e-06
ENSG00000210082	23499.3	2.32537	0.387683	5.99812	1.9962e-09	1.35718e-05
ENSG00000105048	15.8399	2.26292	0.427443	5.29409	1.19608e-07	0.000487919
ENSG00000225840	5248.51	2.13782	0.369242	5.78974	7.04967e-09	4.10825e-05
ENSG00000250709	16.3127	2.03715	0.498909	4.08321	4.44182e-05	0.0295066
ENSG00000280614	6878.66	1.76578	0.33978	5.19683	2.02714e-07	0.000636102
ENSG00000280800	6878.66	1.76578	0.33978	5.19683	2.02714e-07	0.000636102
ENSG00000281181	6878.66	1.76578	0.33978	5.19683	2.02714e-07	0.000636102
ENSG00000167580	7.31092	1.75685	0.430551	4.08047	4.4945e-05	0.0295066
ENSG00000164879	61.9348	1.67783	0.360162	4.65853	3.1847e-06	0.00575506
ENSG00000211898	90.6749	1.67714	0.411618	4.07452	4.611e-05	0.0295066
ENSG00000275215	103.365	1.67596	0.412147	4.06643	4.77394e-05	0.0295066
ENSG00000277739	103.365	1.67596	0.412147	4.06643	4.77394e-05	0.0295066
ENSG00000278189	103.365	1.67596	0.412147	4.06643	4.77394e-05	0.0295066
ENSG00000278233	103.365	1.67596	0.412147	4.06643	4.77394e-05	0.0295066
ENSG00000124713	300.695	1.23021	0.309103	3.97995	6.89304e-05	0.0401697
ENSG00000254866	3.18343	1.16466	0.279444	4.16777	3.07588e-05	0.0266967
ENSG00000172399	11.5207	0.938129	0.237016	3.95809	7.5552e-05	0.0428055

## Sheet: SS-Up
Genes up-regulated in the low vs. high S. saprophyticus count group
	baseMean	log2FoldChange	lfcSE	stat	pvalue	padj
ENSG00000277027	10076.9	-3.95335	0.86127	-4.59014	4.42947e-06	0.00722766
ENSG00000230031	100.303	-3.2282	0.697151	-4.63056	3.6468e-06	0.00619849
ENSG00000146039	15.2325	-2.41363	0.491241	-4.91333	8.95432e-07	0.00214867
ENSG00000232590	26.5754	-2.41266	0.619684	-3.89338	9.88568e-05	0.0496775
ENSG00000139874	169.138	-2.28521	0.371612	-6.14945	7.77522e-10	6.34349e-06
ENSG00000233760	39.5982	-2.22262	0.492783	-4.51034	6.47247e-06	0.00910454
ENSG00000171804	5.40946	-2.20982	0.396822	-5.56879	2.56514e-08	0.0001308
ENSG00000134193	55.676	-2.17011	0.35187	-6.16736	6.94387e-10	6.34349e-06
ENSG00000202252	38.6335	-2.08652	0.491349	-4.24652	2.17121e-05	0.0244771
ENSG00000177511	5.0049	-2.07316	0.495781	-4.1816	2.89466e-05	0.0266967
ENSG00000223838	6.47847	-2.0156	0.465879	-4.32644	1.5154e-05	0.0183562
ENSG00000132437	46.4607	-1.86856	0.455575	-4.10154	4.10406e-05	0.0295066
ENSG00000258162	63.8608	-1.81852	0.330353	-5.50477	3.69647e-08	0.000167545
ENSG00000273079	41.5466	-1.79673	0.415494	-4.32433	1.52994e-05	0.0183562
ENSG00000259214	44.1401	-1.77974	0.458136	-3.88475	0.000102435	0.0496775
ENSG00000276759	3.0736	-1.76554	0.447908	-3.94175	8.08897e-05	0.0452018
ENSG00000270204	1.04088	-1.71894	0.421877	-4.07451	4.61119e-05	0.0295066
ENSG00000279628	194.011	-1.70365	0.383645	-4.44069	8.96727e-06	0.0118001
ENSG00000196277	75.0565	-1.66262	0.337045	-4.93293	8.10048e-07	0.00206527
ENSG00000272783	7.84466	-1.62568	0.361645	-4.49525	6.94895e-06	0.00944895
ENSG00000170369	24.2442	-1.59718	0.377091	-4.23553	2.28012e-05	0.0244771
ENSG00000119547	217.48	-1.56586	0.354361	-4.41882	9.92401e-06	0.0126509
ENSG00000139220	299.198	-1.5277	0.360268	-4.24044	2.2308e-05	0.0244771
ENSG00000285205	5.90444	-1.51379	0.362992	-4.1703	3.04201e-05	0.0266967
ENSG00000207174	19.4862	-1.48161	0.292729	-5.06136	4.1627e-07	0.00121292
ENSG00000235123	26.7684	-1.44367	0.30044	-4.80518	1.54612e-06	0.00350393
ENSG00000169306	84.8165	-1.33882	0.329076	-4.06842	4.73321e-05	0.0295066
ENSG00000173809	50.77	-1.30344	0.305717	-4.26355	2.01201e-05	0.0234503
ENSG00000145248	5.59956	-1.28184	0.272384	-4.706	2.5262e-06	0.00490721
ENSG00000286285	57.5343	-1.23033	0.294138	-4.18283	2.87902e-05	0.0266967
ENSG00000157315	23.6621	-1.20379	0.239023	-5.03629	4.74637e-07	0.00129079
ENSG00000205212	76.0288	-1.11205	0.273784	-4.06177	4.8702e-05	0.0296523
ENSG00000275550	3.96783	-1.06305	0.224012	-4.7455	2.07987e-06	0.00424221
ENSG00000212907	9805	-1.00165	0.255241	-3.92432	8.69764e-05	0.0479463
ENSG00000248434	17.3209	-0.975985	0.241794	-4.03644	5.42687e-05	0.0325556
ENSG00000237382	3.18726	-0.965687	0.235103	-4.10751	3.99953e-05	0.0295066
ENSG00000224543	5.11537	-0.962607	0.233247	-4.12699	3.67542e-05	0.0295066
ENSG00000227240	12.6247	-0.948003	0.208736	-4.54164	5.58178e-06	0.00828727
ENSG00000274964	92.5753	-0.918498	0.227771	-4.03256	5.51733e-05	0.0326186
ENSG00000233214	23.8514	-0.881103	0.216236	-4.07472	4.60694e-05	0.0295066
ENSG00000287723	12.0524	-0.852751	0.218278	-3.90672	9.35571e-05	0.0485306
ENSG00000242748	3.93277	-0.844046	0.21726	-3.88496	0.000102348	0.0496775
ENSG00000101638	58.2319	-0.818349	0.193787	-4.22293	2.41151e-05	0.0252238
ENSG00000223519	45.5137	-0.79833	0.19504	-4.09317	4.2552e-05	0.0295066
ENSG00000251429	54.657	-0.791441	0.19249	-4.11159	3.92946e-05	0.0295066
ENSG00000286426	6.85317	-0.781904	0.18996	-4.11614	3.85263e-05	0.0295066
ENSG00000224799	63.4882	-0.776218	0.171062	-4.53766	5.68832e-06	0.00828727
ENSG00000236583	16.5654	-0.751707	0.16563	-4.53849	5.66598e-06	0.00828727
ENSG00000148584	35.9767	-0.750975	0.178522	-4.20662	2.59223e-05	0.0256612
ENSG00000258332	18.3715	-0.685284	0.164957	-4.15432	3.26261e-05	0.0277274
ENSG00000228411	42.4893	-0.670298	0.171111	-3.91733	8.95364e-05	0.0480586
ENSG00000287927	9.29474	-0.669053	0.159211	-4.20231	2.64204e-05	0.0256612
ENSG00000240625	14.9484	-0.638976	0.163604	-3.90562	9.39847e-05	0.0485306
ENSG00000184906	12.7018	-0.603058	0.151864	-3.97105	7.15566e-05	0.0411128
ENSG00000266158	19.9244	-0.583941	0.125452	-4.65468	3.24483e-06	0.00575506
