# Supplementary material for: Microbiota of the prostate tumor environment investigated by whole-transcriptome profiling
Source: Genome Med. 2022 Jan 25;14:9. doi: 10.1186/s13073-022-01011-3 (PMC8787950; doi:10.1186/s13073-022-01011-3)
Supplement: Supplementary file 4 — Additional file 4: Table S6. Normalised microbial count data for the discovery cohort. [file 13073_2022_1011_MOESM4_ESM.xlsx]

## Sheet: Info
Additional file 4: Supplementary Table of
Microbiota of the prostate tumor environment investigated by whole-transcriptome profiling
Paul Vinu Salachan, Martin Rasmussen, Jacob Fredsøe, Benedicte Ulhøi, Michael Borre, Karina Dalsgaard Sørensen
Table S6. Microbiome Data for Discovery Cohort: Counts normalised using size factors as implemented in DESeq2. B1-B23, benign samples 1-23. M1-M83, malignat samples 1-83.

## Sheet: Normalised_Microbial_Count_Data
Microorganism	B1	B2	B3	B4	B5	B6	B7	B8	B9	B10	B11	B12	B13	B14	B15	B16	B17	B18	B19	B20	B21	B22	B23	M1	M2	M3	M4	M5	M6	M7	M8	M9	M10	M11	M12	M13	M14	M15	M16	M17	M18	M19	M20	M21	M22	M23	M24	M25	M26
Abalone herpesvirus	0	0	0	0	0	0	0	0	0	0	0	0	0	0	0	0	0	0	0.542799	0	0	0	0	0	0	0	0	0	0	0	0	0	0	0	0	0	0	0	0	0	0	0	0	0	0	0	0	0	0
Abelson murine	0.628806	2.23816	0.919989	0.644595	0.805348	0.549895	1.13948	0.460605	3.03346	1.45479	1.50968	1.04776	1.00557	0	3.02435	2.02089	3.13293	0	3.25679	2.65702	0.975355	3.2652	0	2.43489	0	0	2.6559	2.80991	3.24533	4.04178	1.3225	0	0.903531	4.06934	0	2.70447	1.36334	4.36381	0	0.665936	0	0	4.04178	3.30183	0.980447	0.699943	2.00913	0	1.04952
Abiotrophia	0	0	0	0	0	0	0	0	0	0	0	0	0	0	0	0	0	0	0	0	0	0	0	0	0	0	0	0	0	0	0	0	0	0	0	0	0	0	0	0	0	0	0	0	0	0	0	0	0
Abiotrophia defectiva	0	0	0	0	0	0	0	0	0	0	0	1.04776	0	0	0	0	0	0	0	0	0	0	0	0	0	0	0	0	0	0	0	0	0	0	0	0	0	0	0	0	0	0	0	0	0	0	0	0	0
Abiotrophia sp.	0.628806	0	0	0	0	0	0	0	0	0	0	0.523881	0	0	0	0	0	0	0	0	0	0	0	0	0	0	0	0	0	0	0	0	0	0	0	0.901489	0	0	0	0	0	0	0	1.10061	0	0	0	0	0
Acanthamoeba polyphaga	0.628806	0	0.919989	0.644595	0	0.549895	0.379825	0.460605	2.02231	0	0	0.523881	1.00557	0	0	2.02089	2.08862	0.611062	3.25679	1.06281	0.487677	0	1.01683	0	0	1.10629	0	0	1.85448	2.02089	0	1.30675	0	0	0	0	0	2.90921	0	0	0	0	2.02089	2.20122	1.96089	0	0	0	1.04952
Acanthocystis turfacea	0	1.11908	0	0	0	0	0	0	0	0	0	0.523881	0	0	0	0	0	0	0	0	0	0	0	0	0	0	0	0	1.39086	0	0	0	0	0	0	0	0	0	0	0	0	0	0	0	0	0	0	0	0
Acaricomes phytoseiuli	0.628806	0	0	0	0	0	0	0	0	0	0	0	0	0	0	0	0	0	0	0	0	0	0	0	0	0	0	0	0	0	0	1.30675	0	0	0	0	0	0	0	0	0	0	0	0	0	0	0	0	0
Acaryochloris marina	0.628806	0	0.919989	0	0	0	0	0.92121	0	0	0	0	0	0	0	0	0.522156	0	0	0	0	0	1.01683	0	0	0	1.32795	0	0	0	0	0	0	0	0	0	0	0	0	0	0	0	0	0	0	0	0	0	0
Acaryochloris sp.	0	1.11908	0	0	0	0	0	0	0	0	0	0	1.00557	0	0	0	0	0.611062	0	0	0	0	0	0	0	0	0	0	0	0	0	1.30675	0	0	0	0	0	1.4546	0	0	0	0	0	2.20122	0	0	2.00913	0	0
Acetivibrio cellulolyticus	0	0	0	0	0	0	0	0.460605	0	0	0	0	0	0	0	0	0	0	0	0	0	0	0	0	0	0	0	0	0	0	0	0	0	0	0	0	0	0	1.23989	0	0	0	0	0	0	0	0	0	0
Acetivibrio ethanolgignens	0	0	0	1.28919	0	0	0	0	0	0	0	0	0	1.82898	6.04869	0	0	0	0	0	0	0	0	0	0	0	0	0	0.463619	0	0.661249	0	0	0	0	0	0	0	0	0	0	0	0	0	0	0	0	0	0
Acetoanaerobium	0	0	0	0	0	0	0	0	0	0	0	0	0	0	0	0	0	0	0	0	0	0	0	0	0	0	0	0	0	0	0	0	0	0	0	0	0	0	0	0	0	0	0	0	0	0	0	0	0
Acetoanaerobium noterae	0	0	0	0	0	0	0	0	0	0	0	0	0	0	0	0	0.522156	0	0.542799	0.531404	0	0	1.01683	0	0	0	0	0	0	0	0.661249	0	0	0	0	0	0	0	0	0	0	0	0	0	0	0	0	0	0
Acetoanaerobium sticklandii	0	0	0	0	0	0	0	0	0	0	0	0	0	0	0	0	0	0	0	0	0	0	0	0	0	0	0	0	0	0	0	0	0	0	0	0	0	0	0	0	0	0	0	0	0	0	0	0	0
Acetobacter	0	0	0	0	0	0	0	0	0	0	0	0	0	0	0	0	0	0	0	0.531404	0	0	0	0	0	0	0	0	0	0	0	0	0	0	0	0	0	0	0	0	0	0	0	0	0	0	0	0	0
Acetobacter aceti	0	0	0	0	0	0	0	0	0.505577	0	0	0	0	0	0	0	0.522156	0	0	0	0	0	0	0	0	0	0	1.40495	0	0	0	0	0	0	0	0	0	0	0	0	0	0	0	0	0	0	0	0	0
Acetobacter cibinongensis	0	0	0	0	0	0	0	0	0	0	0	0	0	0	0	0	0	0	0	0	0	0	0	0	0	0	0	0	0	0	0	0	0	0	0	0	0	0	0	0	0	0	0	0	0	0	0	0	0
Acetobacter indonesiensis	0	0	0	0	0	0	0	0	0.505577	0	0	0	0	0	0	0	0	0	0	0	0	0	0	0	0	0	0	0	0	0	0	0	0	0	0	0	0	0	0	0	0	0	0	0	0	0	0	0	0
Acetobacter malorum	0	0	0	0	0.402674	0	0	0	0	0	0	0	3.01671	0	0	0	0.522156	0.611062	0	0	0	0	0	0	0	0	1.32795	0	0.463619	0	0.661249	0	0	0	0	0	0	0	0	0	0	0	0	11.0061	0	0	0	0	0
Acetobacter nitrogenifigens	0	0	0	0	0	0	0	0	0	0	0	0	0	0	0	0	0	0	0	0	0	0	0	0	0	0	0	0	0	0	0	0	0	0	0	0	0	0	0	0	0	0	0	0	0	0	0	0	0
Acetobacter okinawensis	0	0	0	0	0	0	0	0	0	0	1.50968	0	0	0	0	0	0	0	0	0	0	0	0	0	0	0	0	0	0	0	0	0	0	0	0	0	0	0	0	0	0	0	0	0	0	0	0	0	0
Acetobacter orientalis	0	0	0	0	0	0	0	0	0	0	0	0	1.00557	0	0	0	0	0	0	0	0	0	0	0	0	0	0	0	0	0	0	0	0	0	0	0	0	0	0	0	0	0	0	0	0	0	0	0	0
Acetobacter orleanensis	0	0	0	0	0	0	0	0	0	0	0	0	0	0	0	0	0	0	0	0	0	0	0	0	0	0	0	0	0	0	0	0	0	0	0	0	0	0	0	0	0	0	0	0	0	0	0	0	0
Acetobacter papayae	0	0	0	0	0	0	0	0	0	0	0	0.523881	0	0	0	0	0	0	0	0	0	0	0	0	0	0	0	0	0	0	0	0	0	0	0	0	0	0	0	0	0	0	0	0	0	0	0	0	0
Acetobacter pasteurianus	0	0	0	0	0	0	0	0	0	0	0	0	0	0	0	0	0	0	0	0	0	0	0	0	0	0	0	0	0	0	0	0	0	0	0	0	0	0	0	0	0	0	0	0	0	0	0	0	0
Acetobacter persici	0	0	0	0	0	0	0	0	0	0	0	0	0	0	0	0	0	0	0	0	0	0	0	0	0	0	0	0	0	0	0	0	0	0	0	0	0	0	0	0	0	0	0	0	0	0	0	0	0
Acetobacter sp.	0	0	0	0	0	0	0	0	0	0.727393	0	0	0	0	0	0	0	0	0	0	0	0	0	0	0	1.10629	0	0	0	0	0.661249	0	0	0	0	0	0	0	0	0	0	0	0	1.10061	0	0	0	0	0
Acetobacter syzygii	0	0	0	0	0	0	0	0	0	0	0	0	0	0	0	0	0	0	0	0	0	0	0	0	0	0	0	0	0	0	0	0	0	0	0	0	0	0	0	0	0	0	0	0	0	0	0	0	0
Acetobacter tropicalis	0	0	0	0	0	0.549895	0	0	0	0	0	0	0	0	0	0	0	0	0	0	0	0	0	0	0	0	0	0	0	0	0	0	0	0	0	0	0	0	0	0	0	0	0	0	0	0	0	0	0
Acetobacteraceae bacterium	0	0	0	0.644595	0	0.549895	0	0	0.505577	0	0	0	0	0	0	0	0	0	0.542799	0	0.487677	0	0	0	0	0	0	0	0	0	0.661249	0	0	0	0	0	0	0	0	0	0	0	0	0	0	0	0	0	0
Acetobacterium bakii	0	0	0	0	0	0	0	0	0	0	0	0	0	0	0	0	0	0	0.542799	0	0	0	0	0	0	0	0	0	0	0	0	0	0	0	0	0.901489	0	0	0	0	0	0	0	0	0	0	0	0	0
Acetobacterium dehalogenans	0	0	0	0	0	0	0	0	0	0	0	0	0	0	0	0	0	0	0	0	0	0	0	0	0	0	0	0	0	0	0	0	0	0	0	0	0	0	0	0	0	0	0	0	0	0	1.00457	0	0
Acetobacterium wieringae	0	0	0	0.644595	0	0	0	0	0	0	0	0	0	0	0	0	0	0	0	0	0	0	0	0	0	0	0	0	0	0	0	0	0	0	0	0	0	0	0	0	0	0	0	0	0	0	0	0	0
Acetobacterium woodii	0	0	0	0	0	0	0	0	0	0	0	0	0	0	0	0	0	0	0	0	0	0	0	0	0	0	0	0	0	0	0	0	0	0	0	0	0	0	0	0.665936	0	0	0	1.10061	0	0	0	0	0
Acetohalobium arabaticum	0	0	0	0	0	0	0	0	0	0	0	0	0	0	0	0	0	0	0	0	0	0	0	0	0	0	0	0	0	0	0	0	0	0	0	0	0	1.4546	0	0	0	0	0	0	0	0	0	0	0
Acetomicrobium	0	0	0.919989	0	0	0	0	0	0	0	0	0	0	0	0	0	0	0	0	0	0	0	0	0	0	0	0	0	0	0	0	0	0	0	0	0	0	0	0	0	0	0	0	0	0	0	0	0	0
Acetomicrobium flavidum	0	0	0	0	0	0	0.379825	0.460605	0	0	0	0.523881	0	1.82898	0	0	0	0	0	0	0	0	0	0	0	0	1.32795	0	0	0	0	0	0	0	0	0	0	0	0	0	0	0	0	1.10061	0.980447	0.699943	0	0.843485	0
Acetomicrobium hydrogeniformans	0	0	0	0	0	0	0	0	0	0	0	0	0	0	0	0	0	0	0	0	0	0	0	0	0	0	0	0	0	0	0	0	0	0	0	0	0	0	0	0	0	0	0	0	0	0	0	0	0
Acetonema longum	0	0	0	0	0	0	0	0	0	0	0	0	0	0	0	0	0	0	0	0	0	0	1.01683	0.811631	0	0	0	0	0	0	0	0	0	0	0	0	0	0	0	0	0	0	0	0	0	0	0	0	0
Acholeplasma axanthum	0	0	0	0	0	0	0	0	0	0	0	0	0	0	0	0	0	0	0	0	0.487677	0	1.01683	0	0	0	0	0	0	0	0	0	0	0	0	0	0	0	0	0	0	0	0	0	0	0	0	0	0
Acholeplasma equifetale	0	0	0.459994	0	0	0	0	0	0	0	0	0	0	0	0	0	0	0	0	0	0	0	0	0	0	0	0	0	0	0	0	0	0	0	0	0	0	0	0	0	0	0	0	0	0	0	0	0	0
Acholeplasma granularum	0	0	0	0	0	0	0	0	0	0	0	0	0	0	0	0	0	0	0	0	0	0	0	0	0	0	0	0	0	0	0	0	0	0	0	0.901489	0	0	0	0	0	0	0	0	0	0	0	0	0
Acholeplasma hippikon	0	0	0	0	0	0	0	0	0	0	0	0	0	0	0	0	0	0	0	0.531404	0.487677	0	0	0	0	0	0	0	0	0	0	0	0	0	0	0	0	0	0	0	0	0	0	0	0	0	0	0	1.04952
Acholeplasma modicum	0	0	0.459994	0	0	0.549895	0	0	0	0	0	0	0	0	0	0	0	0	0	0	0	0	0	0	1.47106	0	0	0	0.463619	0	0	0	0	0	0	0	0	0	0	0	0	0	0	0	0	0	0	0	0
Acholeplasma multilocale	0	0	0	0	0	0	0	0	0	0	0	0	0	0	0	0	0	0	0	0	0	0	0	0	0	0	0	0	0	0	0	0	0	0	0	0	0	0	0	0	0	0	0	0	0	0	1.00457	0	0
Acholeplasma palmae	0	0	0	0	0	0	0	0	0	0	0	0	0	0	0	0	0	0	0	0	0	0	0	0	0	0	0	0	0	0	0	0	0	0	0	0	0	0	0	0	0	0	0	0	0	0	0	0	0
Achromobacter	0	0	0	0	0.402674	0	0	0	0	0	0	0	0	5.48693	0	0	0	0	0	0.531404	0	0	0	0	0	0	0	0	0	0	0	0	0	0	0	0	0	0	0	0	0	1.88462	0	3.30183	0	0	0	0	0
Achromobacter denitrificans	0	0	0	0	0	0	0	0	0	0	0	0	0	0	0	0	0	0	0	0	0	0	0	0	0	0	0	0	0	0	0	0	0.451766	0	0	0	0	0	0	0	0	0	0	0	0	0	0	0	0
Achromobacter insolitus	0	0	0	0	0	0	0	0	0	0	0	0	0	0	0	0	0	0	0	0	0	0	0	0	0	0	0	0	0	0	0	0	0	0	0	0	0	0	0	0	0	0	0	0	0	0	1.00457	0	0
Achromobacter piechaudii	0	0	0	0	0.402674	0	0	0	0	0	0	0	0	0	0	0	0	0	0.542799	0	0	0	0	0	0	0	0	0	0	0	0	0	0	0	0	0	0	0	0	0	0	0	0	0	0	0	0	0	0
Achromobacter ruhlandii	0	0	0	0	0	0	0	0	0	0	0	0	0	0	0	0	0	0	0	0	0	0	0	0	0	0	0	0	0	0	0	0	0	0	0	0	0	0	0	0	0	0	0	0	0	0	0	0	0
Achromobacter sp.	0.628806	0	0	0	0.402674	0	1.5193	0	1.51673	0	0	1.04776	1.00557	0	0	0	0	1.22212	0.542799	0	0.487677	0	0	0	0	0	0	0	0	0	0	0	0	1.01734	0	0	0	1.4546	0	0	0	0	0	1.10061	0	0	1.00457	0	0
Achromobacter xylosoxidans	0	0	0	0	0	0	0	0	0	0	1.50968	0	0	0	3.02435	2.02089	0	0	0	0	0	0	0	0	0	0	0	0	0	0	0	0	0	0	0	0	0	0	0	0	0	0	4.04178	1.10061	0	0	0	0	1.04952
Acidaminococcus	0	0	0	0	0	0	0	0	0	0	0	0	0	0	0	0	0	0	0	0	0	0	0	0	0	0	0	0	0	0	0	0	0	0	0	0	0	0	0	0	0	0	0	0	0	0	1.00457	0	0
Acidaminococcus fermentans	0	0	0	0	0	0	0	0	0	0.727393	0	0	0	0	0	0	0	0	0.542799	0	0.487677	2.1768	0	0	0	0	0	0	0.463619	0	0	0	0.451766	0	0	0	0	0	1.23989	0	0	0	0	0	0	0	0	0	1.04952
Acidaminococcus massiliensis	0	0	0	0	0	0	0	0	0	0	0	0	0	0	0	0	0	0	0	0	0	1.0884	0	0	0	0	0	0	0	0	0	0	0	0	0	0	0	0	0	0	0	0	0	0	0	0	0	0	0
Acidaminococcus timonensis	0	0	0	0	0	0	0	0.460605	0.505577	1.45479	0	0.523881	0	0	0	0	0	0	0	0	0	0	0	0.811631	0	0	0	0	0	0	0	0	0	0	0	0	1.36334	0	0	0	0	0	0	0	0	0	0	0	0
Acidibacillus ferrooxidans	15.7201	16.2267	18.8598	15.4703	23.7578	18.6964	14.0535	26.2545	21.7398	21.8218	9.05809	11.0015	20.1114	14.6318	16.6339	14.1462	13.0539	19.554	13.57	12.2223	17.5564	21.768	15.2524	21.914	29.4212	24.3383	18.5913	7.02477	16.2267	12.1253	28.4337	16.9877	14.4565	30.5201	27.9587	13.5223	12.2701	18.9098	17.3585	28.6352	16.9147	5.65387	8.08356	7.70426	18.6285	21.6982	4.01826	26.148	19.9409
Acidiferrobacter thiooxydans	0	0	0.459994	0	0	0	0.379825	0	0	0	0	0	0	0	0	0	0	0	0	0	0	0	0	0	0	0	0	0	0	0	0	0	0.451766	0	0.931957	0	0	0	0	0	0	0	0	0	0	0	0	0	0
Acidihalobacter ferrooxidans	0	0	0	0	0	0	0	0	0	0	0	0	0	0	0	0	0	0	0	0	0	0	0	0	0	0	0	0	0	0	0	0	0	0	0	0	0	0	0	0	0	0	0	0	0	0	0	0	0
Acidihalobacter prosperus	0	0	0	0.644595	0.402674	0	0	0	0	0	0	0	0	0	0	0	0.522156	0	0	0	0	1.0884	0	0	0	0	0	0	0	0	0	0	0	0	0	0	0	0	0	0	0	0	0	0	0	0	0	0.843485	0
Acidimicrobium ferrooxidans	0	0	0	0	0	0	0	0	0	0	0	0	0	0	0	0	0	0	0	0	0	0	0	0	0	0	0	0	0	0	0	0	0	0	0	0	0	0	0	0	0	0	0	0	0	0	0	0	0
Acidiphilium	1.25761	4.47632	0.919989	3.86757	0	1.64969	1.89913	1.84242	2.02231	0	0	1.57164	2.01114	0	0	2.02089	0.522156	0.611062	0.542799	1.06281	0.975355	3.2652	2.03366	2.43489	2.94212	0	1.32795	0	1.85448	0	0.661249	0	1.80706	0	0	0.901489	1.36334	2.90921	1.23989	1.33187	1.12765	0	0	1.10061	0.980447	0.699943	0	0.843485	0
Acidiphilium multivorum	0	0	0	0	0	0	0.379825	0	0	0	0	0	0	0	0	0	0	0	0	0	0	0	0	0	0	0	0	0	0	0	0	0	0.451766	0	0	0	0	0	0	0	0	0	0	0	0	0	0	0	0
Acidiphilium sp.	0	0	0	0	0	0	0.379825	0	1.01115	0	0	0	0	0	0	0	0	0	0	0	0	0	2.03366	0	0	0	0	0	0	0	0	0	0	0	0	0	0	0	0	0	0	0	0	0	0	0	0	0	0
Acidipropionibacterium acidipropionici	1.88642	0	0.459994	0	0	0	0	0	0	0	0	0	0	0	0	0	0	0	0	0	0	0	0	0	0	0	0	0	0	0	0	0	0	0	0	0	0	0	0	0	0	0	0	1.10061	0	0	0	0	1.04952
Acidipropionibacterium jensenii	0	0	0	0	0	0	0	0	0	0	0	0	0	0	0	0	0	0	0	0	0	0	0	0	0	0	0	0	0	0	0	0	0	0	0	0	0	0	0	0	0	0	0	0	0	0	0	0	0
Acidipropionibacterium thoenii	0	0	0	0	0	0	0	0	0.505577	0	0	0	0	0	0	0	0	0	0.542799	0	0	0	0	0	0	0	0	0	0.463619	0	0	0	0	0	0	0	0	0	0	0	0	0	0	0	0	0	0	0	0
Acidisphaera rubrifaciens	0	0	0	0	0	0	0	0.460605	0.505577	0	0	0.523881	0	0	0	0	0	0	0.542799	0	0	0	0	0	1.47106	0	0	0	0	0	0	0	0	0	0	0	0	0	0	0	0	0	0	0	0	0	0	0	0
Acidithiobacillus	0	0	0.919989	0	0	0	0	0	0	0	0	0	0	0	0	0	0	0	0	0	0	0	0	0	0	0	0	0	0	0	0	0	0	0	0	0	0	0	0	0	0	0	0	0	0	0	0	0	0
Acidithiobacillus albertensis	0	0	0	0	0	0	0	0	0	0	0	0	0	0	0	0	0	0	0	0	0	0	0	0	0	0	0	0	0	0	0	0	0	1.01734	0	0	0	0	0	0	0	0	0	0	0	0	0	0	0
Acidithiobacillus caldus	0.628806	0	0	0	0	0	0	0	0	0	0	0.523881	0	3.65795	1.51217	0	0	0	0	0.531404	0	0	0	0	0	0	0	0	0	0	0	0	0.451766	0	0	0	0	0	1.23989	0	0	1.88462	0	0	0	0	0	0	0
Acidithiobacillus ferrivorans	0	0	0	0	0	0	0	0	0	0	0	0.523881	0	1.82898	1.51217	0	0.522156	0	0	0	0	0	0	0	0	0	0	0	0	0	0	0	0	0	0	0	0	0	0	0	0	0	0	0	0	0	0	0	0
Acidithiobacillus ferrooxidans	0	0	0	0	0	0.549895	0	0	0	0	0	0	0	0	0	0	0	0	0	0.531404	0	0	0	0	0	0	0	0	0	0	0	0	0	0	0	0	0	0	0	0	0	0	0	0	0	0	0	0	0
Acidithiobacillus thiooxidans	0.628806	0	0	0	0.402674	0	0	0	0	0	0	0	0	0	0	0	0	0	0	0	0	0	0	0	0	0	0	0	0	0	0	0	0	0	0	0	0	0	0	0	0	0	0	0	0	0	0	0	0
Acidithrix ferrooxidans	0	0	0	0	0	0	0	0	0	0	0	0	0	0	0	0	0	0	1.0856	0.531404	0	0	0	0	0	0	0	0	0	0	0	0	0	0	0	0	0	0	0	0	0	0	0	0	0	0	0	0	0
Acidobacteria bacterium	0	0	0	0	0	0	0	0	0	0	0	0	0	0	0	0	0	0	0	0	0	0	0	0	0	0	0	0	0	0	0	0	0	0	0	0	0	0	0	0	0	0	0	0	0	0	0	0	0
Acidobacteriaceae bacterium	0	0.55954	0.459994	0	0.805348	0.549895	0.379825	0.460605	0.505577	0.727393	0	0.523881	1.00557	1.82898	1.51217	2.02089	0	0.611062	1.0856	0.531404	0.975355	0	0	0	0	1.10629	0	2.80991	0.463619	2.02089	0	0	0	0	0	1.80298	1.36334	0	0	0	0	0	0	1.10061	0	0	1.00457	0	0
Acidobacterium ailaaui	0	0	0	0	0	0	0	0	0	0	0	0.523881	0	0	0	0	0	0	0	0	0	0	0	0	0	0	0	0	0.463619	0	0	1.30675	0	0	0	0	0	0	0	0	0	0	0	0	0	0.699943	0	0	0
Acidobacterium capsulatum	0.628806	0	0	0	0	0	0	0	0	0	0	0	0	1.82898	0	0	0	0	0	0	0.487677	0	0	0	0	0	1.32795	0	0	0	0.661249	2.6135	0	0	0	0	0	0	0	0	0	0	0	0	0	0	0	0	0
Acidocella	0	0	0	0.644595	0.402674	0	0	0	0	0	0	0	0	0	0	0	0	0	0.542799	0	0	0	1.01683	0.811631	0	0	0	1.40495	0	0	0	0	0	0	0	0	0	0	0	0	0	0	0	0	0.980447	0	0	0	0
Acidocella aminolytica	0	0	0	1.28919	0	0	0	0	0.505577	0.727393	0	0	0	0	0	4.04178	0	0	0.542799	0	0	0	0	0	0	0	0	0	0	0	0	0	0	0	0	0	0	1.4546	0	0	0	0	0	0	0	0	0	0	0
Acidocella facilis	0	0	0	0	0.402674	0	0	0	0	0	0	0	0	0	0	0	0	0	0	0	0	0	0	0	0	0	0	0	0	0	0	0	0	0	0	0	0	0	0	0	0	0	0	0	0	0	0	0	0
Acidocella sp.	0	0	0	0	0	0	0	0.460605	0	0	0	0	0	0	0	0	0	0.611062	0	0	0	0	0	0	0	0	0	0	0	0	0	0	0	0	0	0	0	0	0	0	0	0	0	0	0	0	0	0.843485	0
Acidovorax	0	0	0.459994	0	0	0	0	0	0	0	0	0	0	0	0	0	0	0	0	0	0	1.0884	0	0	0	0	0	0	0	2.02089	0	0	0	0	0	0	0	0	0	0	0	0	0	1.10061	0	0	0	0	0
Acidovorax avenae	0	0	0	0	0	0	0	0	0	0.727393	0	0	1.00557	1.82898	0	2.02089	0	0	0	0	0	0	0	0	0	0	0	1.40495	0	0	0.661249	0	0	0	0	0	0	0	1.23989	0	1.12765	1.88462	0	0	0	0	1.00457	0	0
Acidovorax caeni	0	0	0	0	0	0	0	0	0	0	0	0	0	0	0	0	0	0	0	0	0	0	0	0	0	0	0	0	0	0	0	0	0	0	0	0	0	0	0	0	0	0	0	0	0	0	0	0	0
Acidovorax citrulli	0	0	0	0	0	0	0	0	0	0	0	0.523881	0	0	0	0	0	0	0	0	0	0	0	0	0	0	0	0	0.463619	0	0	0	0	0	0	0	0	0	0	0	1.12765	0	0	0	0.980447	0	0	0	0
Acidovorax delafieldii	0	0	0	0	0	0	0	0	0	0	0	0	0	1.82898	0	0	0	0	0	0	0	0	0	0	0	0	0	0	0	0	0	0	0	0	0	0	0	0	0	0	0	0	2.02089	0	0.980447	0.699943	1.00457	0	0
Acidovorax radicis	0	0	0	0	0	0	0	0	0	0	0	0	0	0	0	0	0	0	0	0	0	0	0	0	0	0	0	0	0	0	0	0	0	0	0	0	0	0	0	0	0	0	0	0	0	0.699943	0	0	0
Acidovorax sp.	0.628806	0.55954	1.83998	0	0.805348	0	0	0.92121	1.51673	0	3.01936	0.523881	0	0	1.51217	2.02089	0	0	0	0	0.487677	0	2.03366	0	0	0	0	0	0.463619	0	0	0	0	0	0	0	0	0	0	0	0	0	2.02089	1.10061	0	0	2.00913	0	0
Acidovorax temperans	0	0	0	0	0	0	0	0	0	0	0	0	0	0	0	0	0	0	0	0	0	0	0	0	0	0	0	0	0	0	0	0	0	0	0	0	0	0	0	0	0	0	0	0	0	0	0	0	0
Acinetobacter	1.25761	1.11908	1.37998	0	0	0	0	0	0	0.727393	1.50968	0	0	0	1.51217	0	0.522156	0.611062	0	0.531404	0	0	0	0	1.47106	0	0	0	0.927238	0	0	1.30675	0	0	0	0.901489	0	0	0	0	2.25529	5.65387	0	1.10061	0	0.699943	0	0	0
Acinetobacter apis	0	0	0	0	0	0	0	0	0	0	0	0	0	0	0	0	0	0	0.542799	0	0	0	0	0	0	0	0	0	0	2.02089	0	0	0	0	0	0	0	0	0	0	0	0	0	0	0	0	0	0	0
Acinetobacter baumannii	973.391	857.216	1079.61	1346.56	820.247	980.463	1021.35	897.259	1007.61	882.328	41141.9	983.324	3678.37	2145.39	1719.34	2396.78	936.225	991.142	923.843	929.958	890.011	1130.85	939.551	912.273	1118	934.812	879.104	1035.45	860.013	1792.53	895.332	3980.36	788.331	996.99	972.031	1659.64	1056.59	1163.68	949.756	1069.49	798.373	1880.85	3597.18	1639.91	1128.49	859.531	1419.45	1114.24	1892.29
Acinetobacter bereziniae	0	0	0	0	0	0	0	0	0	0	0	0	0	0	0	0	0	0	0	0	0	0	0	0	0	0	0	0	0	0	0	0	0.451766	0	0	0	0	0	0	0	0	0	0	0	0	0	0	0	0
Acinetobacter bohemicus	0	0.55954	0	0	0.805348	0	0	0.460605	0	0	0	0	0	0	0	0	0	0	0	0	0	0	0	0	1.47106	0	0	0	0	0	0	0	0	0	0	0	0	0	0	0	0	1.88462	0	0	0	0	0	0	0
Acinetobacter calcoaceticus	0	0.55954	0	0	0	0	0	0	0	0	0	0	0	0	0	0	0	0	0	0	0	0	0	0	0	0	0	0	0	0	0	0	0	0	0	0	0	0	0	0	0	0	0	0	0	0	0	0	0
Acinetobacter calcoaceticusbaumannii	0	0	0	0	0	0	0	0	0	0	0	0	0	0	0	0	0	0	0	0	0	0	0	0	0	0	0	1.40495	0	0	0	0	0	0	0	0.901489	0	0	0	0	0	1.88462	0	0	0	0	0	0	0
Acinetobacter celticus	0	0	0	0	0	0	0	0	0	0	0	0	0	0	0	0	0	0	0	0	0	0	0	0	0	0	0	0	0	0	0	0	0.903531	0	0	0	0	0	0	0	0	0	0	0	0	0	0	0	0
Acinetobacter defluvii	0	0	0	0	0	0	0	0	0	0	0	0	0	0	0	0	0	0	0	0	0	0	0	0	0	0	0	0	0	2.02089	0	0	0	0	0	0	0	0	0	0	0	0	0	0	0	0	0	0	0
Acinetobacter dijkshoorniae	0	0	0	0	0	1.09979	0	0	0	0	0	0	0	0	0	0	0	0	0	0	0	0	0	0	0	0	0	1.40495	0	0	0	0	0	0	0	0	0	0	0	0	0	0	0	1.10061	0	0	0	0	0
Acinetobacter equi	0	0	0	0	0	0	0	0	0	0	0	0	0	0	0	0	0	0	0	0	0	0	0	0	0	0	0	0	0	0	0	0	0	0	0	0	0	0	0	0	0	0	0	0	0	0	0	0	0
Acinetobacter gandensis	0	0	0	0	0	0	0	0	0	0	0	0	0	0	1.51217	0	0	0	0	0	0	0	0	0	0	0	0	0	0	0	0	0	0	0	0	0	0	0	0	0	0	0	0	0	0	0	0	0	0
Acinetobacter genomosp.	0	0	0	0	0.402674	0	0	0	0	0	0	0	0	0	0	0	0	0	0	0	0	0	0	0	0	0	0	0	0	0	0	0	0	0	0	0	0	0	0	0	0	0	0	0	0	0	0	0	0
Acinetobacter gerneri	0	0	0	0	0	0	0	0	0	0	0	0	0	0	0	0	0	0	0	0	0	0	0	0	0	0	1.32795	0	0	0	0	0	0	0	0	0	0	0	0	0	0	0	2.02089	0	0	0	0	0	0
Acinetobacter guillouiae	0	0	0	0	0	0	0	0	0	0	0	0	1.00557	0	0	0	0	0	0	0	0	0	0	0	0	0	0	0	0	0	0	0	0	0	0	0	0	0	0	0	0	0	4.04178	1.10061	0	0	0	0	0
Acinetobacter gyllenbergii	0	0	0	0	0	0	0	0	0.505577	0	0	0	0	0	0	0	0	0	0	0	0	1.0884	0	0	0	0	0	0	0	0	0	0	0	0	0	0	0	0	0	0	0	0	0	0	0	0	0	0	0
Acinetobacter haemolyticus	0	0.55954	0	0	0	0	0.379825	0.460605	0	0	1.50968	0	1.00557	0	0	0	0	0	0.542799	0	0	0	0	0	0	0	0	0	0	0	0	0	0	0	0	0	0	0	0	0	0	0	0	0	0	0	0	0	0
Acinetobacter harbinensis	0	0	0	0	0	0	0	0	0	0	0	0	0	0	0	0	0	0	0	0	0	0	0	0	0	0	1.32795	0	0	0	0	0	0	0	0	0	0	0	0	0	0	0	0	0	0	0	0	0	0
Acinetobacter idrijaensis	257.81	173.458	120.979	111.515	92.6151	57.1891	152.69	277.284	51.0633	47.2805	212.865	203.266	136.757	455.415	178.436	149.546	195.286	126.49	178.038	18.0677	62.4227	38.094	135.238	19.4791	35.3054	29.8697	35.8547	50.5783	109.414	228.361	42.9812	160.73	21.6847	42.7281	42.87	190.214	73.6204	59.6387	26.0377	17.3143	37.2123	190.347	38.3969	212.418	56.8659	54.5956	327.489	32.8959	19.9409
Acinetobacter indicus	0	0	0	0	0	0	0	0	0	0	0	0	0	0	0	0	0	0	0	0.531404	0	0	0	0	0	0	0	0	0	0	0	0	0	0	0	0	0	0	0	0	0	1.88462	0	0	0	0	0	0	0
Acinetobacter johnsonii	0	0	0	0	0	0	0	0	0	0	0	0	0	0	0	0	0	0	0	0	0	0	0	0	0	0	0	0	0	0	0	0	0	0	0	0.901489	0	0	0	0	0	1.88462	0	3.30183	0	0	0	0	1.04952
Acinetobacter junii	0	0.55954	0.919989	0	0	2.19958	0.759651	0.92121	0	0.727393	1.50968	0	0	3.65795	0	0	1.04431	0	0	0	0.975355	0	0	0	0	0	0	0	0	0	0	0	0	0	0	0.901489	0	0	0	0	0	0	0	0	0	0	0	0	0
Acinetobacter lactucae	0	0	0	0	0	0	0	0	0	0	0	0	0	0	0	0	0	0	0.542799	0	0	0	0	0	0	0	0	0	0	0	0	0	0	0	0	0	0	0	0	0	0	0	0	0	0	0	0	0	0
Acinetobacter larvae	0.628806	0	0	0.644595	0	0	0	0	0	0	0	0	0	0	0	0	0	0	0	0	0	0	0	0	0	0	1.32795	1.40495	0	0	0.661249	0	0	0	0	0	0	0	0	0	0	0	0	0	0	0	0	0	0
Acinetobacter lwoffii	0	0	0.919989	0	0	0.549895	0	0	0	0	1.50968	0	0	0	0	0	0	0	0	0	0	0	0	0	0	0	0	0	0	0	0	0	0.451766	0	0	0	0	0	1.23989	0	0	0	0	0	0	0	0	0	0
Acinetobacter nectaris	0	0	0	0	0	0	0	0	0	0	0	0	0	0	0	0	0	0	0	0	0	0	0	0	0	0	0	0	0	0	0	0	0	0	0	0	0	0	0	0	0	0	0	0	0	0	0	0	0
Acinetobacter nosocomialis	0	0	0	0	0.402674	0	0	0	0	0	0	0	0	0	0	0	0	0	0	0	0	0	0	0	0	0	0	0	0	0	0	0	0	0	0	0	0	0	0	0	0	0	0	0	0	0	0	0	0
Acinetobacter parvus	0	0	0	0	0	0	0	0	0	0	0	0	0	0	0	0	0	0	0	0	0	0	0	0	0	0	0	0	0	0	0	0	0	0	0	0	0	1.4546	0	0	0	1.88462	0	2.20122	0	0	0	0	0
Acinetobacter pittii	0.628806	0	0	0	0	0	0	0	0	0	0	0	0	0	0	0	0	0	0	0	0	0	0	0	0	0	0	0	0.463619	0	0.661249	0	0	0	0.931957	0	0	0	0	0	1.12765	0	0	0	0	0	1.00457	2.53046	0
Acinetobacter qingfengensis	0	0	0	0	0	0	0	0	0	0	0	0	0	0	0	0	0	0	0	0	0	0	0	0	0	0	0	0	0	0	0	0	0	0	0	0	0	0	0	0	0	0	0	0	0	0	1.00457	0	0
Acinetobacter radioresistens	0	0	0	0	0	0	0	0	0	0	0	0	0	0	0	0	0	0	0	0	0	0	0	0	0	0	0	0	0	0	0	0	0	0	0	0	0	0	0	0	0	0	0	0	0	0	0	0	1.04952
Acinetobacter rudis	0	0	0	0	0	0	0	0	0	0	0	0	0	0	0	0	0.522156	0	0	0	0	0	0	0	0	0	0	0	0	0	0	0	0	0	0	0	0	0	0	0	0	0	0	0	0	0	0	0	0
Acinetobacter seifertii	0	0	0	0	0	0	0	0	0	0	0	0	0	0	0	0	0	0	0	0	0	0	0	0	0	0	0	0	0	0	0	0	0	0	0	0	0	0	0	0	0	0	0	0	0	0	0	0	0
Acinetobacter sp.	1.88642	0	1.37998	0	0.402674	0.549895	0	0	0.505577	0.727393	3.01936	0.523881	0	7.3159	0	4.04178	0.522156	0.611062	1.0856	0.531404	0	0	2.03366	0.811631	0	0	2.6559	0	0	0	0.661249	0	0.903531	0	0.931957	0.901489	1.36334	0	0	0.665936	1.12765	3.76925	2.02089	20.9116	1.96089	0	5.02283	0	0
Acinetobacter tandoii	0	0	0	0	0	0	0	0	0	0	0	0	0	0	0	0	0	0	0	0	0	0	0	0	0	0	0	0	0	0	0	0	0	0	0	0	0	0	0	0	0	0	0	0	0	0	0	0	0
Acinetobacter tjernbergiae	0	0	0	0	0	0	0	0	0	0	0	0	0	0	0	0	0	0	0	0	0	0	0	0	0	0	0	0	0	0	0	0	0	0	0	0	0	0	0	0	0	0	0	0	0	0	0	0	0
Acinetobacter towneri	0	0	0	0	0	0	0	0	0	0	0	0	1.00557	0	1.51217	0	0	0	0	0	0	0	0	0	0	0	0	0	0	0	0	0	0	0	0	0	0	0	0	0	0	0	0	1.10061	0	0	0	0	0
Acinetobacter ursingii	0	0	0	0	0	0	0	0	0	0	0	0	0	0	0	0	0	0	0	0	0	0	0	0	0	0	0	0	0	0	0	0	0	0	0	0	0	0	0	0	0	0	0	0	0	0	0	0	0
Acinetobacter venetianus	0	0	0.919989	0	0	0.549895	0	0	0	0	0	0	0	0	0	0	0.522156	0	0	0.531404	0	0	0	0	1.47106	0	0	0	0	0	0	0	0	0	0	0	0	0	0	0	1.12765	0	0	0	0	0	0	0	0
Actibacterium atlanticum	0	0	0	0	0	0	0	0	0	0	0	0	1.00557	0	0	0	0	0	0	0	0	0	0	0	0	0	0	0	0.463619	0	0	0	0	0	0	0	0	0	0	0	0	0	0	0	0	0	0	0	0
Actinoalloteichus	0	0	0	0	0	0	0	0	0	0	0	0.523881	0	0	0	0	0	0	0	0	0	0	0	0	0	0	0	0	0	0	0	0	0	0	0	0	0	0	0	0	0	0	0	0	0	0	0	0	0
Actinoalloteichus cyanogriseus	0	0	0	0	0	0	0	0	0	0	0	0	0	0	0	0	0	0	0	0	0	0	0	0	0	0	0	0	0	0	0	0	0	0	0	0	0	0	0	0	0	1.88462	0	0	0	0	0	0	0
Actinoalloteichus hymeniacidonis	0	0	0	0	0	0	0	0	0	0	0	0	0	0	0	0	0	0	0	0	0	0	0	0	0	0	0	0	0	0	0	0	0	0	0	0	1.36334	0	0	0	0	0	0	0	0	0	0	0	0
Actinobacillus capsulatus	0	0	0	0	0	0	0	0	0	0	0	0	0	0	0	0	0	0	0	0	0	0	0	0	0	0	0	0	0	0	0	0	0	0	0	0	0	0	0	0	0	0	0	1.10061	0	0	0	0	0
Actinobacillus minor	0	0	0	0	0	0	0.759651	0	0	0	0	0	0	0	0	0	0.522156	0	0	0	0	0	0	0	0	0	0	0	0	0	0	0	0	0	0	0	0	0	0	0	0	0	0	1.10061	0	0	0	0	0
Actinobacillus pleuropneumoniae	0	0	0	0	0	0	0	0	0	0	0	0	0	0	0	0	0	0	0	0	0	0	0	0	0	1.10629	0	0	0	0	0	0	0	0	0	0	0	1.4546	0	0	0	0	0	0	0	0	1.00457	0	0
Actinobacillus succinogenes	0	0	0	0	0	0	0	0	0	0	0	0	0	0	0	0	0	0	0	0	0	0	0	0	0	0	0	0	0	0	0	0	0	0	0	0	0	0	0	0	0	0	0	0	0	0	0	0	0
Actinobacillus suis	0	0	0	0	0	0	0	0	0	0	0	0	0	0	0	0	0	0	0	0	0	0	0	0	0	0	0	0	0	0	0	0	0	0	0	0	0	0	0	0	0	0	0	0	0	0	0	0.843485	0
Actinobacillus ureae	0	0	0	0	0	0	0	0	0	0	0	0	0	0	0	0	0	0	0	0	0	0	0	0	0	0	0	0	0	0	0	0	0	0	0	0	0	0	0	0	0	0	0	0	0	0	0	0	0
Actinobacteria	0	0	0	0	0.402674	0	1.13948	0	0	0	0	0	0	0	0	0	0	0	0	0	0	0	0	0	0	0	2.6559	0	0	0	0	0	0	0	0	0	0	0	0	0	0	0	2.02089	0	0	0	0	0	0
Actinobacteria bacterium	0.628806	0	0	0	0.805348	0.549895	0	0.460605	1.01115	0.727393	1.50968	0	0	0	0	0	0.522156	0	0	1.06281	0	0	0	0	0	0	1.32795	0	0	2.02089	0	0	0	1.01734	0	0	0	0	0	0	0	0	0	0	0	0	0	0	0
actinobacterium LLX17	0	0	0.459994	0	0	0	0	0	0	0	0	0	0	0	0	0	0	0	0	0	0	0	0	0	0	0	0	0	0	0	0	0	0	0	0	0	0	0	0	0	0	0	0	0	0	0	0	0	0
Actinobaculum massiliense	0	0	0	0	0	0	0	0	0	0	0	0	0	1.82898	0	0	0	0	0	0	0	0	0	0	0	0	0	1.40495	0	0	0	0	0	0	0	0	0	0	0	0	0	0	0	0	0	0	0	0	0
Actinobaculum sp.	0	0	0	0	0.805348	0	0	0	0	0	0	0	0	0	0	0	0	0	0	1.06281	0	0	0	0	0	0	0	0	0	0	0.661249	0	0	0	0	0	0	0	0	0	0	0	0	0	0	0	0	0	0
Actinobaculum suis	0	0	0	0	0	0	0	0	0	0	0	0	1.00557	0	0	0	0	0	0	0	0	0	0	0	0	0	0	0	0	0	0	0	0	0	0	0	0	0	1.23989	0	0	0	0	0	0	0	0	0	0
Actinocatenispora sera	0	0	0	0	0	0	0	0	0	0	0	0.523881	0	0	0	0	0	0	0	0	0	0	0	0	0	0	0	1.40495	0	0	0	1.30675	0	0	0	0	0	0	0	0	0	0	0	0	0	0	0	0	0
Actinokineospora bangkokensis	0	0	0	0	0	0	0	0	0	0	0	0	0	0	0	0	0	0	0	0	0	0	0	0	0	0	0	0	0.463619	0	0	0	0	0	0	0	0	0	0	0	0	0	0	0	0	0	0	0	0
Actinokineospora enzanensis	0	0	0	0	0	0	0	0	0	0	0	0	0	0	0	0	0	0	0	0	0.487677	0	0	0	0	0	0	0	0	0	0	0	0	0	0	0	0	0	0	0	0	0	0	0	0	0	0	0	0
Actinokineospora inagensis	0	0	0	0	0	0	0	0	0	0	0	0	0	0	0	0	0	0	0	0	0	0	0	0	0	0	0	0	0	0	0	0	0	0	0	0	0	0	0	0	0	0	0	0	0	0	0	0	0
Actinokineospora spheciospongiae	0	0	0	0	0	0	0	0	0	0	0	0	0	0	0	0	0	0	0	0	0	0	0	0	0	0	0	0	0	0	0	0	0	0	0	0	0	0	0	0	0	0	0	0	0	0	0	0	0
Actinomadura atramentaria	0	0	0	0	0	0	0.379825	0	0	0	0	0	0	1.82898	0	0	0	0	0	0	0	0	1.01683	0	0	0	0	0	0	0	0	0	0	0	0	0	0	0	0	0	0	0	0	0	0	0.699943	0	0	1.04952
Actinomadura chibensis	0	0	0	0	0	0	0	0	0	0	0	0	0	0	0	0	0	0	0	0	0	1.0884	0	0	0	0	0	0	0	0	0	0	0	0	0	0	0	0	0	0	0	0	0	0	0	0	0	0	0
Actinomadura flavalba	0	0	0	0	0	0	0	0	0	0	0	0	0	0	0	0	0	0	0	0	0	0	0	0	0	0	0	0	0	0	0	0	0	0	0	0	0	0	0	0	0	0	0	0	0	0	0	0	1.04952
Actinomadura formosensis	0	0	0	0	0	0.549895	0	0	0	0	0	0	0	0	0	0	0	0	0	0	0	0	1.01683	0	0	0	0	0	0	2.02089	0	0	0	0	0	0	1.36334	0	0	0	0	1.88462	0	0	0.980447	0	0	0	0
Actinomadura hibisca	0	0	0	0	0	0	0	0	0	0	0	0	0	0	0	0	0	0	0	0	0	0	0	0	0	0	0	1.40495	0	0	0	0	0	0	0	0	0	0	0	0	0	0	0	0	0	0	1.00457	0	0
Actinomadura kijaniata	0	0	0	0	0	0	0	0	0	0	0	0	0	0	0	0	0	0	0	0	0	0	0	0	0	0	0	0	0	0	0	0	0	0	0	0	0	0	0	0	0	0	0	1.10061	0	0	0	0	0
Actinomadura latina	0	0	0	0	0	0	0	0	0	0	0	0	0	0	0	0	0	0	0	0	0	0	0	0	0	0	0	1.40495	0	0	0	0	0	0	0	0	0	0	0	0	0	0	0	0	0	0	0	0.843485	0
Actinomadura macra	0	0	0	0	0	0	0	0	0	0	0	0	0	0	0	0	0	0	0	0	0	0	0	0	0	0	0	0	0	0	0	0	0	0	0	0	0	0	0	0	0	0	0	0	0	0	0	0	0
Actinomadura madurae	0	0.55954	0	0	0	0	0	0	0	0	0	0	0	0	0	0	0	0	0	0	0	0	0	0	0	0	0	0	0	0	0	0	0	0	0	0	0	0	0	0	0	0	0	0	0	0	0	0	0
Actinomadura oligospora	0.628806	0	0	0.644595	0	0	0	0	0	0	0	0	0	0	0	0	0	0	0	0	0	0	0	0	0	0	1.32795	0	0	0	0	0	0	0	0	0	0	0	0	0	0	0	0	1.10061	0	0	0	0	0
Actinomadura rifamycini	0.628806	0	0.459994	0	0	0	0	0.460605	0	0	0	0	0	0	0	0	0	0.611062	0.542799	0	0.487677	0	0	0	0	1.10629	0	0	0	0	0	0	0	0	0	0	0	0	0	0	0	0	0	0	0	0	0	0	0
Actinomadura rubrobrunea	0	0	0.459994	0	0.402674	0	0	0	0	0	0	0	0	0	0	0	0	0	0	0	0	0	0	0	0	1.10629	0	1.40495	0	0	0	0	0	0	0	0	0	0	0	0	0	0	0	0	0	0	0	0	1.04952
Actinomadura sp.	0	0	0	0	0	0	0	0	0.505577	0	0	0	0	0	0	0	0	0	0	0	0	0	0	0	0	0	0	0	0	0	0	0	0	0	0	0	0	0	0	0	0	0	0	0	0	0	0	0	0
Actinomyces	1.25761	0	0.459994	0	0	0	0	0	0	0	0	0	0	0	0	0	0	0	0	0	0	0	0	0	0	0	0	1.40495	0	2.02089	0	0	0	0	0	0	0	0	0	0	0	0	0	1.10061	0.980447	0	0	0	0
Actinomyces cardiffensis	0	0	0.459994	0	0.402674	0	0	0	0	0	0	0	0	0	0	0	0	0	0	0	0	0	0	0	0	0	0	0	0	0	0	0	0	0	0	0	0	0	0	0	0	0	0	0	0	0	0	0	0
Actinomyces coleocanis	0	0	0	0	0	0	0	0	0	0	0	0	0	0	0	0	0	0	0	0	0	0	0	0	1.47106	0	0	0	0	0	0	0	0	0	0	0	0	0	0	0	0	0	0	0	0	0	0	0	0
Actinomyces dentalis	0	0	0	1.28919	0	0.549895	0.379825	0	0	0	0	0	0	0	0	0	0	0	0	0	0	0	0	0	0	0	0	0	0.463619	0	0	0	0	0	0	0.901489	0	0	0	0	0	0	0	0	0	0	0	0	0
Actinomyces gerencseriae	0.628806	0	0	1.28919	0	0	0	0	0.505577	0	0	0	0	0	0	0	0	0	0	0	0	0	1.01683	0	0	0	0	0	0	0	0	0	0	0	0	0	0	0	0	0	0	0	0	0	0	0	0	0	0
Actinomyces graevenitzii	0	0	0.459994	0	0.402674	0	0	0	0.505577	0	0	0.523881	0	0	0	0	0.522156	0	0	0	0.487677	0	0	0	0	0	0	0	0	0	0	0	0	0	0	0	0	0	0	0.665936	0	0	0	0	0	0	0	0.843485	0
Actinomyces hordeovulneris	0	0	0	0	0	0	0	0	0	0	0	0	0	0	0	0	0	0	0	0	0.487677	0	0	0	0	0	0	0	0	0	0	0	0	0	0	0	0	0	0	0	0	0	0	0	0	0	0	0	0
Actinomyces ihumii	0	0	0.919989	0	0	0	0	0	0	0	0	0	0	0	0	0	0	0	0	0	0	0	0	0	0	0	0	0	0	0	0	0	0	0	0	0	0	0	0	0	0	0	0	0	0	0	0	0	0
Actinomyces israelii	0	0	0	0	0	0	0	0	0	0	0	0	0	0	0	0	0	0	0	0	0	0	0	0	0	0	0	0	0	0	0	0	0	0	0	0	0	0	0	0	0	0	0	0	0	0	0	0	0
Actinomyces johnsonii	0.628806	0.55954	0	0	0	0	0	0	0	0	0	0	0	0	0	0	0	0	0	0	0	0	0	0	0	0	0	0	0	0	0	0	0	0	0	0	0	0	0	0	0	0	0	0	0	0	0	0	0
Actinomyces liubingyangii	0	0	0	0	0	0	0	0	0	0	0	0	0	0	0	0	0	0	0	0	0	0	0	0	0	0	0	0	0.463619	0	0	0	0	0	0	0	0	0	0	0	0	0	0	0	0	0	0	0	0
Actinomyces marimammalium	0	0	0	0	0	0	0	0	0	0	0	0	0	0	0	0	0	0	0	0	0	0	0	0	0	0	0	0	0	0	0	0	0	0	0	0	0	0	0	0	0	0	0	0	0	0	1.00457	0	0
Actinomyces massiliensis	0	0	0	1.93379	0	0	0	0	0	0	0	0	0	1.82898	0	0	1.04431	0	0	0	0	0	0	0	0	0	0	0	0	0	0	0	0	0	0	0	0	0	0	0	0	0	0	1.10061	0	0	0	0	0
Actinomyces naeslundii	1.88642	0.55954	0.919989	1.28919	0	0	0	0	0	0	0	0	0	0	0	0	0	0	0	0	0	0	0	0	0	0	0	0	0	0	0	0	0	0	0	0	0	0	0	0	0	0	0	2.20122	0	0	0	0	0
Actinomyces nasicola	0	0	0	0.644595	0	0	0	0	0	0	0	0	0	0	0	0	0	0	0	0	0	0	0	0	0	0	0	0	0	0	0	0	0	0	0	0	0	0	0	0	0	0	0	0	0	0	0	0	0
Actinomyces odontolyticus	0.628806	0	0	0	0	0	0	0	0	0	0	0	0	0	0	0	0	0	0	0	0	0	0	0	0	0	1.32795	0	0	0	0	0	0	0	0	0	0	0	1.23989	0	0	0	0	1.10061	0	0	1.00457	0	0
Actinomyces oris	10.0609	1.11908	1.37998	5.15676	0	0.549895	0	0.92121	0	0	0	0	0	0	0	0	0	0	0	0	0.487677	0	0	0	0	0	0	1.40495	0	0	0	0	0	0	0	0	0	0	0	0	0	0	0	8.80487	0	0	0	0	0
Actinomyces polynesiensis	0	0	0	0	0	0	0	0	0	0	0	0.523881	0	0	0	0	0	0	0	0.531404	0	0	0	0	0	0	0	0	0	0	0	0	0	0	0	0	0	0	0	0	0	0	0	0	0	0	0	0	0
Actinomyces provencensis	0	0	0.459994	0	0	0	0	0	0	0	0	0	0	0	0	0	0	0	0	0	0.487677	0	0	0	0	0	0	0	0	0	0	0	0	0	0	0	0	0	0	0	0	0	0	1.10061	0	0	0	0	0
Actinomyces radicidentis	0	0	0	0	0	0	0	0	0	0	0	0	0	0	0	0	0	0	0	0	0	0	0	0	0	0	0	0	0	0	0	0	0	0	0	0	0	0	0	0	0	0	0	0	0	0	1.00457	0	0
Actinomyces slackii	1.25761	0	0	0	0	0	0	0	0	0	0	0	0	0	0	0	0	0	0	0	0	0	0	0	0	0	0	0	0	0	0	0	0	0	0	0	0	0	0	0	0	0	0	0	0	0	0	0	0
Actinomyces sp.	3.77284	0	1.37998	5.15676	1.20802	0	0.759651	0.92121	0	0	0	0	0	0	0	0	0	0	1.0856	0.531404	0.487677	1.0884	5.08415	0	0	0	1.32795	1.40495	0	0	0.661249	0	0.451766	0	0	0.901489	1.36334	0	0	0	0	0	0	1.10061	0	0	0	0.843485	1.04952
Actinomyces suimastitidis	0	0	0	0	0	0	0	0	0	0	0	0	0	0	0	0	0	0	0	0	0	0	0	0	0	0	0	0	0	0	0	0	0	0	0	0	0	0	0	0	0	0	0	0	0	0	0	0	0
Actinomyces turicensis	0	1.11908	0.459994	0	0.402674	0	0	0	0	0	0	0	0	0	0	0	0	0	0	0	0	0	0	0	0	0	0	0	0	0	0	0	0	0	0	0	0	0	0	0	0	0	0	0	0	0	0	0	0
Actinomyces urinae	0	0	0	0	0	0	0	0	0	0	0	0	0	0	0	0	0	0	0	0	0	0	0	0	0	0	0	0	0	0	0	0	0	0	0	0	0	0	0	0	0	0	0	0	0	0	0	0	0
Actinomyces urogenitalis	0	0	0	0	0	0	0	0	0	0	0	0	0	0	1.51217	0	0	0	0	0	0	0	0	0	0	0	0	0	0	0	0	0	0.451766	1.01734	0	0	0	0	0	0	0	0	0	0	0	0	0	0.843485	1.04952
Actinomyces vaccimaxillae	0	0	0	0	0	0	0	0	0	0	0	0	0	0	0	0	0	0	0	0	0	0	0	0	0	0	0	0	0	0	0	0	0	0	0	0	0	0	0	0	0	0	0	0	0	0	0	0	0
Actinomyces viscosus	0	0	0	0.644595	0	0	0	0	0	0	0	0	0	0	0	0	0	0	0	0	0	0	0	0	0	0	0	0	0	0	0	0	0	0	0	0	0	0	0	0.665936	0	0	0	0	0	0	0	0	0
Actinomyces vulturis	0	0	0	0	0	0	0	0.460605	0	0	0	0	0	0	0	0	0	0	0	0	0	0	0	0	0	0	0	1.40495	0	0	0	0	0	0	0	0	0	0	0	0	0	0	0	0	0	0	0	0	0
Actinomycetaceae	0	0	0	0	0	0	0	0	0	0	0	0	0	0	0	0	0	0	0	0	0	0	0	0	0	0	0	0	0	0	0	0	0	0	0	0	0	0	0	0.665936	0	0	0	0	0	0	0	0	0
Actinomycetaceae bacterium	0	0	0	0	0	0	0	0	0	0	0	0	0	0	0	0	0	0	0	0	0	0	0	0	0	0	0	0	0	0	0	0	0	0	0	0	0	0	0	0	0	0	0	0	0	0	0	0	0
Actinomycetales bacterium	0	0	0	0	0	0	0	0.460605	0	0	0	0	0	0	0	0	0	0	0	0	0	0	0	0	0	0	0	0	0	0	0	0	0	0	0	0	0	0	0	0	0	0	0	0	0	0	0	0	0
Actinomycetospora chiangmaiensis	0	0	0	0	0	0	0	0	0	0	0	0	0	0	0	0	0	0	0	0	0	0	2.03366	0.811631	0	0	0	0	0	0	0	0	0	0	0	0	0	0	0	0	0	0	0	0	0	0	0	0	0
Actinophytocola xanthii	0	0	0	0	0	0	0	0	0	0	0	0	0	0	0	0	0	0	0	0	0	0	0	0	0	0	0	0	0	0	0	0	0	0	0	0	0	0	0	0	0	0	0	1.10061	0	0	0	0	0
Actinophytocola xinjiangensis	0	0	0	0	0	0	0	0.460605	0	0	0	0	0	0	0	0	0	0	0	0	0	0	0	0	1.47106	0	0	0	0	0	0	0	0	0	0	0	0	0	0	0	0	0	0	0	0	0	0	0	0
Actinoplanes awajinensis	0	0.55954	0	0	0	0	0	0	0	0.727393	0	0	0	0	0	0	0	0.611062	0	0	0	0	0	0	0	0	0	0	0	0	0	0	0	0	0	0	0	0	0	0	0	0	0	0	0	0	0	0	0
Actinoplanes friuliensis	0	0	0	0	0	0	0	0	0	0	0	0	0	0	0	0	0	0	0.542799	0	0	0	0	0	0	0	0	0	0	0	0	0	0	0	0	0	0	0	0	0	0	0	0	0	0	0	0	0	0
Actinoplanes globisporus	0	0	0	0	0	0	0	0	0.505577	0.727393	1.50968	0	0	0	0	0	0	0	0.542799	0	0	0	0	0	0	0	0	0	0	0	0	0	0	0	0	0	0	0	0	0.665936	0	0	0	0	0	0	0	0	0
Actinoplanes missouriensis	0	0	0	0	0	0	0	0	0	0	0	1.04776	0	0	0	0	0	0	0	0	0	0	0	0	0	0	0	0	0	0	0	0	0	0	0	0	0	0	0	0	0	0	0	1.10061	0	0	0	0	0
Actinoplanes rectilineatus	0	0	0	0	0	0	0	0	0	0	0	0	0	0	0	0	0	0	0	0	0	0	0	0	0	0	0	0	0	0	0	0	0	0	0	0	0	0	0	0	0	0	0	0	0	0	0	0	0
Actinoplanes sp.	0	0	0	0	0	0	0	0	0	0	0	0	0	0	0	0	0.522156	0	0	0	0	1.0884	0	0	0	0	0	0	0	0	0	0	0	0	0	0	0	0	0	0	0	0	0	1.10061	0	0	0	0	0
Actinoplanes subtropicus	0	0	0	0	0	0	0	0	0	0.727393	0	0	0	0	0	0	0	0	0	0	0	0	0	0	0	0	0	0	0	0	0	0	0	0	0	0	0	0	0	0	0	0	0	0	0	0	1.00457	0.843485	0
Actinoplanes utahensis	0	0	0	0	0	0	0	0	0	0	0	0	0	1.82898	0	0	0	0	0	0	0	0	0	0	0	0	0	0	0	0	0	0	0	0	0	0	0	0	0	0	0	0	0	0	0	0	0	0	0
Actinopolymorpha alba	0	0	0	0	0	0	0	0	0	0	0	0	0	0	0	0	0	0	0	0	1.46303	1.0884	0	0	0	0	0	0	0	0	0	0	0	0	0	0	0	0	0	0	0	0	0	0	0	0	0	0	0
Actinopolyspora erythraea	0	0	0	0	0	0	0	0	0	0	0	0	0	0	0	0	0	0	0	0	0	0	0	0	0	0	0	0	0	0	0	0	0	0	0	0	0	0	0	0	0	0	0	0	0	0	0	0	0
Actinopolyspora halophila	0	0	0.459994	0	0	0	0	0	0	0	0	0	0	0	0	0	0	0	0	0	0	0	0	0	0	0	0	0	0	0	0	0	0	0	0	0	0	0	0	0	0	0	0	0	0	0	0	0	0
Actinopolyspora iraqiensis	0	0	0	0	0	0	0	0	0	0	0	0	0	0	0	0	0	0	0	0	0	0	0	0	0	0	0	0	0	0	0	0	0	0	0	0	0	0	0	0	0	0	0	0	0	0	0	0	0
Actinopolyspora mortivallis	0	0	0	0	0	0	0	0	0	0	0	0	0	0	0	0	0	0	0	0	0	0	0	0	0	0	0	0	0	0	0	0	0.451766	0	0	0	0	0	0	0	0	0	0	0	0	0	0	0	0
Actinospica robiniae	1.25761	0.55954	0.459994	0	0	0.549895	0	0	0	0	0	0	0	1.82898	1.51217	0	0	0	0	0	0.487677	0	1.01683	0	0	0	0	0	0	2.02089	0	1.30675	0	0	0.931957	0.901489	0	0	0	0	0	0	0	0	0	0	0	0	0
Actinosporangium sp.	0	0	0	0	0	0	0	0	0	0	0	0	0	0	0	0	0	0	0	0	0	0	0	0	0	0	0	0	0	0	0	0	0	0	0	0	0	0	0	0	0	0	0	0	0	0	0	0	0
Actinosynnema mirum	0	0	0	1.28919	1.20802	0.549895	0	0	1.01115	0	0	0	0	0	0	0	0	0	0.542799	0.531404	1.46303	0	0	0.811631	0	0	0	1.40495	0	2.02089	0	0	0.451766	0	0	0	0	0	0	0	0	0	0	0	0	0	0	0	0
Actinosynnema sp.	0	0	0	0	0	0	0	0	0	0	0	0	0	0	0	0	0	0	0	0	0	0	0	0	0	0	0	0	0	0	0	0	0	0	0	0	0	0	0	0	0	0	0	0	0	0	0	0	0
Actinotignum schaalii	0	0	0	0	0.402674	0	0	0	0	0	0	0	0	0	0	0	0	0	0	0	0	0	0	0	0	0	0	0	0	0	0	0	0	0	0	0	0	0	0	0	0	0	0	0	0	0	0	0	0
Acutalibacter muris	0	0	0	0	0	0	0	0	0	0	0	0	0	0	0	0	0	0	0	0	0	0	0	0	0	0	0	0	0	0	0	0	0	0	0	0	0	0	0	0	0	0	0	0	0	0	0	0	0
Acuticoccus yangtzensis	0	0	0	0	0	0	0	0	0	0	0	0	0	0	0	0	0	0.611062	0	0	0	1.0884	0	0	0	0	0	0	0	0	0	0	0	0	0	0	0	0	0	0	0	0	0	0	0	0	0	0.843485	0
Adhaeribacter aquaticus	0	0	0	0	0	0	0	0	0	0	0	0	0	0	0	0	0	0	0	0	0	0	0	0.811631	0	0	0	0	0	0	0	0	0	0	0	0	0	0	0	0	0	0	0	1.10061	0	0	0	0	0
Adlercreutzia equolifaciens	0	0	0	0	0.402674	0	0	0	0	0	0	0	0	0	0	0	0	0	0	0	0	0	0	0	0	0	0	0	0	0	0	0	0	0	0	0	0	0	0	0	0	0	0	0	0	0	0	0	0
Adoxophyes honmai	0.628806	0	0.459994	0	0	0	0	0	0	0	3.01936	0	0	1.82898	0	2.02089	0	0	0	0	0	0	0	0	0	0	0	0	0	0	0	0	0	0	0	0	0	0	0	0	0	0	0	0	0	0	1.00457	0	0
Adoxophyes orana	0	0	0	0	0	0	0	0	0	0	0	0	0	0	0	0	0	0	0	0	0	0	0	0	0	0	0	0	0	0	0	0	0	0	0	0	0	0	0	0	0	0	0	0	0	0	0	0	1.04952
Advenella kashmirensis	0	0	0	0	0	0	0	0	0	0	0	0	0	0	0	0	0	0	0	0	0	0	0	0	0	0	0	0	0	0	0	0	0	0	0	0	0	0	0	0	0	0	0	0	0	0	0	0	0
Advenella mimigardefordensis	0	0	0	0	0	0	0	0	0	0	0	0	1.00557	0	0	0	0	0	0	0	0	0	0	0	0	0	1.32795	0	0.463619	0	0.661249	0	0	0	0	0	0	0	0	0	0	0	0	0	0	0	0	0	0
Aequorivita capsosiphonis	0	0	0	0	0	0	0.379825	0	0	0	0	0	0	0	0	0	0	0	0	0	0	0	0	0	0	0	0	0	0	0	0	0	0	0	0	0	0	0	0	0	0	0	0	0	0	0	0	0	0
Aequorivita soesokkakensis	0	0	0	0	0	0	0	0	0	0	0	0	0	0	0	0	0	0	0	0	0	0	0	0	0	0	0	0	0	0	0	0	0	0	0	0	0	0	0	0	0	0	0	0	0	0	0	0	0
Aequorivita sublithincola	0	0	0	0.644595	0	0	0	0	0	0	0	0	0	0	0	0	0	0	0	0	0	0	0	0	0	0	0	0	0	0	0	0	0	0	0	0	0	0	0	0	0	0	0	0	0	0	0	0	0
Aequorivita viscosa	0	0	0	0	0	0	0	0	0	0	0	0	0	0	0	0	0	0	0	0	0	0	0	0	0	0	0	0	0	0	0	0	0	0	0	0	0	0	0	0	0	0	0	0	0	0	0	0	0
Aeribacillus pallidus	0	0	0	0	0	0	0	0	0	0	0	0	0	0	0	0	0	0	0	0	0	0	0	0	0	0	0	0	0	0	0	0	0	0	0	0	0	0	0	0	0	0	0	1.10061	0	0	0	0	0
Aerococcus	0	0	0	0	0	0	0	0	0	0	0	0	0	0	0	0	0.522156	0	0	0	0	0	0	0	0	0	0	0	0	0	0	0	0	0	0	0	0	0	0	0	0	0	0	0	0	0	0	0	0
Aerococcus christensenii	0	0.55954	0	0	0	0.549895	0	0.460605	0	0	0	0	0	0	1.51217	0	0	0	0	0	0	0	0	0	0	0	0	0	0	0	0	0	0	0	0	0	0	0	0	0	0	0	0	0	0	0	0	0	0
Aerococcus sp.	8.80328	8.95265	8.2799	7.09055	13.2882	11.5478	9.49563	8.7515	15.1673	13.0931	12.0775	6.28657	20.1114	14.6318	27.2191	22.2298	7.83234	12.2212	7.59918	6.37685	5.85213	11.9724	6.10098	9.73957	10.2974	8.85029	6.63976	5.61981	6.95429	26.2716	13.8862	16.9877	11.7459	10.1734	11.1835	20.7343	10.9067	13.0914	8.67923	12.6528	13.5317	13.1924	24.2507	23.1128	9.80447	14.6988	18.0822	6.74788	10.4952
Aerococcus urinae	0	0	0.459994	0	0	0	0	0	0	0	0	0	1.00557	0	0	0	0	0	0	0	0	0	0	0	0	0	0	0	0	0	0	0	0	0	0	0	0	0	0	0	0	0	0	0	0	0	0	0	0
Aerococcus urinaeequi	0	0	0	0	0	0	0	0	0	0	0	0	0	0	0	0	0	0	0	0	0	0	0	0	0	0	0	0	0	0	0	0	0	0	0	0	0	0	0	0	0	0	0	0	0	0	0	0	0
Aerococcus urinaehominis	0	0	0	0	0	0.549895	0	0	0	0	0	0	0	0	0	0	0	0	0	0	0	0	0	0	0	0	0	0	0	0	0	0	0	0	0	0	0	0	0	0	0	0	0	0	0	0	0	0	0
Aerococcus viridans	0	0	0	0	0	0	0.379825	0	0	0	0	0	0	0	0	0	0	0	0	0	0	0	0	0	0	0	0	0	0	0	0	0	0	0	0	0	0	0	0	0	0	0	0	0	0	0	0	0	0
Aeromicrobium choanae	0	0	0	0	0	0	0	0	0	0	1.50968	0	0	0	1.51217	0	0	0	0	0	0	0	0	0	0	0	0	0	0.463619	0	0	0	0	0	0	0	0	0	0	0	0	0	0	0	0	0	1.00457	0	0
Aeromicrobium erythreum	0	0	0	0	0	0	0	0	0	0	0	0	0	0	0	0	0	0	0	0	0	0	0	0	0	0	0	0	0	0	0	0	0	0	0	0	0	0	0	0	0	0	0	0	0	0	0	0	0
Aeromicrobium marinum	0	0	0	0	0	0	0	0	0	0	0	0	0	0	0	0	0.522156	0	0	0	0	0	0	0	0	0	0	0	0	0	0	0	0	0	0	0	0	0	0	0	0	0	0	0	0	0	0	0	0
Aeromicrobium massiliense	0	0	0	0	0	0	0	0	0	0	0	0	0	0	0	0	0	0	0	0	0	0	0	0	0	0	0	0	0	0	0	0	0	0	0	0	0	0	0	0	0	0	0	0	0	0	0	0	0
Aeromicrobium sp.	0	0	0	0	0	0.549895	0	0.460605	0.505577	0.727393	3.01936	0	0	0	0	0	0.522156	0	0	0.531404	0	0	0	0	0	0	1.32795	0	0.463619	2.02089	0	0	0	0	0	0	1.36334	0	1.23989	0	0	1.88462	2.02089	0	0	0	1.00457	0	0
Aeromonas	0	0	0.459994	0	0	0	0	0.460605	0	0	0	0	0	0	0	0	0	0	0	0	0.487677	0	0	0	0	0	0	0	0	0	0	0	0	0	0	0	0	0	0	0	0	0	0	0	0	0	0	0.843485	0
Aeromonas caviae	0	0	0	0.644595	0	0	0.379825	0	0	0	0	0	0	0	0	0	0	0	0	0	0	0	1.01683	0	0	0	0	0	0	0	0	0	0	0	0	0	0	0	0	0	0	0	0	0	0	0	0	0	0
Aeromonas dhakensis	1.25761	1.11908	0.919989	1.28919	0	1.09979	0.759651	0.92121	1.51673	2.18218	3.01936	1.04776	0	0	1.51217	0	1.56647	0.611062	1.6284	1.06281	1.46303	4.3536	0	1.62326	0	3.31886	0	1.40495	0.927238	0	0.661249	2.6135	1.80706	3.05201	2.79587	0	2.72668	7.27302	9.91912	0	0	0	2.02089	3.30183	4.90224	0	0	1.68697	1.04952
Aeromonas encheleia	0	0	0	0	0	0	0	0	0	0	0	0	0	0	0	0	0	0	0	0	0	0	0	0	0	0	0	0	0	0	0	0	0	0	0	0	0	0	0	0	0	0	0	0	0	0	0	0	0
Aeromonas enteropelogenes	0	0	0	0	0	0	0	0.460605	0	0	0	0	0	0	0	0	0	0	0	0	0	0	0	0	0	0	0	0	0	0	0	0	0	0	0	0	0	0	0	0	0	0	0	0	0	0	0	0	0
Aeromonas fluvialis	0	0	0	0	0	0	0	0	0	0	0	0	0	0	0	0	0	0	0	0	0	0	0	0	0	0	0	0	0	0	0	0	0	0	0	0	0	0	0	0	0	0	0	0	0	0	0	0	0
Aeromonas hydrophila	48.4181	29.0961	34.0396	30.9406	19.3284	30.2442	25.8281	29.4787	43.4796	48.0079	58.8776	59.1985	38.2116	69.5011	33.2678	34.3551	45.9497	39.719	58.0795	50.4834	55.5952	48.978	65.0771	73.8584	36.7765	67.4835	74.3653	96.9418	72.3246	22.2298	20.4987	37.8957	32.5271	20.3467	37.2783	51.3849	104.977	97.4584	86.7923	17.9803	24.8082	37.6925	32.3342	24.2134	72.5531	39.8968	50.2283	78.4441	48.2781
Aeromonas jandaei	0	0	0	0	0	0	0	0	0	0	0	0	0	0	0	0	0	0	0	0	0	0	0	0	0	0	0	0	0	0	0	0	0	0	0	0	0	0	0	0	0	0	0	0	0	0	0	0	0
Aeromonas media	0	0	0	0	0	0	0	0	0	0	0	0	0	0	0	0	0	0	0	0	0	0	0	0	0	0	1.32795	0	0	0	0	0	0	0	0	0	0	0	0	0	0	0	0	0	0	0	0	0	0
Aeromonas molluscorum	0	0	0	0	0	0	0	0	0	0	0	0	0	0	0	0	0	0	0	0	0	0	0	0	0	0	0	0	0	0	0	0	0	0	0	0	0	0	0	0	0	0	0	0	0	0	0	0	0
Aeromonas phage	0	0	0	0	0	0	0	0	0	0	0	0	0	0	0	0	0	0	0	0	0	0	0	0	0	0	0	0	0	0	0	0	0	0	0	0	0	0	0	0	0	0	0	0	0	0	0	0	0
Aeromonas piscicola	18.2354	16.2267	16.5598	17.4041	7.65081	14.8472	11.0149	15.2	20.2231	15.2753	22.6452	33.5284	11.0613	38.4085	22.6826	6.06267	20.3641	15.2765	17.3696	22.8504	26.3346	15.2376	31.5217	23.5373	13.2395	22.1257	21.2472	51.9833	23.6446	12.1253	11.9025	7.8405	11.7459	17.2947	13.9793	11.7194	34.0835	27.6375	21.0781	9.3231	11.2765	9.42312	12.1253	25.314	21.5698	12.599	19.0868	28.6785	19.9409
Aeromonas rivuli	0	0	0	0	0	0	0	0	0	0	0	0	0	0	0	0	0	0	0	0	0	0	0	0	0	0	0	0	0	0	0	0	0	0	0	0	0	0	0	0	0	0	0	0	0	0	0	0	0
Aeromonas salmonicida	0	0	0	1.28919	0	0	0	0	0	0	0	0	0	0	0	0	0	0	0	0	0	0	0	0	0	0	0	0	0	0	0	0	0	0	0	0	0	0	0	0	0	0	0	1.10061	0	0	0	0	0
Aeromonas sanarellii	0	0	0	0	0	0	0	0	0	0	0	0	0	0	0	0	0	0	0	0	0	0	0	0	0	0	0	0	0	0	0	0	0	0	0	0	0	0	0	0	0	0	0	0	0	0	0	0	0
Aeromonas schubertii	0	0	0	0	0	1.09979	0	0	0	0	0	0	0	0	0	0	0.522156	0	0	0	0	0	0	0	0	0	0	0	0	0	0	0	0.903531	0	0	0	0	0	0	0	0	0	0	0	0	0	1.00457	0	0
Aeromonas sp.	0.628806	0	0	0	0	0	0	0	0	0	0	0	0	0	0	0	0	0.611062	0	0	0.975355	0	0	0	0	0	0	0	0.463619	0	0	0	0	0	0	0	0	0	0	0	0	0	0	0	0	0	0	0	1.04952
Aeromonas taiwanensis	0	0	0	0	0	0	0	0	0.505577	0	0	0	0	0	0	0	0	0	0	0	0	0	0	0	0	0	0	0	0	0	0	0	0	0	0	0	0	0	0	0	0	0	0	0	0	0	0	0	0
Aeromonas tecta	0	0	0	0.644595	0	0	0	0	0	0	0	0	0	0	0	0	0	0	0	0	0	0	0	0	0	0	0	0	0	0	0	0	0	0	0	0	0	0	0	0	0	0	0	0	0	0	0	0	0
Aeromonas veronii	0	0	0	0	0	0	0	0	0	0	0	0	0	0	0	2.02089	0	1.22212	0	0.531404	0.487677	0	0	0	0	0	0	0	0	0	0	0	0	0	0	0	0	0	0	0	0	0	0	0	0	0	0	0	0
Aestuariibacter aggregatus	0	0	0	0	0	0.549895	0	0	0	0	0	0	0	0	0	0	0	0	0	0	0	0	0	0	0	0	0	0	0	0	0	0	0	0	0	0	0	0	0	0	0	0	0	0	0	0	0	0	0
Aestuariibacter salexigens	0	0	0	0	0	0.549895	0	0	0	0	1.50968	0	0	0	0	0	0	0	0	0	0	0	0	0	0	0	0	0	0	0	0	0	0	0	0	0	0	0	0	0	0	0	0	0	0	0	0	0	0
Aestuariimicrobium kwangyangense	0	0	0	0	0	0	0	0	0	0	0	0.523881	0	0	0	0	0	0	0.542799	0	0	0	1.01683	0	0	0	0	0	0	0	0	0	0	0	0	0	0	0	0	0	0	0	0	0	0	0	0	0	0
Aestuariivita boseongensis	0	0	0	0	0	0.549895	0	0	0	0	0	0	0	0	0	0	0	0.611062	0	0	0	0	0	0	0	0	0	0	0	0	0	0	0	0	0	0	0	0	0	0	0	0	0	0	0	0	0	0	0
Afifella pfennigii	0	0	0.459994	0	0	0.549895	0	0	0	0	0	0	0	0	0	0	0	0	0	0	0	0	0	0	0	0	0	0	0	0	0	0	0	0	0	0	0	0	0	0	0	0	0	0	0	0	0	0	0
Afipia	0.628806	0	0	0.644595	0	0	0	0	0	0	0	0	0	0	0	0	0	0	0	0	0	0	1.01683	0	0	0	0	0	0	0	0	0	0	0	0	0	0	0	0	0	0	0	0	0	0	0	0	0	0
Afipia clevelandensis	0	0	0	0.644595	0	0	0	0	0	0	0	0	0	0	0	0	0	0	0	0	0	0	0	0	0	0	0	0	0	0	0	0	0	0	0	0	0	0	0	0	0	0	0	0	0	0	0	0	0
Afipia felis	0.628806	0.55954	0.459994	0	0	1.09979	0	0.460605	1.01115	0.727393	1.50968	0.523881	0	0	1.51217	0	0	0	0	0	0	1.0884	1.01683	0	0	0	0	0	0.927238	0	0	0	0.451766	0	0	0	0	0	0	0	0	0	0	0	0	0	0	0	0
Afipia massiliensis	0	0	0	0	0	0.549895	0	0	0	0	0	0	0	0	0	0	0	0	0	0	0	0	0	0	0	0	0	0	0	0	0	0	0	0	0	0	0	0	0	0	0	0	0	0	0	0	0	0	0
Afipia sp.	0	0	0	1.93379	0.402674	0.549895	1.5193	0.92121	1.01115	0	0	1.04776	0	1.82898	0	0	1.56647	0	0	0	0.975355	0	1.01683	1.62326	0	0	0	0	0.927238	0	0	0	0.903531	0	0.931957	0	0	0	0	0.665936	0	0	0	0	0.980447	0.699943	0	0.843485	0
African swine	0	1.11908	0	0	0	0.549895	0.379825	0	0	0	0	0	0	0	0	0	1.04431	0.611062	0.542799	0	0	0	0	0	0	0	0	0	0.463619	0	0	1.30675	0.903531	0	0	0	0	0	0	0	0	0	0	0	0	0	0	0.843485	0
Agarivorans albus	0	0	0	0	0	0	0.759651	0	0	0	0	0	0	0	0	0	0	0	0	0	0	0	0	0	0	0	0	0	0	0	0	0	0	0	0	0	0	0	0	0	0	0	0	0	0	0	0	0	0
Agarivorans gilvus	0	0	0	0	0	0	0	0	0	0	0	0	0	0	0	0	0	0	0	0	0	0	0	0	0	0	0	0	0	0	0	0	0	0	0	0	0	0	0	0	0	0	0	0	0	0	0	0	0
Aggregatibacter	0	0	0	0	0	0	0	0	0	0	0	0	0	0	0	0	0	0	0	0	0	0	0	0	0	0	0	0	0	0	0	0	0	0	0	0	0	0	0	0	0	0	0	0	0	0	0	0	0
Aggregatibacter actinomycetemcomitans	0.628806	0	0	0	0	0.549895	0	0	0	0	0	0	0	0	0	0	0	0	0	0	0	0	0	0	0	0	0	0	0	0	0	0	0	0	0	0	0	0	0	0	0	0	0	0	0	0	0	0	0
Aggregatibacter aphrophilus	0.628806	0	0	0.644595	0	0	0	0	0	0	0	0	0	0	0	0	0	0	0	0	0	0	0	0	0	0	0	0	0	0	0	0	0	0	0	0	0	0	1.23989	0	0	0	0	9.90548	0	0	0	0	0
Aggregatibacter segnis	0.628806	0	0	0	0	0	0	0	0	0	0	0	0	0	0	0	0	0	0	0	0	0	0	0	0	0	0	0	0	0	0	0	0	0	0	0	0	0	0	0	0	0	0	0	0	0	0	0	0
Aggregatibacter sp.	0	0	0	0	0	0	0	0	0	0	0	0	0	0	0	0	0	0	0	0	0	0	0	0	0	0	0	0	0	0	0	0	0	0	0	0	0	0	0	0	0	0	0	0	0	0	0	0	0
Agreia	0	0	0.459994	0	0	0	0	0	0	0	0	0	0	0	0	0	0	0	0.542799	0	0.975355	0	0	0	0	0	0	0	0	0	0	0	0	0	0	0	0	0	0	0	0	0	0	0	0	0	0	0	0
Agreia pratensis	0	0	0	0	0	0	0	0	0	0	0	0	0	0	0	0	0	0	0	0	0	0	0	0	0	0	0	0	0	0	0	0	0	0	0	0	0	0	0	0	0	0	0	0	0	0	0	0	0
Agreia sp.	0	0	0	0	0	0	0	0	0	0	0	0	0	0	0	0	0	0	0	0	0	0	0	0	0	0	0	0	0	0	0	0	0	0	0	0	0	0	0	0	0	0	0	2.20122	0.980447	0	0	0	0
Agrobacterium	0	0	0	0	0	0	0	0	0	0	0	0	0	0	1.51217	0	0	0	0	0	0	0	0	0	0	0	0	0	0	0	0	0	0	0	0	0	0	0	0	0	0	0	0	0	0	0	0	0	0
Agrobacterium albertimagni	0	0	0	0	0	0	0	0	0	0	0	0	0	0	0	0	0	0	0	0	0	0	0	0	0	0	0	0	0	0	0	0	0	0	0	0	0	0	0	0	0	0	0	0	0	0	0	0	0
Agrobacterium fabrum	0	0	0	0	0	0	0	0	0	0	0	0	0	0	0	0	0	0	0.542799	0	0.487677	0	0	0	0	1.10629	0	1.40495	0	0	0	0	0	1.01734	0	0	0	0	0	0	0	0	0	0	0	0	0	0	0
Agrobacterium genomosp.	0	1.11908	0	0	0	0	0.379825	0	0	0	1.50968	0	0	0	0	2.02089	0	0	0	0	0	0	0	0	0	0	0	0	0	2.02089	0	0	0	1.01734	0	0	0	0	0	0	0	0	0	0	0	0.699943	0	0	0
Agrobacterium larrymoorei	0	0	0	0	0	0.549895	0	0	0	0	0	0	0	0	0	0	0	0	0	0	0	0	0	0	0	0	0	0	0	0	0	0	0	0	0	0	0	0	0	0	0	0	0	0	0	0	0	0	0
Agrobacterium phage	0	0	0	0	0	0	0	0	0	0	0	0	0	0	0	0	0	0	0	0	0	0	0	0	0	0	0	0	0	0	0	0	0	0	0	0	0	0	0	0	0	0	0	0	0	0	0	0	0
Agrobacterium rhizogenes	0.628806	1.11908	0.459994	0	0	0	0	0	0.505577	0	0	0	0	0	0	0	0.522156	0.611062	0	0	0	1.0884	0	0	0	0	0	0	0	0	0	0	0.903531	0	0	0	0	1.4546	0	0	0	0	0	0	0.980447	0	0	0	0
Agrobacterium rubi	0	0	0	0	0	0	0	0	0	0	0	0	0	0	0	0	0	0	0.542799	0	0	0	0	0	0	0	0	0	0	0	0	0	0	0	0	0	0	0	0	0	0	0	0	0	0	0	0	0	0
Agrobacterium salinitolerans	0	0	0	0	0	0	0	0	0	0	0	0	0	0	0	0	0	0	0	0	0	0	0	0	0	0	0	1.40495	0	0	0	0	0	1.01734	0	0	1.36334	0	0	0	0	0	0	0	0	0	0	0	0
Agrobacterium sp.	0	0	0	0.644595	0	0	0	0	0.505577	0.727393	0	0	0	0	0	0	0	0.611062	0	0	0	0	0	0	0	1.10629	1.32795	0	0	0	0	0	0	0	0.931957	0	0	0	1.23989	0.665936	0	0	0	0	0	0	0	0	0
Agrobacterium tumefaciens	1.88642	1.67862	3.21996	1.28919	2.01337	1.09979	3.0386	1.38182	3.03346	10.1835	0	3.14328	0	0	0	0	2.61078	0	3.25679	2.12562	1.95071	7.6188	1.01683	21.1024	4.41318	21.0194	10.6236	8.42972	3.70895	0	6.61249	0	1.3553	7.12135	12.1154	0	9.54338	21.819	7.43934	3.99562	5.63823	0	0	0	14.7067	4.8996	0	8.43485	0
Agrobacterium vitis	1.25761	0.55954	1.83998	1.28919	0.402674	0.549895	0.379825	1.38182	0.505577	1.45479	1.50968	0	0	0	0	0	0.522156	0	0.542799	1.59421	0.975355	2.1768	1.01683	5.68142	1.47106	3.31886	2.6559	4.21486	1.39086	0	2.645	0	1.3553	1.01734	1.86391	0	2.72668	5.81841	2.47978	1.33187	0	0	0	1.10061	1.96089	4.19966	0	3.37394	0
Agrococcus lahaulensis	0	0	0	0	0	0	0	0	0	0	0	0	0	0	0	0	0	0	0	0	0	0	0	0	0	0	0	0	0	0	0	0	0	0	0	0	0	0	0	0	0	0	0	0	0	0	0	0	0
Agromyces aureus	0	0	0	0	0	0	0	0	0	0	0	0	0	0	0	0	0	0	0	0	0	0	0	0	0	0	0	0	0	0	0	0	0	0	0	0	0	0	0	0	0	0	0	0	0	0	0	0	0
Agromyces cerinus	0	0	0	0	0	0	0	0	0	0	0	0	0	0	0	0	0	0	0	0	0	0	0	0	0	0	0	0	0	0	0	0	0.451766	0	0	0	0	0	0	0	0	0	0	0	0	0	0	0	0
Agromyces italicus	0	0	0	0	0	0	0	0	0	0	0	0	0	0	0	0	0	0	0	0	0	0	0	0	0	0	0	0	0	0	0	0	0	0	0	0	0	0	0	0	0	0	0	0	0	0	0	0	0
Agromyces sp.	0	0	0	0	0	0	0	0.460605	0	0	0	0	0	0	0	0	0	0	0	0	0	0	0	0	0	0	0	0	0	0	0	0	0.451766	0	0	0	0	0	0	0	0	0	0	0	0	0	0	0	1.04952
Agrotis ipsilon	0	0	0	0	0	0	0	0	0	0	0	0.523881	0	0	0	0	0	0	0	0	0	0	0	0	0	0	0	0	0	0	0	0	0	0	0	0	0	0	0	0	0	0	0	0	0	0	0	0	0
Agrotis segetum	0	0	0	0	0	0	0.379825	0	0	0.727393	1.50968	0	2.01114	1.82898	0	0	0.522156	0.611062	1.0856	0	0.487677	2.1768	0	0	0	1.10629	0	0	0	2.02089	0	0	0	0	0	0.901489	1.36334	0	0	0	0	0	0	1.10061	0	0	3.0137	0.843485	0
Ahrensia	0	0	0	0.644595	0	0	0	0	0	0	0	0	0	0	0	0	0	0	0	0	0	0	0	0	0	0	0	0	0	0	0	0	0	0	0	0	1.36334	0	0	0	0	0	0	0	0	0	0	0	0
Ahrensia kielensis	0	0	0	0	0	0	0	0	0	0	0	0	0	0	0	0	0	0	0	0	0	0	0	0	0	0	0	0	0	0	0	0	0	0	0	0	0	0	0	0	0	0	0	0	0	0	0	0	0
Ahrensia marina	0	0	0	0	0	0	0	0	0	0	0	0	0	0	0	0	0	0	0	0	0	0	0	0	0	0	0	0	0	0	0	0	0	0	0	0	0	0	0	0	0	1.88462	0	0	0	0	0	0	0
Ahrensia sp.	0.628806	0	0	0	0	0	0	0	0	0	1.50968	0	0	0	0	0	0	0	0	0	0.487677	0	0	0	0	0	0	0	0.463619	0	0	0	0	0	0	0	0	0	0	0	0	0	0	1.10061	0	0	0	0.843485	0
Akkermansia	0	0	0	0.644595	0	0	0	0	0	0	0	0	0	0	0	0	0	0	0	0	0.487677	0	0	0	0	0	0	1.40495	0.463619	0	0.661249	0	0	0	0	0	0	0	0	0	0	0	0	0	0	0	0	0	0
Akkermansia glycaniphila	0	0	0	0	0.402674	0	0	0	0	0	0	0	0	0	0	0	0.522156	0	0	0	0	0	0	0	0	0	0	0	0	0	0	0	0	0	0	0	0	0	0	0	0	0	0	0	0	0	0	0	0
Akkermansia muciniphila	0	0	0.459994	0.644595	0.402674	0	0.759651	0	0	0	1.50968	0	0	0	0	0	0	0	0.542799	0.531404	3.90142	0	0	0	0	1.10629	0	0	0	0	0	1.30675	0	0	0.931957	0	1.36334	0	0	0	0	0	0	2.20122	0	0	0	0	0
Alcaligenaceae	0	0	0	0	0	0	0	0	0	0	0	0	0	1.82898	0	0	0	0	0	0	0	0	0	0	0	0	0	0	0	0	0	0	0.451766	0	0	0	0	0	0	0	0	0	0	0	0	0	1.00457	0	0
Alcaligenes	0	0	0	0	0	0	0	0	0	0	0	0	0	0	1.51217	0	0	0	0	0	0	0	1.01683	0	0	0	0	0	0	0	0	0	0	0	0	0	0	0	0	0	0	0	0	0	0	0	0	0.843485	0
Alcaligenes faecalis	0	0	0.459994	0	0	0	0.379825	0	1.01115	0	0	0	0	1.82898	0	0	0	0	0	0	0	0	0	0	0	0	0	1.40495	0.463619	0	0	1.30675	0	0	0	0	0	0	0	0	0	0	0	0	0	0	0	0	0
Alcanivorax	0.628806	0	0	0	0.402674	0	0	0.460605	0.505577	0	0	0	1.00557	0	0	0	0	0	0.542799	0	0.975355	0	2.03366	0	0	0	0	0	0	0	0.661249	0	0	0	0.931957	0	0	0	0	0	0	0	0	1.10061	1.96089	0	0	0.843485	0
Alcanivorax borkumensis	0	0	0	0	0	0	0	0	0	0	0	0	0	0	0	0	0	0	0	0	0	0	0	0	0	0	1.32795	0	0	0	0	0	0	0	0	0	0	0	0	0	0	0	0	0	0	0	0	0	0
Alcanivorax dieselolei	0	0	0	0	0	0	0	0	0	0	0	0	0	0	0	0	0	0	0	0	0	0	0	0	0	0	0	0	0	0	0	0	0	0	0	0	0	0	0	0	0	0	0	0	0	0	0	0	0
Alcanivorax hongdengensis	1.88642	1.11908	1.83998	1.93379	0.402674	1.09979	1.13948	0.460605	1.01115	0	0	0.523881	0	0	1.51217	0	1.04431	1.22212	0	1.59421	0	0	3.05049	0.811631	0	0	0	0	0.927238	4.04178	1.3225	1.30675	2.25883	0	0	1.80298	1.36334	0	1.23989	0	0	3.76925	0	0	0	0	0	0.843485	2.09905
Alcanivorax jadensis	0	0	0	0	0	0	0.379825	0	0	0	0	0	0	0	0	0	0	0	0	0.531404	0	0	1.01683	0	0	0	0	0	0	0	0	0	0	0	0	0	0	0	0	0	0	0	0	0	0	0	0	0	0
Alcanivorax nanhaiticus	0	0	0	0	0	0	0	0	0	0	0	0.523881	0	0	0	0	0	0	0	0	0	0	0	0	0	0	0	0	0	0	0	0	0	0	0	0	0	0	0	0	0	0	0	0	0	0	0	0	0
Alcanivorax pacificus	0	0.55954	0	0	0	0	0	0	0	0	1.50968	0	0	0	1.51217	2.02089	0	0.611062	0	0	0.487677	0	0	0	0	0	0	0	0.927238	0	0	0	0	0	0	0.901489	0	0	0	0	0	0	0	0	0	0	0	0	1.04952
Alcanivorax sp.	0	0	0	0	0	0	0	0	0.505577	0	0	0	0	0	1.51217	0	0.522156	0	0	0.531404	0	0	0	0	0	0	0	0	0.463619	0	0	0	0	0	0.931957	0.901489	0	0	0	0	1.12765	0	0	4.40244	0	0	1.00457	0	0
Alcanivorax xenomutans	0	0	0	0	0	0	0	0	0	0	0	0	0	0	0	0	0	0	0	0	0	0	0	0	0	0	0	0	0	0	0	0	0	0	0	0	0	0	0	0	0	0	0	0	0	0	0	0	0
Algibacter alginicilyticus	0	0	0	0	0	0	0	0	0	0	0	0	0	0	0	0	0	0	0	0	0	0	0	0	0	0	0	0	0	0	0	0	0	0	0	0	0	0	0	0	0	0	0	0	0	0	0	0	0
Algibacter lectus	0	0	0	0	0	0	0	0	0	0	0	0.523881	0	0	0	0	0	0	0	0	0	0	0	0	0	0	0	0	1.39086	0	0	0	0	0	0	0	0	0	0	0	0	0	0	1.10061	0	0	0	0.843485	1.04952
Algicola sagamiensis	0	0	0.459994	0	0	0.549895	0	0	0	0	0	0	0	0	0	0	0.522156	0	0	0	0	0	0	0	0	0	0	0	0	0	0	0	0	0	0	0	0	0	0	0	0	0	0	0	0	0	0	0	0
Algiphilus aromaticivorans	0	0	0	0	0	0	0	0	0.505577	0	0	0	0	0	0	0	0.522156	0	0	0	0	0	0	0	0	0	0	0	0	0	0	0	0	0	0	0	0	0	0	0	0	0	0	0	0	0	0	0	0
Algoriphagus antarcticus	0	0	0	0	0	0	0	0	0.505577	0	0	0	0	0	0	0	0	0	0	0	0	0	0	0	0	0	0	0	0	0	0	0	0	0	0	0	0	0	0	0	0	0	0	0	0	0	0	0	0
Algoriphagus faecimaris	0	0	0	0	0	0	0	0	0	0	0	0	0	0	0	0	0	0	0	0	0	0	0	0	0	0	0	0	0	0	0	0	0	0	0	0	0	0	0	0	0	0	0	0	0	0	0	0	0
Algoriphagus halophilus	0	0	0	0	0	0	0	0	0	0	0	0	0	0	0	0	0	0	0	0	0	0	0	0	0	0	0	0	0.463619	0	0	0	0	0	0	0	0	0	0	0	0	0	0	0	0	0	0	0	0
Algoriphagus machipongonensis	0	0	0	0	0	0	0	0	0	0	1.50968	0	0	0	0	0	0	0	0	0	0	0	0	0	0	0	1.32795	1.40495	0	0	0	0	0	0	0	0	0	0	0	0	0	0	0	1.10061	0	0	0	0.843485	0
Algoriphagus mannitolivorans	0	0	0	0	0	0	0	0	0	0	0	0.523881	0	0	0	0	0	0	0	0	0	0	0	0	0	0	0	0	0	0	0	0	0	0	0	0	1.36334	0	0	0	0	0	0	0	0	0	0	0	0
Algoriphagus marincola	0	0	0	0	0	0.549895	0	0	0	0	0	0	0	0	0	0	0	0	0	0	0	0	1.01683	0	0	0	0	0	0	0	0	0	0	0	0	0	0	0	0	0	0	0	0	0	0	0	0	0	0
Algoriphagus marinus	0	0	0	0	0	0	0	0	0	0	0	0	0	0	0	0	0	0	0	0	0	0	0	0	0	0	0	0	0	0	0	0	0	0	0	0	1.36334	0	0	0	0	0	0	0	0	0.699943	0	0.843485	0
Algoriphagus ratkowskyi	0	0	0	0	0	0	0	0	0	0	0	0	1.00557	0	0	0	0	0	0	0	0	0	0	0	0	0	0	0	0	2.02089	0	0	0	0	0	0	0	0	0	0	0	0	0	0	0	0	0	0	0
Algoriphagus resistens	0	0	0	0	0	0	0	0	0	0	0	0.523881	0	0	0	0	0	0	0	0	0	0	0	0	0	0	0	0	0	0	0.661249	0	0	0	0	0	0	0	0	0	0	0	0	0	0	0	0	0	0
Algoriphagus sp.	0	0	0	0	0	0	0	0	0	0	1.50968	0.523881	0	0	0	0	0	0	0	0	0	0	0	0	0	0	0	0	0.463619	0	0	0	0	0	0	0	0	0	0	0	0	0	0	0	0	0	0	0.843485	0
Algoriphagus terrigena	0	0	0	0	0	0	0	0	0	0	0	0	0	0	0	0	0	0	0	0	0	0	0	0	0	0	0	0	0.463619	0	0	0	0	0	0	0	0	0	0	0	0	0	0	0	0	0	0	0	0
Algoriphagus vanfongensis	0	0	0	0	0	0	0	0	0	0	0	0	0	0	0	0	0	0	0	0	0	0	0	0	0	0	0	0	0	0	0	0	0	0	0	0	0	0	0	0	0	0	0	0	0	0	0	0	0
Aliagarivorans taiwanensis	0	0	0	0	0	0	0	0	0.505577	0	0	1.04776	0	0	1.51217	0	0	0	0	0	0	0	0	0	0	0	0	0	0	0	0	0	0	0	0	0	0	0	0	0	0	1.88462	0	0	0	0	1.00457	0	0
Alicycliphilus	0	0	0	0	0	0	0	0	0	0	0	0	0	0	0	2.02089	0	0	0	0	0	0	0	0	0	0	0	0	0	0	0	0	0	0	0	0	0	0	0	0	0	0	0	0	0	0	0	0	0
Alicycliphilus denitrificans	0	0	0	0	0	0	0.379825	0	0	0	0	0	0	0	0	0	0	0	0	1.06281	0	0	0	0	0	0	0	0	0	0	0	0	0	0	0	0	0	0	0	0	0	0	0	0	0	0	0	0	0
Alicycliphilus sp.	0	0	0	0	0	0	0	0	0	0	1.50968	0	0	0	0	0	0	0	0	0	0	0	0	0	0	0	0	0	0	0	0	0	0	0	0	0	0	0	0	0	0	0	0	0	0	0	0	0	0
Alicyclobacillus acidiphilus	0	0	0	0	0	0	0	0	0	0	0	0	0	0	0	0	0	0	0	0	0	0	0	0	0	0	0	0	0	0	0	0	0	0	0	0	0	0	0	0	0	0	0	0	0	0	0	0	1.04952
Alicyclobacillus acidoterrestris	0	0	0.459994	0	0.402674	0	0	0	0	0	0	0	0	0	0	0	0.522156	0	0	1.06281	0	1.0884	0	0	0	0	0	0	0.463619	0	0	0	0	0	0	0	0	1.4546	2.47978	0	0	0	0	0	0	0	0	0	0
Alicyclobacillus contaminans	0	0	0	0	0	0	0	0	0	0	0	0	0	0	0	0	0	0	0	0	0.487677	0	0	0	0	0	0	1.40495	0	0	0	0	0	0	0	0	0	0	0	0	0	0	0	0	0	0	0	0	0
Alicyclobacillus ferrooxydans	0	0	0	0	0	0	0	0	0.505577	0	0	0	0	0	0	0	0	0	0	0	0.487677	0	0	0	0	0	0	1.40495	0	0	0	0	0.451766	0	0	0	0	0	0	0	0	0	0	0	0	0	0	0	0
Alicyclobacillus herbarius	0	0	0	0	0	0	0.379825	0	0	0	0	0	0	0	0	0	0	0	0	0	0	0	0	0.811631	0	0	0	0	0	0	0	0	0	0	0	0	0	0	0	0	0	0	0	0	0	0	0	0	0
Alicyclobacillus kakegawensis	0	0	0	0	0	0	0	0	0	0	0	0	0	0	0	0	0	0	0	0.531404	0	0	1.01683	0	0	0	0	0	0	0	0	0	0	0	0	0	0	0	0	0	0	0	0	0	0	0	0	0	0
Alicyclobacillus macrosporangiidus	0	0	0	0	0	1.09979	0	0	0	0	0	0	0	0	0	0	0	0	0.542799	0	0	0	1.01683	0	0	0	0	0	0	0	0	0	0	0	0	0	0	0	0	0	0	0	0	0	0	0	0	0	0
Alicyclobacillus mali	0	0	0	0	0	0	0	0	0	0	0	0	0	0	0	0	0	0	0	0	0	0	0	0	0	0	0	0	0	0	0	0	0	0	0	0	0	0	0	0	0	0	0	0	0	0	0	0	0
Alicyclobacillus pomorum	0	0	0	0	0	0	0	0	0	0	0	0	0	0	0	0	0	0	0	0	0	0	0	0	0	0	0	0	0	0	0	0	0	0	0	0	0	0	0	0	0	0	0	0	0	0	0	0	1.04952
Alicyclobacillus sendaiensis	0	0	0	0	0	0	0	0.460605	0	0	0	0	0	0	0	0	0	0	0	0	0	0	0	0	0	0	0	0	0	0	0	0	0	0	0	0	0	0	0	0	0	0	0	0	0	0.699943	0	0.843485	0
Alicyclobacillus vulcanalis	0	0	0	0	0	0	0	0	0	0	0	0.523881	0	0	0	0	0	0	0	0	0	0	1.01683	0	0	0	0	0	0	0	0	0	0	0	0	0	0	0	0	0	0	0	0	0	0	0	0	0	0
Aliifodinibius roseus	0	0	0.459994	0	0.402674	0	0	0	0	0	0	0	0	5.48693	1.51217	2.02089	0.522156	0	0	0.531404	0	0	1.01683	0	0	0	0	0	0.463619	2.02089	0	0	0	0	0	0.901489	1.36334	0	0	0	0	0	0	1.10061	0	2.09983	0	0	1.04952
Aliiglaciecola lipolytica	0	0	0	0	0	0	0	0.460605	0.505577	0	0	0	0	1.82898	1.51217	0	0	0	0.542799	0	0	0	0	0	0	0	0	0	0	0	0	0	0	0	0	0	0	0	0	0	1.12765	0	0	0	0	0	0	0	0
Aliihoeflea sp.	0	0	0	0	0	0	0	0	0.505577	0	0	0	1.00557	0	0	0	0	0	0	0	0	0	0	0	0	0	0	0	0	0	0	0	0	0	0	0	0	0	0	0	0	0	0	0	0	0	0	0	0
Aliiroseovarius crassostreae	0	0	0	0	0	0	0	0	0	0.727393	0	0	0	0	0	0	0	0	0	0	0	0	0	0	0	0	0	0	0	0	0	0	0	0	0	0.901489	0	0	0	0	0	0	0	0	0	0	0	0	0
Aliivibrio	0	0	0	0	0	0	0	0	0	0	0	0	0	0	0	0	0	0	0	0	0	0	0	0	0	0	0	0	0	0	0	0	0	0	0	0.901489	0	0	0	0	0	0	0	0	0	0	0	0	0
Aliivibrio wodanis	0	0	0	0	0	0	0.379825	0	0	0	0	0	0	0	0	0	0	0	0	0	0	0	0	0	0	0	0	0	0.463619	0	0	0	0	0	0	0	0	0	0	0	0	0	0	0	0	0	0	0	0
Alishewanella aestuarii	0	0	0.459994	0	0	0	0.379825	0	0	0	0	0	0	0	0	0	0	0	0	0	0	0	0	0	0	0	0	0	0	0	0	0	0	0	0	0	0	0	0	0	0	0	0	0	0	0	0	0	0
Alishewanella jeotgali	0	0	0	0	0	0	0	0	0	0	0	0	0	0	0	0	0	0	0	0	0	0	0	0	0	0	0	0	0	0	0	0	0	0	0	0	0	0	0	0	0	0	0	0	0	0	0	0	0
Alishewanella sp.	0	0	0	0	0	0	0	0	0	0	0	0	0	0	0	0	0	0	0	0	0	0	0	0	0	0	0	0	0	0	0	0	0	0	0	0	0	0	0	0	0	0	0	1.10061	0	0	0	0	0
Alistipes	0	0	0	0	0	0	0	0	0	0	0	0	0	0	0	0	0	0	1.0856	0	0	0	0	1.62326	0	0	0	0	0.927238	0	0	0	0	0	0	0	0	0	0	0	1.12765	0	0	0	0	0	0	0	0
Alistipes finegoldii	0	0	0	0	0.402674	0	0	0	0.505577	0	0	0	0	0	0	0	0	0	0	0	0	0	0	0	0	0	0	0	0	0	0	0	0	0	0	0	0	1.4546	0	0	0	0	0	0	0	0	0	0.843485	0
Alistipes ihumii	0	0	0	0	0	0	0	0	0	0	0	0	0	0	0	0	0	0	0	0	0	0	0	0	0	1.10629	0	0	0	2.02089	0	0	0	0	0	0	0	0	0	0	0	0	0	0	0	0	0	0	0
Alistipes indistinctus	0	0	0	0	0	0	0	0	0	0	0	0	0	0	0	0	0	0	0	0	0	0	0	0	0	0	0	0	0	0	0	0	0	0	0	0	0	0	0	0	0	0	0	0	0	0	0	0	0
Alistipes obesi	0	0	0	0	0	0	0	0	0	0	0	0	0	0	0	0	0	0	0	0	0	0	0	0	0	0	0	0	0	0	0	0	0	0	0	0	0	0	0	0	0	0	0	0	0	0	0	0	0
Alistipes onderdonkii	0	0	0	0	0	0	0.379825	0	0	0	0	0	0	0	0	0	0	0	0.542799	0	0.487677	0	0	0	0	0	0	0	0	0	0	0	0	0	0	0	0	0	0	0	0	0	0	0	0	0	0	0	0
Alistipes putredinis	0	0	1.83998	1.28919	0.402674	0	0	0	0	0	0	0	0	1.82898	0	0	0	0.611062	0.542799	0	0	0	0	0	1.47106	0	0	0	0	0	0	0	0.451766	0	0	0	1.36334	0	0	0	1.12765	0	0	0	0	0	0	0	0
Alistipes senegalensis	0	0	0	0	0	0	0	0	0	0	0	0	0	0	0	0	0	0	0	0	0	0	0	0	0	0	0	0	0	0	0	0	0	0	0	0	0	0	0	0	0	0	0	0	0	0	0	0	0
Alistipes shahii	0	0	0	0	0	0	0.379825	0.460605	0	0	0	0	0	0	0	0	0	0	0.542799	0	0	0	0	0	0	0	0	0	0	0	0	0	0	0	0	0	0	0	0	0	2.25529	0	0	0	0	0	0	0	0
Alistipes sp.	0.628806	2.7977	0	1.93379	0.402674	0.549895	0	0	0	0	0	0	0	0	1.51217	0	0	0	0	0	1.46303	0	0	0.811631	0	0	0	1.40495	0	0	0	0	0	0	0.931957	0	0	0	1.23989	0	3.38294	0	0	0	0	0	0	0	1.04952
Aliterella atlantica	0	0	0	0	0	0	0	0	0.505577	0	0	0.523881	0	0	0	0	0	0.611062	0	0	0	0	1.01683	0	0	0	3.98386	0	0	0	0	0	0	0	0	0	0	0	0	0	0	0	0	1.10061	0	0	0	0	0
Alkalibacillus haloalkaliphilus	0	0	0	0	0	0	0	0	0.505577	0	0	0	0	0	0	0	0	0	0	0	0	0	0	0	0	0	0	0	0	0	0	0	0	0	0	0	0	0	0	0	0	0	0	0	0	0	0	0	0
Alkalibacter saccharofermentans	0	0	0	0	0	0	0	0	0	0	0	0	0	0	0	0	0	0	0	0	0	0	2.03366	0	0	0	0	0	0	0	0	0	0	0	0	0	0	0	0	0	0	0	0	0	0	0	0	0	0
Alkalibacterium sp.	0	0	0	0	0	0	0	0	0	0	0	0	0	0	0	0	0	0	0	0	0	0	0	0	0	0	0	0	0	0	0	0	0	0	0	0	0	0	0	0	0	0	0	0	0	0	0	0	0
Alkaliflexus imshenetskii	0	0	0	0	0	0	0	0	0	0	0	0	0	1.82898	0	0	0	0.611062	0	0	0.487677	0	1.01683	0	0	0	0	0	0.463619	2.02089	0	0	0	0	0	0	0	0	0	0	0	0	0	0	0	0	0	0	1.04952
Alkalilimnicola ehrlichii	0	0	0	0	0	0	0	0	0	0	0	0	0	0	0	0	0	0	0	0.531404	0	0	0	0	0	0	0	0	0	0	0	0	0	0	0	0	0	0	0	0	0	0	0	0	0	0	0	0	0
Alkaliphilus metalliredigens	0	0	0	0	0	0	0	0	0	0	0	0	0	0	0	0	0	0	0	0	0	0	0	0	0	0	0	0	0	0	0	0	0	0	0.931957	0	0	0	0	0	0	0	0	0	0	0	0	0	0
Alkaliphilus oremlandii	0	0	0	0	0	0	0	0	0	0	0	0	0	0	0	0	0	0	0	0	0	0	0	0	0	0	0	0	0	0	0	0	0	0	0	0	0	0	0	0	0	0	0	0	0	0	0	0	0
Alkalitalea saponilacus	0	0.55954	0	0	0	0	0	0	0	0	0	0.523881	0	0	0	0	0	0	0.542799	0	0.487677	0	0	0	0	0	0	0	0.463619	2.02089	0	0	0	0	0	0	0	0	0	0	0	0	0	0	0	0	0	0	0
Alkanindiges	0	0	0	0	0	0	0	0	0	0	0	0	0	7.3159	0	0	0	0	0	0	0	0	0	0	0	0	0	0	0	0	0	0	0	0	0	0	0	0	0	0	0	0	0	0	0	0	0	0	0
Alkanindiges illinoisensis	0	0	0	0	0	0	0	0	0	0	0	0	0	1.82898	0	0	0	0	0	0	0.487677	0	0	0	0	0	0	0	0	4.04178	0	0	0	0	0	0	0	0	0	0	0	0	0	0	0	0	0	0	0
Alkanindiges sp.	0	0	0	0	0	0	0	0	0	0	0	0	0	0	1.51217	0	0	0	0	1.06281	0	0	0	0	0	0	0	0	0	0	0	0	0	0	0	0	0	0	0	0	0	0	0	1.10061	0	0	0	0	0
Alloactinosynnema sp.	0	0	0	0	0	0	0	0	0	0	0	0	0	0	0	0	0.522156	0	0	0.531404	0	0	0	0	0	0	0	0	0	0	0	0	0	0	0.931957	0	0	0	0	0	0	0	0	0	0	0	0	0	0
Allobaculum stercoricanis	0	0	0	0	0.402674	0	0	0	0	0	0	0	0	0	0	0	0	0	0	0	0	0	0	0	0	0	0	0	0	0	0	0	0	0	0	0	0	0	0	0	0	0	0	1.10061	0	0	0	0	0
Allochromatium vinosum	0	0	0.459994	0	0	0	0	0	0	0	0	0	0	0	0	0	0	0.611062	0	0	0	0	0	0	0	0	0	0	0	0	0	0	0	0	0	0	0	0	0	0	0	0	0	0	0	0	0	0	0
Allofrancisella guangzhouensis	0	0	0	0	0	0	0	0	0	0	0	0.523881	0	0	0	0	0	0	0	0	0	0	0	0	0	0	0	0	0.463619	0	0	0	0	0	0	0	0	0	0	0.665936	0	0	0	0	0	0	1.00457	0	0
Allofustis seminis	0	0	0.459994	0	0	0	0	0.460605	0	0	0	0	0	0	0	0	0.522156	0	0	0	0	0	0	0	0	0	0	0	0	0	0	0	0	0	0	0	0	0	0	0	0	0	0	0	0	0	0	0	0
Alloiococcus otitis	0	0	0	0	0	0	0	0	0	0	0	0	1.00557	0	0	0	0	0	0	0	0	0	0	0	0	0	0	0	0	0	0	0	0	0	0	0	0	0	0	0	0	0	0	0	0	0	0	0	0
Allokutzneria albata	0	0	0	0	0	0.549895	0.379825	0	0	0	0	0	0	0	0	0	0	0	0	0	0	0	0	0	0	1.10629	0	0	0	0	0	0	0	0	0	0	0	0	0	0	0	0	0	0	0	0	0	0	0
Allokutzneria sp.	0	0	0	0	0	0	0	0	0	0	0	0	0	0	0	0	0	0	0	0	0	0	0	0	0	0	0	0	0	0	0	0	0	0	0	0	0	0	0	0	0	0	0	0	0.980447	0	0	0	1.04952
Alloprevotella rava	0	0	0	0	0	0	0.379825	0	0	0	0	0	0	0	0	0	0	0	0	1.59421	0.975355	0	0	0	0	0	0	0	0	0	0	0	0	0	0	0	0	0	0	0	0	0	0	0	0	0	0	0	0
Alloprevotella tannerae	0	0	0	1.28919	0.402674	1.64969	0.379825	0	0	0	0	6.81045	0	0	0	0	0	0	0	0.531404	0	0	0	2.43489	1.47106	0	0	0	0	0	1.98375	0	0	0	0	0	2.72668	0	0	1.33187	12.4041	0	0	3.30183	0	0	0	0.843485	0
Alloscardovia criceti	0	0	0	0	0	0	0	0	0	0	0	0	0	0	0	0	0	0	0	0	0	0	0	0	0	0	0	0	0	0	0	0	0	0	0	0	0	0	0	0	0	0	0	0	0.980447	0	0	0	0
Alloscardovia macacae	0	0	0	0	0	0	0	0	0	0	0	0	0	0	0	0	0	0	0	0	0	0	0	0	0	0	0	0	0	0	0	0	0	0	0	0	0	0	0	0	0	0	0	0	0	0	0	0	0
Alloscardovia omnicolens	0	0	0	0	0	0.549895	0	0	0	0	0	0	0	0	0	0	0	0	0	0	0	0	0	0	0	0	0	0	0	0	0	0	0	0	0	0	0	0	0	0	0	0	0	0	0	0	0	0	0
Alloscardovia sp.	1.25761	3.35724	3.21996	3.22298	0.805348	1.09979	1.5193	0.460605	1.51673	0.727393	0	1.04776	0	0	0	0	0.522156	1.83319	0.542799	3.18843	3.90142	0	2.03366	0.811631	0	1.10629	0	0	0.927238	2.02089	0	1.30675	4.51766	1.01734	3.72783	0	1.36334	2.90921	1.23989	0.665936	1.12765	0	0	0	0.980447	0	0	2.53046	0
alpha proteobacterium	4.40164	8.3931	11.4999	9.02433	4.42942	7.69853	7.97633	11.0545	13.145	13.0931	3.01936	5.23881	5.02784	10.9739	1.51217	2.02089	13.0539	9.16593	11.9416	8.50247	10.2412	3.2652	7.11781	6.49305	4.41318	13.2754	10.6236	8.42972	11.1269	4.04178	2.645	11.7607	9.48708	5.08668	2.79587	7.21191	12.2701	8.72762	11.159	2.66374	5.63823	13.1924	8.08356	13.2073	20.5894	8.39932	11.0502	3.37394	3.14857
Alphaproteobacteria	0	0	0	0	0	0.549895	0	0	0	0	0	0	0	0	0	0	0	0	0	0	0	0	0	0	0	0	0	0	0	0	0	0	0	0	0	0	0	0	0	0	0	0	0	0	0	0	0	0	0
Altererythrobacter atlanticus	0	0	0.459994	0	0	0.549895	0	0	0	0	0	0	0	0	0	0	0	0	0	0	0	0	0	0	0	0	0	0	0	0	0	0	0	0	0	0	0	0	0	0	0	0	0	0	0	0	0	0	0
Altererythrobacter epoxidivorans	0	0	0	0	0	0	0	0	0	0	0	0	0	0	0	0	0	0	0	0	0	0	0	0	0	0	0	0	0	0	0	0	0.451766	0	0	0	0	0	0	0	0	0	0	0	0	0	0	0.843485	0
Altererythrobacter ishigakiensis	0	0	0	0	0.402674	0	0	0	0	0	0	0	0	0	0	0	0	0	0	0.531404	0	0	0	0	0	0	0	0	0	0	0	0	0	0	0	0	0	0	0	0	0	0	0	0	0	0	0	0	0
Altererythrobacter marensis	0	0	0	0.644595	0	0	0	0	0	0	0	0	0	0	0	0	0.522156	0.611062	0	0	0	0	0	0	0	0	0	0	0	0	0	0	0	0	0	0	0	0	0	0	0	0	0	0	0	0	0	0	0
Altererythrobacter namhicola	0	0	0	0	0	0.549895	0	0.460605	0	0	0	0	0	0	0	0	0	0	0	0	0	0	0	0	0	0	1.32795	0	0	0	0	0	0	0	0	0	0	0	0	0	1.12765	0	0	0	0	0	0	0	0
Altererythrobacter sp.	0	0	0.459994	0	0	0	0	0	0	0	0	1.57164	1.00557	0	0	0	0.522156	0	0	0	0	1.0884	0	0	0	0	0	0	0	2.02089	0	0	0	0	0	0	0	0	0	0	0	0	0	0	0	0	0	0	0
Altererythrobacter xiamenensis	0.628806	0	0	0	0	0	0	0	0	0	0	0	0	0	0	0	0	0	0	0	0	0	1.01683	0	0	0	0	0	0.463619	0	0	0	0	0	0	0	1.36334	0	1.23989	0	0	0	0	0	0	0	0	0	0
Alteromonadaceae bacterium	0	0	0	0	0.402674	0	0	0.460605	0	0	1.50968	0.523881	0	0	0	0	0	0	0	0.531404	0	0	0	0	1.47106	0	0	0	0	0	0	0	0	0	0	0.901489	0	0	0	0	0	0	0	0	0	0	0	0	0
Alteromonadales	0.628806	0	0	0	0	0	0	0	0	0	0	0	0	0	0	0	0	0	0	0	0	0	0	0	0	0	0	0	0	0	0	0	0	0	0	0	0	0	0	0	1.12765	0	0	0	0	0	0	0	0
Alteromonadales bacterium	0	0	0.459994	0	0	0	0	0	0	0	0	0	0	0	0	0	0	0	0	0	0	0	0	0	0	0	0	0	0	0	0	0	0	0	0	0	0	0	0	0	0	0	0	0	0	0	0	0	0
Alteromonas	0	0	0	0	0	0	0	0	0	0.727393	0	0	0	0	0	0	0	0	0	0	0.487677	0	0	0	0	0	0	0	0	0	0	0	0	0	0	0	0	0	0	0	0	0	0	0	0	0	0	0	0
Alteromonas australica	0	0	1.37998	0	0	0	0	0	0	0	0	0	0	0	0	0	0	0	0	0	0	0	0	0	0	0	0	0	0	0	0	0	0.451766	0	0	0	0	0	0	0	0	0	0	0	0	0	0	0	0
Alteromonas confluentis	0	0	0	0.644595	0	0	0	0	0	0	0	0	0	0	0	0	0	0	0	0	0	0	0	0	1.47106	0	0	0	0	0	0.661249	0	0	0	0	0	0	0	0	0	0	0	0	0	0	0	0	0	0
Alteromonas lipolytica	0	0	0	0	0	0	0	0	0	0	0	0	0	0	0	0	0	0	0	0	0	0	0	0	0	1.10629	0	0	0	0	0	0	0	0	0	0	0	0	0	0	0	0	0	0	0	0	0	0	0
Alteromonas macleodii	0	0	0.919989	0	0.402674	0	1.5193	0	0	0	0	0.523881	0	0	0	0	1.04431	0.611062	0	0.531404	0.975355	0	0	0	0	0	0	0	0.463619	0	0	0	0	0	0	0	0	1.4546	0	0	0	0	0	0	0	0	0	0	0
Alteromonas mediterranea	0	0	0	0	0	0	0	0.460605	0	0	0	0	0	0	0	0	0	0	0	0	0	0	0	0	0	0	0	0	0	0	0	0	0	0	0.931957	0	0	0	0	0	0	0	0	0	0	0	0	0	0
Alteromonas sp.	0	0	0	0	0	0	0	0	0	0	0	0	0	0	0	0	0	0	0.542799	0	0	0	0	0	0	0	0	0	0	0	0	0	0	0	0	0	0	0	0	0	0	0	0	0	0	0	0	0	0
Altibacter lentus	0	0	0	0	0.402674	0	0	0	0	0	0	0	0	0	0	0	0	0	0	0	0	0	0	0	0	0	0	0	0	0	0	0	0	0	0	0	0	0	0	0	0	0	0	0	0	0	0	0	0
Alysiella crassa	0	0	0	0	0	0	0	0	0	0	0	0	0	0	0	0	0	0	0	0	0	0	0	0	0	0	0	0	0	0	0	0	0	0	0	0	0	0	0	0	0	0	0	0	0	0	0	0	0
Amantichitinum ursilacus	0	0	0	0	0	0	0	0	0	0	0	0	0	0	0	0	0	0	0	0	0	0	0	0	0	0	0	0	0	0	0	0	0	0	0	0.901489	0	0	0	0	0	0	0	0	0	0	0	0	1.04952
Aminiphilus circumscriptus	0.628806	0	0	0	0	0	0	0	0	0	0	0	0	0	0	0	0	0	0	0	0	0	0	0	0	0	0	0	0	2.02089	0	0	0	0	0	0	0	0	0	0	1.12765	0	0	0	0	0	0	0	0
Aminobacter aminovorans	0	0	0	0	0	0	0	0	0	0	0	0	0	0	0	0	0	0	0	0	0	0	0	0	0	0	0	0	0	0	0	0	0	0	0	0	0	0	0	0	0	0	0	0	0	0	0	0	0
Aminobacter sp.	0	0	0.459994	0	0	0	0	0	0	0	1.50968	0	0	0	0	0	0	0	0.542799	0	0	0	0	0	0	0	0	0	0	0	0	0	0	0	0	0	0	0	0	0	0	0	0	0	0	0	0	0	0
Aminobacterium colombiense	0	0	0.459994	0	0	0	0	0	0	0	0	0	0	1.82898	0	0	0.522156	0	0	0	0	0	0	0	0	0	0	0	0	0	0	0	0	0	0	0	0	0	0	0	0	0	0	0	0	0	0	0	0
Aminobacterium mobile	0	0.55954	0.459994	0	0.402674	0	0	0.460605	0	0	0	0	0	0	0	0	0	0	0	0	0	0	1.01683	0	0	0	0	0	0	0	0	0	0	0	0	0	0	0	0	0	0	0	0	0	0	0	2.00913	0	0
Aminomonas paucivorans	0	0	0.459994	0	0	0	0	0	0	0	0	0	0	0	0	0	0	0	0	0	0	0	0	0	0	0	0	0	0	0	0	0	0	0	0	0	0	0	0	0	0	0	0	0	0	0	1.00457	0	0
Ammonifex degensii	0	0	0.919989	0	0	0	0	0	0	0	0	0	0	0	0	0	0	0	0	0	0	0	0	0	0	0	0	1.40495	0	0	0	0	0.451766	1.01734	0	0.901489	0	0	0	0	0	0	0	0	0	0	0	0	0
Amorphus coralli	1.25761	0	0.919989	0	0.402674	0	0	0	0	0	0	1.04776	1.00557	0	0	0	0.522156	0	0.542799	0.531404	0	1.0884	0	0	0	0	0	0	0	0	0	1.30675	0.451766	0	0	0	0	0	0	0	0	0	2.02089	1.10061	0	0	0	0.843485	1.04952
Amphibacillus sediminis	0	0	0	0	0	0	0	0	0	0	0	0.523881	0	0	0	0	0	0	0.542799	0	0	0	0	0	0	0	0	0	0	0	0	0	0	0	0	0	0	0	0	0	0	0	0	0	0	0	1.00457	0	0
Amphritea japonica	0	0	0.459994	0	0	0	0	0	0	0	0	0	0	0	0	0	0	0	0	0	0	0	0	0	0	0	0	0	0	0	0	0	0	0	0	0	0	0	0	0	0	0	0	0	0	0	0	0	0
Amsacta moorei	0	0	0	0	0	0	0	0	0	0	0	0	0	0	0	0	0	0	0.542799	0	0	0	0	0	0	0	0	0	0	0	0	0	0	0	0	0	0	0	0	0	0	0	0	0	0	0	0	0	0
Amycolatopsis	0	0	0	0	0	0	0	0	0	0	0	0	0	0	0	0	0	0	0	0	0.487677	0	0	0	0	0	0	0	0	0	0	0	0	0	0	0	0	0	0	0	0	0	0	1.10061	0	0	1.00457	0	0
Amycolatopsis australiensis	0	0	0	0	0	0	0	0	0	0	0	0	0	0	0	0	0	0	0	0	0	0	0	0	0	0	0	0	0	0	0	0	0	1.01734	0	0	0	0	0	0	0	0	0	0	0	0	0	0	0
Amycolatopsis benzoatilytica	0	0	0	0	0	0	0	0	0	0	0	0	0	0	0	0	0	0	0	0	0	0	0	0	0	0	0	0	0	0	0	0	0	0	0	0	0	0	0	0	0	0	0	0	0	0	0	0	0
Amycolatopsis coloradensis	0	0	0	0	0	0	0	0	0	0	0	0	0	0	0	0	0	0	0	0	0	0	0	0	0	0	0	0	0	0	0	0	0	0	0	0	0	0	0	0	0	0	0	0	0	0	0	0	0
Amycolatopsis halophila	0	0	0	0	0	0	0	0	0	0	1.50968	0	0	0	0	0	0.522156	0	0	0	0	0	0	0	0	0	0	0	0	0	0	0	0	0	0	0	0	0	0	0	0	0	0	0	0	0	0	0	0
Amycolatopsis kentuckyensis	0	0	0	0	0	0	0	0	0	0	0	0	0	0	0	0	0	0	0	0	0	0	0	0	0	0	0	0	0	0	0	0	0	0	0	0	0	0	0	0	0	0	0	0	0	0	0	0	0
Amycolatopsis lexingtonensis	0	0	0	0	0	0	0	0	0	0	0	0	0	0	0	0	0	0	0.542799	0	0	0	0	0	0	0	0	0	0	0	0	0	0	0	0.931957	0	0	0	0	0	0	0	0	0	0	0	0	0	0
Amycolatopsis methanolica	0	0	0.459994	0	0	0	0	0	0	0	0	0	0	0	0	0	0	0	0	0	0	0	0	0	0	0	0	0	0	0	0	0	0.451766	0	0	0	0	0	0	0	0	0	0	0	0	0	0	0	0
Amycolatopsis nigrescens	0	0	0	0	0	0	0	0	0	0	0	0	0	0	0	0	0	0	0	0	0	0	0	0	0	0	0	0	0	0	0	0	0	0	0	0	0	0	0	0	0	0	0	2.20122	0	0	0	0	0
Amycolatopsis orientalis	0	0	0	0	0	0	0	0	0	0	0	0.523881	0	0	0	0	0	1.22212	0	0	0	0	0	0	0	0	0	0	0	0	0	0	0	0	0	0	0	0	0	0	0	0	0	0	0	0	0	0	0
Amycolatopsis pretoriensis	0	0	0	0	0	0	0	0	0	0	0	0	0	0	0	0	0	0	0	0	0.487677	0	1.01683	0	0	0	0	0	0	0	0	0	0	0	0	0	0	0	0	0	0	0	0	0	0	0	0	0	0
Amycolatopsis regifaucium	0	0	0	0	0	0	0	0	0	0	0	0	0	0	0	0	0	0	0	0	0	0	0	0	0	0	0	0	0	0	0	0	0	0	0	0	0	0	0	0	0	0	0	0	0	0	0	0	0
Amycolatopsis rifamycinica	0	0	0.459994	0	0	0	0	0	0	0	0	0	0	0	0	0	0	0	0	0	0	0	0	0	0	0	0	0	0	0	0	0	0	0	0	0	0	0	0	0	0	0	0	0	0	0	0	0	0
Amycolatopsis sp.	0	0	0	0	0	0	0	0	0	0	0	0	0	0	0	2.02089	0	0	0	0	0.487677	0	0	0	0	0	0	0	0	0	0	0	0	0	0	0	0	0	0	0	0	0	0	0	0	0	0	0	0
Amycolatopsis taiwanensis	0	0	0	0	0	0	0	0	0	0	0	0	0	0	0	0	0	0	0	0	0	0	0	0	0	0	0	0	0	0	0	0	0	0	0	0	0	0	0	0	0	0	0	0	0	0	0	0	0
Amycolatopsis thermoflava	0	0	0	0	0	0	0	0	0	0	1.50968	0	0	0	0	0	0	0	0	0	0	0	0	0	0	0	0	0	0	0	0	0	0	0	0	0	0	0	0	0	0	0	0	0	0	0	0	0	0
Amycolatopsis vancoresmycina	0	0	0	0	0	0	0	0	0	0	0	0	0	0	0	0	0.522156	0	0	0	0	0	0	0	0	0	0	0	0	0	0	0	0	0	0	0	0	0	0	0	0	0	0	0	0	0	0	0	0
Anabaena cylindrica	0	0	0	0	0	0	0	0	0	0	0	0	0	0	0	0	0	0	0	0	0	0	0	0	0	0	0	0	0	0	0	0	0	0	0	0	0	0	0	0	0	0	0	0	0	0	0	0	0
Anabaena sp.	0	0	0	0	0	0	0	0	0	0	0	0	0	0	0	0	0	0	0	0.531404	0.487677	0	0	0.811631	0	0	1.32795	0	0	0	0	0	0	0	0	0	0	0	0	0	0	0	0	0	0	0	2.00913	0	0
Anaerobacillus alkalidiazotrophicus	0	0	0	0	0	0	0	0	0	0	0	0	0	0	0	0	0	0	0	0	0	0	0	0	0	0	0	0	0	0	0	0	0	0	0	0	0	0	0	0	0	0	0	0	0	0	0	0	0
Anaerobacillus alkalilacustris	0	0	0	0	0	0	0	0	0	0	0	0	0	0	0	0	0	0	0	0	0	0	0	0	0	0	0	0	0	0	0	0	0	0	0	0	0	0	0	0	0	0	0	0	0	0	0	0	0
Anaerobacillus arseniciselenatis	0	0	0	0	0	0.549895	0	0	0	0	0	0.523881	0	0	0	0	0	0	0	0	0.487677	0	0	0	0	0	0	0	0	0	0	0	0	0	0	0	0	0	0	0	0	0	0	0	0.980447	0	0	0	0
Anaerobacillus macyae	0	0	0	0	0	0	0	0	0	0	0	0	0	0	1.51217	0	0	0	0	0	0	0	0	0	0	0	0	0	0	0	0	0	0	0	0	0	0	0	0	0	0	0	0	0	0	0	0	0	0
Anaerobacillus sp.	0	0	0	0	0	0	0	0	0	0	0	0	0	0	0	0	0	0	0	0	0	0	0	0	0	0	0	0	0	0	0	0	0	0	0	0.901489	0	0	0	0	0	0	0	0	0	0	0	0	0
Anaerobiospirillum succiniciproducens	0	0	0	0	0	0	0	0	0	0	0	0	0	0	0	0	0	0	0	0	0	0	0	0	0	0	0	0	0	0	0	0	0.451766	0	0	0	0	0	0	0	0	0	0	0	0	0	0	0	1.04952
Anaerobranca californiensis	0	0	0	0	0	0	0	0	0	0	0	0	0	0	0	0	0	0	0	0	0	0	0	0	0	0	0	0	0	0	0	0	0	0	0.931957	0	0	0	0	0	0	0	0	0	0	0	0	0	0
Anaerococcus	0	0.55954	0.919989	0	0	0.549895	0	0	0	0	0	0	0	0	0	0	0	0	0	0	0.975355	0	0	0	0	0	0	0	0	0	0	0	0	0	0	0	0	0	0	0	0	0	0	0	0	0	0	0	0
Anaerococcus hydrogenalis	0	0	1.37998	0.644595	1.20802	0.549895	0	0	0	0.727393	1.50968	0	0	0	0	0	0.522156	0	0	0	0	0	0	0	0	0	0	0	0	0	0	0	0	0	0	0.901489	0	0	0	0	0	0	0	0	0	0	0	0	0
Anaerococcus lactolyticus	0	0	0	0	0.402674	0	0	0	0.505577	0	0	0	0	0	3.02435	0	0	0	0	0	0	0	1.01683	0	0	0	0	0	0	0	0	0	0	0	0	0	0	0	0	0	0	0	0	0	0	0	0	0	0
Anaerococcus mediterraneensis	1.25761	2.23816	1.37998	0	0.402674	0	0	0	0	0	0	0	0	0	0	0	1.56647	0	0.542799	0	0.975355	0	1.01683	0	0	0	0	0	0	0	0	0	0	0	0.931957	0	0	0	0	0	0	0	0	0	0	0	0	0	0
Anaerococcus obesiensis	0	0	0	0	0	0	0	0	0	0	0	0	0	0	0	0	0	0	0	0	0	0	0	0	0	0	0	0	0	2.02089	0	0	0	0	0	0	0	0	0	0	0	0	0	0	0	0	0	0	0
Anaerococcus pacaensis	0	0	0	0	0	0	0	0	0	0	0	0	0	0	0	0	0	0	0	0	0	0	0	0	0	0	0	0	0	0	0	0	0	0	0	0	0	0	0	0	0	0	0	0	0	0	0	0	0
Anaerococcus prevotii	0	2.7977	0.919989	0	0.805348	0	0	0	1.01115	0	1.50968	0	0	0	0	0	0.522156	0	2.17119	0	0	0	0	0	0	0	0	0	0	0	0	2.6135	0	0	0	0	0	0	0	0	0	0	0	0	0	0	0	0	0
Anaerococcus provenciensis	1.88642	2.23816	3.21996	0	3.62407	0.549895	0.379825	0.460605	3.03346	0	0	0	0	0	0	0	2.08862	0.611062	3.25679	0	1.95071	0	0	0.811631	0	0	0	0	0	0	0	0	0	0	0	0	0	0	0	0	0	0	2.02089	0	0	0	0	0	0
Anaerococcus rubiinfantis	0	0.55954	0	0	0	0	0	0	0	0	0	0	0	0	0	0	0	0	0	0	0	0	0	0	0	0	0	0	0	2.02089	0	0	0	0	0	0	0	0	0	0	0	0	0	0	0	0	0	0	0
Anaerococcus senegalensis	0	0	0.459994	0	0.402674	0	0	0	0	0	0	0	0	0	0	0	0	0	0	0	0	0	0	0	0	0	0	0	0	0	0	0	0	0	0	0	0	0	0	0	0	0	0	0	0	0	0	0	0
Anaerococcus sp.	9.43209	2.23816	8.73989	0.644595	3.62407	1.09979	0.759651	0	2.02231	0	0	1.57164	0	0	0	6.06267	1.04431	0	3.79959	0	3.41374	0	0	0	0	0	0	0	0	0	0	0	0	0	0	0	0	0	0	0	0	0	6.06267	0	0	0	1.00457	0	1.04952
Anaerococcus tetradius	1.25761	1.11908	0	0.644595	0.805348	0	0.379825	0.460605	0.505577	0	0	0	0	1.82898	0	0	0.522156	0.611062	0	0	0.487677	0	0	0	0	0	0	0	0	0	0	0	0	0	0	0	0	0	0	0	0	0	0	0	0	0	0	0	0
Anaerococcus vaginalis	0	0	0	0	0	0	0	0.92121	1.01115	0	0	0	0	0	0	0	0	0	0.542799	0	0	0	0	0	0	1.10629	0	0	0	0	0	0	0	0	0	0	0	0	0	0	0	0	0	1.10061	0	0	0	0	0
Anaerocolumna jejuensis	0.628806	0	0	0	0.402674	0	0	0	0	0	0	0	0	0	0	0	0	0	0	0	0	0	0	0	0	0	0	0	0	0	0	0	0	0	0	0	0	0	0	0	0	0	2.02089	0	0	0	0	0	1.04952
Anaerocolumna xylanovorans	0	0	0	0.644595	0	0	0	0	0	0	0	0	0	0	0	0	0	0	0	0	0	0	0	0	0	0	0	0	0	0	0	0	0	0	0	0	0	0	0	0	0	0	0	0	0	0	0	0	0
Anaerofilum sp.	0	0	0	0.644595	0	0	0	0	0	0	0	0	0	0	0	0	0	0	0	0	0	0	0	0	0	0	0	0	0.927238	0	0	0	0	0	0	0	0	0	0	0	0	0	0	0	0	0	0	0	1.04952
Anaerofustis stercorihominis	0	0	0	0	0	0.549895	0	0	0	0	0	0	0	0	0	0	0	0	0	0.531404	0	0	0	0	0	0	0	0	0	0	0	1.30675	0	0	0	0	0	0	0	0	0	0	0	1.10061	0	0	0	0	0
Anaeroglobus geminatus	0	0	0	0	0	0	0	0	0	0	0	0	0	0	0	0	0	0	0	0	0	0	0	0	0	0	0	0	0	0	0	0	0	0	0	0	0	0	0	0	0	0	0	0	0	0	0	0.843485	0
Anaerolinea thermolimosa	1.25761	0	0	0	0	0	0	0	0.505577	0.727393	0	0	0	0	0	0	0	0	0	0	0	1.0884	0	0	0	0	0	0	0	0	0	0	0	0	0	0	0	0	0	0	0	0	0	1.10061	0.980447	0	0	0	1.04952
Anaerolinea thermophila	0	0	0	0	0	0	0	0	0	0	0	0	0	0	0	0	0	0	0	0	0	1.0884	0	0	0	0	0	0	0	0	0	0	0	0	0	0	0	0	0	0.665936	0	0	0	0	0	0	0	0	1.04952
Anaerolineaceae bacterium	0	0	0	0	0	0	0	0	0	0	0	0	0	1.82898	0	0	0	0.611062	0	0	0	0	0	0	0	0	0	0	0	0	0	0	0	0	0	0	0	0	0	0	0	0	0	0	0	0	0	0	0
Anaeromassilibacillus senegalensis	0	0	0	0	0	0	0	0	0	0	0	0.523881	0	0	0	0	1.56647	0	0.542799	0	0.487677	0	0	0	0	0	0	0	0	0	0.661249	0	0	0	0	0	0	0	0	0	0	0	0	0	0	0	0	0	0
Anaeromassilibacillus sp.	0	0	0.919989	0	2.01337	1.09979	0.379825	0	0	0	0	0.523881	0	0	0	0	0	0	1.6284	0	0.975355	0	0	0	0	0	0	0	0	0	0	0	0	0	1.86391	0.901489	0	0	0	0	3.38294	0	2.02089	0	0	0.699943	3.0137	0.843485	0
Anaeromusa acidaminophila	0	0	0	0	0.805348	0	0	0	0	0	0	0	0	0	0	0	0	0	0	0	0	0	0	0	0	0	0	0	0	0	0	0	0	0	0	0	0	0	0	0	0	0	0	0	0	0	0	0	0
Anaeromyxobacter dehalogenans	0	0.55954	0.919989	0.644595	0	0	0	0	0	0	0	0	0	0	0	0	0	0	0	1.06281	0	0	1.01683	0	0	0	0	0	0	0	0	0	0	0	0	0	1.36334	0	0	0	0	0	0	0	0	0	0	0	0
Anaeromyxobacter sp.	0	0	0.459994	0	0.402674	0	0.379825	0	0	0	0	0	0	1.82898	0	0	0.522156	0	0	0.531404	0.487677	0	1.01683	0	0	0	0	0	0.463619	0	0	0	0	0	1.86391	0	0	0	1.23989	0	0	0	0	0	0	0	0	0	0
Anaerophaga thermohalophila	0	0	0	0	0	0	0	0	0	0	0	0	0	0	0	0	0	0	0	0	0	0	0	0	0	0	0	0	0	0	0	0	0	0	0	0	0	0	0	0	0	0	0	0	0	0	0	0.843485	0
Anaerorhabdus furcosa	0	0	0.459994	0	0	0	0	0	0	0	0	0	1.00557	1.82898	0	0	0	0	0	0	0	0	0	0	0	0	0	0	0	0	0	0	0	0	0	0.901489	0	0	0	0	0	0	0	0	0	0	0	0	0
Anaerosalibacter massiliensis	0	0	0	0	0.402674	0	0	0	0	0	0	0	0	0	0	0	0	0	0	0	0	0	0	0	0	0	0	0	0	0	0	0	0	0	0	0	0	0	0	0	1.12765	0	0	0	0	0	0	0	0
Anaerosalibacter sp.	0	0	0	1.28919	0	0.549895	0	0.460605	0	0	0	1.57164	0	0	0	0	0.522156	0	0.542799	0	0	0	0	2.43489	0	0	0	0	0	0	0.661249	0	0	0	0	0	0	0	0	0.665936	4.51058	0	0	0	0	0.699943	0	0	0
Anaerosphaera aminiphila	0	0	0	0	0	0	0	0	0	0	1.50968	0	0	0	0	0	0	0	0	0	0	0	0	0	0	0	0	0	0	0	0	0	0	0	0	0	0	0	0	0	0	0	0	0	0	0	0	0	1.04952
Anaerosphaera sp.	0	0	0.459994	0	0	0	0	0	0	0	0	0	0	0	0	0	0	0	0	0	0	0	0	0	0	0	0	0	0	0	0	0	0	0	0	0	0	0	0	0	0	0	0	0	0	0	0	0	0
Anaerosporobacter mobilis	0	0	1.37998	0	0	0	0	0	0.505577	0	0	0.523881	0	0	0	0	0	0	0	0	0.975355	0	0	0	0	0	0	0	0	2.02089	0	0	0	0	0	0	1.36334	0	0	0	0	0	0	0	0	0	0	0	0
Anaerosporomusa subterranea	0	0	0	0	0	0	0	0	0	0	0	0	0	0	0	0	0	0	1.0856	0	0	0	0	0	0	0	0	0	0	0	0	0	0	0	0	0	0	0	0	0	0	0	0	0	0	0	0	0	0
Anaerostipes	0	0	0	0	0	0.549895	0	0	0	0	0	0	0	0	0	0	0	0	0	0	0	0	0	0	0	0	0	0	0	0	0	0	0	0	0	0	0	0	0	0	0	0	0	0	0	0	0	0	0
Anaerostipes caccae	0	0	0	0	0	0	0	0	0	0	0	0	0	0	0	0	0	0	0	0	0	0	0	0	0	0	0	0	0	0	0	0	0	0	0	0	0	0	0	0	0	0	0	0	0	0	0	0	0
Anaerostipes hadrus	0	2.23816	1.37998	5.80136	1.6107	1.09979	0.379825	1.84242	0.505577	0	0	10.4776	1.00557	0	3.02435	0	0.522156	0	2.17119	0	1.46303	0	0	1.62326	11.7685	1.10629	0	0	0	4.04178	4.62875	0	0.451766	1.01734	0	0.901489	6.8167	4.36381	0	0	23.6806	0	2.02089	0	0	0	2.00913	0	2.09905
Anaerostipes sp.	0	0.55954	0	0	0	0	0	0.460605	0	0	0	2.09552	1.00557	0	0	0	0.522156	0	0	0	0	0	0	0	2.94212	0	0	0	0.463619	0	0.661249	0	0	0	0	0	0	0	0	0	3.38294	0	0	0	0	0.699943	0	0	1.04952
Anaerotruncus colihominis	0	0	0.919989	0	0	0	0	0	0	0	0	0	0	0	0	0	0	0	2.17119	0	0	0	0	0.811631	0	0	0	0	0	0	0	0	0	1.01734	0.931957	0	0	0	0	0	0	0	0	0	0	0	0	0.843485	0
Anaerotruncus rubiinfantis	0.628806	0	0	0	0	0	0	0	0	0	0	0	0	0	0	0	0	0	0	0	0.487677	0	0	0	0	0	0	0	0	2.02089	0	0	0	0	0	0	0	1.4546	0	0	0	0	0	0	0	0	0	0.843485	0
Anaerotruncus sp.	0	0	0.919989	0	0	0	0	0	0	0	0	0	0	0	0	0	0	0	0	0	0	0	0	0	0	0	0	0	0.463619	0	0	0	0	0	0	0	0	0	0	0	0	0	0	0	0	0	0	0	1.04952
Anaerovibrio lipolyticus	0	0	0	0	0	0	0	0	0	0	0	0.523881	0	0	0	0	0	0	0	0	0	0	0	0	0	0	0	0	0	0	0	0	0	0	0	0	1.36334	0	0	0	0	0	0	0	0	0	0	0	0
Anaerovibrio sp.	0	0	0	0	0	0	0	0	0	0	0	0	0	0	0	0	0	0	0	0	0	0	0	0	0	0	0	0	0	0	0	0	0	0	0	0	0	0	0	0	0	0	0	0	0	0	0	0	0
Anaerovorax odorimutans	0	0	0	0	0	0	0	0	0	0	0	0	0	0	0	0	0	0	0	0	0	0	0	0	0	0	0	0	0	0	0	0	0	0	0	0	0	0	0	0	0	0	0	0	0	0	0	0.843485	1.04952
Anaplasma centrale	0	0	0	0	0	0.549895	0	0.460605	0	0	0	0	0	0	0	0	0	0	0	0	0	0	0	0	0	0	0	0	0	0	0	0	0	0	0	0	0	0	0	0	0	0	0	0	0	0	0	0	0
Anaplasma marginale	0	0	0	0	0	0	0	0	0	0	0	0	1.00557	0	0	0	0	0	0.542799	0.531404	0.975355	0	0	0	0	0	0	0	0.463619	0	0	0	0.451766	0	0.931957	0.901489	0	0	0	0	0	0	0	0	0	0	0	0.843485	0
Anaplasma phagocytophilum	10.0609	8.3931	13.3398	6.44595	4.83209	7.69853	9.87546	6.44847	9.60596	8.00132	9.05809	15.7164	9.05012	7.3159	16.6339	8.08356	16.1868	9.77699	13.57	11.1595	8.77819	8.70719	12.202	9.73957	11.7685	4.42515	6.63976	12.6446	11.5905	8.08356	5.95124	7.8405	4.96942	4.06934	9.31957	2.70447	12.2701	14.546	7.43934	4.66155	2.25529	9.42312	8.08356	9.90548	12.7458	6.29949	7.03196	7.59137	7.34667
Ancylobacter sp.	0	0	0	0	0	0	0	0	0	0	0	0	0	1.82898	0	0	0	0	0	0	0	0	0	0	0	0	0	0	0.927238	0	0	1.30675	0.903531	0	0	0	0	1.4546	0	0	0	0	0	0	0	0	0	0	0
Anditalea andensis	0	0	0	0	0	0	0	0	0	0	0	0	0	0	0	0	0	0	0	0	0	0	1.01683	0	0	0	0	0	0	0	0	0	0	0	0.931957	0	0	0	0	0	0	0	0	0	0	0	0	0	0
Andreprevotia chitinilytica	0	0	0	0	0	0	0	0	0	0	0	0	0	0	0	0	0	0	0	0	0.487677	0	0	0	0	0	0	0	0	0	0	0	0	0	0	0	0	0	0	0	0	0	0	0	0	0	0	0	0
Andreprevotia lacus	0	0	0.459994	0	0	0	0	0	0	0	0	0	0	0	0	0	0	0	0.542799	0	0.975355	0	0	0	0	0	0	0	0	0	0	0	0	0	0	0	0	0	0	0	0	0	0	0	0.980447	0	0	0	0
Aneurinibacillus aneurinilyticus	0	0	0	0	0	0	0	0	0	0	0	0	0	0	0	0	0	0	0	0	0	0	0	0	0	0	0	0	0	0	0	0	0	0	0	0	0	0	0	0.665936	0	0	0	0	0	0	0	0	0
Aneurinibacillus migulanus	0	0	0	0	0	0.549895	0	0	0	0	1.50968	0.523881	0	0	0	0	0	0	0	0	0	0	0	0	0	0	0	0	0	0	0	0	0	0	0	0	0	1.4546	0	0	0	0	0	0	0	0	0	0	0
Aneurinibacillus sp.	0	0	0	0	0	0	0	0	0	0	0	0.523881	0	0	0	0	0	0	0	0	0	0	0	0	0	0	0	0	0	0	0	0	0	0	0	0	0	0	0	0	0	0	0	0	0	0	0	0	0
Aneurinibacillus terranovensis	0	0	0.459994	0.644595	0	0	0.379825	0	0.505577	0.727393	0	0	1.00557	0	0	0	0	0	0	0	0.487677	0	0	0	0	1.10629	0	0	0	0	0	0	0	0	0	0	0	1.4546	0	0	0	0	0	0	0.980447	0	1.00457	0	0
Aneurinibacillus tyrosinisolvens	0	0	0	0	0	0	0	0	0	0	0	0	0	0	0	0	0	0	0	0	0	0	0	0	0	0	0	0	0	0	0	0	0	0	0	0	0	0	0	0	0	0	0	0	0	0.699943	0	0	1.04952
Angelakisella massiliensis	0	0	0	0	0.402674	0	0	0.460605	0	0	0	0	0	0	1.51217	0	0	0	0	0	0.487677	0	0	0	0	0	0	0	0.927238	0	0	0	0	0	0	0	0	0	0	0	0	0	0	0	0	0	0	0	0
Anguillid herpesvirus	0	0	0	0	0	0	0	0	0	0	0	0	0	0	0	0	0	0	0	0	0	0	0	0.811631	0	0	0	0	0	0	0	0	0	0	0	0	0	0	0	0	0	0	0	0	0	0	1.00457	0	0
Anomala cuprea	0	0	0	0	0	0	0	0	0	0	0	0	0	0	0	0	0	0	0	0	0	0	0	0	0	0	0	0	0	0	0	0	0	0	0	0	0	0	0	0	0	0	0	0	0	0	1.00457	0	0
Anoxybacillus	0	0	0	0	0	0	0	0	0	0	0	0	0	0	0	0	0	0	0	0	0	0	0	0	0	0	0	0	0	0	0	1.30675	0	0	0	0	0	0	0	0	0	0	0	0	0	0	0	0	0
Anoxybacillus amylolyticus	0	0	0	0	0	0	0	0.460605	0	0	0	0	0	0	0	0	0	0	0	0	0	0	0	0	0	0	0	0	0	0	0	0	0	0	0	0	0	0	0	0	0	0	0	0	0	0	0	0	0
Anoxybacillus flavithermus	0	0	0	0	0	0	0	0	0	0	0	0	0	0	0	0	0	0	0	0	0	0	0	0	0	0	0	0	0	2.02089	0	0	0	0	0	0	0	0	0	0	0	0	0	6.60366	0	0	0	0	0
Anoxybacillus gonensis	0	0	0	0	0	0	0	0	0	0	0	0	0	0	0	0	0	0	0	0	0	0	0	0	0	0	0	0	0	0	0	0	0	0	0	0	0	0	0	0	0	0	0	1.10061	0	0	0	0	0
Anoxybacillus sp.	0	0	0	0	0	0	0	0	0	0	0	0.523881	0	0	0	0	0	0	0	0	0	0	0	0	0	0	0	0	0	0	0	0	0	0	0	0	0	0	0	0	0	0	0	0	0	0	0	0	0
Anoxybacillus sp. 103	0	0	0	0	0	0	0	0	0	0	0	0	0	0	0	0	0	0	0	0	0	0	0	0	0	0	0	0	0	0	0	0	0	0	0	0	0	0	0	0	0	0	0	1.10061	0	0	0	0	0
Anoxybacillus tepidamans	0	0	0	0	0	0	0	0	0	0	0	0	0	0	0	0	0	0	0	0	0	0	0	0	0	0	0	0	0	0	0	0	0.451766	0	0	0	0	0	0	0	0	0	0	0	0	0	0	0	0
Anoxybacillus thermarum	0	0	0	0	0	0	0	0	0	0	0	0	0	0	0	0	0	0	0	0	0	0	0	0	0	0	0	0	0	0	0	0	0	0	0	0	0	0	0	0	0	0	0	1.10061	0	0	0	0	0
Antarctic picorna-like	0	0	0	0	0	0	0	0	0	0	0	0	0	0	0	0	0	0	0	0	0	0	0	0	0	0	0	0	0	0	0	0	0	0	0	0	0	0	0	0	0	0	0	0	0	0	0	0	0
Antheraea pernyi	0	0	0	0	0	0	0	0	0	0	0	0	0	0	0	0	0	0	0	0	0	0	1.01683	0	0	0	0	0	0	0	0	0	0	0	0	0	0	0	0	0	0	0	0	0	0	0	0	0	0
Aotine betaherpesvirus	33.9555	17.3458	2.29997	0	14.0936	13.7474	3.0386	62.1817	5.05577	1.45479	0	9.42985	0	1.82898	7.56087	0	4.6994	1.22212	42.3383	3.71983	0.975355	1.0884	7.11781	0	0	0	0	0	16.6903	0	1.3225	5.227	0.903531	0	0.931957	1.80298	0	0	0	0	0	1.88462	2.02089	0	0.980447	0.699943	1.00457	0.843485	2.09905
Aphanizomenon flos-aquae	0	0	0	0	0	0	0	0	0	0	0	0	0	0	0	0	0	0	0	0	0	0	0	0	0	0	0	0	0	0	0	0	0	0	0	0	0	0	0	0	0	0	0	0	0	0	0	0	0
Apibacter mensalis	0	0	0	0	0	0	0	0.460605	0	0	0	0	0	0	1.51217	0	0	0	0	0	0	0	0	0	0	0	0	0	0	0	0	0	0	0	0	0	0	0	0	0	0	0	0	0	0	0	0	0	0
Apis dicistrovirus	0	0	0	0	0	0	0	0	0	0	0	0	0	0	0	0	0	0	0	0	0	0	0	0	0	0	0	0	0	0	0	0	0	0	0	0	0	0	0	0	0	0	0	0	0	0	0	0	0
Apis mellifera	0	0	0	0	0	0	0	0	0	0	0	0	0	0	0	0	0	0	0	0	0	0	0	0	0	0	0	0	0	0	0	0	0	0	0	0.901489	0	0	0	0	0	0	0	0	0	0	0	0	1.04952
Apocheima cinerarium	0	0	0	0	0	0.549895	0	0	0	0	0	0	0	0	0	0	0	0	0	0	0	0	0	0	0	0	0	0	0	0	0	0	0	0	0	0	0	0	0	0	0	0	0	0	0	0	0	0	0
Aquabacterium parvum	0	0	0.459994	0	0	0	0	0	0.505577	0	0	0.523881	0	1.82898	1.51217	0	0.522156	0	0	0	0	0	0	0	0	0	0	0	0	0	0	0	0	0	0	0	0	0	0	0	0	0	0	0	0	0	0	0	1.04952
Aquabacterium sp.	0	0	0	0	0	0	0	0	0	0.727393	0	0	0	0	0	0	0	0	0	0	0	0	2.03366	0	0	0	0	0	0	0	0	5.227	0	0	0	0	0	0	0	0	0	0	0	0	0	0	0	0	0
Aquamicrobium defluvii	0	0.55954	0.459994	0	0	0.549895	0.379825	0	0	0	0	0.523881	0	0	0	0	0.522156	0	0	0	0.487677	0	0	0	0	0	0	0	0.463619	0	0.661249	1.30675	0	0	0	0	0	1.4546	0	0	0	0	0	1.10061	0.980447	0.699943	0	0.843485	0
Aquaspirillum serpens	0	0	0	0	0	0	0	0	0	0	0	0	0	0	0	0	0	0	0	0	0.487677	0	0	0	0	0	0	0	0	0	0	0	0	0	0	0	0	0	0	0	0	0	0	0	0	0	0	0	0
Aquaspirillum sp.	0	0	0	0	0	0	0	0	0	0	0	0	0	0	3.02435	0	0	0	0	0	0	0	0	0	0	0	0	0	0	0	0	0	0	0	0	0	0	0	0	0	0	0	0	0	0	0	0	0	0
Aquibacillus sp.	0	0	0	0	0	0	0	0	0	0	0	0	0	0	0	0	0	0	0	0	0	0	0	0	0	0	0	0	0	0	0	0	0	0	0	0.901489	0	0	0	0	0	0	0	1.10061	0	0.699943	0	0	0
Aquifex aeolicus	0	0	0	0	0	0	0	0	0	0	0	0	0	0	0	0	0	0	0	0	0	0	0	0	0	0	0	0	0	0	0	0	0	0	0	0	0	0	0	0	0	0	0	0	0	0	0	0	0
Aquiflexum balticum	0.628806	0	0	0	0	0	0	0.92121	0	0	0	0	0	0	0	0	0	0	0	0	0	0	0	0	0	0	0	0	0	0	0	0	0	0	0	0	0	0	0	0	0	0	0	0	0	0	0	0	0
Aquimarina agarilytica	0	0	0	0	0	0	0	0	0	0	0	0.523881	0	0	0	0	0	0	0	0	0	0	0	0	0	0	0	0	0	0	0	0	0	0	0	0	0	0	0	0	0	0	0	0	0	0	0	0	0
Aquimarina agarivorans	0	0	0	0	0	0	0	0	0	0	0	0	0	0	0	0	0	0	0	0	0	0	0	0	0	0	0	0	0	0	0	0	0	0	0	0	0	0	0	0	0	0	0	0	0	0	0	0	0
Aquimarina longa	0	0	0	0	0.402674	0	0	0	0	0	0	0	1.00557	0	0	0	0	0	0	0	0	0	0	0	0	0	0	0	0	0	0	0	0	0	0	0	0	0	0	0	0	0	0	0	0	0	1.00457	0	0
Aquimarina macrocephali	0	0	0	0	0	0	0	0	0	0	0	0	0	0	0	0	0	0	0	0	0	0	0	0	0	0	0	0	0	0	0	0	0	0	0	0	0	0	0	0	0	0	2.02089	0	0	0	0	0	0
Aquimarina megaterium	0	0	0	0	0	0	0	0.460605	0	0	0	0	0	0	0	0	0	0	0	0	0	0	0	0	0	0	0	0	0	0	0	0	0	0	0	0	0	0	1.23989	0	0	0	0	0	0	0	0	0	1.04952
Aquimarina muelleri	0	0	0	0	0	0	0	0	0	0	0	0	0	0	0	0	0	0	0	0	0	0	0	0	0	0	0	0	0	0	0	0	0	0	0	0	1.36334	0	0	0	0	0	0	0	0	0	0	0	0
Aquimarina pacifica	0	0	0	0	0	0	0	0	0	0	0	0	0	0	0	0	0	0	0	0	0	0	0	0	0	0	0	0	0	0	0	0	0	0	0	0.901489	0	0	0	0	0	0	0	0	0	0	0	0	0
Aquimarina sp.	0	0	0	0	0	0	0	0	0	0	0	0	0	0	0	0	0	0	0	0	0	0	0	0	0	0	0	0	0	0	0	0	0	0	0	0	0	0	0	0	0	0	0	0	0	0	0	0	0
Aquimarina spongiae	0	0	0	0	0	0	0	0	0	0	0	0	0	0	0	0	0	0	0	0	0	0	1.01683	0	0	0	0	0	0	0	0	0	0	0	0	0	0	0	0	0	0	0	0	0	0	0	0	0	0
Aquimixticola soesokkakensis	0	0	0	0.644595	0	0	0	0	0	0	1.50968	0	0	0	0	0	0	0.611062	0	0.531404	0	0	0	0	0	0	0	0	0	0	0	0	0	0	0	0	0	0	0	0	0	0	0	0	0	0	0	0	0
Aquincola tertiaricarbonis	0	0	0	0	0	0	0	0	0	0	0	0	0	0	0	0	0	0	0	0	0	0	0	0	0	0	0	0	0	0	0	0	0	0	0	0.901489	0	0	0	0	0	0	0	0	0	0	0	0	0
Aquitalea magnusonii	0	0	0	0	0	0	0	0	0	0	0	0	0	0	0	0	0	0	0	0	0	0	0	0	0	0	0	0	0	0	0	0	0	0	0	0	0	0	0	0	0	0	0	0	0	0	0	0.843485	0
Aquitalea pelogenes	0	0	0	0	0	0	0	0	0	0	0	0	0	0	0	0	0.522156	0	0	0	0	0	0	0	0	0	0	0	0	0	0	0	0	0	0	0	0	0	0	0	0	0	0	0	0	0	0	0	0
Arabia massiliensis	0	0	0	0	0	0	0	0	0	0	0	0	0	0	0	0	0	0	0	0.531404	0	0	0	0	0	0	0	0	0	0	0	0	0	0	0	0	0	0	0	0	0	0	0	0	0	0	0	0	0
Arabis mosaic	0	0	0	0	0	0	0	0	0	0	0	0	0	0	0	0	0	0	0	0	0	0	0	0	0	0	0	0	0	0	0	0	0	0	0	0	0	0	0	0	0	0	0	0	0	0	0	0	0
Arachidicoccus sp.	0.628806	0	0	0	0	0	0	0	0	0	0	0	1.00557	0	0	0	0	0	0	0	0	0	0	0	0	0	0	0	0	0	0	0	0	0	0	0	0	0	0	0	0	0	0	0	0	0	0	0	0
Arcanobacterium sp.	0	0	0	0	0	0	0	0	0	0	0	0	0	0	0	0	0	0	0	0	0	0	0	0	0	0	0	0	0	0	0	0	0	0	0	0	0	0	0	0	0	0	0	0	0	0	0	0	0
Arcanobacterium urinimassiliense	0	0	0	0	0	0.549895	0	0	0	0	0	0	0	0	1.51217	0	0	0	0	0	0	0	0	0	0	0	0	0	0	0	0	0	0	0	0	0	0	0	0	0	0	0	0	0	0	0	0	0	0
Archangium gephyra	0	0	0	1.28919	0	1.09979	0.379825	0	0	0	0	0	0	0	1.51217	0	0	0.611062	0	0.531404	0	0	1.01683	0	0	0	0	1.40495	1.39086	0	0	0	0	0	0	0.901489	0	0	0	0	0	0	0	0	0	0	0	0	0
Archangium sp.	0.628806	0	0	0	0	0	0	0	0	0	0	0	0	0	1.51217	0	0	1.22212	0	0	0	0	0	0	0	0	0	0	0	0	0	0	0.451766	0	0	0	0	0	1.23989	0	0	0	0	0	0	0	0	0	0
Archangium violaceum	0	0	0	0	0	0	0	0	0	0	0	0	0	0	0	0	0	0	0	0	0	0	0	0	0	0	0	0	0	0	0	0	0	0	0	0	0	0	0	0	0	0	0	0	0	0	0	0	0
Arcobacter	0	0	0	0	0	0	0	0	0	0	0	0	0	0	0	2.02089	0	0	0	0	0	0	0	0	0	0	0	0	0	0	0	0	0	0	0	0.901489	0	0	0	0	0	0	0	0	0.980447	0	0	0	0
Arcobacter anaerophilus	0	0	0	0	0	0	0	0	0.505577	0	0	0	0	0	0	0	0	0	0	0	0	0	0	0	0	0	0	0	0	0	0	0	0	0	0	0	0	0	0	0	0	0	0	0	0	0	0	0	0
Arcobacter butzleri	0	0	0	0	0	0	0	0	0	0	0	0	0	1.82898	0	0	0	0	0	0	0	0	0	0	0	0	0	0	0	0	0	0	0	0	0	0	0	0	0	0	0	0	0	0	0	0	0	0	0
Arcobacter cibarius	0	0	0	0	0	0	0	0	0	0	0	0	0	0	1.51217	0	0	0	0	0	0	0	0	0	0	0	0	0	0	0	0	0	0	0	0	0	0	0	0	0	0	0	0	0	0	0	1.00457	0	0
Arcobacter cryaerophilus	0	0	0	0	0.402674	0	0	0	0	0	0	0	0	3.65795	1.51217	0	0	0	0	0	0	0	0	0	0	0	0	0	0	0	0	0	0	0	0	0	0	0	0	0	0	0	0	0	0	0	0	0	0
Arcobacter lanthieri	0	0	0	0	0	0	0	0	0	0	0	0	0	0	1.51217	0	0	0	0	0	0	0	0	0	0	0	0	0	0	0	0	0	0	0	0	0.901489	0	0	0	0	0	0	0	0	0	0	0	0	0
Arcobacter lekithochrous	0	0	0	0	0	0	0	0	0	0.727393	0	0	0	0	0	0	0	0	0	0	0	0	0	0	0	0	0	0	0	0	0	0	0	0	0	0	0	0	0	0	0	0	0	0	0	0	0	0	0
Arcobacter marinus	0	0	0	0	0	0	0	0	0	0	0	0	0	0	0	0	0	0	0	0	0	0	0	0	0	0	0	0	0	0	0	0	0	0	0	0	0	0	0	0	0	0	0	0	0	0	0	0.843485	0
Arcobacter nitrofigilis	0	0	0.459994	0.644595	0	0	0	0	0	0	0	0	0	0	0	0	0	0	0	0	0	0	0	0	0	0	0	0	0	0	0	0	0	0	0	0	0	0	0	0	0	0	0	0	0	0	0	0	0
Arcobacter skirrowii	0	0	0	0	0	0	0	0	0	0	0	0	0	1.82898	0	0	0	0	0	0	0	0	0	0	0	0	0	0	0	0	0	0	0	0	0	0	0	0	0	0	0	0	0	0	0	0	0	0	0
Arcobacter sp.	0	0	0	0	0	0	0	0	0	0	0	0	0	7.3159	0	0	0	0	0	0	0	0	2.03366	0	0	0	0	1.40495	0	0	0	0	0	0	0	0.901489	0	0	0	0	0	0	0	0	0	0	0	0	1.04952
Arcobacter thereius	0	0	0	0	0	0	0	0	0	0	0	0	0	0	0	0	0	0	0	0	0	0	0	0	0	0	0	0	0	0	0.661249	0	0.451766	0	0	0	0	0	0	0	0	0	0	0	0	0	0	0	0
Arcticibacter eurypsychrophilus	0	0	0	0	0	0	0	0	0	0	0	0.523881	0	0	0	0	0	0	0	0	0	1.0884	0	0	0	0	0	0	0	0	0	0	0	0	0	0	0	0	0	0	0	0	0	0	0	0	1.00457	0	0
Arcticibacter svalbardensis	0	0	0	0	0	0	0	0	0	0.727393	0	0	0	0	0	0	0	0	0	0	0	0	0	0	0	0	0	0	0	0	0	0	0	0	0	0	0	0	0	0	0	0	0	0	0	0	0	0	0
Ardenticatena maritima	0	0	0	0	0.402674	0.549895	0	0	0	0	0	0	0	0	0	0	0	0	0	0	0	0	0	0	0	0	0	0	0	0	0	1.30675	0	0	0	0	0	0	0	0	0	0	0	0	0	0	0	0	0
Arenibacter	0	0	0	0	0	0	0	0	0	0	0	0	0	0	0	0	0	0	0	0	0	0	0	0	0	0	0	0	0	0	0	0	0	0	0	0	0	0	0	0	0	0	0	0	0	0	0	0	0
Arenibacter latericius	0	0	0	0	0	0	0	0	0	0	0	0	0	0	0	0	0	0	0.542799	0	0	0	0	0	0	0	0	0	0	0	0	0	0	0	0	0	0	0	0	0	0	0	0	0	0	0	0	0	0
Arenibacter nanhaiticus	0	0.55954	0	0	0	0	0	0	0	0	0	0	0	0	0	0	0	0	0	0	0	0	1.01683	0	0	0	0	0	0	0	0	0	0	0	0	0.901489	0	0	0	0	0	0	0	0	0	0	0	0	0
Arenibacter palladensis	0	0	0	0	0	0	0	0.460605	0	0	0	0	0	0	0	0	0	0	0	0	0	0	0	0	0	0	0	0	0.463619	0	0	1.30675	0	0	0	0	0	0	0	0	0	0	0	0	0	0	0	0	0
Arenibacter sp.	0	0	0	0	0	0	0	0	0	0	0	0	0	0	0	0	0	0	0	0	0	0	0	0	0	0	0	0	0	0	0	0	0	0	0	0	0	0	0	0	0	0	0	0	0	0	0	0	0
Arenibacter troitsensis	0	0	0	0	0	0	0	0	0	0	0	0	0	0	0	0	0	0	0	0	0	0	0	0	0	0	0	0	0	0	0	0	0	0	0	0	0	0	0	0	0	0	0	0	0	0	0	0	0
Arenimonas composti	0	0	0.459994	0	0	0	0	0	0	0	0	0	0	0	0	0	0	0	0	0.531404	0	0	0	0	0	0	0	0	0	0	0	0	0	0	0	0	0	0	0	0	0	0	0	0	0	0	0	0	0
Arenimonas donghaensis	0	0	0	0	0	0	0	0	0	0	0	0	0	0	0	0	0	0	0	0	0	0	0	0	0	0	0	0	0	0	0	0	0	0	0	0	0	0	0	0	0	0	0	0	0	0	0	0	0
Arenimonas metalli	0	0	0	0	0	0	0	0	0	0	0	0	0	0	0	0	0	0	0	0	0	0	0	0	0	0	0	0	0	0	0	0	0	0	0	0	0	0	0	0	0	0	0	0	0	0	0	0	0
Arenimonas oryziterrae	0	0	0	0	0	0	0	0	0	0	0	0	0	0	0	0	0	0	0	0	0	0	0	0	0	0	0	0	0	0	0	0	0	0	0	0	0	0	0	0	0	0	2.02089	0	0	0	0	0	0
Arhodomonas aquaeolei	0	0	0	0.644595	0	0	0	0	0.505577	0	0	0.523881	0	0	0	0	0	0	0	0.531404	0.487677	0	1.01683	0.811631	0	0	0	0	0	0	0	0	0.451766	0	0	0	0	0	0	0	0	0	0	1.10061	0	0	0	0	0
Armadillidium vulgare	0	0	0.459994	0	0	0	0	0	0.505577	0	0	0.523881	0	0	0	0	0	0	0	0	0	1.0884	0	0	0	0	0	1.40495	0	0	0	0	0	0	0	0	0	0	0	0	0	1.88462	0	0	0	0	0	0	0
Armatimonadetes bacterium	0	0	0.459994	0	0	0	0	0	0	0	0	0	1.00557	0	0	0	0	0.611062	0.542799	0	1.46303	0	0	0	0	0	0	0	0	0	0	0	0	0	0	0	0	0	0	0	0	0	0	0	0	0	0	0	0
Arsenicibacter rosenii	0	0	0	0	0	0	0	0	0	0	1.50968	0.523881	0	0	0	0	0	0	0	0	0	1.0884	0	0	0	0	0	1.40495	0	0	0	0	0	0	0	0	0	0	0	0	0	0	0	0	0	0	0	0	0
Arsenicicoccus bolidensis	0	0.55954	0	0	0	0	0	0	0	0	0	0	0	0	0	0	0	0	0	0	0	0	0	0	0	0	0	0	0	0	0	0	0	0	0	0	0	0	0	0	0	0	0	0	0	0	0	0	0
Arsenicicoccus sp.	0	0	0	0	0	0	0	0	0	0	0	0	0	0	0	0	0	0	0	0	0	0	0	0	0	0	0	0	0	0	0	0	0	0	0	0	0	0	0	0	0	0	0	0	0	0	0	0	0
Arsenophonus endosymbiont	0	0	1.37998	0	0	0	0	0	0	0	0	0	1.00557	0	0	0	0	0	0	0	0	0	0	0	0	0	0	0	0	0	0	0	0	0	0	0	0	0	0	0	0	1.88462	0	0	0	0	0	0	0
Arsenophonus nasoniae	0	0	0	0	0	0	0	0	0	0	0	0	0	0	0	0	0	0	0	0	0	0	0	0	0	0	0	0	0	0	0	0	0	0	0	0	0	0	0	0	0	0	0	0	0	0	0	0	0
Arsenophonus symbiont	0	0	0	0	0	0	0	0	0	0	0	0	0	0	0	0	0	0	0	0	0	0	0	0	0	0	1.32795	0	0	0	0	0	0	0	0	0	0	0	0	0	0	0	0	0	0	0	0	0	0
Arsukibacterium ikkense	0	0	0	0	0	0	0	0	0	0	0	0	0	0	0	0	0	0	0	0	0	0	1.01683	0	0	0	0	0	0	0	0	0	0	0	0	0	0	0	0	0	0	0	0	0	0	0	0	0	0
Arsukibacterium sp.	0	0	0	0	0	0	0	0	0	0	0	0	0	0	0	0	0	0	0	0	0	0	0	0	0	0	0	0	0	0	0	0	0	0	0	0	0	0	0	0	0	0	0	0	0	0	0	0	0
Arthrobacter	0	0	0	0	0	0	0	0	0	0	0	0	0	0	0	0	0.522156	0	0	0.531404	0	0	0	0	0	0	0	0	0	0	0	0	0	0	0	0	0	0	0	0	0	0	0	0	0	0	0	0	0
Arthrobacter alpinus	0	0	0	0	0	0	0	0	0	0	0	0	0	0	0	0	0	0	0	0	0	0	0	0	0	0	0	0	0	0	0	0	0	0	0	0	0	0	0	0	0	0	0	0	0	0	0	0	0
Arthrobacter crystallopoietes	0	0	0	0	0	0	0	0	0	0	0	0	0	0	1.51217	0	0.522156	0	0	0	0	0	0	0	0	0	0	0	0	0	0	0	0	0	0	0	0	0	0	0	0	0	0	0	0	0	0	0	0
Arthrobacter luteolus	0	0	0	0	0	0	0	0	0	0	0	0.523881	0	0	0	0	0	0	0	0	0	0	0	0	0	0	0	0	0	0	0	0	0	0	0	0	0	0	0	0	0	0	0	0	0	0	0	0	0
Arthrobacter phage	0	0	0	0	0	0	0	0	0	0	0	0	0	0	0	0	0	0	0	0	0	0	0	0	0	0	0	0	0	0	0	0	0	0	0	0	0	0	0	0	0	0	0	1.10061	0	0	0	0	0
Arthrobacter sp.	4.40164	3.35724	3.67995	5.80136	2.81872	0.549895	1.89913	2.30303	3.53904	6.54654	13.5871	5.76269	2.01114	9.14488	10.5852	8.08356	1.04431	3.05531	6.51358	6.90826	4.87677	3.2652	4.06732	12.1745	1.47106	8.85029	9.29567	12.6446	7.41791	2.02089	3.30625	7.8405	3.16236	0	9.31957	4.50745	13.6334	5.81841	6.19945	1.99781	1.12765	13.1924	6.06267	7.70426	9.80447	1.39989	4.01826	2.53046	1.04952
Arthrospira	0	0	0	0	0	0	0	0	0	0	0	0	0	0	0	0	0	0	0	0	0	0	0	0	0	0	0	0	0	0	0	0	0	0	0	0	0	0	0	0	0	0	2.02089	0	0	0	0	0	0
Arthrospira platensis	0	0	0	0	0	0	0	0	0	0	0	0	0	0	0	0	0	0	0	0.531404	0	0	1.01683	0	0	0	0	0	0	0	0	0	0	0	0	0	0	0	0	0	0	0	0	1.10061	0	0	0	0	0
Arthrospira sp.	0	0	0	0	0.402674	0	0	0	0	0.727393	0	0	0	0	0	0	0	0	0	0	0	0	0	0	0	0	0	0	0	0	0	0	0	0	0	0	0	0	0	0	0	0	0	0	0	0	0	0	0
Artogeia rapae	0	0	0	0	0	0	0	0	0.505577	0	1.50968	0	1.00557	0	0	0	0	0	0.542799	0	0	1.0884	0	0	0	0	0	0	0.463619	0	0.661249	0	0	0	0	0	0	0	0	0	0	0	0	0	0	0	0	0	0
Asaccharospora irregularis	0	0	0	0	0	0	0	0	0	0	0	0	0	0	0	0	0	0	0.542799	0	0	0	1.01683	0	0	0	0	0	0	0	0	0	0	0	0	0	0	1.4546	0	0.665936	0	0	0	0	0.980447	0	0	0	0
Asaia	0	0	0	0	0	0	0.379825	0	0	0	0	0	0	0	0	0	0	0	0	0	0	0	0	0	0	0	0	0	0	0	0	0	0	0	0	0	0	0	0	0	0	0	0	0	0	0	0	0	0
Asaia bogorensis	0	0	0	0	0	1.09979	0	0	0	0	0	0	1.00557	0	0	0	0	0	0	0	0	0	0	0	0	0	0	0	0	0	0	0	0	0	0	0	0	0	0	0	0	0	0	0	0	0.699943	0	0	0
Asaia platycodi	0	0	0	0	0	0	0	0	0	0	0	0	0	0	0	0	0	0	0	0	0	0	0	0	0	0	0	0	0	0	0	0	0	0	0	0.901489	0	0	0	0	0	0	0	0	0	0	0	0.843485	0
Asanoa ferruginea	0	0	0	0	0	0	0	0.460605	0	0	0	0	0	0	0	0	0	0	0	0	0	0	0	0	0	0	0	0	0	0	0	0	0	0	0	0	0	0	0	0	0	0	0	0	0	0	0	0	0
Asinibacterium	0	0	0	0	0	0	0	0	0	0	0	0	0	0	0	2.02089	0	0	0	0	0	0	0	0	0	0	0	0	0	0	0	0	0	0	0	0	0	0	0	0	0	0	0	0	0	0	0	0	0
Asinibacterium sp.	0	0	0	0	0	0	0	0	0.505577	0	0	0	0	0	1.51217	0	0	0	0	0	0	0	0	0	0	0	0	0	0.463619	0	0	0	0	0	0	0	0	0	0	0	0	0	0	1.10061	0	0	0	0	0
Asticcacaulis benevestitus	0	0	0	0	0.402674	0.549895	0	0	0	0	0	0	0	0	0	0	0	0	0	0	0	0	0	0	0	0	0	0	0	0	0	0	0	0	0.931957	0	0	0	1.23989	0	0	0	0	0	0	0	0	0.843485	0
Asticcacaulis biprosthecium	0.628806	0	0	0	0	0	0	0	0	0	0	0	1.00557	0	0	0	0	0	0	0.531404	0.487677	0	0	0	0	0	0	1.40495	0	0	0.661249	1.30675	0.451766	0	0	0	1.36334	0	0	0	0	0	0	0	0	0	0	0	0
Asticcacaulis excentricus	0	0	0.459994	0	0	0	0.379825	0	0	0	0	0	0	0	0	0	0	0	0	0	0	0	0	0	0	0	0	0	0	0	0	0	0	0	0	0	0	0	0	0	0	0	0	0	0	0	0	0	0
Asticcacaulis sp.	0	0	0.919989	0	0	0	0	0.92121	0	0	1.50968	0	2.01114	0	0	0	0	0.611062	0	0.531404	0	0	0	0	0	1.10629	0	0	0.463619	0	0.661249	0	0	1.01734	0	0	0	0	1.23989	0	1.12765	0	0	0	0	0	0	0.843485	2.09905
Ateline gammaherpesvirus	0	0	0	0	0	0	0	0	0	0	0	0	0	0	0	0	0	0	0	0	0	0	0	0	0	0	0	0	0	0	0	0	0	0	0	0	0	0	0	0	0	0	0	0	0	0	0	0	0
Atlantic salmon	0	0	0	0	0	0	0.379825	0	0	0	0	0	0	0	0	0	0	0	0	0	0	0	0	0	0	0	0	0	0	0	0	0	0	0	0	0	0	0	0	0	0	0	0	0	0	0	0	0	0
Atopobacter phocae	0	0	0	0	0	0	0	0.460605	0	0	0	0	0	0	0	0	0	0	0	0	0	0	0	0	0	0	0	0	0	0	0	0	0	0	0	0	0	0	0	0	0	0	0	0	0	0	0	0	0
Atopobium	0	0	0	0	0	0	0	0	0	0	0	0	0	0	0	0	0	0	0	1.59421	0	0	0	0	0	0	0	0	0	0	0.661249	0	0	0	0	0	0	0	0	0	0	0	0	2.20122	0	0	0	0	0
Atopobium deltae	0	0	0.459994	0	0	0	0	0	0.505577	0	0	0	0	0	0	0	0	0	0	0	0.487677	0	0	0	0	0	0	0	0	0	0	0	0	0	0	0	0	0	0	0	0	0	0	0	0	0	0	0	0
Atopobium fossor	0	0	0	0	0	0	0	0	0	0	0	0	0	0	0	0	0	0	0	1.06281	0.487677	0	0	0	0	0	0	0	0	0	0	0	0	0	0	0	0	0	0	0	0	0	0	0	0	0	0	0	0
Atopobium minutum	0	0	0	0	0	0	0	0	0	0	0	0	0	0	0	0	0	0	0	0	0.975355	0	0	0	0	0	0	0	0	0	0	0	0	0	0	0	0	0	0	0	0	0	0	0	0	0	0	0	0
Atopobium parvulum	0	0	0	0	0	0	0	0	0	0	0	0	0	0	0	0	0	0	0	0	0	0	0	0	0	0	0	0	0	0	0	0	0	0	0	0	0	0	0	0	0	0	0	0	0	0	0	0	0
Atopobium rimae	0	0	0	0	0	0	0	0.460605	0	0	0	0	0	0	0	0	0	0	0	0	0	0	0	0	0	0	0	0	0	0	0	0	0	0	0	0	0	0	0	0	0	0	0	0	0	0	0	0	0
Atopobium sp.	0	0	0.459994	0	0	0	0	0.92121	0	0	0	0	0	0	0	0	0	0	0	0	0	0	0	0.811631	0	0	0	1.40495	0	0	0	0	0	0	0	0	0	0	0	0	0	0	0	0	0	0	2.00913	0	0
Atopobium vaginae	1.25761	0	0	0	0	1.64969	2.27895	0.460605	0.505577	0.727393	0	0	1.00557	0	0	0	1.04431	0.611062	0.542799	0	0.487677	0	0	0	0	0	0	1.40495	0	2.02089	0.661249	2.6135	0.903531	2.03467	0	0.901489	0	0	0	0	0	1.88462	0	1.10061	0	0	2.00913	0	3.14857
Atopococcus tabaci	0	0	0	0	0	0	0	0	0	0	0	0	0	1.82898	0	0	0	0	0	0	0	1.0884	0	0	0	0	0	0	0	0	0.661249	0	0	0	0	0	1.36334	1.4546	0	0	0	0	0	0	0	0.699943	0	0	0
Atopostipes suicloacalis	0	0	0	0	0.402674	0	0	0	0	0	0	0	0	0	1.51217	0	0	0	0	0	0	0	0	0	0	0	0	0	0	0	0	0	0	0	0	0	0	0	0	0	0	0	0	0	0	0	0	0	0
Aurantimonas coralicida	0	0	0	0	0	0	0	0	0	0	0	0	0	0	0	0	0	0	0	0	0	0	0	0	0	0	0	0	0	0	0	0	0	0	0	0	0	0	0	0	0	0	0	0	0	0	0	0	0
Aurantimonas manganoxydans	0	0	0	0	0	0	0.379825	0	0	0	0	0	0	0	0	0	0	0	0	0	0	1.0884	0	0	0	0	0	0	0	0	0	0	0	0	0	0	0	0	0	0	0	0	0	2.20122	0	0	0	0.843485	0
Aurantimonas sp.	0.628806	0	0	0.644595	0	0	0.379825	0	0	0.727393	0	1.57164	0	0	1.51217	0	0	0	0	1.06281	0	0	1.01683	0	0	0	0	0	0.463619	0	0	0	0	0	0	0	0	0	0	0.665936	1.12765	0	2.02089	0	0	0	1.00457	0.843485	0
Aureimonas	0	0.55954	0	0	0	0	0	0.460605	0	0	0	0	0	0	0	0	0	0	0.542799	0	0	0	0	0	0	0	0	1.40495	0	0	0	0	0.451766	0	0	0	0	0	0	0	0	0	0	0	0	0	0	0	0
Aureimonas altamirensis	0	0	0	1.28919	0.402674	0.549895	0.379825	0.460605	0	0	0	0	0	0	0	0	1.04431	0.611062	0	0	0	0	0	0	0	0	0	0	0	0	0.661249	1.30675	0	0	0	0	1.36334	0	0	0	0	0	0	0	0	0.699943	2.00913	0	0
Aureimonas frigidaquae	0	0	0.459994	0	0	0	0	0	0	0	0	0	0	0	0	0	0	0	0	0	0.487677	0	1.01683	0	0	0	0	0	0	0	0.661249	0	0	0	0	0	0	0	0	0	0	0	0	0	0	0	0	0	0
Aureimonas sp.	0	0	1.37998	0.644595	0	0.549895	0.759651	0.460605	0	0	1.50968	0.523881	0	0	0	0	1.04431	0	0	0	0.975355	1.0884	0	0	0	0	0	0	0	0	0	0	0.451766	0	0	0	0	0	0	0	0	0	0	1.10061	0	0	1.00457	0	0
Aureimonas ureilytica	0	0	0	0	0	0	0	0	0	0	1.50968	0	0	0	0	0	0	0	0	0	0	0	0	0	0	0	0	0	0	0	0	0	0	0	0	0	0	0	0	0	0	0	0	0	0	0	0	0	0
Aureispira sp.	0	0	0	0	0	0.549895	0	0	0.505577	0	0	1.57164	0	0	1.51217	0	1.04431	0.611062	0	0.531404	1.46303	0	0	0	0	0	0	0	0.463619	0	0	0	0	0	0.931957	0.901489	0	1.4546	1.23989	0	0	3.76925	2.02089	0	0.980447	0.699943	1.00457	0	0
Aureococcus anophagefferens	0.628806	0	0.459994	0.644595	0.402674	0	0	0.460605	0.505577	0	1.50968	0	0	0	1.51217	0	0.522156	0.611062	0	1.06281	0	0	3.05049	0	0	0	1.32795	0	0.927238	2.02089	0	0	0.451766	0	0	0	0	0	0	0	0	0	0	0	0	0	0	0	0
Auricoccus indicus	0	0	0	0	0.805348	0	0	0	0	0	0	0	0	0	1.51217	0	0	0	0	0	0	0	0	0	0	0	0	0	0	0	0	0	0	0	0	0	0	1.4546	0	0	0	0	0	3.30183	0	0	0	0	0
Austwickia chelonae	0	0	0	0	0	0	0	0	0	0	0	0	0	0	0	0	0	0	0	0.531404	0	0	0	0	0	0	0	0	0	0	0	0	0	0	0	0	0	0	0	0	0	0	0	0	0	0	0	0	0
Avian carcinoma	0	0	0	0	0	0	0	0	0	0	1.50968	0.523881	1.00557	0	0	0	0	0	0	0	0	0	0	0	1.47106	0	0	0	0	0	0	0	0.451766	0	0	0.901489	0	1.4546	1.23989	0	0	0	0	0	0	0	0	0	1.04952
Avian leukemia	0	0	0	0	0	0	0	0	0	0	12.0775	0	13.0724	47.5534	19.6583	10.1044	0.522156	0	0	0	0	0	0	0	0	0	0	0	0	20.2089	0	9.14725	0	0	0	12.6208	1.36334	0	0	0	0	16.9616	26.2716	31.9177	0.980447	0.699943	9.0411	0	14.6933
Avian leukosis	0	0	0	0	0	0	0	0	0	0	67.9357	0	36.2005	115.225	63.5113	46.4805	0	0	0	0	0	0	0	0	0	0	0	0	0.463619	62.6476	0	50.9632	0.451766	0	0	47.7789	0	0	0	0	0	50.8848	52.5431	103.457	0	0	51.2329	0	32.5352
Avian myeloblastosis	0	0	0	0	0	0	0.379825	0	0	0	9.05809	0	13.0724	21.9477	13.6096	2.02089	0	0	0	0	0.487677	0	0	0	0	0	0	0	0	12.1253	0	3.92025	0	0	0	6.31042	0	0	0	0	0	18.8462	18.188	13.2073	0	0	15.0685	0	5.24762
Avian myelocytomatosis	0	0	0	0	0	0.549895	0	0	1.01115	0	13.5871	0	9.05012	42.0664	18.1461	6.06267	0	0	0	0.531404	0	0	0	0.811631	0	2.21257	0	0	0.927238	20.2089	0	7.8405	0.451766	0	0	8.1134	0	0	0	0	0	15.077	18.188	22.0122	0	0	9.0411	0	8.39619
Avian sarcoma	0.628806	1.11908	0	0	0	0.549895	0.759651	0.92121	0	0	1.50968	0	0	0	0	6.06267	0.522156	0.611062	0	0.531404	0	0	1.01683	0	1.47106	0	0	0	0	0	0	0	0.451766	0	0	0.901489	0	1.4546	0	0.665936	0	1.88462	2.02089	0	0.980447	0	0	0.843485	1.04952
Azoarcus olearius	0	0	0	0	0	0	0	0	0	0	0	0	0	0	0	0	0	0	0	0	0	0	0	0	0	0	0	0	0	0	0	0	0	0	0	0	0	0	0	0	0	0	0	0	0	0	0	0.843485	0
Azoarcus sp.	0	0	0	0	0.805348	0	0	0	0.505577	0	1.50968	0.523881	0	0	0	0	0.522156	0	0	0	0.487677	0	0	0	0	0	0	0	0	0	0	0	0	0	0	0	0	0	0	0	0	0	0	0	0	0	0	0	0
Azoarcus toluclasticus	0	0	0	0	0	0	0	0	0	0	0	0	0	0	0	0	0	0	0	0	0	0	0	0	0	0	0	0	0	0	0	0	0	0	0	0	0	0	0	0	0	0	0	0	0	0	0	0	0
Azoarcus tolulyticus	0	0	0	0	0	0	0	0	0	0	0	0	0	0	0	0	0.522156	0	0	0	0	0	0	0	0	0	0	0	0	0	0	0	0	0	0	0	0	0	0	0	0	0	0	0	0	0	0	0	0
Azohydromonas lata	0	0	0	0	0	0	0	0	0	0	0	0	0	0	0	0	0	0	0	0	0	0	1.01683	0	0	0	0	0	0	0	0.661249	0	0	0	0	0	0	0	0	0	0	0	0	0	0	0	0	0	0
Azonexus hydrophilus	0	0	0	0	0	0	0	0	0	0	0	0	0	0	0	0	0	0	0	0	0	0	0	0	0	0	1.32795	0	0	0	0	0	0	0	0	0	0	0	0	0	0	0	2.02089	0	0	0	0	0	1.04952
Azorhizobium caulinodans	0	0	0	0	0	0	0	0	0.505577	0	0	0	0	0	0	0	0	0	0	0	0	0	0	0	0	0	0	0	0	0	0	0	0	0	0	0	0	0	0	0	0	0	0	0	0	0	0	0	0
Azorhizobium doebereinerae	0	0	0	0	0	0	0	0	0	0	0	0.523881	0	0	0	0	0	0.611062	0.542799	0	0	0	0	0	0	0	0	0	0	0	0	0	0	0	0	0	0	0	0	0	0	0	0	0	0	0	0	0	0
Azospira oryzae	0	0	0	0	0	0	0	0.460605	0.505577	0	0	0	0	0	0	0	0	0	0	0	0	0	0	0	0	0	0	0	0	0	0	0	0	0	0	0	0	0	0	0	0	0	2.02089	0	0	0	0	0	0
Azospirillum	0	0	0	0	0	0	0	0.460605	0	0	0	0	0	0	0	0	0	0	0	0	0	0	0	0	0	0	0	0	0	0	0	0	0	0	0	0	0	0	0	0	0	0	0	0	0	0	0	0	0
Azospirillum brasilense	1.25761	0.55954	0.919989	1.28919	0	0	0	0	0	0.727393	0	0.523881	0	0	0	0	0	0	0.542799	0.531404	1.46303	1.0884	0	0	0	0	1.32795	0	0.463619	0	0.661249	0	0	1.01734	0	0.901489	2.72668	0	1.23989	0	0	0	0	0	0	0.699943	0	0	0
Azospirillum halopraeferens	1.88642	1.11908	0.919989	1.93379	1.20802	0	1.5193	1.38182	2.02231	0	1.50968	1.57164	0	1.82898	0	0	2.08862	1.22212	1.6284	2.12562	2.92606	0	1.01683	2.43489	0	2.21257	2.6559	0	1.39086	0	0	0	3.61412	0	0.931957	0	0	0	0	0.665936	1.12765	0	0	0	0.980447	0	0	0	0
Azospirillum humicireducens	0	0	0	0	0.402674	0	0	0	0	0	0	0.523881	0	0	0	2.02089	0.522156	0	0	0	0	0	0	0	0	0	0	0	0.463619	0	0	1.30675	0	0	0	0	0	0	1.23989	0	0	0	0	0	0.980447	0	0	0	0
Azospirillum lipoferum	0	0.55954	0.459994	0.644595	0.402674	0	0	0	0	0.727393	0	0.523881	0	0	0	0	0	0.611062	0	1.06281	0.975355	1.0884	1.01683	0.811631	0	0	0	0	0.463619	0	0.661249	0	0.451766	0	0	0	0	1.4546	0	0	0	0	0	0	0	0	1.00457	2.53046	0
Azospirillum oryzae	0.628806	0	0	0.644595	0	0	0.759651	0	0.505577	0	0	0	0	0	0	0	0	0	0.542799	0	0.487677	0	1.01683	0	0	0	1.32795	0	0	0	0	1.30675	0	1.01734	0	0	0	0	0	0	0	0	0	1.10061	0.980447	0	0	0	0
Azospirillum sp.	0	0	0.459994	0.644595	0	0.549895	0	0.460605	0.505577	0	0	0	0	0	0	0	0	0	0	1.06281	0.975355	0	0	0	0	0	1.32795	0	0.463619	0	0	0	0.451766	0	0	0	0	0	0	0	0	0	0	0	1.96089	0.699943	0	0	0
Azospirillum thiophilum	0.628806	0	0	0	0.402674	1.64969	0	0.92121	0.505577	0	0	1.04776	0	0	0	0	0	0	0.542799	2.12562	0.487677	0	0	0	0	0	0	0	0	0	0	0	1.3553	1.01734	0	0	1.36334	0	0	0	0	0	0	0	0	0	0	0	0
Azotobacter chroococcum	0	0.55954	0	0	0	0	0	0	0	0	0	0	0	0	0	0	0	0	0	0	0	0	0	0	0	0	0	0	0	2.02089	0	0	0	0	0	0	0	0	0	0	0	0	0	0	0	0	0	0	0
Azotobacter vinelandii	0	0	0	0	0	0	0	0	0	0	0	0	0	0	0	0	0	0	0	0	0	0	1.01683	0	0	0	0	0	0	0	0	0	0	0	0	0	0	0	0	0	0	0	0	0	0	0	0	0	0
Azovibrio restrictus	0	0	0	0	0	0	0	0	0	0	0	0	0	0	0	0	0	0	0	0	0	0	0	0	0	0	0	0	0	0	0	0	0	0	0	0	0	0	0	0	0	0	0	0	0	0	0	0	0
Baboon endogenous	0	0.55954	0.919989	0.644595	0.805348	0	1.13948	0	0.505577	0	0	0	1.00557	1.82898	0	0	0	1.83319	0.542799	0	0	0	1.01683	0	1.47106	0	2.6559	1.40495	0	2.02089	0	1.30675	0	4.06934	0	0	0	0	0	0	0	0	2.02089	1.10061	0	0	0	0	0
Bacillaceae	0	0.55954	0.459994	0	0	0	0.379825	0	0	0	0	0	0	0	0	2.02089	0	0	0.542799	0	0	0	0	0	0	0	0	0	0	0	0	3.92025	0	0	0	0	0	0	0	0	0	0	0	1.10061	0	0	0	0	0
Bacillaceae bacterium	0	0	0	0	0	0	0	0	0	0	0	0	0	0	0	0	0	0	0	0	0	0	0	0	0	0	0	0	0	0	0	0	0	0	0	0	0	0	0	0	0	0	0	1.10061	0	0	0	0	0
Bacillales	0	0	0.919989	0	0.402674	0.549895	0	0	0	0.727393	0	0	0	0	0	0	0	0.611062	0	0.531404	0	0	0	0	0	0	0	1.40495	0.463619	2.02089	0	0	0	1.01734	0	0	0	0	0	0	0	0	0	23.1128	0	0	2.00913	0	0
Bacilli	5.03045	0.55954	1.37998	0.644595	6.44279	2.19958	1.13948	0.460605	1.51673	0	0	0.523881	0	0	1.51217	0	1.04431	0	0.542799	0	0.487677	0	0	0	0	0	1.32795	2.80991	0.463619	0	0	1.30675	0.451766	0	0	0	0	0	0	0	0	0	0	146.381	0	0	0	0	1.04952
Bacilli bacterium	0	0	0	0	0	0	0	0	0	0	0	0	0	0	0	0	0	0	0	0	0	0	0	0	0	0	0	0	0	0	0	0	0	0	0	0	0	0	0	0	0	0	0	0	0	0	1.00457	0	0
Bacillus	0.628806	0	0.459994	0	0	0.549895	0.379825	0	0	0	1.50968	0	0	1.82898	3.02435	0	0.522156	1.22212	1.0856	0	0.487677	0	3.05049	0	0	0	0	0	0.927238	0	0	1.30675	0	1.01734	0	0	0	1.4546	0	0	0	1.88462	0	5.50305	0	0	0	0	0
Bacillus abyssalis	0	0	0	0	0	0	0	0	0	0	0	0.523881	0	0	0	0	0	0	0	0	0	0	0	0	0	0	0	0	0	0	0	0	0	0	0	0	0	0	0	0	0	0	0	0	0	0	0	0	0
Bacillus acidiceler	0	0	0	0	0	0	0	0	0	0	0	0	0	0	0	0	0	0	0	0	0	0	0	0	0	0	0	0	0	0	0	0	0	0	0	0	0	0	0	0	0	0	0	0	0	0	0	0	0
Bacillus acidicola	0	0	0	0	0	0	0	0	0	0	0	0	1.00557	0	0	0	0	0	0	0	0	0	0	0	0	0	0	0	0	0	0	0	0	0	0	0	0	0	0	0	0	0	0	0	0	0	0	0	0
Bacillus acidiproducens	0	0	0	0	0	0	0	0	0	0	0	0	0	0	0	0	0.522156	0	0	0	0.487677	0	0	0	0	0	0	0	0	0	0	0	0	0	0	0	0	0	0	0	0	0	0	0	0	0	0	0	0
Bacillus aidingensis	0	0	0	0	0	0.549895	0	0	0	0	0	0	0	0	0	0	0	0	0	0	0	1.0884	0	0	0	0	0	0	0	0	0	0	0	0	0	0	1.36334	0	0	0	0	0	0	0	0	0	0	0	0
Bacillus akibai	0	0	0	0	0	0	0	0	0	0	0	0	0	0	0	0	0	0	0	0	0	0	0	0	0	0	0	0	0	0	0	0	0	0	0	0	0	0	0	0	0	0	0	1.10061	0	0	0	0	0
Bacillus alcalophilus	0	0	0	0	0	0	0	0	0	0	0	0	0	0	0	0	0	0	0.542799	0.531404	0	0	1.01683	0	0	0	0	0	0	0	0	0	0.451766	0	0	0	1.36334	0	1.23989	0	0	0	0	0	0	0	0	0	1.04952
Bacillus alkalitelluris	0	0	0	0	0	0	0	0	0	0	0	0	0	0	0	0	0	0	0	0	0	0	0	0	0	0	0	0	0	0	0	0	0	0	0	0	0	0	0	0	1.12765	0	0	0	0	0	0	0	0
Bacillus alveayuensis	0	0	0	0	0	0	0	0	0	0	0	0	0	0	0	0	0	0	0	0	0	0	0	0	0	0	0	0	0.463619	0	0	1.30675	0	0	0	0	0	0	0	0	0	0	0	0	0	0	0	0	0
Bacillus aminovorans	0	0	0	0	0	0	0	0	0	0	0	0	2.01114	0	0	2.02089	0	0	0	0	0	0	0	0	0	1.10629	2.6559	0	0	0	0	2.6135	0	1.01734	0	0.901489	0	1.4546	0	0	0	0	0	0	0	0	1.00457	0.843485	0
Bacillus amyloliquefaciens	0	0	0	0	0	0	0	0	0	0	0	0	0	0	0	0	0	0	0	0	0	0	0	0	0	0	0	0	0	0	0	0	0	0	0	0	0	0	0	0	0	0	0	0	0	0	0	0	1.04952
Bacillus andreraoultii	0	0	0	0	0	0	0	0	0	0	0	0	0	0	0	0	0	0	0	0	0	0	0	0	0	0	0	0	0	0	0	0	0	0	0	0	0	0	0	0	0	0	0	1.10061	0	0	0	0	0
Bacillus anthracis	0	0	0	0	0	0	0	0	0	0	0	0	0	0	0	0	0	0	0	0	0	0	0	0	0	0	0	0	0	0	0	0	0	0	0	0	0	0	0	0	0	0	0	1.10061	0	0	0	0	0
Bacillus aquimaris	0	0	0	0	0	0	0	0	0	0	0	0	0	0	0	0	0	0	0	0	0	0	0	0	0	0	1.32795	0	0	0	0	0	0	0	0	0	0	0	0	0	0	0	0	0	0.980447	0	0	0	0
Bacillus aryabhattai	0	0	0	0	0	0	0	0	0	0	0	0	0	0	0	0	0	0	0	0	0	0	0	0.811631	0	0	0	0	0	0	0	0	0	0	0	0	0	0	0	0	0	0	0	0	0	0	0	0	0
Bacillus azotoformans	0	0.55954	0	0	0	0	0	0	0	0	0	0.523881	0	0	0	0	0	0	0	0	0	0	0	0	0	0	0	0	0	0	0	0	0	0	0	0	0	0	0	0	0	0	0	1.10061	0	0	0	0	0
Bacillus bataviensis	0	0	0	0	0	0	0	0	0	0	0	0	0	0	0	0	0	0	0	0	0	0	0	0	0	0	0	0	0	0	0	0	0	0	0	0	0	0	0	0	0	0	0	0	0	0	0	0	0
Bacillus beveridgei	0	0	0.459994	0	0	0	0	0	0	0	0	0	0	0	0	0	0	0	0	0	0	0	0	0	0	0	0	0	0	0	0	0	0	0	0	0	0	0	0	0	0	0	0	0	0	0	0	0	0
Bacillus bogoriensis	0	0	0	0	0	0	0	0	0	0	0	0	0	0	0	0	0	0	0	0	0	0	0	0	0	0	0	0	0	0	0	0	0	0	0	0	0	0	0	0	0	0	0	0	0	0	0	0	0
Bacillus butanolivorans	0	0	0	0	0	0	0	0	0	0	0	0	0	0	0	0	0	0	0	0	0	0	0	0	0	0	0	0	0	0	0	0	0	0	0	0	0	0	0	0	0	0	0	0	0	0	0	0	0
Bacillus campisalis	0	0	0	0	0	0	0	0	0	0	0	0	0	0	0	0	0	0	0	0	0	0	0	0	0	0	0	1.40495	0	0	0	0	0	0	0	0	0	0	0	0	0	0	0	0	0	0	0	0	0
Bacillus cecembensis	0	0	0	0	0	0	0	0	0	0	0	0	0	0	0	0	0	0	0	0	0	0	0	0	0	0	0	0	0	0	0	0	0	0	0	0	0	0	0	0	0	0	0	0	0	0	0	0	0
Bacillus cellulosilyticus	0	0	0	0	0	0	0	0.460605	0	0	0	0	0	0	0	0	0	0	0.542799	0	0	0	0	0	0	0	0	0	0	0	0	0	0	0	0	0	0	1.4546	0	0	0	0	0	0	0	0	0	0	0
Bacillus cereus	784.75	1271.28	1077.77	1010.08	1325.2	931.523	960.199	1260.22	930.262	782.675	324.582	774.82	444.461	360.308	414.336	385.99	1189.99	1029.03	918.415	764.16	788.087	622.564	823.632	672.842	750.24	726.83	625.466	552.147	852.132	487.034	667.862	432.534	1075.65	927.811	789.367	446.237	624.41	584.75	732.775	940.302	729.587	361.848	430.45	396.219	619.643	827.333	369.68	773.476	499.573
Bacillus chagannorensis	0	0	0	0	0	0	0	0	0	0	0	0	0	0	0	0	0	0	0	0	0	0	0	0	0	0	0	0	0	0	0	0	0.451766	0	0	0	0	0	0	0	0	0	0	0	0	0	0	0	0
Bacillus cihuensis	0	0	0	0	0	0	0	0	0	0	0	0	0	0	0	0	0	0	0	0	0	0	0	0	0	0	0	0	0	0	0	0	0	0	0	0	0	0	0	0	0	0	2.02089	1.10061	0	0	0	0	0
Bacillus circulans	0	0	0	0	0	0	0	0	0	0	0	0	0	0	0	0	0	0	0	0	0	0	0	0	0	0	0	0	0	0	0	0	0	0	0	0	0	0	0	0	0	0	0	0	0	0	0	0	0
Bacillus clarkii	0	0	0	0	0	0	0	0	0	0	0	0	0	0	0	0	0	0	0	0	0	0	0	0	0	0	0	0	0	0	0	0	0	0	0	0	0	0	0	0	0	0	0	0	0	0	0	0	0
Bacillus clausii	0	0	0	0	0	0	0	0	0	0	0	0	0	0	0	0	0	0	0	0	0	0	0	0	0	0	0	0	0	0	0	0	0	0	0	0	0	0	1.23989	0	0	0	0	0	0	0	0	0	0
Bacillus coagulans	0.628806	0	0	0	0	0	0	0	0	0	0	0	0	0	0	0	0	0	0	0	0	0	0	0	0	0	0	0	0	6.06267	0	7.8405	0	0	0	0	0	0	0	0	0	0	2.02089	5.50305	0	0.699943	0	0	0
Bacillus coahuilensis	0	0	0	0	0	0	0	0	0	0	0	0	1.00557	0	0	0	0	0	0	0	0	0	0	0	0	0	0	0	0	0	0	0	0	0	0	0	0	0	0	0	0	0	0	0	0	0	0	0	0
Bacillus cohnii	0	0	0	0	0	0	0	0	0	0	0	0	0	0	0	0	0	0	0	0	0	0	0	0	0	0	0	0	0	0	0	0	0	0	0	0	0	0	0	0	0	0	0	0	0	0	0	0	0
Bacillus dakarensis	0	0	0	0	0	0	0	0	0	0	0	0	0	0	0	0	0	0	0	0	0	0	0	0	0	0	0	0	0	0	0	0	0	0	0	0	0	0	0	0	0	0	0	1.10061	0	0	0	0	0
Bacillus dielmoensis	0	0	0	0	0	0	0	0	0	0	0	0	0	0	0	0	0	0	0	0	0	0	0	0	0	0	0	0	0.463619	0	0	0	0	0	0	0	0	0	0	0	0	0	0	0	0	0	0	0	0
Bacillus drentensis	0	0	0	0	0	0	0	0	0	0	0	0	0	0	0	0	0	0	0	0	0	0	0	0	0	0	0	0	0	0	0	0	0	0	0	0	0	0	0	0	0	0	0	0	0	0	0	0	0
Bacillus eiseniae	0	0	0	0	0	0	0.379825	0	0	0	0	0	0	0	0	0	0	0	0	0	0	0	0	0	0	0	0	0	0	0	0	0	0	0	0	0	0	0	0	0	0	1.88462	0	0	0	0	0	0	0
Bacillus endophyticus	0	0	0	0	0	0	0	0	0	0	0	0	0	0	0	0	0	0	0	0	0	0	0	0	0	0	0	0	0	0	0	0	0	0	0	0	0	0	0	0	0	0	0	0	0	0	0	0	0
Bacillus farraginis	0	0	0	0	0	0	0	0	0	0	0	0	0	0	0	0	0	0	0.542799	0	0	0	0	0	0	0	0	0	0	0	0	0	0	0	0	0	0	0	0	0	0	0	0	0	0	0	0	0	0
Bacillus fastidiosus	0	0	0.459994	0	0	0	0	0	0	0	1.50968	0	0	3.65795	3.02435	0	0	0	0	0	0	0	0	0	0	0	0	0	0	0	0	0	0	0	0	0	0	0	2.47978	0	0	0	0	1.10061	0	0	0	0	0
Bacillus firmus	0	0	0	0	0	0	0	0	0	0	3.01936	0	0	3.65795	1.51217	0	0	0	0	0	0	0	0	0	0	1.10629	0	0	0	0	0	1.30675	0	0	0	0.901489	0	0	0	0	0	1.88462	4.04178	5.50305	0	0	0	0	1.04952
Bacillus flexus	0.628806	0	0	0	0	0	0	0	0	0	0	0	0	1.82898	0	0	0	0	0	0	0	0	1.01683	0	0	0	0	0	0	0	0	0	0	0	0	0	0	0	0	0	0	0	0	0	0	0	0	0	0
Bacillus fordii	0	0	0	0	0.402674	0	0	0	0	0	0	0	0	0	0	0	0	0	0	0	0	0	0	0	0	0	0	0	0	0	0	0	0	0	0	0	0	0	0	0	0	0	0	0	0	0	0	0	0
Bacillus fumarioli	0	0	0	0.644595	0.402674	0	0	0	0	0	0	0	0	0	0	0	0	0	0	0	0	0	0	0	0	0	0	0	0	0	0.661249	0	0	0	0	0	0	0	0	0	0	0	0	0	0	0	0	0	0
Bacillus gaemokensis	0	0	0	0	0	0	0	0	0	0	0	0	0	0	0	0	0	0	0	0	0	0	0	0	0	0	0	0	0	0	0	0	0	0	0	0	0	0	0	0	0	0	0	0	0	0	0	0	0
Bacillus ginsengihumi	0	0	0	0	0	0	0	0	0	0	0	0	0	0	0	0	0	0	0	0	0	0	0	0	0	0	0	0	0	0	0	0	0	0	0	0	0	0	0	0	0	0	0	0	0	0	0	0	0
Bacillus glycinifermentans	0	0	0	0	0	0	0	0	0	0	0	0	0	0	0	0	0	0	0	0	0	0	0	0	0	0	0	0	0	0	0	0	0	0	0	0	0	0	0	0	0	0	0	0	0	0	0	0.843485	0
Bacillus gobiensis	0	0	0	0	0	0	0	0	0.505577	0	0	0.523881	0	0	0	0	0	0	0	0	0	0	0	0	0	0	0	0	0	0	0	0	0	0	0	0	0	0	0	0	0	0	0	0	0	0	0	0	0
Bacillus gottheilii	0	0	0	0	0	0	0	0	0	0	0	0	0	0	0	0	0	0	0	0	0	1.0884	0	0	0	0	0	0	0	0	0	0	0	0	0	0	0	0	0	0	0	0	0	0	0	0	0	0	0
Bacillus halmapalus	0	0	0	0	0	0	0	0	0.505577	0	0	0	0	0	0	0	0	0	0	0	0	0	0	0	0	0	0	0	0	0	0	0	0	0	0	0	0	0	0	0	0	0	0	0	0	0	0	0	0
Bacillus halodurans	0	0	0	0	0	0	0	0	0	0	0	0	0	0	0	0	0	0	0	0	0	0	0	0	0	0	0	0	0	0	0	1.30675	0	0	0	0	0	0	0	0	0	0	0	0	0	0	1.00457	0	0
Bacillus halosaccharovorans	0	0	0	0	0	0	0	0.460605	0	0	0	0	0	0	0	0	0	0	0	0	0.487677	0	0	0	0	0	0	1.40495	0	0	0	0	0	0	0	0	0	0	0	0	0	0	0	0	0	0	0	0	0
Bacillus hemicellulosilyticus	0	0	0	0	0	0	0	0	0	0	0	0	0	0	0	0	0	0	0	0	0	0	0	0	0	0	0	0	0	0	0	0	0	0	0	0	0	0	0	0	0	0	0	0	0	0	2.00913	0	0
Bacillus horikoshii	0	0	0	0	0	0	0	0	0	0	0	0	0	1.82898	0	0	0	0	0	0	0	0	0	0	0	0	0	0	0	0	0	0	0	0	0	0	0	0	0	0	0	0	0	0	0	0	0	0	0
Bacillus horneckiae	0	0	0	0	0	0	0	0	0	0	0	0	0	0	0	0	0	0	0	0	0	0	0	0	0	0	0	0	0	0	0	0	0	0	0	0	0	0	0	0	0	0	0	0	0	0	0	0	0
Bacillus humi	0	0	0	0	0	0	0	0	0	0.727393	0	0	0	0	0	0	0	0	0	0	0	0	0	0	0	0	0	0	0	0	0.661249	0	0	0	0	0	0	0	0	0	0	0	0	0	0	0.699943	0	0	0
Bacillus indicus	0	0	0	0	0	0	0	0	0	0	0	0	0	0	0	0	0	0	0	0	0	0	0	0	0	0	0	0	0	0	0	0	0	0	0	0	0	0	0	0	0	0	0	0	0	0.699943	0	0	0
Bacillus jeotgali	0	0	0	0	0	0	0	0	0	0	0	0	0	0	0	0	0	0	0	0	0	0	0	0	0	0	0	0	0	0	0	0	0	0	0	0	0	0	0	0	0	0	0	0	0	0	0	0	0
Bacillus korlensis	0	0	0	0	0	0	0	0	0	0	0	0	0	0	0	0	0	0	0	0	0	1.0884	0	0	0	0	0	0	0.463619	0	0	0	0	0	0	0	0	0	0	0	0	0	0	2.20122	0	0	0	0	0
Bacillus kribbensis	0	0	0	0	0	0	0	0	0	0	0	0	0	0	0	0	0	0	0.542799	0	0	0	0	0	0	0	0	0	0	0	0	0	0.451766	0	0	0	0	0	0	0	0	0	0	0	0	0	0	0	0
Bacillus krulwichiae	0	0	0	0	0	0	0	0	0	0	0	0	1.00557	0	0	0	0	0	0	0	0	0	0	0	0	0	0	0	0	0	0	0	0	0	0	0	0	0	0	0	0	0	2.02089	1.10061	0	0	0	0	0
Bacillus lehensis	0	0	0	0	0	0	0	0	0	0	0	0	0	0	0	0	0	0	0	0	0	0	0	0	0	0	0	1.40495	0	0	0	0	0	0	0	0	0	0	0	0	0	0	0	0	0.980447	0	0	0	0
Bacillus lentus	0	0	0	0	0	0	0	0	0	0	1.50968	0	0	0	1.51217	2.02089	0	0	0.542799	0	0	0	0	0	0	0	0	0	0	0	0	0	0	0	0	0	0	0	0	0	0	0	0	0	0	0	0	0	0
Bacillus licheniformis	4.40164	3.91678	1.37998	9.02433	5.63744	5.49895	5.31756	6.90908	5.05577	5.09175	3.01936	7.33433	4.02227	1.82898	1.51217	0	4.17725	5.49956	5.42799	6.90826	1.95071	7.6188	2.03366	7.30468	5.88423	14.3817	6.63976	8.42972	4.17257	2.02089	7.93499	1.30675	5.42119	13.2254	5.59174	1.80298	4.09002	2.90921	9.91912	9.3231	3.38294	0	4.04178	4.40244	9.80447	6.29949	1.00457	4.21743	2.09905
Bacillus ligniniphilus	0	0	0.459994	0	0	0	0	0	0	0	0	0	0	0	0	0	0	0	0	0	0	0	0	0	0	0	0	0	0	2.02089	0	0	0	0	0	0.901489	0	0	0	0	0	0	0	0	0	0	0	0	0
Bacillus litoralis	0	0	0	0	0.402674	0	0	0	0	0	0	0	0	0	0	0	0	0	0	0	0	0	0	0	0	0	0	0	0	0	0	0	0	1.01734	0	0	0	0	0	0	0	0	0	0	0	0	0	0	0
Bacillus luciferensis	0	0	0	0	0	0	0	0	0	0	1.50968	1.04776	0	0	0	0	0	0	0	0	0	0	1.01683	0	1.47106	0	0	0	0.927238	0	0	0	0	0	0.931957	0	0	0	0	0	0	0	0	0	0	0	0	0	0
Bacillus manliponensis	0	0	0	0	0	0	0	0	0	0	0	0	0	0	0	0	0	0	0	0	0	0	0	0	0	0	0	0	0	0	0	0	0	0	0	0	0	0	0	0	0	0	0	0	0	0	0	0	0
Bacillus mannanilyticus	0	0	0	0	0	0	0	0	0	0	1.50968	0	0	0	3.02435	0	0	0	0	0	0	0	0	0	0	0	0	0	0.463619	0	0	0	0	0	0	0	0	0	0	0	0	0	0	0	0	0	0	0	0
Bacillus marmarensis	0	0	0	0	0	0	0	0	0	0	0	0	0	0	0	0	0	0	0	0	0	0	0	0	0	0	0	0	0	0	0	0	0	0	0	0	0	0	0	0	0	0	0	0	0	0	0	0	0
Bacillus massilioanorexius	0	0	0	0	0	0	0	0	0	0	0	0	0	0	0	0	0	0	0	0	0	0	0	0	0	0	0	0	0	0	0	0	0	0	0	0	0	0	0	0	0	0	0	0	0	0	0	0	0
Bacillus massiliogorillae	0	0	0	0	0	0	0	0	0	0	0	0	0	0	0	0	0	0	0	0	0	0	0	0	0	0	0	0	0	2.02089	0	0	0	1.01734	0	0	0	0	0	0	0	0	0	1.10061	0.980447	0	0	0	0
Bacillus megaterium	0	0	0	0	0	0	0	0	0	0	0	0	0	0	0	0	0	0	0	0	0	0	0	0	0	0	0	0	0	0	0	0	0	0	0	0	0	0	0	0	0	0	0	0	0	0	0	0	0
Bacillus mesonae	0	0	0.459994	0	0	0	0	0	0	0	0	0	0	0	0	0	0	0	0	0	0	0	0	0	0	0	0	0	0	0	0	0	0	0	0	0	0	0	0	0	0	0	0	0	0	0	0	0	0
Bacillus methanolicus	0	0	0	0	0	0	0	0.92121	0	0	0	0	0	0	0	0	0	0	0	0	0	1.0884	0	0	0	0	0	0	0	0	0	0	0	0	0	0	0	0	0	0	0	0	0	0	0	0.699943	0	0.843485	0
Bacillus mojavensis	0	0	0	0	0	0	0	0	0	0	0	0	0	0	0	0	0	0	0	0	0	0	0	0	0	0	0	0	0	0	0	0	0	0	0	0	0	0	0	0	0	0	0	0	0	0	0	0	0
Bacillus muralis	0	0	0	0	0	0	0	0	0	0	0	0	0	0	0	0	0	0	0	0	0	0	0	0	0	0	0	0	0	0	0	0	0	0	0	0	0	0	0	0	0	0	0	0	0	0	0	0	0
Bacillus mycoides	0	0	0	0	0	0	0	0	0	0	0	0	0	0	0	0	0	0	0	0	0	0	0	0	0	0	0	0	0	0	0	0	0	0	0	0	0	0	0	0	0	0	0	0	0	0	0	0	0
Bacillus nakamurai	0	0	0	0	0	0	0	0	0	0	0	0	0	0	0	0	0	0	0	0	0	0	0	0	0	0	0	0	0	0	0	0	0	0	0	0	0	0	0	0	0	0	0	2.20122	0	0	0	0	0
Bacillus ndiopicus	0	0	0	0	0	0	0	0	0	0	0	0	0	0	0	0	0	0	0	0	0	0	0	0	0	0	0	0	0	0	0	1.30675	0	0	0	0	0	0	0	0	0	0	0	0	0	0	0	0	0
Bacillus nealsonii	0	0	0	0	0	0	0	0	0	0	0	0	0	0	0	0	0	0	0	0	0	1.0884	0	0	0	0	0	0	0	0	0	0	0	0	0	0	0	0	0	0.665936	0	0	0	0	0	0	0	0	0
Bacillus niacini	0	0	0	0	0	0	0	0	0	0	0	0	0	0	0	0	0	0	0	0	0	0	0	0	0	0	0	0	0	0	0.661249	0	0	0	0	0	0	0	0	0	0	0	0	0	0	0	0	0	0
Bacillus novalis	0	0	0	0	0	0	0	0	0	0	0	0	0	0	0	0	0	0	0	0.531404	0	0	0	0	0	0	0	0	0	0	0	0	0	0	0	0	0	0	0	0	0	0	0	0	0	0	0	0	0
Bacillus obstructivus	0	0	0	0	0	0	0	0	0	0	0	0	0	0	0	0	0	0	0	0	0	0	0	0	0	0	0	0	0	0	0	0	0	0	0	0	0	0	0	0	0	0	0	2.20122	0	0	0	0	0
Bacillus oceanisediminis	0	0	0	0	0	0	0	0	0	0	0	0	0	0	0	0	0	0	0	0	0	0	0	0	0	0	0	0	0	0	0	0	0	0	0	0	0	0	0	0	0	0	0	0	0	0	0	0	0
Bacillus okhensis	0	0	0	0	0	0	0	0	0	0	0	0	1.00557	1.82898	0	0	0	0	0	0	0	0	0	0	0	0	0	0	0	0	0	0	0	0	0	0.901489	0	0	0	0	0	0	2.02089	2.20122	0	0	0	0	0
Bacillus okuhidensis	0	0	0	0	0	0	0	0	0	0	0	0	0	0	0	0	0	0	0	0	0	0	0	0	0	0	0	0	0	0	0	0	0	0	0	0	0	0	0	0	0	0	0	0	0	0	1.00457	0	0
Bacillus oleronius	0	0	0	0	0	0	0	0	0	0	0	0	0	0	0	0	0	0	0.542799	0	0	0	0	0	0	0	0	0	0	0	0	0	0	0	0	0	0	0	0	0	0	0	0	0	0	0	0	0	0
Bacillus oryziterrae	0	0	0	0	0	0	0	0	0	0	0	0	0	0	0	0	0	0	0	0	0	0	0	0	0	0	0	0	0	0	0	0	0	0	0	0	0	0	0	0	0	0	0	0	0	0	0	0	0
Bacillus panaciterrae	0	0	0	0	0	0	0.379825	0	0	0	0	0	0	0	1.51217	0	0	0	0	0	0	0	0	0	0	0	0	0	0	0	0	0	0	0	0	0	0	0	0	0	0	0	0	0	0	0	0	0	0
Bacillus paralicheniformis	0	0	0	0	0	0	0	0	0	0	0	0	0	0	0	0	0	0	0	0	0	0	0	0	0	0	0	0	0	0	0	0	0	0	0	0	0	0	0	0	0	0	0	0	0	0	0	0	0
Bacillus patagoniensis	0	0	0	0	0	0	0	0	0	0	0	0	0	0	0	0	0	0	0	0.531404	0	0	0	0	0	0	0	0	0	0	0	0	0	0	0	0	0	0	0	0	0	0	0	1.10061	0	0	0	0	0
Bacillus phage	0	0	0	0	0	0	0	0	0	0	0	0	0	0	0	0	0	0	0	0	0	0	0	0	0	0	0	0	0	0	0	0	0	0	0	0	0	0	0	0	0	0	0	1.10061	0	0	0	0	0
Bacillus pseudalcaliphilus	0	0	0	0	0	0	0	0	0	0	0	0	0	0	0	0	0	0	0.542799	0	0	0	0	0.811631	0	0	0	0	0	0	0	0	0	0	0	0	0	1.4546	0	0	0	0	0	0	0	0	0	0	0
Bacillus pseudofirmus	0	0	0	0.644595	0.402674	0	0	0	0.505577	0	0	0	0	0	0	0	0	0	0	0	0	0	0	0	0	0	0	0	0.463619	0	0	0	0	0	0	0	0	0	0	0	0	0	0	0	0	0	0	0	1.04952
Bacillus psychrosaccharolyticus	0	0	0	0	0	0	0	0	0	0	0	0.523881	0	0	0	0	0	0	0	0	0	0	0	0	0	0	0	0	0	0	0	0	0	0	0	0	0	0	0	0	0	0	0	0	0	0	0	0	0
Bacillus pumilus	0.628806	0	0	0	0	0	0	0	0	0	0	0	0	0	0	0	0	0	0.542799	0	0	0	0	0	0	0	0	0	0	0	0	0	0	0	0	0	0	0	0	0	0	0	0	0	0	0	0	0	0
Bacillus safensis	3.14403	2.7977	5.51993	5.15676	2.81872	5.49895	2.65878	1.38182	1.51673	1.45479	1.50968	1.04776	0	5.48693	0	2.02089	3.65509	3.66637	0.542799	2.65702	1.46303	0	2.03366	1.62326	2.94212	4.42515	0	4.21486	2.3181	2.02089	3.30625	3.92025	1.3553	3.05201	7.45565	0.901489	2.72668	5.81841	1.23989	3.32968	6.76587	1.88462	0	5.50305	1.96089	2.79977	1.00457	5.9044	3.14857
Bacillus selenitireducens	0	0	0	0	0	0	0	0	0	0	0	0	0	0	0	0	0	0	0	0	0	0	0	0	0	0	0	0	0	0	0	0	0	0	0	0	0	0	0	0	0	0	0	0	0	0	0	0.843485	0
Bacillus shacheensis	0	0	0	0	0	0	0	0	0	0	0	0	0	0	0	0	0	0	0	0	0	0	0	0	0	0	0	0	0	0	0	0	0	0	0	0.901489	0	0	0	0	0	0	0	0	0	0	0	0	0
Bacillus shackletonii	0	0	0	0	0	0	0	0	0	0	0	0	0	0	0	0	0	0	0	0	0	0	0	0	0	0	0	0	0	0	0	0	0	0	0	1.80298	0	0	0	0	0	0	0	0	0	0	0	0	0
Bacillus simplex	0	0	0.459994	0	0.402674	0	0	0	0	0	0	0	0	0	0	0	0	0	0	0	0	0	0	0.811631	0	0	0	0	0	0	0	0	0	0	0	0	0	0	0	0	0	0	0	2.20122	0	0	0	0	0
Bacillus smithii	0	0	0	0	0	0	0	0	0	0	0	0	0	3.65795	0	0	0	0	0	0	0	0	0	0	0	0	0	0	0	2.02089	0	0	0.451766	0	0	0	0	0	0	0	0	0	0	1.10061	0	0	1.00457	0	0
Bacillus soli	0	0	0	0	0	0	0	0	0	0	0	0	0	0	0	0	0	0	0	0	0	0	0	0	0	0	0	0	0	0	0	0	0	0	0	0	0	1.4546	0	0	0	0	0	0	0	0	0	0	0
Bacillus solimangrovi	0	0	0	0	0	0	0	0	0	0	0	0	0	1.82898	0	0	0	0	0	0	0	0	0	0	0	0	0	0	0	0	0	0	0	0	0	0	0	0	0	0	0	0	0	0	0	0	0	0	0
Bacillus sonorensis	0	0	0	0	0	0	0	0	0	0	0	0	0	0	0	0	0	0	0	0	0	0	0	0	0	1.10629	0	0	0	0	0	0	0	0	0	0	0	0	0	0	0	0	0	0	0	0	1.00457	0	0
Bacillus sp.	1.25761	0.55954	1.37998	1.28919	0	0	1.5193	0.92121	2.02231	1.45479	4.52905	1.04776	1.00557	1.82898	4.53652	4.04178	0.522156	1.22212	1.0856	2.12562	0.487677	0	0	0	0	1.10629	3.98386	1.40495	1.39086	0	1.3225	5.227	0	0	0	2.70447	1.36334	2.90921	0	0.665936	0	1.88462	2.02089	11.0061	0	0	2.00913	0	2.09905
Bacillus sp. KCTC 13219	0	0	0	0	0	0	0	0	0	0	0	0	0	0	0	0	0	0	0	0	0	0	0	0	0	0	0	0	0	0	0	0	0	0	0	0	0	0	0	0	0	0	0	0	0	0	0	0	0
Bacillus sporothermodurans	0.628806	0	0	0	0	0	0	0	0	0	0	0	0	0	0	0	0	0	0	0	0	0	0	0	0	0	0	0	0	0	0	0	0	0	0	0	0	0	0	0	0	0	0	0	0	0	0	0	0
Bacillus stratosphericus	0	0	0	0	0	0	0	0	0	0	4.52905	0	3.01671	1.82898	1.51217	2.02089	0	0	0	0	0	0	0	0	0	0	0	0	0	2.02089	0	0	0	0	0	0.901489	0	0	0	0	0	3.76925	0	0	0	0	0	0	1.04952
Bacillus subterraneus	0	0	0	0	0	0	0	0	0	0	0	0	0	0	0	0	0	0	0	0	0	0	0	0	0	0	0	0	0	0	0	0	0	0	0	0	0	0	0	0	0	0	0	0	0	0	0	0	0
Bacillus subtilis	0	0	0	0	0	0	0	0	0	0	0	0	0	0	0	0	0.522156	0	0	0.531404	0	1.0884	0	0	0	0	0	0	0	0	0	0	0	0	0	0	0	0	0	0	0	0	0	0	0	0	0	0	0
Bacillus testis	0	0	0	0	0	0	0	0	0	0	0	0	0	0	0	0	0	0	0	0	0	0	0	0	0	0	0	0	0	0	0	0	0	0	0	0	0	0	0	0	0	0	0	0	0	0	0	0	0
Bacillus thermoamylovorans	0	0	0	0	0	0	0	0.460605	0	0	1.50968	0	0	1.82898	1.51217	0	0	0	0	0	0	0	0	0	0	0	0	0	0	8.08356	0	35.2822	0	0	0	0	0	0	0	0	0	0	0	11.0061	0	0	0	0	0
Bacillus thuringiensis	25.1522	19.5839	36.7995	18.6933	18.523	21.9958	18.2316	15.2	24.2677	7.27393	4.52905	16.7642	6.03341	0	1.51217	8.08356	20.3641	14.6655	29.3111	20.1934	20.4825	5.442	14.2356	10.5512	5.88423	18.8069	18.5913	46.3635	25.0354	0	10.58	6.53375	18.0706	7.12135	11.1835	4.50745	12.2701	10.1822	11.159	5.32749	12.4041	1.88462	4.04178	22.0122	16.6676	6.99943	5.02283	7.59137	2.09905
Bacillus timonensis	0	0	0	0	0	0	0	0	0	0	0	0	0	0	0	0	0	0	0	0	0	0	0	0	0	0	0	0	0	0	0	0	0	0	0	0	0	0	0	0	0	0	0	0	0	0	0	0	0
Bacillus trypoxylicola	0	0	0	0	0	0	0	0	0	0	0	0	0	0	0	0	0	0	0	0	0.487677	0	0	0	0	0	0	0	0	0	0	0	0	0	0	0	0	0	0	0	0	0	0	0	0	0	0	0	0
Bacillus tuaregi	0	0	0	0	0	0	0	0	0	0	0	0	0	0	0	0	0	0	0	0	0	0	0	0	0	0	0	0	0	0	0	0	0	0	0	0	0	0	0	0	0	0	0	0	0	0	0	0	0
Bacillus vallismortis	0	0	0	0	0	0	0	0	0	1.45479	0	0	0	0	0	0	0	0	0	0	0	0	0	0	0	0	0	0	0	0	0	0	0	0	0	0	0	0	0	0	0	0	0	0	0	0	0	0	0
Bacillus vietnamensis	0	0	0	0	0	0	0	0	0	0	0	0	0	0	0	0	0	0	0	0	0	0	0	0	0	0	0	0	0	0	0	0	0	0	0	0	0	0	0	0	0	0	0	1.10061	0	0	0	0	0
Bacillus vireti	0	0	0	0	0	0	0	0	0	0	0	0	0	0	0	0	0	0	0	0	0	0	0	0.811631	0	0	0	0	0	0	0	0	0	0	0	0	0	0	0	0	0	0	0	0	0	0	0	0	0
Bacillus wakoensis	0	0	0	0	0	0	0	0	0	0	0	0	0	5.48693	0	0	0	0	0	0	0	0	0	0	0	0	0	0	0	0	0	0	0	0	0	0	0	0	0	0	0	0	0	0	0	0	0	0	0
Bacillus weihaiensis	0	0	0	0	0.402674	0	0.379825	0	0	0	0	0	0	0	0	0	0	0	0	0	0	0	0	0	0	0	0	0	0	0	0	0	0	0	0	0.901489	0	0	0	0	0	0	0	0	0	0	0	0	0
Bacillus weihenstephanensis	0	0	0	0	0	0	0	0	0	0	0	0	0	0	0	0	0	0	0	0	0	0	0	0	0	0	0	0	0	0	0	0	0	0	0	0	0	0	0	0	0	0	0	0	0	0	0	0	0
Bacillus wiedmannii	163.49	238.924	208.377	235.922	217.444	262.3	216.88	230.303	220.432	254.588	188.71	147.734	333.849	223.135	228.338	295.05	182.232	225.482	204.092	160.484	163.86	241.625	185.063	265.403	251.551	274.359	142.091	126.446	190.547	335.468	228.792	280.951	232.207	337.756	310.342	299.294	160.874	187.644	195.903	324.977	239.061	278.924	325.363	217.921	234.327	266.678	275.251	195.689	346.343
Bacteria	39.6148	48.1205	43.6995	60.592	42.2808	32.9937	83.1818	52.0484	67.7473	24.7314	333.64	90.1075	762.221	38.4085	33.2678	1386.33	39.1617	69.661	35.8247	71.2082	75.1023	45.7128	32.5385	29.2187	44.1318	59.7395	26.559	50.5783	29.6716	90.94	70.7537	96.6995	43.8213	25.4334	37.2783	54.0894	51.8069	55.2749	21.0781	23.3078	27.0635	56.5387	60.6267	148.582	35.2961	39.1968	115.525	29.522	30.4362
Bacteriovorax sp.	0	1.11908	0	0	0	0	0.759651	0	0.505577	0	1.50968	1.57164	0	0	1.51217	0	0	0.611062	0	0.531404	0.487677	0	0	0	0	0	1.32795	1.40495	0.463619	0	0.661249	0	0.451766	0	0	0.901489	1.36334	1.4546	0	0	1.12765	1.88462	0	0	0.980447	0.699943	3.0137	0	2.09905
bacterium 3363	0	0	0	0	0	0	0	0	0	0	0	0	0	0	0	0	0	0	0	0.531404	0.975355	0	1.01683	0	0	0	0	0	0	0	0	0	0	0	0	0	1.36334	0	0	0	0	1.88462	0	0	0	0	1.00457	0	0
bacterium endosymbiont	0	0	0	0	0	0	0	0	0	0.727393	0	0	0	0	0	0	0	0	0	0	0.487677	0	0	0	0	0	0	0	0	0	0	0	0	0	0	0	0	0	0	0	0	0	0	0	0	0	0	0	0
bacterium JKG1	0.628806	0	0	0	0	0.549895	0	0	0	0	0	0	0	0	0	0	0	0	0	0	0.487677	0	1.01683	0	0	0	0	0	0.463619	0	0	0	0	0	0	0	0	0	0	0	0	0	0	0	0	0	0	0	0
bacterium LF-3	0	1.11908	0	3.86757	1.20802	0	0	0.460605	0	0	0	0	0	0	0	0	0	0	0	0	0	1.0884	0	0	0	0	0	0	0.463619	0	0	0	0	3.05201	0	0.901489	0	0	0	0	1.12765	0	0	0	0	0.699943	0	0	0
bacterium MS4	0	0	0	0	0	0	0.379825	0.460605	0	0	0	0	0	1.82898	0	0	0	0	0	0	0.487677	0	0	0	0	0	0	0	0	0	0	0	0	0	0	0	1.36334	0	0	0	0	0	0	0	0	0	0	0	0
bacterium SIT5	0	0.55954	0	0	0	0	0	0	0	0	0	0	0	0	0	0	0	0	0.542799	0	0	0	0	0	0	0	0	0	0	0	0	0	0	0	0	0	0	0	0	0	0	0	0	0	0	0	0	0	0
bacterium SIT6	0	0	0	0	0	0	0	0	0	0	0	0	0	0	0	0	0	0	0	0	0	0	0	0	0	0	0	0	0	0	0	1.30675	0	0	0	0	0	0	0	0	0	0	0	0	0	0	0	0	0
Bacteroidaceae	0	0	0	0.644595	0	0	0	0	0	0	0	0	0	0	0	0	0	0	0	0	0	0	0	0	0	0	0	0	0	0	0	0	0	0	0	0	0	0	0	0	0	0	0	0	0	0	0	0	0
Bacteroidales	0.628806	0.55954	0.459994	3.22298	2.41605	0.549895	0.379825	0.460605	0	0	0	3.14328	0	0	0	4.04178	0	0	2.17119	1.06281	1.46303	0	0	0	0	0	0	0	0.927238	2.02089	0	0	0.451766	1.01734	0	0	0	1.4546	0	0.665936	7.89352	0	0	1.10061	0	0	1.00457	0.843485	1.04952
Bacteroidales bacterium	0.628806	1.11908	0.919989	0	0.402674	0	0.379825	0.460605	0	0	3.01936	0	2.01114	1.82898	0	0	1.56647	0	0.542799	3.71983	6.33981	0	0	0.811631	0	0	0	1.40495	1.39086	4.04178	0	1.30675	0	0	0	0	1.36334	0	0	0	2.25529	0	2.02089	0	0	0	1.00457	0.843485	0
Bacteroides	0	7.27402	3.67995	9.66893	11.2749	5.49895	1.13948	7.83029	2.02231	0	1.50968	15.1925	0	1.82898	0	4.04178	0	0	3.25679	13.8165	16.581	0	0	4.86979	10.2974	1.10629	0	0	2.3181	8.08356	10.58	1.30675	0.903531	7.12135	1.86391	0.901489	5.45336	2.90921	0	9.3231	47.3611	0	2.02089	2.20122	1.96089	1.39989	5.02283	4.21743	8.39619
Bacteroides acidifaciens	0	0	0	0	0	0	0	0	0	0	0	1.04776	0	0	0	0	0	0	1.6284	0	0	0	0	0	0	0	0	0	0	0	0	0	0	0	0	0	0	0	0	0	0	0	0	0	0	0	0	0	0
Bacteroides barnesiae	0	0	0	0	0	0	0	0	0	0	0	0	0	0	0	0	0.522156	0	0	0	0	1.0884	0	0	0	0	0	0	0	0	0	0	0	0	0	0	0	0	0	0	0	0	0	0	0	0	0	0	0
Bacteroides caccae	0.628806	0	0.459994	0.644595	0.402674	0.549895	0	0	0	0	0	0	0	0	0	0	0	0	0	0	0.975355	0	0	0	0	0	0	0	0	0	0	0	2.25883	0	0.931957	0	1.36334	1.4546	0	1.33187	0	0	0	0	0	0	0	0	0
Bacteroides caecimuris	0	0	0.459994	1.93379	2.41605	0.549895	0	0.460605	0.505577	0	0	0.523881	1.00557	0	0	0	0	0	0.542799	2.65702	0	0	0	0.811631	1.47106	0	0	0	0	2.02089	0	0	0	2.03467	0	0.901489	0	0	0	0.665936	4.51058	0	0	0	0	0	0	0	1.04952
Bacteroides cellulosilyticus	0	0	0	0	0	0	0	0	0	0	0	0	0	0	0	0	0	0	0	0	0	0	0	0.811631	1.47106	0	0	0	0	0	0	0	0	0	0	0	0	0	0	0	2.25529	0	0	0	0	0	0	0	0
Bacteroides clarus	0	0	0	0	0	0	0	0	0	0	0	0	0	0	0	2.02089	0	0	0	0.531404	0.487677	0	0	0	0	0	0	0	0	0	0	0	0	0	0	0	0	0	0	0	0	0	0	0	0.980447	0	0	0	0
Bacteroides coprocola	0	0	0.919989	0	0	0	0.379825	0.92121	0	0	0	0	0	0	0	0	0.522156	0	0	0	0	1.0884	0	0	0	0	0	0	0	0	0	0	0	0	0	0	0	0	0	0	0	0	0	0	0	0	0	0	0
Bacteroides coprophilus	0	1.11908	0.459994	0.644595	0.805348	0	0	0	0	0	0	0	0	0	0	0	0	0	0	0.531404	0	0	0	0	1.47106	0	0	0	0	0	0	0	0	0	0	0	0	0	0	0	0	0	0	0	0	0	0	0	0
Bacteroides coprosuis	0	0	0	0	0	0	0	0	0	0	0	0	0	0	1.51217	0	0.522156	0	0	0	0	0	0	0	0	0	1.32795	0	0.927238	0	0	0	0	0	0.931957	0	0	0	0	0	0	0	0	1.10061	0.980447	0	0	0	1.04952
Bacteroides dorei	0	2.7977	1.83998	2.57838	1.6107	1.09979	0.759651	0.460605	0	0	0	1.57164	0	0	0	2.02089	0	0	0.542799	0	0.975355	0	0	0.811631	0	1.10629	0	0	0.463619	0	2.645	0	0	0	1.86391	0	5.45336	1.4546	0	1.33187	9.02117	0	0	0	0	0	1.00457	0.843485	0
Bacteroides eggerthii	0	0.55954	0	0	0.402674	0	0	0.460605	0	0	0	1.04776	0	0	0	0	0	0	1.0856	0	0	0	0	0	0	0	0	0	0.463619	0	0.661249	0	0	0	0	0	0	0	1.23989	0	0	0	0	1.10061	0	0	0	0	0
Bacteroides faecichinchillae	0	0	0	0	0	0	0	0	0	0	0	0	0	0	0	0	0	0	0	0	0.487677	0	0	0	0	0	0	0	0	0	0	0	0	0	0	0	0	0	0	0	0	0	0	1.10061	0	0	0	0	0
Bacteroides faecis	0	0	0	0	0	0.549895	0	0	0	0	0	0	0	0	0	0	0	0	0	0	0	0	0	0	0	0	0	0	0	2.02089	0	0	0	0	0	0	0	0	0	0	0	0	0	0	0	0	0	0	0
Bacteroides finegoldii	0	0	0	0	0	0	0	0	0.505577	0	0	0	0	0	0	0	0	0.611062	0	0	0.487677	0	0	0	0	0	0	0	0	2.02089	0.661249	0	0	0	0	0	0	0	0	0	1.12765	0	0	0	0	0	0	0	1.04952
Bacteroides fluxus	0	0	0	0	0	0	0	0	0	0	0	0	0	0	0	0	0	0	0	0	0.487677	0	0	0	0	0	0	0	0	0	0	0	0	0	0	0	0	0	0	0	0	0	0	0	0	0	0	0	0
Bacteroides fragilis	171.035	259.627	249.317	208.204	301.603	184.215	207.005	328.411	181.502	133.113	67.9357	207.981	59.3286	80.4749	63.5113	99.0236	255.334	191.873	192.694	193.431	217.016	70.746	218.618	53.5676	95.6188	60.8458	104.908	50.5783	210.019	62.6476	81.9949	36.589	256.603	72.2309	72.6926	74.8236	92.7071	90.1854	109.11	101.222	113.892	47.1156	80.8356	89.1493	69.6117	115.491	62.2831	105.436	56.6743
Bacteroides gallinarum	0	0	0	0	0	0	0	0	0	0	0	0	0	0	0	0	0	0	0	0.531404	0	0	0	0	0	0	0	0	0	0	0	0	0	0	0	0	0	0	0	0	0	0	0	0	0	0	0	0	0
Bacteroides graminisolvens	0	0	0	0	0	0	0	0	0	0	0	0	0	0	0	0	0	0	0	0	0.487677	1.0884	0	0	0	0	0	0	0	0	0.661249	1.30675	0	0	0	0	0	0	0	0	0	0	0	0	0	0	1.00457	0	0
Bacteroides helcogenes	1.25761	0	0	0	0	0	0	0	0	0	0	0	0	0	0	0	0	0	0	0	0.487677	0	0	0	0	0	0	0	0	0	0	0	0	0	0	0	0	0	0	0	0	0	0	0	0	0	0	0	1.04952
Bacteroides ihuae	0	0	0	0.644595	0	0	0	0	0	0	0	0	0	0	0	0	0	0	0	0	0	0	0	0	0	0	0	0	0	0	0	0	0	0	0	0	0	0	0	0	0	0	0	0	0	0	0	0.843485	0
Bacteroides intestinalis	0	0	0	0	0	0	0	0.460605	0	0	0	1.04776	0	0	1.51217	2.02089	0	0	0	0	0.487677	0	0	0	0	0	0	0	0	0	1.3225	0	0	0	0	1.80298	0	0	0	1.99781	3.38294	0	0	0	0	0	0	0	0
Bacteroides luti	0	0	0	0	0	0	0	0	0	0	1.50968	0	0	0	0	0	0	0	0	0	0.487677	0	0	0	0	0	0	0	0	2.02089	0	0	0	0	0	0	0	0	0	0	0	0	0	0	0	0	0	0	0
Bacteroides massiliensis	0	2.7977	0	2.57838	1.6107	1.09979	0.759651	1.84242	0	0	3.01936	1.04776	0	1.82898	0	0	0	0	1.0856	2.12562	0.975355	1.0884	0	0.811631	0	0	0	0	0	6.06267	1.98375	1.30675	0.903531	0	0.931957	0.901489	2.72668	2.90921	0	1.99781	6.76587	1.88462	0	0	0	0.699943	2.00913	0	3.14857
Bacteroides mediterraneensis	0	1.11908	0	1.28919	0.402674	0	0	0	0	0	0	0.523881	0	0	0	0	0	0	0	2.12562	0	0	0	0	0	0	0	0	0	0	0	0	0	0	0	0.901489	0	0	0	0	0	0	0	0	0	0.699943	0	0	0
Bacteroides neonati	0	0	0.459994	0	0	0	0	0	0	0	0	0	0	0	0	0	0	0	0	1.06281	0	0	0	0	0	0	0	0	0	0	0	0	0	0	0	0	0	1.4546	0	0	1.12765	0	0	0	0	0	0	0	0
Bacteroides nordii	0	0	0	1.93379	1.20802	0	0	0.460605	1.01115	0	0	0.523881	0	0	0	0	0	0.611062	0	0	0	0	0	0.811631	0	0	0	0	0	0	0	0	0	0	0	1.80298	1.36334	0	0	0	0	0	0	0	0	0	0	0	0
Bacteroides oleiciplenus	0	0	0	0	0	0	0	0	0	0	0	0	0	0	0	0	0	0	0	0	0	0	0	0	0	0	0	0	0	0	0	0	0	0	0	0	0	0	0	0	0	0	0	0	0	0	0	0	0
Bacteroides ovatus	0	0.55954	0	1.28919	0	0	0	0.460605	0	0	0	0	0	0	0	2.02089	0	0	1.0856	1.06281	2.92606	0	0	0.811631	0	0	0	0	0	0	0	0	0	2.03467	0	0	1.36334	1.4546	0	0	1.12765	0	0	0	0	0	2.00913	0	0
Bacteroides paurosaccharolyticus	0	0	0	0	0	0	0	0	0	0	0	0	0	0	0	0	0	0	0	0	0	0	0	0	0	0	0	0	0	0	0	0	0	0	0	0	0	0	0	0	0	0	0	0	0	0	0	0	2.09905
Bacteroides pectinophilus	0	0	0.459994	0.644595	0	0	0	0	0	0	0	0	0	0	0	0	0	0	1.6284	0	0	0	0	0	0	0	0	0	0	4.04178	0	0	0	0	0	0	0	0	0	0	0	0	0	0	0	0	0	0	0
Bacteroides plebeius	0	0.55954	0	0	1.6107	0	0	0.460605	0	0	0	0	0	0	0	0	0	0	0	0	0	0	0	0	0	0	0	0	0	0	0.661249	0	0	0	0.931957	0	0	0	0	0	0	0	0	0	0	0	0	0	0
Bacteroides propionicifaciens	0	0	0	0	0	0	0	0	0	0	0	0	0	0	0	0	0	0	0	0	0.487677	0	0	0	0	0	0	0	0	0	0	0	0	0	0	0	0	0	0	0	0	0	0	0	0	0	0	0	0
Bacteroides pyogenes	0	0	0	0.644595	0	0	0	0.460605	0	0	0	0	0	0	0	0	0	0	0	0	0	0	0	0	0	0	0	0	0	0	0	0	0	0	0	0	0	0	0	0	0	0	0	0	0	0	0	0	0
Bacteroides salanitronis	0	0	0.459994	0	0	0	0	0	0	0	0	0	0	0	0	0	0	0	0	0	0	0	0	0	0	0	0	0	0	0	0	0	0	0	0	0	0	0	0	0	0	0	0	0	0	0	0	0	0
Bacteroides salyersiae	0	0	0	1.28919	0	0	0	0	0	0	0	0	0	0	0	0	0	0	1.6284	0	0	0	0	0	0	0	0	0	0	0	0.661249	0	0	0	0	0	0	0	0	0	3.38294	0	0	0	0	0	0	0	0
Bacteroides sp.	0	0.55954	0	6.44595	2.01337	0	0.379825	0.460605	0	0.727393	0	2.09552	0	0	1.51217	4.04178	0.522156	1.22212	1.0856	4.78264	10.7289	0	0	4.05815	1.47106	0	0	1.40495	0.463619	6.06267	1.98375	1.30675	0	5.08668	1.86391	1.80298	5.45336	0	0	0	12.4041	3.76925	0	0	0.980447	0.699943	2.00913	0	1.04952
Bacteroides stercorirosoris	0	0	0	0	0	0.549895	0	0	0	0	0	0	0	0	0	0	0	0	0	0	0.487677	0	0	0	0	0	0	0	0	0	0	0	0	0	0	0	0	0	0	0	0	0	0	0	0	0	0	0	0
Bacteroides stercoris	0.628806	0.55954	0.919989	0	0.805348	0	0	0	0	0	0	0	0	0	0	0	0	0	0.542799	0.531404	0	0	0	0	0	0	0	0	0.463619	0	0	0	0	0	0	0	0	0	0	0	0	0	0	0	0	0	0	0	1.04952
Bacteroides thetaiotaomicron	0	1.11908	0.919989	5.80136	1.6107	1.64969	0	0.460605	0	0	0	1.04776	0	0	0	2.02089	0.522156	0.611062	1.6284	1.06281	0.487677	0	0	0	0	0	0	0	0	2.02089	0.661249	0	1.3553	2.03467	0	0	2.72668	0	0	3.32968	5.63823	0	0	0	0	0	0	0.843485	0
Bacteroides timonensis	0	0	0	0.644595	0	0	0	0	0	0	0	0	0	0	0	0	0	0	0	0	0	0	0	0	0	0	0	0	0	4.04178	0	0	0	0	0	0	0	0	0	0	1.12765	0	0	0	0	0	0	0	0
Bacteroides uniformis	0.628806	2.23816	0.919989	1.93379	3.62407	0	0	0.460605	0.505577	0	0	1.04776	0	0	0	0	0	0.611062	0.542799	0	0.975355	1.0884	0	0.811631	1.47106	0	0	0	0.463619	2.02089	0.661249	0	0	0	0.931957	0	0	1.4546	1.23989	0	6.76587	0	0	0	0.980447	0	0	0.843485	1.04952
Bacteroides vulgatus	0	1.67862	0.459994	1.28919	5.23477	1.64969	0	0.92121	0	0	7.54841	0.523881	0	0	1.51217	0	0.522156	0.611062	0.542799	0.531404	1.46303	1.0884	0	2.43489	4.41318	2.21257	0	2.80991	0.463619	4.04178	2.645	1.30675	0	3.05201	0	1.80298	2.72668	1.4546	0	0.665936	10.1488	0	0	0	0	0	2.00913	0.843485	1.04952
Bacteroides xylanisolvens	0	0	0.459994	0	0.805348	0	0	0.460605	0	0	0	0	0	0	0	0	0	0	0	0	0.487677	0	0	0	0	0	0	0	0	0	0	0	0	0	0	0	0	0	0	0	0	0	0	0	0	0	0	0	0
Bacteroidetes oral	0	0	0	0	0.805348	0	0	0	0	0	0	0	0	0	0	0	0	0	0	0	0.487677	0	0	0	0	0	0	0	0	0	0	0	0	0	0	0	0	0	0	0	0	0	0	1.10061	0	0	0	0	0
Balneola sp.	0	0	0.459994	0.644595	0	0.549895	0	0	0.505577	1.45479	1.50968	0	0	0	0	0	1.04431	0	0	0.531404	0	0	1.01683	0	1.47106	0	0	0	0	0	0	0	0	1.01734	0	0	0	0	1.23989	0	0	0	0	0	0	0	0	0	0
Balneola vulgaris	0.628806	0.55954	0	0	0.402674	0	0	0	0	0	1.50968	0	0	3.65795	0	0	0.522156	0	0	0	0	1.0884	0	0	0	0	0	0	0	0	0	0	0	0	0	0	0	0	0	0	0	0	0	0	0	0	1.00457	0	0
Bariatricus massiliensis	0.628806	0	0.919989	0	0.402674	0	0	0.92121	0	0	0	0	0	0	0	0	0	0	0	0.531404	0	0	0	0	0	0	0	0	0	0	0	0	0	0	0	0	0	0	0	0	0	0	0	1.10061	0	0.699943	0	0	0
Barnesiella	0	0	0	0	1.20802	0	0	0	0	0	0	0	0	0	0	0	0	0	0	0	0	0	0	0	0	0	0	0	0	0	0	0	0	0	0	0	0	0	0	0	0	0	0	0	0	0	0	0	0
Barnesiella intestinihominis	0	0	0	0.644595	0.402674	0	0	0	0	0	0	0	0	0	0	0	0	0	1.6284	0	0	0	0	0	0	0	0	0	0	0	0	0	0	0	0	0	1.36334	0	0	0.665936	0	0	0	0	0.980447	0	0	0	0
Barnesiella sp.	0	0	0	0	0	0	0	0.460605	0	0	0	0.523881	0	0	0	0	0	0	0	0	0	1.0884	0	0	1.47106	0	0	0	0	0	0	0	0	0	0	0	0	0	0	0	0	0	0	0	0	0	0	0	0
Barnesiella viscericola	0	0	0	0	0	0	0	0	0	0	0	0	0	1.82898	0	0	0	0	0	0	0	0	0	0	0	0	0	0	0	0	0	0	0	0	0	0	0	0	0	0	0	0	0	0	0	0	0	0	0
Bartonella	0	0	0	0	0	0	0	0	0	0	0	0	0	0	0	0	0	0	0	0	0	0	0	0	0	0	0	0	0	0	0	0	0	0	0	0	0	0	0	0	0	0	0	0	0	0	0	0	0
Bartonella alsatica	0	0	0	0	0.402674	0	0	0	0	0	0	0	0	0	0	0	0	0	0	0	0	0	0	0	0	0	0	0	0	0	0	0	0	0	0	0	0	0	0	0	0	0	0	0	0	0	0	0	0
Bartonella apis	0	0	0.459994	0	0	0	0	0	0	0	0	0	0	0	0	0	0	0	0	0	0	0	0	0	0	0	0	0	0	2.02089	0	0	0	0	0	0	0	1.4546	0	0	0	0	0	0	0	0	0	0	0
Bartonella bacilliformis	0	0	0	0	0	0	0	0	0	0	0	0	0	0	0	0	0	0	0	0	0	0	0	0	0	0	0	0	0	0	0.661249	0	0	0	0	0	0	0	0	0	0	0	0	0	0	0	0	0	0
Bartonella doshiae	0	0	0	0	0	0	0	0	0	0	0	0	0	0	0	0	0	0	0	0	0	0	0	0	0	0	0	0	0	0	0	0	0	0	0	0	0	0	0	0	0	0	0	0	0	0	0	0	0
Bartonella elizabethae	0	0	0	0	0	0	0	0	0	0	0	0	0	0	0	0	0	0	0	0	0	0	0	0	0	0	0	0	0	0	0	0	0	0	0	0	0	0	0	0	0	0	0	0	0	0	0	0	0
Bartonella florencae	0	0	0	0	0	0	0	0	0	0	0	0	0	0	0	0	0	0	0	0.531404	0	0	0	0	0	0	0	0	0	0	0	0	0	0	0	0	0	0	0	0	0	0	0	0	0	0	0	0	0
Bartonella henselae	0	0	0	0	0	0	0	0	0	0	0	0	0	0	0	0	0	0	0	0	0	0	0	0	0	0	0	0	0	0	0	0	0	0	0	0	0	0	0	0	0	0	0	0	0	0	0	0	0
Bartonella queenslandensis	0	0	0	0	0	0	0	0	0	0	0	0	0	0	0	0	0	0	0	0	0	0	0	0	0	0	0	0	0	0	0	0	0	0	0	0	0	0	0	0	0	0	0	0	0	0	0	0	0
Bartonella quintana	0	0	0	0	0	0	0	0	0	0	0	0	0	0	0	0	0	0	0	0	0	0	0	0	0	0	0	0	0.463619	0	0	0	0	0	0	0	0	0	0	0	0	0	0	0	0	0	0	0	0
Bartonella rattaustraliani	0	0	0	0	0	0	0	0	0	0	0	0	0	0	0	0	0	0	0	0	0	0	0	0	0	0	0	0	0	0	0	0	0	0	0	0	0	0	0	0	0	0	0	0	0	0	0	0	0
Bartonella sp.	0	0	0	0	0	0	0	0	0.505577	0	0	0	0	0	0	0	0	0	0	0.531404	0	0	0	0	0	0	0	0	0	0	0	0	0	0	0	0	0	0	0	0	0	0	0	0	0	0	0	0	0
Bartonella tamiae	0	0	0	0	0	0	0	0	0	0	0	0	0	0	0	0	0	0	0	0	0	0	0	0	0	0	0	0	0	0	0	1.30675	0	0	0	0	0	0	0	0	0	0	0	0	0	0	0	0	0
Bartonella tribocorum	0	0	0	0	0	0	0	0	0	0	0	0	0	0	0	0	0	0	0	0	0	0	0	0	0	0	0	0	0	0	0	0	0	0	0	0	0	0	0	0	0	0	0	0	0	0	0	0	0
Bartonella vinsonii	0	0	0	0	0	0	0	0	0	0	0	0	0	0	0	0	0	0	0	0	0	0	0	0	0	0	0	0	0	0	0	0	0	0	0	0	0	0	0	0	0	0	0	0	0	0	0	0	0
Basilea psittacipulmonis	0	0	0	0	0	0	0	0	0	0	0	0	0	0	0	0	0	0	0	0	0	0	0	0	0	0	0	0	0	0	0	0	0	0	0	0	0	0	0	0	0	0	0	0	0	0	0	0	0
Bathycoccus sp.	0.628806	0	0	0	0	0	0	0	0	0	1.50968	0	0	0	0	0	0	0	0	0.531404	0.975355	0	0	0.811631	2.94212	0	0	0	0	0	0	0	0	0	0	0	0	0	0	0	0	0	0	0	0	0	1.00457	0	0
Bathymodiolus platifrons	0.628806	0	0	0	0	0.549895	0	0	1.01115	0	0	1.04776	0	0	0	0	0.522156	0	0	0.531404	0	0	1.01683	0	0	0	0	0	0.463619	0	0	0	0	0	0	0	0	0	0	0	0	0	0	0	0	0.699943	0	0	0
Bathymodiolus septemdierum	0	0	0	0	0	0	0	0	0	0	0	0	0	0	1.51217	0	0	0	0	0.531404	0	0	0	0.811631	0	1.10629	1.32795	0	0	0	0	0	0	0	0.931957	0	0	0	0	0	0	1.88462	0	0	0	0.699943	0	0	0
Bathymodiolus thermophilus	15.7201	15.6671	11.9599	9.66893	2.41605	21.9958	10.2553	10.5939	18.7063	4.36436	0	11.5254	2.01114	0	0	2.02089	13.0539	6.72168	16.8268	17.0049	8.77819	4.3536	11.1851	7.30468	2.94212	6.63772	3.98386	5.61981	21.3265	0	1.3225	3.92025	14.0047	4.06934	2.79587	2.70447	4.09002	5.81841	7.43934	1.33187	5.63823	0	0	5.50305	3.92179	4.8996	1.00457	5.06091	2.09905
Bavariicoccus seileri	0	0	0	0	0	0	0	0	0	0	1.50968	0	0	0	0	0	0	0	0	0	0	0	0	0	0	0	0	0	0	0	0	0	0	0	0	0.901489	0	0	0	0	0	0	2.02089	0	0	0	0	0	0
Bdellovibrio bacteriovorus	0	0.55954	1.37998	0	0	0.549895	0.759651	0	1.01115	0	0	0.523881	1.00557	0	0	0	1.56647	0.611062	0	0	0.487677	2.1768	0	0.811631	1.47106	0	1.32795	1.40495	0	0	0	0	0	0	0	0	1.36334	1.4546	0	0	1.12765	0	0	0	0	0	3.0137	0	0
Bdellovibrio exovorus	0	0	0.459994	0	0	0.549895	0.759651	0.460605	0	0	0	0	1.00557	0	0	0	0	0	0	0	0	0	0	0	0	0	0	0	0	2.02089	0.661249	0	0	0	0	0	0	0	0	0.665936	0	0	0	0	0	0	1.00457	0	0
Bdellovibrio sp.	0	0	0	0	0	0.549895	0	0	0	0	0	0	0	0	0	0	0	0	0	0	0	0	0	0	0	0	0	0	0	0	0	0	0	0	0	0	0	0	0	0	0	0	0	0	0.980447	0	0	0	0
BeAn 58058	6.91686	2.7977	6.43992	7.73514	8.05348	3.84927	4.93773	5.98787	5.05577	6.54654	15.0968	2.6194	3.01671	3.65795	4.53652	8.08356	6.26587	3.66637	5.42799	2.65702	3.90142	2.1768	4.06732	4.86979	7.35529	3.31886	3.98386	1.40495	3.70895	10.1044	2.645	3.92025	6.77648	6.10402	9.31957	9.01489	2.72668	5.81841	6.19945	1.33187	10.1488	1.88462	8.08356	6.60366	3.92179	8.39932	3.0137	10.1218	10.4952
Beduini massiliensis	0	0	0	0	0	0	0	0	0	0	0	0	0	0	0	0	0	0	0	0	0	0	0	0	0	0	0	0	0	0	0	0	0	0	0	0	0	0	0	0	0	0	0	0	0	0	0	0	0
Beggiatoa alba	0	0	0	0	0.402674	0	0	0	0	0	0	0	0	0	0	0	1.04431	0	0.542799	0	0.487677	0	0	0	0	0	0	0	0	0	0	0	0	0	0	0	0	0	0	0	0	0	0	0	0	0	0	0	0
Beggiatoa leptomitiformis	0	0	0	0	0	0	0	0	0	0	0	0	0	0	0	0	0.522156	0	0	0.531404	0	0	0	0	0	0	0	0	0	0	0	0	0	0	0	0	0	0	0	0	0	0	0	0	0.980447	0	0	0	0
Beihai picorna-like	0	0	0	0	0	0	0	0	0	0	0	0	0	0	1.51217	0	0	0	0	0	0	0	0	0	0	0	0	0	0	0	0	0	0	0	0	0	0	0	0	0	0	0	0	0	0	0	0	0	0
Beihai sobemo-like	0.628806	0	0	0	0	0	0	0.460605	0	0	0	0	0	0	0	0	0	0	0	0	0	0	0	0	0	0	0	0	0.463619	0	0	0	0	0	0	0	0	0	0	0	0	0	0	0	0	0	0	0.843485	0
Beihai tombus-like	0	0	0	0	0	0	0	0	0	0	0	0	0	0	0	0	0	0	0	0	0	0	0	0	0	0	0	0	0	0	0	0	0	0	0	0	0	0	0	0	0	0	0	0	0	0	0	0	0
Beijerinckia indica	5.65925	9.51219	5.51993	5.80136	2.01337	3.29937	6.83686	7.83029	9.10039	5.81914	0	4.71493	0	0	0	0	4.6994	6.11062	7.05638	7.43966	6.33981	7.6188	4.06732	5.68142	10.2974	17.7006	10.6236	7.02477	9.736	0	7.93499	0	12.1977	9.15603	5.59174	0.901489	12.2701	17.4552	12.3989	7.99123	6.76587	0	2.02089	3.30183	15.6872	6.99943	0	10.9653	0
Beijerinckia mobilis	0	0	0	0	0.402674	0	0	0	0	0	0	0.523881	0	0	0	0	0	0	0.542799	0	0	0	0	0	0	0	0	0	0	0	0	0	0	0	0	0	0	1.4546	0	0	0	0	0	0	0	0	0	0	0
Belliella baltica	0	0	0	0	0	0	0	0	0	0	0	0	0	0	0	0	0	0	0	0	0	0	0	0	0	0	0	0	0	0	0	0	0	0	0	0	0	0	0	0	0	0	0	0	0	0	0	0	1.04952
Belliella pelovolcani	0.628806	0	0	0	0	0	0	0	0	0	0	0	0	0	0	0	0	0	0	0	0.975355	0	2.03366	0	0	0	0	0	0	0	0	0	0	0	0	0.901489	1.36334	0	1.23989	0	0	0	0	0	0	0	0	0	0
Bellilinea caldifistulae	0	0	0	0	0	0	0.379825	0	1.01115	0	0	0.523881	0	0	0	0	0	0	0	0	0	0	0	0	0	0	0	1.40495	0	0	0	0	0	0	0	0	0	0	0	0.665936	0	0	0	0	0	0	0	0	0
Belnapia	0	0	0	0	0	0	0	0	0	0	0	0	0	0	0	0	0	0	0	0	0	0	0	0	0	0	0	0	0	0	0	0	0	0	0	0	0	0	0	0	0	0	0	0	0	0	0	0.843485	0
Belnapia moabensis	0	0	0	0	0	0	0	0	0	0.727393	0	0	0	0	0	0	0	1.83319	0	0	0	0	0	0	0	1.10629	0	0	0.463619	0	0	0	0	0	0	0	0	0	0	0	0	0	0	0	0	0	0	0	0
Belnapia sp.	0	0	0	0	0	0	0	0	0	0	0	0	0	0	0	0	0.522156	0	0	0	0	0	0	0.811631	0	0	0	0	0	0	0	0	0	0	0	0	0	0	0	0	0	0	0	0	0	0	0	0	0
Bergeriella denitrificans	1.25761	0	0	0	0	0	0	0	0	0	0	0	0	0	0	0	0	0	0	0	0	0	0	0	0	0	0	0	0	0	0	0	0	0	0	0	0	0	0	0	0	0	0	0	0	0	0	0.843485	0
Bergeyella zoohelcum	0	0	0	0	0	0	0	0	0	0	0	0	0	0	0	0	0	0	0	0	0	0	0	0	0	0	0	0	0	0	0	0	0	0	0	0	0	0	0	0	0	0	0	0	0	0	1.00457	0	0
Bermanella marisrubri	0	0	0	0.644595	0	0	0	0	0	0	1.50968	0	0	0	0	0	0	0.611062	1.0856	0	0	0	0	0	0	0	0	0	0	0	0	0	0	0	0	0	0	0	0	0	0	1.88462	0	0	0	0.699943	0	0	2.09905
Bermuda grass	0	0	0	0	0	0	0	0	0	0	0	0	0	0	0	0	0	0	0	0	0	0	0	0	0	0	0	0	0	0	0	0	0	0	0	0	0	0	0	0	0	0	0	0	0	0.699943	0	0	0
Bernardetia litoralis	0	0	0	0	0	0	0	0	0	0	0	0.523881	0	0	0	0	0.522156	0	0	0	0	0	0	0	1.47106	0	0	0	0.463619	0	0	0	0	0	0	0	0	0	0	0	0	0	0	0	0	0	0	0	0
beta proteobacterium	0.628806	0	0.459994	0	0.402674	0	0	0	0	0	0	0.523881	0	0	0	0	0	0	0	0	0.487677	0	0	0	0	0	1.32795	1.40495	0	0	0	1.30675	0	0	0	0.901489	0	0	0	0	1.12765	0	0	1.10061	0	0.699943	0	0	0
Betaproteobacteria bacterium	0	0	0	0	0	0.549895	0	0	0	1.45479	0	0	0	0	1.51217	0	0.522156	0	0	0.531404	0	0	0	0	0	0	0	0	0	2.02089	0	1.30675	0.451766	0	0	0	1.36334	0	0	0	0	0	0	0	0	0	0	0	0
Beutenbergia cavernae	0	0	0	0	0	0	0	0	0	0	0	0	0	0	0	0	0	0	0	0	0	0	0	0	0	0	0	0	0	0	0	0	0	0	0	0	0	0	0	0	0	0	0	0	0	0	0	0	0
Bhargavaea cecembensis	0	0	0	0	0	0	0	0	0	0	0	0	0	0	0	0	0	0	0	0	0	0	0	0	0	0	0	0	0	0	0	0	0	0	0	0	0	0	0	0.665936	0	0	0	1.10061	0	0.699943	0	0	0
Bifidobacteriaceae	0	0	0	0	0	0	0	0	0	0	0	0	0	0	0	0	0	0	0	0	0	0	0	0	0	0	0	0	0	0	0	0	0	1.01734	0	0	0	0	0	0	0	0	0	0	0	0	0	0	0
Bifidobacterium	0	0.55954	0	0	0.402674	0	0	0	0	0	0	0	0	0	0	0	0	0	0	0	0	0	0	0	0	0	0	0	0	0	0	0	0	0	0	0	0	0	0	0	0	0	0	0	0	0	0	0	0
Bifidobacterium adolescentis	0	0	0.459994	0	0.402674	0	0	0	0	0	0	0.523881	0	1.82898	1.51217	0	0	0	0	0	0.487677	0	0	0	1.47106	0	0	0	0	0	0	0	0	0	0.931957	0	1.36334	0	0	0.665936	0	1.88462	0	0	0	0	0	0	0
Bifidobacterium angulatum	0	0.55954	0	0	0	0	0	0	0	0	0	0	0	0	0	0	0	0	0	0	0	0	0	0	0	0	0	0	0	0	0	0	0	0	0	0	0	0	0	0	0	0	0	0	0	0	0	0	0
Bifidobacterium animalis	5.65925	3.91678	8.73989	7.09055	9.26151	3.29937	5.69738	8.7515	9.60596	11.6383	3.01936	4.71493	2.01114	1.82898	3.02435	0	3.13293	6.72168	3.25679	4.25124	6.82748	11.9724	6.10098	4.86979	5.88423	9.95658	9.29567	4.21486	5.09981	2.02089	7.27374	2.6135	8.58354	9.15603	12.1154	0.901489	6.8167	5.81841	14.8787	13.3187	4.51058	1.88462	0	3.30183	4.90224	9.79921	0	12.6523	1.04952
Bifidobacterium asteroides	0	0	0.459994	0	0	0	0	0	0	0	0	0	0	0	0	0	0	0	0	0	0	0	0	0	0	0	0	0	0	0	0	0	0	0	0	0	0	0	0	0	0	0	0	0	0	0	0	0	0
Bifidobacterium bifidum	0	0	0	0	0	0	0	0	0	0	0	0	0	0	0	0	0	0	1.0856	0	0.487677	0	0	0	0	0	0	0	0	0	0	0	0	0	0	0	0	0	0	0	0	0	0	1.10061	0	0	0	0	0
Bifidobacterium bombi	0	0	0	0	0	0	0	0	0	0	0	0	0	0	0	0	0	0	0	0	0	0	0	0	0	0	0	0	0	0	0	0	0	0	0	0	0	0	0	0	0	0	0	0	0	0	0	0	1.04952
Bifidobacterium boum	0	0	0	0	0	0	0	0	0	0	0	0	0	0	0	0	0	0	0	0	0	0	0	0	0	0	0	0	0	0	0	0	0	0	0	0	0	0	0	0	0	0	0	0	0	0	0	0	0
Bifidobacterium breve	0	0	0	0	0	0	0	0	0	0	0	0	0	0	0	0	0	0	0.542799	0.531404	0	0	0	0	0	0	0	0	0	0	0	0	0	0	0	0	0	0	0	0	0	0	0	0	0	0	0	0	0
Bifidobacterium catenulatum	0	0.55954	0	0	0	0	0	0.460605	0	0	0	0	0	0	0	0	0	0	0	0	0	1.0884	0	0	0	0	0	1.40495	0.463619	0	0	0	0	0	0	0	0	0	0	0	0	0	0	0	0	0	0	0	0
Bifidobacterium cuniculi	0	0	0	0	0	0	0	0	0	0	0	0	0	0	0	0	0	0.611062	0	0	0	0	0	0	0	0	0	0	0	0	0	0	0	0	0	0	0	0	0	0	0	0	0	0	0	0	0	0	0
Bifidobacterium dentium	0	1.11908	0	0	0.402674	0	0	0	0	0	0	0	0	0	0	0	0	0	0	0	0.487677	0	0	0	0	0	0	0	0	0	0	0	0	0	0	0	0	0	0	0	0	0	0	0	0	0	0	0	0
Bifidobacterium gallicum	0	0	0	0	0	0	0	0	0	0	0	0	0	0	0	0	0	0	0	0	0	0	0	0	0	0	0	0	0	0	0	0	0	0	0	0	0	0	0	0	0	0	0	0	0	0	0	0	0
Bifidobacterium lemurum	0	0	0	0	0	0	0	0	0	0	0	0	0	0	0	0	0	0	0	0	0	0	0	0	0	0	0	0	0	0	0	0	0	0	0	0	0	0	0	0	0	0	0	0	0	0	1.00457	0	0
Bifidobacterium longum	0	0	0	0	0.402674	0.549895	0	0	0	0	0	0	0	0	0	0	0	0	0	0	0.487677	0	0	0	0	0	0	0	0	0	0	0	0	1.01734	0	0	1.36334	1.4546	0	0.665936	2.25529	0	0	0	0.980447	0.699943	0	0.843485	0
Bifidobacterium minimum	0	0	0	0	0	0	0	0	0	0	0	0	0	0	0	0	0	0.611062	0	0	0	0	0	0	0	0	0	0	0	0	0	0	0	0	0	0	0	0	0	0	0	0	0	0	0	0	0	0	0
Bifidobacterium mongoliense	0	0	0	0	0	0	0	0	0	0	0	0	0	0	0	0	0	0	0	0	0	0	0	0	0	0	0	0	0	0	0	0	0	0	0	0	0	0	0	0	0	0	0	0	0	0	0	0	0
Bifidobacterium moukalabense	0	0	0	0	0	0.549895	0	0	0	0	0	0	0	0	0	0	0	0	0	0	0	0	0	0	0	0	0	0	0	0	0	0	0	0	0	0	0	0	0	0	0	0	0	0	0	0	0	0	0
Bifidobacterium pseudocatenulatum	0.628806	1.11908	0	0	0	0	0	0	0	0	0	0	0	0	0	0	0	0	0	0	0	0	0	0	0	0	0	0	0	2.02089	0	0	0	0	0	0	0	0	0	0	0	0	0	0	0	0	0	0	0
Bifidobacterium pseudolongum	0	0	0	0	0	0	0	0	0	0	0	0	0	1.82898	0	0	0	0	0	0	0	0	0	0	0	0	0	0	1.39086	0	0	0	0	0	0	0	1.36334	0	0	0	0	0	0	0	0	0	0	0	0
Bifidobacterium pullorum	0	0	0	0	0	0	0	0	0	0	0	0	0	0	0	0	0	0	0	0	0	0	0	0	0	0	0	0	0	0	0	0	0	0	0	0	0	0	1.23989	0	0	0	0	0	0	0	0	0	0
Bifidobacterium scardovii	0	0	0	0	0	0	0	0	0	0	0	0	0	0	0	0	0	0	0	0	0	0	0	0	0	0	0	0	0	0	0	0	0	0	0	0	0	0	0	0	0	0	0	0	0	0	0	0	0
Bifidobacterium stellenboschense	0	0	0	0	0	0	0	0	0	0	0	0	0	0	0	0	0	0	0	0	0	0	0	0	0	0	0	0	0	0	0	0	0	0	0	0	0	0	0	0	0	0	0	0	0	0	0	0	0
Bifidobacterium subtile	0	0	0	0	0	0	0	0	0	0	0	0	0	0	0	0	0	0	0	0	0	0	0	0	0	0	0	0	0	0	0	0	0.451766	0	0	0	0	0	0	0	0	0	0	0	0	0	0	0	0
Bifidobacterium thermacidophilum	0	0	0	0	0	0	0	0	0	0	0	0	0	0	0	0	0	0	0	0	0	0	0	0	0	0	0	0	0	0	0	0	0	0	0	0	0	0	0	0	0	0	0	0	0	0	0	0	0
Bifidobacterium thermophilum	0	0	0	0	0	0	0	0	0	0	0	0	0	0	0	0	0	0	0	0	0	0	0	0	0	0	0	0	0	0	0	0	0	0	0	0	0	0	0	0	0	0	0	0	0	0	0	0	0
Bifidobacterium tsurumiense	0	0	0	0	0	0	0	0	0	0	0	0	0	0	0	0	0	0	0	0	0	0	0	0	0	0	0	0	0	0	0	0	0	0	0	0	0	0	0	0	0	0	0	0	0	0	0	0	0
Bilophila	0	1.11908	0	0	0.805348	0	0	0.460605	0	0	0	0.523881	0	0	0	0	0	0	0	0	0	0	0	0	0	0	0	0	0	0	0	0	0	0	0	0	0	1.4546	0	0	0	0	0	0	0	0	0	0	1.04952
Bilophila sp.	0	0	0.459994	0	0.805348	0	0	0	0	0	0	0	0	0	0	0	0	0	0	0	0	0	0	0	0	0	0	0	0	0	0	0	0	0	0	0	0	0	0	0	0	0	0	0	0	0	0	0	0
Bilophila wadsworthia	0	1.11908	2.29997	0	1.20802	0	0.379825	0	0.505577	0	0	1.57164	0	0	0	0	0	0	0	0.531404	0	0	0	0	0	0	0	0	0	0	0.661249	0	0	0	0.931957	0	0	0	0	0	2.25529	0	0	0	0	0	0	0	0
Bipolaris maydis	0	0	0	0	0	0	0	0	0	0	0	0	0	0	0	0	0	0	0	0	0	0	0	0	0	0	0	0	0	0	0	0	0	0	0	0	0	0	0	0	0	0	0	0	0	0	0	0	0
Bittarella massiliensis	0	0	0	0	0	0	0	0	0	0	0	0	0	0	0	0	0	0	0	0	0	0	0	0	0	0	0	0	0	0	0	0	0	0	0	0	0	0	0	0	0	0	0	0	0	0	0	0	0
Bizionia sp.	0	0	0.459994	0	0	0	0	0	0	0	0	0	0	0	0	0	0	0	0	0	0	0	0	0	0	0	0	0	0	0	0	0	0	0	0	0	0	0	0	0	0	0	0	0	0	0	0	0	0
Black queen	0	0	0	0	0	0	0	0	0	0	0	0	0	0	0	0	0	0	0	0	0	0	0	0	0	0	0	0	0	0	0	0	0	0	0	0	0	0	0	0	0	0	0	0	0	0	0	0	0
Blastochloris viridis	0	0	0	0	0	0	0	0	0	0	0	0	0	0	0	0	0	0	0	0	0	0	0	0	0	0	0	0	0	0	0	0	0	0	0	0.901489	0	0	0	0	0	0	0	0	0	0	0	0	0
Blastococcus saxobsidens	0	0	0	0	0	0	0	0	0	0	0	0	0	0	0	0	0	0	0	0	0	0	0	0	0	0	0	0	0	0	0	0	0	0	0	0	0	0	0	0	0	0	0	0	0	0	0	0	0
Blastococcus sp.	0	0	0	0	0	0	0	0	0	0	0	0	0	0	0	0	0	0	0	0	0	0	0	0	0	0	0	0	0	0	0	0	0	0	0	0	0	0	0	0	1.12765	0	0	0	0	0	0	0	0
Blastomonas	0	0.55954	0	0	0	0	0	0	0	0	0	0	0	0	0	0	0	0.611062	0	0	0	0	0	0	0	0	0	0	0	0	0	0	0	0	0	0	0	0	0	0	0	0	0	0	0	0	0	0	0
Blastomonas sp.	0	0.55954	0.459994	0	0	0	0	0	0	0	0	0	0	1.82898	0	0	0	0.611062	0	0	0	0	1.01683	0	0	0	0	0	0	0	0	0	0	0	0	0	0	0	0	0	0	0	0	0	0	0	0	0	0
Blastopirellula marina	0.628806	0.55954	0.459994	1.28919	0	0.549895	0	0.460605	0.505577	0.727393	1.50968	0.523881	1.00557	3.65795	0	0	0	0	1.0856	0.531404	0.487677	0	0	0.811631	0	0	0	0	0.463619	0	0	0	0	0	0	0	1.36334	0	0	0	0	0	4.04178	0	0	0	1.00457	0.843485	2.09905
Blattabacterium cuenoti	0	0.55954	0	0	0	0	0	0	0	0	0	0	0	0	1.51217	0	0	0	0	0	0	0	0	0	0	0	0	0	0	0	0	0	0	0	0	0	0	1.4546	0	0	0	0	0	0	0	0.699943	0	0	2.09905
Blattabacterium punctulatus	0	0	0	0	0	0	0	0	0	0	0	0	0	0	0	0	0	0	0	0	0	0	0	0	0	0	0	0	0	0	0	0	0	0	0	0	0	0	0	0	0	0	0	0	0	0	0	0	0
Blattabacterium sp.	0	0	0	0	0	0	0.379825	0	0	0	0	0	0	0	0	0	0	0	0	0	0	0	0	0.811631	0	0	1.32795	0	0	0	0	0	0	0	0	0	0	0	1.23989	0	0	0	0	0	0	0	0	0	0
Blautia	0	3.35724	5.05994	5.15676	2.41605	0	1.13948	1.84242	0	0	3.01936	0	0	0	0	4.04178	0	0	2.71399	0.531404	2.43839	0	0	3.24652	0	0	0	0	0.927238	2.02089	1.98375	0	0	3.05201	0	2.70447	1.36334	1.4546	0	0	10.1488	0	0	0	0.980447	0	2.00913	0	3.14857
Blautia hansenii	0	0	0	0	0	0	0.379825	0	0	0	0	0	0	0	0	0	0	0	0	0	0	0	0	0	0	0	0	0	0	0	0	0	0	0	0	0	0	0	0	0	0	0	0	0	0	0	0	0	0
Blautia hydrogenotrophica	0	0	0	0	0	0	0	0	0	0	0	0	0	1.82898	0	0	0	0.611062	0.542799	0	0	0	0	0	0	0	0	0	0	0	0	0	0	0	0	0.901489	0	0	0	0	0	0	0	0	0	0	0	0.843485	0
Blautia massiliensis	30.1827	182.97	156.858	258.483	248.047	84.134	49.7571	137.721	16.1785	19.6396	3.01936	190.169	0	3.65795	3.02435	6.06267	16.709	29.331	138.956	68.5512	340.886	27.21	5.08415	67.3654	129.453	5.53143	27.887	18.2644	52.8526	2.02089	114.396	3.92025	20.7812	78.3349	67.1009	7.21191	140.424	68.3664	16.1186	46.6155	554.802	1.88462	2.02089	4.40244	28.433	28.6977	4.01826	38.8003	4.19809
Blautia obeum	0	1.11908	1.83998	5.15676	1.6107	0	0	2.76363	0	0	0	1.04776	3.01671	0	1.51217	4.04178	0	0	0.542799	1.59421	3.41374	0	0	0	0	0	0	0	0.463619	4.04178	1.98375	0	0.451766	0	0.931957	0	2.72668	0	0	0	4.51058	0	2.02089	4.40244	0	1.39989	2.00913	0.843485	1.04952
Blautia producta	0	0	0	0	0	0	0	0	0	0	0	0	0	0	0	0	0	0	0	0	0.975355	0	1.01683	0	0	0	0	0	0	0	0	0	0	0	0	0	0	0	0	0	0	0	0	0	0	0	0	0	0
Blautia schinkii	0	0.55954	0	0	0.805348	0	0	0.92121	0	0	1.50968	0.523881	0	1.82898	0	0	0	0.611062	0	0	0	0	0	0	0	0	0	0	0	0	0	0	0	0	0.931957	0	0	0	0	0	0	0	0	0	0	0	1.00457	0	0
Blautia sp.	0.628806	6.71448	11.0399	3.22298	5.63744	1.64969	0.379825	6.90908	0.505577	0.727393	1.50968	2.09552	0	0	0	4.04178	0	0	5.97079	2.12562	7.80284	2.1768	1.01683	1.62326	0	0	1.32795	0	2.3181	8.08356	1.98375	2.6135	0	1.01734	0.931957	4.50745	2.72668	1.4546	2.47978	0.665936	12.4041	0	2.02089	1.10061	0.980447	0	6.0274	0	2.09905
Blautia wexlerae	0	0.55954	1.37998	3.22298	1.20802	0	0.379825	0.460605	0	0	0	0.523881	0	0	0	0	0	0	0.542799	0	0.487677	0	0	0	0	0	0	0	0	0	2.645	0	0	0	0.931957	0.901489	1.36334	0	0	0	4.51058	0	0	1.10061	0	0	1.00457	0	0
Blochmannia endosymbiont	0	0	0	0	0	0	0	0	0	0.727393	0	0	0	0	0	0	0	0	0	0	0	0	0	0	0	0	0	0	0	0	0	0	0	0	0	0	0	0	0	0	0	0	0	0	0	0	0	0	0
Bombella intestini	0	0	0	0	0.402674	0	0	0	0	0	0	0	0	0	0	0	0.522156	0	0	0	0	0	0	0	0	0	0	0	0	0	0	0	0	0	0.931957	0	0	0	0	0	0	0	0	0	0	0	1.00457	0	0
Bordetella	0	0	0	0	0.402674	0	0	0	0	0	0	0	0	0	0	0	0	0	0	0	0	0	0	0	0	0	0	0	0	0	0	0	0	0	0	0	0	0	0	0	0	0	0	0	0	0	0	0	0
Bordetella ansorpii	0.628806	0.55954	0	0	0	0	0	0	0	0	0	0	0	0	0	0	0	0	0	0	0	0	0	0	0	0	0	0	0	0	0	0	0	0	0	0	0	0	0	0	1.12765	0	0	0	0	0	0	0	0
Bordetella avium	0	0	0	0	0	0	0	0	0	0	0	0	0	0	0	0	0	0	0.542799	0	0	0	0	0	0	0	0	0	0	0	0	0	0	0	0	0	0	0	0	0	0	0	0	0	0	0	0	0	0
Bordetella bronchialis	0	0	0	0	0	0.549895	0	0	0.505577	0	0	0	0	0	0	0	0	0	0	0	0	0	0	0	0	1.10629	0	0	0	0	0	0	0	0	0	0	0	0	1.23989	0	0	0	0	0	0	0	0	0	0
Bordetella bronchiseptica	1.25761	2.7977	2.75997	5.15676	3.62407	3.29937	1.5193	1.84242	2.02231	6.54654	3.01936	3.14328	6.03341	9.14488	19.6583	8.08356	4.17725	2.44425	1.0856	2.65702	0	3.2652	1.01683	4.86979	4.41318	5.53143	1.32795	2.80991	0.463619	6.06267	3.9675	7.8405	1.80706	6.10402	0	11.7194	0	1.4546	1.23989	7.99123	4.51058	7.53849	6.06267	15.4085	3.92179	4.8996	3.0137	5.9044	8.39619
Bordetella flabilis	0	0	0	0	0	0	0	0	0	0	0	0	0	0	0	0	0	0	0.542799	0	0	0	0	0	0	0	0	0	0	0	0	0	0	0	0	0	0	0	0	0	0	0	0	0	0	0	0	0	0
Bordetella genomosp.	0	0	0	0	0	0	0	0	0	0	0	0	0	0	0	0	0	0	0	0	0	0	0	0	0	0	0	0	0	0	0	0	0	0	0	0	0	0	0	0	0	0	0	0	0	0	0	0	0
Bordetella hinzii	0.628806	0	0	0	0	0	0	0	0	0	0	0	0	0	0	0	0	0	0	0	0	0	0	0	0	0	0	0	0	0	0	0	0	0	0	0	0	0	0	0	0	0	0	0	0	0	0	0	0
Bordetella parapertussis	0	0	0	0	0	0	0	0	0	0	0	0	0	0	0	0	0	0	0	0	0	0	0	0	0	0	0	0	0	0	0	0	0	0	0	0	0	0	0	0	0	0	0	0	0	0	0	0	0
Bordetella pertussis	0	0	0	0	0	0	0	0	0	0	0	0	0	0	0	0	0.522156	0	0	0	0	0	0	0	0	0	0	0	0	0	0	0	0	0	0	0	0	0	0	0	0	0	0	0	0	0	0	0	0
Bordetella petrii	0	0	0	0	0	0	0	0	0	0	0	0	0	0	0	0	0	0	0	0	0	0	0	0	0	0	0	0	0	0	0	0	0	1.01734	0	0	0	0	0	0	0	1.88462	0	0	0	0	0	0	0
Bordetella sp.	0	0	0	0	0	0	0	0	0	0	0	0	0	0	0	0	0	0.611062	0	0	0	0	0	0	0	0	0	0	0	0	0	0	0	0	0	0	0	0	0	0	0	0	0	0	0	0	0	0.843485	0
Bordetella trematum	0	0.55954	0	0	0	0	0	0	0	0	0	0	0	1.82898	0	0	0	0	0	0	0	0	0	0	0	0	0	0	0	0	0	0	0	0	0	0	0	0	1.23989	0	0	0	0	0	0.980447	0	0	0	1.04952
Borna disease	0	0	0	0	0	0	0	0	0	0	0	0	0	1.82898	0	0	0	0	0	0	0	0	0	0	0	0	0	0	0	0	0	0	0	0	0	0	0	0	0	0	0	0	0	0	0	0	0	0	0
Borrelia coriaceae	0	0	0	0	0	0	0	0	0	0	4.52905	0	0	1.82898	0	2.02089	0	0	0	0	0	0	0	0	0	0	0	0	0	0	0	0	0	0	0	0	0	0	0	0	0	0	0	0	0	0	0	0	1.04952
Borrelia duttonii	0	0	0.459994	0	0	0	0	0	0	0	0	0	0	0	0	0	0	0	0	0	0	0	0	0	0	0	0	0	0	0	0	0	0	0	0	0	0	0	0	0	0	0	2.02089	0	0	0	0	0	0
Borrelia hermsii	0.628806	0	0	0	0	0	0	0	0	0	1.50968	0	0	0	0	0	0	0	0	0	0	0	0	0	0	0	0	0	0	0	0	0	0	0	0	0	0	0	0	0	0	0	0	0	0	0	0	0	0
Borrelia miyamotoi	0	0	0	0	0	0	0	0	0	0	0	0	0	0	0	0	0	0	0	0	0	0	0	0	0	0	0	0	0	0	0	0	0	0	0	0	0	0	0	0	0	0	0	0	0	0	0	0	0
Borreliella afzelii	0	0	0	0	0.402674	0	0	0	0	0	0	0	0	0	0	0	0	0	0	0	0	0	0	0	0	0	0	0	0	0	0	0	0	0	0	0	0	0	0	0	0	0	0	0	0	0	0	0	0
Borreliella bavariensis	0	0.55954	0	0	0	0	0	0	0	0	0	0	0	0	0	0	0	0	0	0	0	0	0	0	0	0	0	0	0	0	0	0	0	0	0	0	0	0	0	0	0	0	0	0	0	0	0	0	0
Borreliella bissettii	0	0	0	0	0	0	0	0	0	0	0	0	0	0	0	0	0	0	0	0	0	0	0	0	0	0	0	0	0	0	0	0	0	0	0	0	0	0	0	0	0	0	0	0	0	0	0	0	0
Borreliella burgdorferi	0	0	0	0	0	0	0	0	0	0	0	0	0	0	0	0	0	0	0	0	0.487677	0	0	0	0	0	0	0	0	0	0	0	0	0	0	0	0	0	0	0	0	0	0	0	0	0	0	0	0
Borreliella garinii	0	0	0	0	0	0	0	0	0	0	0	0	0	0	0	0	0	0	0	0	0	0	0	0	0	0	0	0	0	0	0	0	0	0	0	0	0	0	0	0	0	0	0	0	0	0	0	0	0
Bosea sp.	0	0	0	0.644595	0	1.09979	0	0	0.505577	0	1.50968	0.523881	0	0	3.02435	2.02089	1.04431	1.22212	0	1.06281	0	0	1.01683	0	0	0	0	1.40495	0	2.02089	0	0	0.451766	1.01734	1.86391	0.901489	0	0	1.23989	0.665936	0	1.88462	2.02089	1.10061	1.96089	0	0	0	2.09905
Bosea thiooxidans	0	0.55954	0.459994	0	0.402674	1.64969	0	0.92121	2.02231	0	0	0.523881	0	0	0	0	1.04431	0	0	1.06281	0.975355	0	0	0	0	0	1.32795	0	0.927238	0	0	0	0.903531	0	0	0	0	0	0	0.665936	0	0	0	1.10061	0	0	1.00457	0	0
Bosea vaviloviae	0	0	0	0	0	0	0	0	0	0	0	0	0	1.82898	0	0	0	0	0	0	0	0	0	0	0	0	0	0	0	0	0	0	0	0	0	0	0	0	0	0	0	0	0	0	0	0	1.00457	0	0
Bovine gammaherpesvirus	0.628806	0	0	0	0	0	0.759651	0	1.01115	0	1.50968	0	2.01114	0	0	0	0.522156	1.83319	0	0.531404	0.975355	1.0884	1.01683	0.811631	0	0	0	0	1.39086	0	0	0	0.451766	0	0	0.901489	0	1.4546	0	0.665936	0	1.88462	4.04178	2.20122	0	0.699943	0	0	0
Bovine papular	0	0	0.459994	0	0	0	0.379825	0	0	0	0	0.523881	2.01114	1.82898	0	2.02089	0	0.611062	0	0	0	0	1.01683	0	0	1.10629	0	1.40495	0	0	0	0	0	0	0	0.901489	0	0	0	0	0	1.88462	0	2.20122	0	0	0	0	0
Bovine retrovirus	0.628806	1.11908	0.919989	0.644595	0.402674	3.29937	1.5193	1.38182	1.51673	1.45479	3.01936	0	3.01671	3.65795	9.07304	6.06267	1.56647	1.22212	2.17119	4.78264	0.975355	3.2652	3.05049	0.811631	2.94212	1.10629	0	1.40495	0.463619	4.04178	0.661249	5.227	0.903531	0	0	1.80298	0	0	1.23989	2.66374	0	11.3077	0	7.70426	0	0	2.00913	0	3.14857
Bovine viral	0	0	0	0	0	0	0	0	0	0	0	0	0	0	0	0	0	0	0	0	0	0	0	0	0	0	0	0	0	0	0	0	0	0	0	0	0	0	0	0	0	0	0	0	0	0	0	0	0
Brachybacterium	0	0	0	0	0	0	0	0	0	0	0	0	0	0	0	0	0	0	0	0	0	0	0	0.811631	0	0	0	0	0	0	0	0	0	0	0	0	0	0	0	0	0	0	0	0	0	0	0	0	0
Brachybacterium massiliense	0	0	0	0	0	0	0	0	0	0	0	0	0	0	0	0	0	0	0	0	0	0	0	0	0	0	0	0	0	0	0	0	0	0	0	0	0	0	0	0	0	0	0	0	0	0	0	0	0
Brachybacterium muris	1.25761	0	0	0	0	0	0	0	0	0	0	0	0	0	0	0	0	0	0	0.531404	0.487677	0	0	0	0	0	0	0	0	0	0	0	0	0	0	0	0	0	0	0	0	0	0	0	0	0	0	0	0
Brachybacterium nesterenkovii	0	0	0	0	0	0	0	0	0	0	0	0	0	0	0	0	0	0	0	0	0	0	0	0	0	0	0	0	0	0	0	0	0	0	0	0	0	0	0	0	0	0	0	0	0	0	0	0	0
Brachybacterium paraconglomeratum	0	0	0	0	0	0	0	0	0	0	0	0	0	0	0	0	0	0	0	0	0	0	0	0.811631	0	0	0	0	0	0	0	0	0	0	0	0	0	0	0	0	0	0	0	0	0	0	0	0	0
Brachybacterium sp.	0	0	0	0	0	0	0	0	0	0	0	0	0	0	0	0	0	0	0	0	0	0	0	0	0	0	0	0	0	0	0	0	0	0	0	0	0	0	0	0	0	0	0	0	0	0	0	0	0
Brachymonas chironomi	0	0	0	0	0	0	0	0	0	0	0	0	0	0	0	0	0	0	0	0	0	0	0	0	0	0	0	0	0	0	0	0	0	0	0	0	0	0	0	0	0	0	0	0	0	0	0	0	1.04952
Brachyspira alvinipulli	0	0	0	0	0	0	0	0	0	0	0	0	0	0	0	0	0	0	0.542799	0	0	0	0	0	0	1.10629	0	0	0	0	0	0	0	0	0	0.901489	0	0	0	0	0	0	0	0	0	0	0	0	0
Brachyspira hampsonii	0	1.11908	0	1.28919	0	1.09979	0	0	0	0	0	0	0	0	0	0	0	0	0	0	0.975355	0	0	0.811631	0	0	0	0	0	0	0.661249	0	0.451766	0	0	0	0	0	0	0	1.12765	3.76925	4.04178	1.10061	0	0	1.00457	0	0
Brachyspira hyodysenteriae	0.628806	0	0	0	0	0	0	0.460605	0	0	0	0	0	0	0	0	0.522156	0.611062	0	0	0	0	0	0	0	0	1.32795	0	0	2.02089	0	0	0.451766	1.01734	1.86391	0.901489	0	0	0	0	0	0	0	0	0	0	1.00457	0	0
Brachyspira innocens	0	0	0	0	0	0.549895	0	0	0	0	0	0	0	0	0	0	0	0	0	0	0	0	0	0	0	0	0	0	0	0	0	0	0	0	0	0	0	0	0	0	0	0	2.02089	0	0	0	0	0	0
Brachyspira intermedia	0	0.55954	0	0	0	0	0	0	0	0	0	0	0	0	0	0	0	0	0	0	0	0	0	0	0	0	0	0	0	0	0	0	0	0	0	0	0	0	0	0	1.12765	0	0	0	0	0	0	0	0
Brachyspira murdochii	0.628806	0	0	0.644595	0	0	0	0	0	0	0	0	0	0	0	0	0	0	0	0	0	0	2.03366	0	0	0	0	0	0	0	0	0	0	0	0	0	0	0	0	0	0	0	0	0	0	0	1.00457	0	0
Brachyspira pilosicoli	0.628806	0	0.459994	0	0	0	0	0	0	0	0	0.523881	1.00557	1.82898	0	0	0.522156	0	0.542799	0	0	0	0	0	0	1.10629	0	0	0	0	0	0	0	0	0	0	0	0	0	0	0	0	0	0	0	0	0	0	0
Brachyspira suanatina	0	0	0	0	0	0	0	0	0	0	0	0	0	0	0	0	0	0	0	0	0	0	0	0	0	0	0	0	0	0	0	0	0	0	0	0	0	0	0	0	0	0	0	0	0	0	0	0	0
Brackiella oedipodis	0	0	0.459994	0	0	0.549895	0	0	0	0	0	0	0	0	0	0	0	0	0.542799	0	0	0	0	0	0	0	0	0	0	0	0	0	0	0	0.931957	0	0	0	0	0	0	0	0	0	0	0	0	0	0
Bradyrhizobiaceae	0	1.11908	0	0	0	0	0	0	0	0	0	0	0	0	0	0	0	0	0.542799	0.531404	0	0	0	0	0	0	0	0	0	0	0	0	0	0	0	0	0	0	0	0	0	0	0	0	0	0	0	0	0
Bradyrhizobium	0	0.55954	0.459994	1.28919	0	1.09979	0.759651	0.460605	0	0	0	0.523881	0	0	0	0	0	0.611062	1.0856	0.531404	0.975355	0	0	0	0	0	0	0	0.463619	2.02089	0	1.30675	0.903531	0	0	0	0	0	1.23989	0	0	0	0	0	0	0.699943	0	0	0
Bradyrhizobium canariense	64.1382	66.5853	46.4594	47.7001	37.8514	48.9407	47.4782	45.5999	53.0856	13.0931	4.52905	52.3881	3.01671	1.82898	1.51217	0	52.2156	51.3292	49.3947	46.2322	50.7184	20.6796	51.8583	39.7699	26.4791	33.1886	17.2634	23.8842	62.125	2.02089	12.5637	10.454	62.3436	22.3814	20.503	1.80298	20.4501	39.2743	35.9568	7.99123	12.4041	3.76925	0	17.6097	33.3352	22.3982	3.0137	20.2436	0
Bradyrhizobium elkanii	0.628806	1.11908	0.919989	0	0.805348	0.549895	0.379825	0	1.01115	0.727393	0	0	1.00557	0	0	2.02089	0.522156	0	0.542799	0.531404	1.46303	0	1.01683	0	0	0	0	0	0	2.02089	0.661249	0	2.25883	1.01734	0	0.901489	0	0	2.47978	0.665936	0	0	0	1.10061	0	0	0	0	0
Bradyrhizobium embrapense	0	0	0	0	0	0	0	0	0	0	0	0	0	0	0	0	0	0	0	0	0	0	0	0	0	0	0	0	0	0	0	0	0	0	0	0	0	0	0	0	0	0	0	0	0	0	0	0	0
Bradyrhizobium erythrophlei	0.628806	0	0	0	0	0	0	0	0.505577	0	1.50968	0	0	1.82898	0	0	0	0	0	0	1.46303	0	0	0	1.47106	0	0	0	0	0	0	1.30675	0	0	0	0	0	1.4546	0	0	1.12765	0	0	0	0	0	0	0	0
Bradyrhizobium icense	0	0	0	0.644595	0	0	0	0	0	0	0	0	0	0	0	0	0	0	0	0	0	0	0	0	0	0	0	0	0	0	0	0	0	0	0	0	0	0	0	0	0	0	0	0	0	0	0	0	0
Bradyrhizobium japonicum	0.628806	0.55954	0	0	0	0	0	0	0	0	1.50968	0.523881	0	0	0	0	0	0	0	0	0.487677	0	0	0	0	0	1.32795	0	0	2.02089	0	0	0	0	0	0	0	0	1.23989	0	1.12765	0	0	0	0	0	0	0	0
Bradyrhizobium jicamae	0	0	0	0	0	0	0	0	0	0	0	0	0	0	0	0	0	0	0.542799	0	0	0	0	0	0	0	0	0	0	0	0	0	0	0	0	0	0	0	0	0	0	0	0	0	0	0	0	0	0
Bradyrhizobium lablabi	0	0	0	0	0	0	0	0.460605	0	0	1.50968	0.523881	0	0	0	0	0.522156	0.611062	0	0	0	0	0	0	0	1.10629	0	0	0	0	0	0	0	0	0.931957	0	0	1.4546	0	0.665936	0	0	0	1.10061	0	0.699943	0	0	0
Bradyrhizobium liaoningense	0	0	0.459994	0	0	0	0	0	0	0	0	0	0	0	0	0	0	0	0	0	0	0	0	0	0	0	0	1.40495	0	0	0	1.30675	0	0	0.931957	0	0	0	0	0	0	0	0	0	0	0	0	0	0
Bradyrhizobium mercantei	0	0	0	0	0	0	0	0	0	0	1.50968	0	0	0	0	0	0	0	0	0.531404	0	0	0	0	0	0	0	0	0	0	0	0	0	0	0	0	0	0	0	0	0	0	0	0	0	0	0	0	0
Bradyrhizobium oligotrophicum	0	0	0	1.28919	0	0	0.379825	0.460605	1.01115	0	0	0.523881	0	1.82898	0	0	1.04431	0	0	0.531404	0.487677	0	1.01683	0	1.47106	1.10629	0	0	0.463619	0	0	0	0.451766	0	0	0	0	0	0	0	1.12765	0	0	0	1.96089	0	0	2.53046	0
Bradyrhizobium pachyrhizi	0	0	0	0	0	0	0	0	0	0	0	0	0	0	0	0	0	0	0	0	0	0	0	0	0	0	0	0	0	0	0	0	0	0	0	0.901489	0	0	0	0	0	0	0	0	0	0	0	0	0
Bradyrhizobium paxllaeri	0	0	0	0	0	0	0	0	0	0	0	0	0	0	0	0	0	0	0.542799	0	0	0	0	0	0	0	0	0	0	0	0	0	0	0	0	0	0	0	0	0	0	0	0	0	0	0	0	0	0
Bradyrhizobium retamae	0	0	0	0	0	0	0	0.92121	0	0	0	0	0	0	0	0	0	0	0	0	0	0	0	0	0	0	0	0	0	0	0	0	0	0	0	0	0	0	0	0	0	0	0	0	0	0	0	0	0
Bradyrhizobium sp.	3.14403	2.23816	5.51993	4.51217	1.6107	2.74948	5.31756	3.22424	4.04462	1.45479	6.03873	3.14328	5.02784	1.82898	1.51217	0	2.61078	3.05531	5.42799	5.84545	3.41374	3.2652	5.08415	0	2.94212	2.21257	0	1.40495	5.09981	0	3.9675	2.6135	3.61412	3.05201	1.86391	5.40894	5.45336	2.90921	3.71967	2.66374	3.38294	1.88462	0	4.40244	3.92179	2.79977	6.0274	5.06091	6.29714
Bradyrhizobium stylosanthis	0.628806	0	0	0	0	0	0	0.460605	0	0	0	0	0	0	0	0	0	0	0	0.531404	0	0	0	0	0	0	0	0	0.463619	0	0	0	0	0	0.931957	0	0	0	0	0	0	0	0	0	0	0	0	0	0
Bradyrhizobium valentinum	0	0	0	0	0	0	0	0	0	0	0	0.523881	0	0	0	0	0	0	0	0	0	0	0	0.811631	0	0	0	0	0	0	0	0	0	0	0	0	0	0	0	0	0	0	0	0	0	0	0	0	0
Brazilian marseillevirus	0	0.55954	0	0	0.402674	0	0	0	0	0	0	0	0	0	0	0	0	0	0	0.531404	0	0	0	0	0	1.10629	0	0	0.463619	0	0	0	0	0	0	0	0	0	0	0	0	0	0	0	0	0	0	0	0
Brenneria sp.	0	0	0	0	0	0	0	0	0	0	0	0	0	0	0	0	0	0	0	0	0	0	0	0.811631	0	0	0	0	0	0	0	0	0	0	0	0	0	0	0	0	0	0	0	0	0	0	0	0	0
Brevefilum fermentans	0	0	0	0	0.402674	0	0	0	0	0	0	0.523881	0	0	0	2.02089	0	0	0	0	0	0	1.01683	0	0	0	0	0	0	0	0	0	0	0	0	0	0	0	0	0	0	0	0	0	0	0	0	0	0
Brevibacillus	0	0	0	0	0	0	0	0	0	0	0	0	0	0	0	0	0	0	0	0	0	0	0	0	0	0	0	0	0	0	0	0	0	0	0	0	0	0	0	0	0	0	0	0	0	0	0	0	0
Brevibacillus agri	0	0	0	0	0	0	0	0	0	0	0	0	0	0	0	0	0	0	0	0	0	0	0	0	0	0	0	0	0	0	0	0	0	0	0	0	0	0	0	0	0	0	0	0	0	0	0	0	0
Brevibacillus borstelensis	0	0	0	0	0	0	0	0	0	0	0	0	0	0	0	0	0	0	0	0	0	0	0	0	0	0	0	0	0	0	0	0	0	0	0	0	0	0	0	0	0	0	0	0	0	0	0	0	0
Brevibacillus brevis	0	0	0	0	0	0	0	0	0	0	0	0	0	0	0	0	0	0	0	0.531404	0	0	0	0	0	0	0	0	0	0	0	0	0	0	0	0	0	0	0	0	0	0	0	0	0	0	0	0	0
Brevibacillus choshinensis	0	0	0	0	0	0	0	0	0	0	0	0	0	0	0	0	0	0	0	0	0	0	0	0.811631	0	0	0	0	0	0	0	0	0	0	0	0	0	0	0	0	0	0	0	0	0	0	0	0	0
Brevibacillus laterosporus	0	0	0	0	0	0.549895	0	0.460605	0	0.727393	0	0	0	0	0	2.02089	0	0	0	0	0.975355	0	1.01683	0	0	0	0	0	0.463619	0	0	0	0	0	0	0	0	0	0	0	0	1.88462	2.02089	0	0	0	0	0	0
Brevibacillus massiliensis	0.628806	0	0.459994	0	0	0.549895	0	0	0	0	0	0.523881	0	0	0	2.02089	0	0	0	0.531404	0	0	0	0	0	0	0	0	0	0	0	0	0	0	0	0	0	0	0	0	0	0	0	0	0	0	0	0	0
Brevibacillus panacihumi	0	0	0	0	0	0	0	0	0	0	0	0	0	0	0	0	0	0	0	0	0.487677	0	0	0	0	0	0	0	0	0	0	0	0	0	0	0	0	0	0	0	0	0	0	1.10061	0	0	0	0	0
Brevibacillus parabrevis	0.628806	0	0	0	0	0	0	0	0	0	0	0	0	0	1.51217	0	0	0	0	0	0	0	0	0	0	0	0	0	0	2.02089	0	0	0	0	0	0	0	0	0	0	0	0	0	0	0	0	0	0	0
Brevibacillus phage	0	0	0	0	0	0	0	0	0	0	0	0	0	0	0	0	0	0	0	0.531404	0	0	0	0	0	0	0	0	0	0	0	1.30675	0	0	0	0	0	0	0	0	0	0	0	0	0	0	0	0	0
Brevibacillus sp.	0	0	0	0	0	0	0	0	0	0	0	0	0	0	0	0	0	0	0	0	0	0	0	0	0	0	0	0	0	0	0.661249	0	0	0	0	0	0	0	0	0	0	0	0	0	0	0	0	0	0
Brevibacterium album	0	0	0	0	0	0	0	0	0	0	0	0	0	0	0	0	0	0	0	0	0	0	0	0	0	0	0	0	0	0	0	0	0	0	0	0	0	0	0	0	0	0	0	0	0	0	0	0	0
Brevibacterium casei	0	0	0	0	0	0	0	0	0	0	0	0	0	0	1.51217	0	0	0	0	0	0	0	0	0	0	0	0	0	0	0	0	0	0	0	0	0	0	0	0	0	0	0	0	1.10061	0	0	0	0	0
Brevibacterium epidermidis	0	0	0	0	0	0	0	0	0	0	0	0	0	0	0	0	0	0	0	0	0	0	0	0	0	0	0	0	0	0	0	0	0	0	0	0	0	0	0	0	0	0	0	0	0	0	0	0	0
Brevibacterium linens	0	0	0	0	0	0	0	0	0	0	0	0	0	0	0	0	0	0	0	0	0	0	1.01683	0	0	0	0	1.40495	0	0	0	0	0	0	0	0	0	0	0	0	0	0	0	0	0	0.699943	0	0	0
Brevibacterium mcbrellneri	0	0	0	0	0	0	0	0	0	0	0	0	0	0	0	0	0	0	0	0	0	0	0	0	0	0	0	0	0	0	0	0	0	0	0	0	1.36334	0	0	0	0	0	0	1.10061	0	0	0	0	0
Brevibacterium ravenspurgense	0	0	0	0	0	0	0	0	0	0	0	0	0	0	0	0	0	0	0	0.531404	0	0	0	0	0	0	0	0	0	0	0	0	0	0	0	0	0	0	0	0.665936	0	0	0	0	0	0	0	0	0
Brevibacterium yomogidense	0	0	0	0	0	0	0	0	0	0	0	0	0	0	0	0	0	0	0	0	0	0	0	0	0	0	0	0	0	0	0	0	0	0	0	0	0	0	0	0	0	0	0	1.10061	0	0	0	0	0
Brevundimonas	0	0	0	0	0	0	0	0.460605	0	0	0	0	0	0	0	0	0	0.611062	0.542799	0	0	0	0	0	1.47106	0	0	0	0	0	0	0	0.451766	0	0	0	0	0	0	0	0	0	0	0	0	0	2.00913	0	0
Brevundimonas abyssalis	0.628806	0.55954	0.459994	0	0	0	0	0.460605	0	0.727393	0	0	0	0	0	0	0	0	0	0	0	0	1.01683	0	0	0	0	0	0	0	0	0	0	0	0	0	0	0	0	0	0	0	0	1.10061	1.96089	0	1.00457	0.843485	0
Brevundimonas aveniformis	0	0	0	0	0	0.549895	0	0	0	0	0	0	0	0	0	0	0	0	0	1.06281	0	0	0	0	0	0	1.32795	0	0	0	0	0	0	0	0	0	0	0	0	0	1.12765	0	0	0	0.980447	0	0	0	1.04952
Brevundimonas bacteroides	0	0	0.459994	0	0	0	0	0	0	0	0	0	0	0	0	0	0	0	0.542799	0	0	0	0	0	0	0	0	0	0	0	0	0	0	0	0	0	0	0	0	0	0	0	0	0	0	0	0	0	0
Brevundimonas diminuta	0	0	0.459994	0	0.402674	0	0	0	0	0	0	0	0	0	1.51217	0	0	0	0	0	0	0	0	0	0	0	0	0	0	0	0	0	0	0	0	0	0	0	0	0	0	0	0	0	0	0	0	0.843485	0
Brevundimonas naejangsanensis	0	0	0	0	0	0	0	0	0	0.727393	0	0.523881	1.00557	0	0	0	0	0	0	0	0	0	0	0	0	0	0	2.80991	0	0	0	0	0	0	0	0	0	0	0	0	0	1.88462	0	0	0	0	0	0	0
Brevundimonas nasdae	0	0	0	0	0	0	0	0.460605	0	0	0	0	0	0	0	0	0	0	0	0	0	0	0	0	0	0	0	0	0	0	0	0	0	0	0	0	0	0	0	0	0	0	0	0	0	0	0	0	0
Brevundimonas sp.	1.25761	0	0	0	0	0.549895	0.379825	0.460605	1.01115	0.727393	0	0	0	0	0	0	0.522156	0	0.542799	0.531404	0.975355	0	0	0.811631	0	0	0	1.40495	0.463619	0	0.661249	0	0	1.01734	0	0	1.36334	0	1.23989	0.665936	1.12765	0	0	0	0	0.699943	0	0.843485	0
Brevundimonas subvibrioides	0	0	0	0	0	0	0	0	0	0	0	0	0	0	0	0	0	0	0	0	0	0	0	0	0	0	0	0	0	0	0	0	0	0	0	0	0	0	0	0	0	0	0	0	0	0	0	0	0
Brevundimonas vesicularis	0	1.11908	0	0.644595	0	0.549895	0.379825	0	0	5.81914	0	0.523881	0	0	1.51217	2.02089	0	0.611062	0	1.06281	0.487677	1.0884	0	2.43489	4.41318	6.63772	2.6559	1.40495	0.927238	0	3.30625	0	0.903531	1.01734	2.79587	0	2.72668	10.1822	4.95956	2.66374	0	0	2.02089	1.10061	3.92179	4.8996	0	5.9044	0
Brochothrix campestris	0	0	0	0	0	0	0	0	0	0	0	0	0	0	0	0	0	0	0	0	0	0	0	0	0	0	0	0	0	0	0	0	0	0	0	0	0	0	0	0	0	0	0	0	0	0	0	0	0
Brochothrix thermosphacta	0	0	0	1.93379	0	0	0	0	0.505577	0	0	0	0	0	0	0	0	0	0	0	0	0	0	0	0	0	0	0	0.463619	0	0	1.30675	0	0	0	0	0	0	0	0	0	0	0	1.10061	0	0	0	0	0
Brome mosaic	0	0	0	0	0	0	0	0	0	0	0	0	0	0	0	0	0	0	0	0	0	0	0	0	0	0	0	0	0	0	0	0	0	0	0	0	0	0	0	0	0	0	0	0	0	0	0	0	0
Brucella	0	0	0	0	0	0.549895	0	0	0	0.727393	0	0	0	0	0	0	0	0	0	0	0.487677	0	0	0	0	0	0	0	0	0	0	0	0	0	0	0	2.72668	0	0	0.665936	0	0	0	0	0	0	0	0	0
Brucella abortus	0	0	0	0	0	0	0	0	0	0	0	0	0	0	0	0	0	0	0	0	0	0	0	0	0	0	0	0	0	0	0	0	0.451766	0	0	0	0	0	0	0	1.12765	0	0	0	0	0	0	1.68697	0
Brucella canis	0	0	0	0	0	0	0	0	0.505577	0	0	0	0	0	0	0	0	0	0	0	0	0	0	0	0	0	0	0	0	0	0	0	0	0	0	0	0	0	0	0	0	0	0	0	0	0	0	0	0
Brucella ceti	0	0	0	0	0	0	0	0	0	0	0	0	0	0	0	0	0	0	0	0	0	0	0	0	0	0	0	0	0	0	0	0	0	0	0	0	0	0	0	0	0	0	0	0	0	0	0	0	0
Brucella melitensis	0.628806	0	0.459994	0	0.805348	0	0.379825	0	0	0	0	0	0	0	0	0	0	0	0	0	0	0	0	0	0	1.10629	0	0	0.463619	0	0	0	0.451766	0	0	0	0	0	0	0	0	0	0	0	0.980447	0	1.00457	0	0
Brucella neotomae	0	0	0	0	0	0.549895	0	0	0	0	0	0	0	0	0	0	0	0	0	0	0	0	0	0	0	0	0	0	0	0	0	0	0	0	0	0	0	0	0	0	0	0	0	0	0	0	0	0	0
Brucella sp.	0	0	0	0	0	0	0	0	0	0	0	0	0	0	0	0	0	0	0	0	0	0	0	0	0	0	0	0	0.463619	0	0	0	0	0	0	0	0	0	0	0	0	0	0	2.20122	0	0	0	0	0
Brucella suis	0	0	0	0	0	0	0	0	0	0	0	0	0	0	0	0	0	0	0	0	0	0	0	0	0	0	0	0	0	0	0	0	0	0	0	0	0	0	0	0	0	0	0	0	0	0	0	0	0
Brucella vulpis	0.628806	0	0	0	0	0	0	0	0	0	0	0	0	0	0	0	0	0	0	0	0	0	1.01683	0	0	1.10629	0	0	0	0	0	0	0	0	0	0	0	0	0	0	0	1.88462	0	0	0	0.699943	0	0	0
Bryobacter aggregatus	0.628806	0	0	0	0	0.549895	0.379825	0.460605	0	0.727393	1.50968	0.523881	0	1.82898	0	0	0	0	0	0	0	0	1.01683	0	1.47106	1.10629	1.32795	0	0.463619	0	0	0	0	0	0	0	0	0	0	0	0	0	0	0	0	0	0	0	1.04952
Buchnera aphidicola	0	0	0	0	0	0	0	0	0	0	0	0	0	0	0	0	0.522156	0	0	0	0	0	0	0	0	0	0	0	0.927238	0	0	0	0	0	0	0.901489	0	0	0	0	0	0	0	0	0.980447	0	0	0	0
Budvicia aquatica	0	0	0	0	0	0	0	0	0	0	0	0	0	0	0	0	0	0	0	0	0	0	0	0	0	0	0	0	0	0	0	0	0	0	0	0	0	0	0	0	0	0	0	1.10061	0	0	0	0	0
Bulleidia extructa	0	0	0	0	0	0	0	0	0	0	0	0	1.00557	0	0	0	0	0	0	0	0	0	0	0	0	0	0	0	0	0	0	0	0	0	0	0	0	0	0	0	0	0	0	0	0	0	0	0	0
Burkholderia	0	0	0	0	0	0	0	0	0	0	0	0	0	3.65795	0	0	0	0	0	0	0.487677	0	0	0	0	0	0	0	0	0	0	0	0	0	0	0	0	0	0	0	0	0	0	0	0	0	0	0	0
Burkholderia ambifaria	0	0	0	0	0	0	0	0	0	0	0	0	0	0	0	0	0	0	0	0	0	0	0	0	0	0	0	0	0	0	0	0	0	0	0	0	0	0	0	0	0	0	0	0	0	0	0	0	0
Burkholderia anthina	0	0	0	0	0	0	0	0	0	0	1.50968	0	0	0	0	0	0	0	0	0	0	0	0	0	0	0	0	0	0	0	0	0	0	0	0	0	0	0	0	0	0	0	0	0	0	0	0	0	0
Burkholderia arationis	0	0	0	0	0	0	0	0	0	0	0	0	0	0	0	0	0	0.611062	0.542799	1.59421	0	0	1.01683	0	0	0	0	0	0	0	0	0	0	0	0	0	0	0	0	0	0	0	0	0	0	0	0	0	0
Burkholderia calidae	0	0	0	0	0	0	0	0	0	0	0	0	0	0	0	0	0	0	0	0.531404	0	0	0	0	0	0	0	0	0	0	0	0	0	0	0	0	0	0	0	0	0	0	0	0	0	0	0	0	0
Burkholderia catudaia	0	0	0	0	0	0	0	0	0	0	0	0.523881	0	0	0	0	0	0	0	0	0	0	0	0	0	0	0	0	0	0	0	0	0	0	0	0	0	0	0	0	0	0	0	0	0	0	0	0	0
Burkholderia cenocepacia	0.628806	0	0	0	0	0	0	0	0	0	0	0.523881	0	0	0	0	0	0	0	0	0	0	0	0	0	0	0	0	0	0	0	0	0	0	0	0	0	0	0	0	0	0	2.02089	0	0	0	0	0	0
Burkholderia cepacia	0	0	0.459994	0	0	0	0	0	0	0	0	0	0	0	0	0	0	0	0	0	0	0	0	0	0	0	0	0	0	0	0	0	0	0	0	0	0	0	0	0	0	0	0	0	0	0	0	0	0
Burkholderia contaminans	0	0	0	0	0	0	0	0	0	0	0	0	0	0	0	0	0	0	0	0	0	0	0	0	0	0	0	0	0	0	0	0	0	0	0	0	0	0	0	0	0	0	0	0	0	0	1.00457	0	0
Burkholderia fortuita	0	0	0	0	0	0	0	0	0	0	0	0	0	0	1.51217	0	0	0	0	0	0	0	0	0	0	0	0	0	0	0	0	0	0	0	0	0	0	0	0	0	0	0	0	0	0	0	0	0	0
Burkholderia gladioli	0	0	0	0	0	0.549895	0.379825	0	0	0	0	0.523881	1.00557	0	0	0	0.522156	0	0.542799	0.531404	0.487677	0	0	0	0	0	0	0	0	0	0	1.30675	0	0	0	0	0	1.4546	0	0	0	0	0	0	0	0.699943	0	0	0
Burkholderia glumae	0.628806	0	0	0	0	0	0	0	0	0	0	0	0	0	0	0	0	0	0	0	0	0	0	0	0	0	0	0	0	0	0	0	0	0	0	0	0	0	0	0	0	0	0	0	0	0	0	0	0
Burkholderia hypogeia	0	0	0	0	0	0	0.379825	0	0	0	0	0	0	0	0	0	0	0	0	0	0	0	0	0	0	0	0	1.40495	0	0	0	0	0	0	0	0	0	0	0	0	0	0	0	0	0	0	0	0	0
Burkholderia lata	0	0	0	0	0	0	0	0	0	0	1.50968	0	0	0	0	0	0	0	0	0	0	0	0	0	0	0	0	0	0	0	0	0	0	0	0	0.901489	0	0	0	0	0	0	0	0	0	0	0	0	0
Burkholderia multivorans	0	0	0	0	0	0	0	0	0	0	0	0	0	0	0	0	0	0	0	0	0	0	0	0	0	0	0	0	0	0	0	0	0	0	0	0	0	0	0	0	0	0	0	0	0	0	0	0	0
Burkholderia oklahomensis	0	0	0	0	0	0.549895	0	0	0	0	0	0	0	0	0	0	0	0.611062	0.542799	0	0	0	0	0	0	0	0	0	0	0	0	0	0	0	0	0	0	0	0	0	0	0	0	0	0	0	0	0	0
Burkholderia paludis	0	0	0	0	0	0	0	0	0	0	0	0	0	0	0	0	0	0	0	0	0	0	0	0	0	0	0	0	0	0	0	0	0	0	0	0	0	0	0	0	0	0	0	0	0	0	0	0	0
Burkholderia pedi	0	0	0	0	0	0	0	0	0	0	0	0	0	0	0	0	0	0	0	0	0	0	0	0	0	0	0	0	0	0	0	0	0	0	0	0	0	0	0	0	0	0	0	0	0	0	0	0	0
Burkholderia peredens	0	0	0.459994	0	0	0	0	0	0	0	0	0	0	0	0	0	0	0	0	0	0	0	0	0	0	0	0	0	0	0	0	0	0	0	0	0	0	0	0	0	0	0	0	0	0	0	0	0	0
Burkholderia plantarii	0	0	0	0	0	0	0	0	0	0	0	0	0	0	0	0	0	0	0	0	0	0	0	0	0	0	0	0	0	0	0	0	0	0	0	0	0	0	0	0	0	0	0	0	0	0	0	0	0
Burkholderia pseudomallei	0	0	0	0	0	0	0	0	0	0	0	0	0	0	0	0	0	0	0	0	0	0	0	0	0	0	0	0	0	0	0	0	0	0	0	0.901489	0	0	0	0	0	0	0	0	0	0.699943	0	0	0
Burkholderia ptereochthonis	0	0	0	0	0	0	0	0	0	0	0	0	0	0	0	0	0	0	0	0	0	0	0	0	0	0	0	0	0	0	0	0	0	0	0	0	0	0	0	0	0	0	0	0	0	0	0	0	0
Burkholderia sp.	1.88642	3.91678	4.59994	2.57838	5.63744	0.549895	3.0386	0	5.56135	0.727393	3.01936	3.14328	0	3.65795	0	0	7.83234	1.83319	0.542799	4.78264	4.3891	6.5304	5.08415	3.24652	0	6.63772	1.32795	12.6446	2.78171	0	3.30625	1.30675	0.451766	0	1.86391	0.901489	1.36334	5.81841	0	0	12.4041	0	0	3.30183	0.980447	2.79977	2.00913	9.27834	0
Burkholderia stagnalis	0	0	0	0	0	0	0	0	0	0	0	0	0	0	0	0	0	0	0	1.06281	0	0	0	0	0	0	0	0	0	0	0	0	0	0	0	0	0	0	0	0	0	0	0	0	0	0	0	0	0
Burkholderia temeraria	0	0	0	0	0	0	0	0	0	0	0	0	0	1.82898	0	0	0	0	0	0	0	0	0	0	0	0	0	0	0	0	0	0	0	0	0	0	0	0	0	0	0	0	0	0	0.980447	0	0	0	0
Burkholderia territorii	0	0	0	0	0	0	0	0	0	0	0	0	1.00557	0	0	0	0	0	0	0.531404	0	0	0	0	0	0	0	0	0	0	0	0	0.451766	0	0	0	0	0	0	0	0	1.88462	0	2.20122	0	0	0	0	0
Burkholderia turbans	0	0	0	0	0	0	0	0	0	0	0	0	0	0	0	0	0	0	0	0	0	0	0	0	0	0	0	0	0	0	0	0	0	0	0	0	0	0	0	0	0	0	0	0	0	0	0	0	0
Burkholderia ubonensis	0.628806	0	0	1.28919	0.402674	1.09979	0.759651	0.460605	0.505577	0	0	0	0	0	0	0	0	0	0	0	0.487677	0	0	0	0	0	0	0	0.463619	0	0	0	0	0	0.931957	0	0	1.4546	0	0	0	0	0	0	0	0	0	0.843485	0
Burkholderia vietnamiensis	0	0	0	0	0	0	0	0	0	0	0	0	0	0	0	0	0	0	0	0	0	0	0	0	0	0	0	0	0	0	0	0	0	0	0	0	0	0	0	0	0	0	0	0	0	0	0	0	0
Burkholderia virus	0	0	0	0	0	0	0	0	0	0	0	0	0	0	0	0	0	0	0	0	0	0	0	0	0	0	0	0	0	0	0	0	0	0	0	0	0	0	0	0	0	0	0	0	0	0	0	0	0
Burkholderiaceae	0	0	0.459994	0	0	0	0	0	0	0	0	0.523881	0	0	0	0	0	0	0	0	0.487677	0	0	0	0	1.10629	0	0	0	0	0	0	0	0	0	0	0	0	0	0	0	0	0	0	0	0	1.00457	0	0
Burkholderiaceae bacterium	0	0	0	0	0	0	0	0	0	0	0	0	0	0	0	0	0	0	0	0	0	0	0	0	0	0	0	0	0	0	0	0	0	0	0	0	0	0	0	0	0	0	0	1.10061	0	0	0	0.843485	0
Burkholderiales	0	0.55954	0	0	0	0	0	0	0	0	0	0	0	0	0	0	0.522156	0	0	0	0	0	0	0	0	0	0	0	0	0	0	0	0	0	0	0	0	0	0	0	0	0	0	0	0	0	0	0	0
Burkholderiales bacterium	0	0	0	0	0	0	0	0	0	0	0	0	0	0	0	0	0.522156	0	0	0	0	0	0	0	0	0	0	0	0	0	0	0	0	0	0	0	0	0	1.23989	0	0	0	0	0	0	0	0	0	0
Buttiauxella	0	0	0	0	0	0	0	0	0	0	0	0	0	1.82898	0	0	0	0	0	0	0	0	0	0	0	0	0	0	0	0	0	0	0	0	0	0	0	0	0	0	0	0	0	0	0	0	0	0	0
Buttiauxella agrestis	0	0	0	0	0	0	0	0	0	0	1.50968	0	0	0	0	0	0	0	0	0	0	0	0	0	0	0	0	0	0	0	0	0	0	0	0	0	0	0	0	0	0	0	0	0	0	0	0	0	0
Buttiauxella brennerae	0	0	0	0	0	0	0	0	0	0	0	0	0	0	0	0	0	0	0	0	0	0	0	0	0	0	0	0	0	0	0	0	0	0	0	0	0	0	0	0	0	0	0	0	0	0	0	0	0
Buttiauxella gaviniae	0	0	0	0	0	0	0	0	0	0	0	0	0	0	0	0	0	0	0	0	0	0	0	0	0	0	0	0	0	0	0	0	0	0	0	0.901489	0	0	0	0	0	0	0	0	0	0	0	0	0
Buttiauxella noackiae	0	0	0	0	0	0	0	0	0	0	0	0	0	0	0	0	0	0	0	0	0	0	0	0	0	0	0	0	0	0	0	0	0	0	0	0	0	0	0	0	0	0	0	0	0	0	0	0	0
Butyricicoccus desmolans	0	0	0	0	0	0	0	0	0	0	0	2.09552	0	0	0	0	0	0	0.542799	0	0	0	0	0	0	0	0	0	0	0	0	0	0	0	0	0	0	0	0	0	0	0	0	0	0	0	0	0.843485	0
Butyricicoccus pullicaecorum	0	0	0	0	0	0	0	0	0	0	0	0	0	0	0	0	0	0	0.542799	0.531404	0.487677	0	0	0	0	0	0	0	0	0	0	0	0	0	0	0	0	0	0	0	1.12765	0	0	0	0	0	0	0	0
Butyricicoccus sp.	0	0	0	0	0	0	0	0	0	0	0	0	0	0	0	0	0	0	0.542799	0	0	0	0	0.811631	0	0	0	0	0	0	0	0	0	0	0	0	0	0	0	0	0	0	0	0	0	0	0	0	0
Butyricimonas	0	0	0	0	0	0	0	0	0	0	0	0	0	0	0	0	0	0	0	0.531404	0	0	0	0	0	0	0	0	0.463619	0	0	1.30675	0	0	0	0	0	0	0	0	0	0	0	0	0	0	0	0	0
Butyricimonas sp.	0	0.55954	0	0	0	0	0	0.92121	0	0	0	0	0	0	0	0	0	0	0	0	0	3.2652	0	0	0	0	0	0	0.927238	0	0	0	0	0	0	0.901489	0	0	0	0.665936	0	0	0	0	0	0	0	0.843485	0
Butyricimonas virosa	0	1.11908	0	0	0	0	0	0	0	0	0	0	0	0	0	0	0	0	0	0.531404	0	0	0	0	0	0	0	0	1.39086	0	0	0	0	0	0	0	0	0	0	0	0	0	2.02089	0	0	0	0	0.843485	0
Butyrivibrio crossotus	0	0	0	0	0.402674	0	1.13948	0	0	0	0	0	0	0	0	0	0	0	0	0	0	0	0	0	0	0	0	0	0	2.02089	0	0	0	0	0	0.901489	0	0	0	0	0	0	0	0	0	0	0	0	0
Butyrivibrio fibrisolvens	0	0	0	0.644595	0	0	0	0	0	0	0	0	0	0	0	2.02089	0	0	0	0	0	0	0	0	0	0	0	0	0	0	0	0	0	0	0.931957	0.901489	0	0	0	0	0	0	0	0	0	0	0	0	0
Butyrivibrio hungatei	0	0	0.459994	0	0	0	0	0	0	0	0	0	0	0	0	0	0	0	0.542799	0	0.487677	0	0	0	0	0	0	0	0	0	0	0	0	0	0	0	0	0	0	0	0	0	0	0	0	0	0	0	0
Butyrivibrio proteoclasticus	0	0	0	0	0.402674	0	0	0	0	0	0	0	0	0	0	0	0	0	0	0	0.487677	0	0	0	0	0	0	0	0	0	0	0	0	0	0	0	0	0	0	0	0	0	0	0	0	0	0	0	0
Butyrivibrio sp.	0	0	0.459994	0	0.805348	0	0	0	0	0	0	0	0	0	0	0	0	0	1.0856	0.531404	0	0	0	0	0	0	1.32795	0	0.927238	0	0.661249	0	0	0	0.931957	0.901489	0	0	0	0	1.12765	0	0	0	0	0	0	0	0
Caballeronia choica	0	0	0	0	0	0	0	0	0	0	0	0	0	0	0	0	0	0	0	0	0	0	0	0	0	0	0	0	0.463619	0	0	0	0	0	0	0	0	0	0	0	0	0	0	0	0	0	0	0	0
Caballeronia glathei	0	0	0.459994	0	0	0	0	0	0	0	0	0	0	0	0	0	0	0	0	0	0	0	0	0	0	0	0	0	0	0	0	0	0	0	0	0	0	0	0	0	0	0	0	0	0	0	0	0	0
Caballeronia grimmiae	0	0	0	0	0	0	0	0	0	0	0	0	0	0	0	0	0	0	0	0	0	0	0	0	0	0	0	0	0	0	0	0	0	0	0	0	0	0	0	0	0	0	0	1.10061	0	0	0	0	0
Caballeronia humi	0	0	0	0	0	0	0	0	0	0	0	0	0	0	0	0	0	0	0	0	0	0	0	0	0	0	0	0	0	0	0	0	0	0	0	0	0	0	0	0	0	0	0	0	0	0	0	0	0
Caballeronia jiangsuensis	0	0	0	0	0	0.549895	0	0	0.505577	0	0	0	0	0	0	0	0	1.22212	0	1.06281	0	0	0	0	0	0	0	0	0	0	0	0	0	0	0	0	0	0	0	0	0	0	0	0	0	0	0	0	0
Caballeronia megalochromosomata	0.628806	0	0	0	0	0	0	0	0	0	0	0	0	0	0	0	0	0	0	0	0	0	0	0	0	0	0	0	0	0	0	0	0	0	0	0	0	0	0	0	0	0	0	0	0	0	0	0	0
Caballeronia sordidicola	0	0	0	0	0	0	0	0	0	0	0	0	0	0	0	0	0	0	0	0	0	0	0	0	0	0	0	0	0	0	0	0	0	0	0	0	0	0	0	0	0	0	0	0	0	0	0	0	0
Caballeronia udeis	0	0	0	0	0	0	0	0	0	0	0	0	0	0	1.51217	0	0	0	0	0	0	0	0	0	0	0	0	0	0	0	0	0	0	0	0	0	0	0	0	0	0	0	0	0	0.980447	0	0	0	0
Caedibacter varicaedens	0.628806	1.67862	0	0.644595	0	0	0.379825	0	1.01115	0	0	0	0	0	0	4.04178	0.522156	0	1.0856	0.531404	0	0	0	0.811631	1.47106	0	0	0	0.463619	0	0	0	0	0	0	0.901489	0	0	0	0	0	0	0	0	0	0	0	0	0
Caenibacillus caldisaponilyticus	0	0	0	0	0	0	0	0	0	0	0	0.523881	0	0	0	0	0	0	0	0	0.487677	0	0	0	0	0	0	1.40495	0	0	0	1.30675	0	0	0	0	0	0	0	0	0	0	0	0	0	0	0	0	0
Caenimonas sp.	0	0	0	0	0	0	0	0	0	0	0	0	0	0	0	0	0	0	0	0	0	0	0	0	0	0	0	0	0	0	0	0	0	1.01734	0	0	0	0	0	0	0	0	0	0	0	0	0	0	0
Caenispirillum salinarum	0.628806	1.11908	0.459994	1.28919	0.402674	1.09979	0	0	0	0	0	0	0	0	0	0	1.56647	0	1.0856	1.06281	1.46303	1.0884	2.03366	1.62326	0	1.10629	1.32795	1.40495	1.85448	0	0	0	0.451766	0	1.86391	0	1.36334	0	1.23989	0.665936	1.12765	0	2.02089	1.10061	1.96089	0.699943	1.00457	0	0
Cafeteria roenbergensis	0	0	0	0.644595	0	0	0	0	0	0	0	0.523881	0	0	1.51217	0	0	0.611062	1.6284	1.06281	0.487677	1.0884	2.03366	0	0	0	1.32795	0	0	0	0.661249	1.30675	0.451766	0	0	0	0	0	0	0	0	1.88462	0	0	0	0	0	1.68697	0
Caldalkalibacillus thermarum	0	0	0.459994	0	0	0	0.379825	0	0	0	0	0	0	0	0	0	0	0	0	0	0.487677	0	0	0	0	0	0	0	0.463619	0	0	0	0	0	0	0	0	0	0	0	0	0	2.02089	4.40244	0	0	0	0	1.04952
Caldanaerobacter subterraneus	0	0	0	0	0	0	0	0	0.505577	0	0	0	0	0	0	0	0	0	0	0	0	0	0	0	0	0	0	0	0	0	0	0	0	0	0	0	0	1.4546	0	0	0	0	0	0	0.980447	0	0	0	0
Caldanaerobius fijiensis	0	0	0	0	0	0	0	0	0	0	0	0	0	0	0	0	0	0	0	0	0	0	0	0	0	0	0	0	0	0	0	0	0	0	0	0	0	0	0	0	0	0	0	0	0	0	0	0	0
Caldanaerobius polysaccharolyticus	0	0	0	0	0	0	0	0	0	0	0	0	0	0	0	0	0	0	0	0	0	0	0	0	0	0	0	0	0	0	0	0	0	0	0	0	0	0	0	0	0	0	0	1.10061	0	0	0	0	0
Caldanaerovirga acetigignens	0	0	0	0	0	0	0	0	0	0	0	0	0	0	0	0	0.522156	0	0	0	0	0	0	0	0	0	0	1.40495	0	0	0	0	0	0	0	0.901489	0	0	0	0	0	0	0	0	0	0	0	0.843485	0
Calderihabitans maritimus	0	0	0	0	0	0	0	0	0	0	0	0	0	0	0	0	0	0	0	0	0	0	0	0	0	0	0	0	0	0	0.661249	0	0	0	0	0.901489	0	0	0	0	0	0	0	0	0	0.699943	0	0	0
Caldibacillus debilis	0	0	0	0	0	0	0	0	0	0	0	0	1.00557	0	0	0	0	0	0	0	0	0	0	0	0	0	0	0	0.463619	0	0	0	0	0	0	0	0	0	0	0	0	0	0	0	0	0	0	0	0
Caldicellulosiruptor	0	0	0	0	0	0	0	0	0	0	0	0	0	0	0	0	0	0	0	0	0.975355	0	0	0.811631	0	0	0	0	0	0	0	0	0	0	0	0	0	0	0	0	0	0	0	0	0	0	0	0	0
Caldicellulosiruptor acetigenus	0	0	0	0	0	0	0	0	0	0	0	0	0	0	0	0	0	0	0	0	0	0	0	0	0	0	0	0	0	0	0	0	0	0	0	0	0	0	0	0	0	0	0	0	0	0	0	0.843485	0
Caldicellulosiruptor bescii	0	0	0.459994	0	0	0	0	0	0	0	0	0	0	0	0	0	0	0	0	0	0	0	0	0	0	0	0	0	0	2.02089	0	0	0	0	0	0	0	0	0	0	0	0	0	0	0	0	0	0	0
Caldicellulosiruptor hydrothermalis	0	0	0	0	0	0	0	0	0	0	0	0	0	0	0	0	0	0	0	0	0	0	0	0	1.47106	0	0	0	0	0	0	0	0	0	0	0	0	0	0	0	0	0	0	0	0	0	0	0	0
Caldicellulosiruptor obsidiansis	0	0	0	0	0	0	0	0	0	0	0	0	0	0	0	0	0	0	0	0	0	0	0	0	0	0	0	0	0	0	0	0	0	0	0	0	0	0	0	0	0	0	0	0	0	0	0	0	0
Caldicellulosiruptor saccharolyticus	0	0	0	0	0	0	0	0	0	0	0	0	0	0	0	0	0	0	0	0	0	0	0	0	0	0	0	0	0	0	0	0	0	0	0	0	0	0	0	0	0	0	0	1.10061	0	0	0	0	0
Caldicellulosiruptor sp.	0	0	0	0	0	0	0	0	0	0	0	0	0	0	0	0	0	0	0	0	0	0	0	0	0	0	0	0	0	0	0	0	0	0	0	0	0	0	0	0	0	0	0	0	0	0	0	0	0
Caldicoprobacter oshimai	0	0	0	0	0	0	0	0	0.505577	0	0	0	0	0	0	0	0	0	0.542799	0	0	0	0	0	0	0	0	0	0	0	0	0	0	0	0	0	0	0	0	0	0	0	0	0	0	0	0	0.843485	0
Caldilinea aerophila	1.25761	1.11908	0.459994	0.644595	1.20802	1.64969	0.379825	0.460605	0.505577	0	9.05809	0	2.01114	5.48693	10.5852	0	1.04431	0.611062	1.0856	4.25124	0.487677	0	4.06732	0	0	2.21257	0	1.40495	0.927238	8.08356	1.3225	3.92025	1.3553	0	1.86391	6.31042	0	0	0	0	0	11.3077	6.06267	9.90548	0	0	5.02283	0.843485	1.04952
Caldimicrobium thiodismutans	0	0	0	0	0	0	0	0	0	0	0	0	0	0	0	4.04178	0	0	0	0	0	0	0	0	0	0	0	0	0.463619	0	0	0	0	0	0	0	0	0	0	0	0	0	2.02089	0	0	0	0	0	0
Caldimonas taiwanensis	0	0	0	0	0	0	0.379825	0	0	0	0	0	1.00557	0	0	0	0	0	0	0	0	0	0	0	0	0	0	0	0	0	0	1.30675	0	0	0	0	0	0	0	0	0	0	0	0	0	0	0	0	0
Caldisalinibacter kiritimatiensis	0	0	0	0	0	0	0	0	0	0	0	0	0	0	0	0	0	0	0	0	0	0	0	0	0	0	0	0	0	0	0	0	0	0	0	0	0	0	0	0	0	0	0	0	0	0	0	0	0
Caldisericum exile	0	0	0	0	0	0	0	0	0	0	0	0	0	0	0	0	0	0	0	0	0.487677	0	0	0	0	0	0	0	0	0	0	0	0	0	0	0	0	0	0	0	1.12765	0	0	0	0.980447	0	0	0	0
Calditerrivibrio nitroreducens	0	0	0.459994	0	0	0	0.379825	0	0	0	0	0	0	0	0	0	0	0	0	0	0	0	0	0.811631	0	0	0	0	0	0	0	0	0	0	0	0	0	0	0	0	0	0	0	0	0	0	0	0	0
Caldithrix abyssi	0.628806	0	0	0	0.402674	0	0	0	0	0	0	0	1.00557	1.82898	0	0	0	0	0.542799	1.06281	0.975355	0	0	0	1.47106	1.10629	0	1.40495	0.927238	0	0	0	0	0	0.931957	0.901489	1.36334	1.4546	0	0	1.12765	0	0	1.10061	0	0	2.00913	0	1.04952
Caloramator	0	0	0	0	0	0	0	0	0	0	0	0	0	0	0	0	0	0	0	0	0	0	0	0	0	0	0	0	0	0	0	0	0	0	0	0	0	0	0	0	0	0	0	0	0	0	0	0	0
Caloramator australicus	0	0	0	0	0	0	0	0	0	0.727393	0	0.523881	0	1.82898	0	0	0	0	0	0	0	0	0	0	0	0	0	0	0	2.02089	0	0	0	0	0	0	0	0	0	0	0	0	0	0	0.980447	0	0	0	0
Caloramator mitchellensis	0	0	0	0	0	0	0	0	0	0	0	0	0	0	0	0	0	0	0.542799	0	0	0	0	0	0	0	0	0	0	0	0	0	0	0	0	0	0	0	0	0	0	0	0	0	0	0	0	0	0
Caloramator proteoclasticus	0	0	0	0	0	0	0	0	0	0	0	0	0	0	0	0	0	0	0	0	0	0	0	0	0	0	0	0	0	0	0	0	0	0	0	0	0	0	0	0	0	0	0	0	0	0	0	0	0
Caloramator quimbayensis	0	0	0	0	0	0	0	0	0	0	0	0	0	0	0	0	0	0	0	0	0	0	0	0	0	0	0	0	0	0	0	0	0	0	0	0	0	0	0	0	0	0	0	0	0	0	0	0	0
Caloranaerobacter azorensis	0	0	0	0	0	0	0	0	0	0	0	0	0	1.82898	0	0	0	0	0	0	0	0	0	0	0	0	0	0	0	2.02089	0	0	0	0	0	0.901489	0	0	0	0	0	0	0	0	0	0	0	0	0
Caloranaerobacter ferrireducens	0	0	0	0	0	0.549895	0	0	0	0	0	0	0	0	0	0	0	0	0	0	0	0	0	0	0	0	0	0	0	0	0	0	0	0	0	0	0	0	0	0	0	0	0	0	0	0	0	0	0
Caloranaerobacter sp.	0	0	0	0	0	0	0	0	0	0	0	0	0	0	0	0	0	0	0.542799	0	0	0	0	0	0	0	0	0	0	0	0	0	0	0	0	0	0	0	0	0	0	0	0	0	0	0	0	0	0
Calothrix parietina	0	0	0	0	0	0	0	0	0	0	0	0	0	0	0	0	0	0	0	0	0.487677	0	0	0	0	0	0	0	0	0	0	0	0	0	0	0	0	0	1.23989	0	0	0	0	0	0	0	0	0	0
Calothrix rhizosoleniae	0	0	0.459994	0	0	0	0	0	0	0	0	0	0	0	0	0	0.522156	0	0	0	0	0	0	0	0	0	0	0	0.463619	0	0	0	0	0	0	0	0	0	0	0	0	0	0	0	0	0	1.00457	0	0
Calothrix sp.	0	0	0	0.644595	0.402674	0	0.759651	0.460605	0	0	1.50968	0	1.00557	0	1.51217	0	0	0	0	1.06281	0.487677	1.0884	0	0	0	0	1.32795	0	0	0	0	0	0	0	0	0.901489	0	0	0	0	0	0	0	0	0	0	3.0137	0	0
Calyptogena okutanii	0	0	0	0	0	0	0	0	0	0	0	0	0	0	0	0	0	0	0	0	0	0	0	0	0	0	0	0	0	0	0	0	0	0	0	0	0	0	0	0	0	0	0	0	0	0	0	0	0
Camelpox virus	0	0	0.459994	0	0	0.549895	0.379825	0.460605	1.01115	0	1.50968	0.523881	1.00557	1.82898	0	2.02089	0.522156	0	0	0	0.975355	1.0884	1.01683	0.811631	1.47106	0	1.32795	0	0.463619	0	1.3225	0	0	0	0	0	0	0	0	0.665936	0	0	0	1.10061	0	0	1.00457	0	0
Caminibacter mediatlanticus	0	0	0	0	0	0	0	0	0	0	0	0	0	1.82898	0	0	0	0	0.542799	0	0.487677	0	0	0	0	0	1.32795	0	0	0	0	0	0	0	0	0	0	0	0	0	0	0	0	0	0	0	0	0	0
Caminicella sporogenes	0	0	0	0	0	0	0	0	0	0	0	0	0	0	0	0	0	0	0	0	0	0	0	0	0	0	0	0	0	0	0	0	0	0	0	0	1.36334	0	0	0	0	0	0	0	0	0	0	0	0
Campylobacter	0	0	0	0	0	0	0	0	0	0	0	0	0	0	0	4.04178	0	0	0	0	0	0	0	0	0	0	0	0	0	0	0	0	0	0	0	0	0	0	0	0	0	0	0	0	0	0	0	0.843485	0
Campylobacter coli	0	0	0	0	0	0	1.13948	0.460605	0	0	0	0	0	0	0	0	0	0	0.542799	0	0	0	0	0	0	0	0	0	0	0	0	0	0	0	0	0	0	0	0	0	0	0	0	0	0	0	0	0	0
Campylobacter concisus	1.25761	0	0	0	0	0	0	0	0	0	0	0	0	0	0	0	0.522156	0	0	0.531404	0	0	0	0	0	0	0	0	0	0	0	0	0	0	0	0	0	0	0	0	1.12765	0	0	0	0	0	0	0	0
Campylobacter corcagiensis	0.628806	0	0	0	0	0	0	0	0	0	0	0.523881	0	0	0	0	0	0	0	0	0	0	0	0	0	0	0	0	0	0	0	0	0	0	0	0	0	0	0	0	0	0	2.02089	0	0	0	0	0	0
Campylobacter cuniculorum	0	0	0	0	0	0	0	0	0	0	0	0	0	0	0	0	0.522156	0	0	0	0	0	0	0	0	0	0	0	0	0	0	0	0	0	0	0	0	0	0	0	0	0	0	0	0	0	0	0	0
Campylobacter curvus	0	0	0	0	0	0	0	0	0	0	0	0	0	0	0	0	0	0	0	0	0	0	0	0	0	0	0	0	0	0	0	0	0	0	0	0	0	0	0	0	0	0	0	0	0	0	0	0	0
Campylobacter fetus	0	0	0	0	0	0	0	0	0	0	0	0	0	0	0	0	0	0	0	0	0	1.0884	0	0	0	0	0	0	0	0	0	0	0	0	0	0	0	0	0	0.665936	0	0	0	0	0	0	0	0	0
Campylobacter gracilis	0.628806	0	0	0.644595	0	0	0	0	0	0	0	0	0	0	0	0	0	0	0	0	0	0	0	0	0	0	0	0	0	0	0	0	0	0	0	0	0	0	0	0	0	0	2.02089	0	0	0	0	0	0
Campylobacter helveticus	0	0	0	0	0	0	0	0	0	0	0	0	0	0	0	0	0	0	0	0	0	0	0	0	0	0	0	0	0	0	0	0	0	0	0	0	0	0	0	0	0	0	0	0	0	0	0	0	0
Campylobacter hepaticus	0	0	0	0	0	0	0	0	0	0	0	0	0	0	0	0	0	0	0	0	0	1.0884	0	0	0	0	0	0	0	0	0	0	0	0	0	0	0	0	0	0	0	0	0	0	0	0	0	0	0
Campylobacter hominis	0	0	0	0	0	0	0	0	0	0	0	0	0	0	0	0	0	0	0	0	0	0	0	0	0	0	0	0	0	0	0	0	0	0	0	0	0	0	0	0	0	0	0	0	0	0	0	0	0
Campylobacter hyointestinalis	0	0	0	0	0	0	0	0	0.505577	0	0	0	0	0	0	0	0	0	0	0	0	1.0884	0	0	0	0	0	0	0	0	0	0	0	0	0	0	0	0	0	0	0	0	0	1.10061	0	0	0	0.843485	0
Campylobacter iguaniorum	0	0	0	0	0	0	0	0	0	0	0	0	0	0	0	0	0	0	0	0	0.487677	0	0	0	0	0	0	0	0	0	0	0	0	0	0	0	0	0	0	0	0	0	0	0	0	0	0	0	0
Campylobacter insulaenigrae	0	0	0	0	0	0	0	0	0	0	0	0	0	0	0	0	0	0	0	0	0	0	0	0	0	0	0	0	0	0	0	0	0	0	0	0	0	0	0	0	0	0	0	0	0	0	0	0	0
Campylobacter jejuni	709.293	866.168	802.69	814.124	699.445	820.994	834.856	928.58	656.239	877.236	638.595	961.845	560.102	973.015	1430.52	1105.43	908.029	805.99	942.841	919.33	817.347	891.399	878.541	1026.71	1125.36	698.067	901.68	1114.13	836.833	723.479	1127.43	848.081	783.361	820.99	848.081	516.553	1071.59	912.036	732.775	699.899	829.947	848.081	864.941	686.78	731.414	989.02	544.475	953.138	483.83
Campylobacter mucosalis	0	0	0	0	0	0	0	0	0	0	0	0	0	0	0	0	0	0	0	0	0	0	0	0	0	0	0	0	0	0	0	0	0	0	0	0	0	0	0	0	0	3.76925	0	0	0	0	0	0	0
Campylobacter ornithocola	0	0	0.919989	0	0	0	0	0	0	0	0	0	0	0	0	0	0	0	0	0	0	0	0	0	0	0	0	0	0	0	0	0	0	0	0	0	0	0	0	0	0	0	0	0	0	0	0	0	0
Campylobacter rectus	0	0	0	0	0	0	0	0	0	0	0	0.523881	0	0	0	0	0	0	0	0	0	0	0	0	0	0	0	0	0	0	0	0	0	1.01734	0	0	0	1.4546	0	0	0	0	0	0	0	0	0	0	0
Campylobacter showae	0	0	0	0	0	0	0	0	0	0	0	0	0	0	0	0	0	0	0	0	0	0	0	0	0	0	1.32795	0	0	0	0	0	0	0	0	0	0	0	0	0	0	0	0	0	0	0	0	0	0
Campylobacter sp.	0	0	0	0.644595	0	0	0	0	0	0	0	0	0	0	0	0	0	0	0	0	0	0	0	0	0	0	0	0	0	0	0.661249	0	0	0	0	0	0	0	0	0	0	0	0	0	0	0	0	0	0
Campylobacter ureolyticus	0.628806	0	0.459994	0	0.402674	0	0	0	0	0	0	0	0	0	0	0	0	0	0.542799	0	0	0	0	0	0	0	0	0	0	0	0	0	0	0	0.931957	0	0	0	0	0	0	0	0	0	0	0	0	0	0
Canarypox virus	1.88642	0.55954	2.75997	3.22298	0	1.64969	1.5193	0	1.01115	0	4.52905	2.6194	2.01114	1.82898	0	4.04178	0	0.611062	4.34239	0.531404	0.487677	1.0884	1.01683	0.811631	0	0	1.32795	1.40495	0.927238	0	1.3225	1.30675	0.903531	0	0	0.901489	2.72668	0	1.23989	0.665936	0	0	0	1.10061	1.96089	0.699943	1.00457	0	1.04952
Candidatus Accumulibacter	0	0	0	0	0	0	0	0	0	0	0	0	0	0	0	0	0	0	0	0	0	0	0	0	0	0	0	0	0	0	0	0	0	0	0	0	0	0	0	0	0	1.88462	0	0	0	0	0	0.843485	0
Candidatus Achromatium	0	0	0	0.644595	0	0	0	0	0	0	0	0	0	0	0	0	0	0	0	0	0	0	0	0	0	0	0	0	0.463619	0	0	0	0	0	0	0	0	0	0	0	0	0	0	0	0	0	0	0	0
Candidatus Amoebophilus	0	0	0	0	0	0	0	0	0	0	0	0	0	0	0	0	0	0	0	0	0	0	0	0	0	0	0	0	0	0	0	0	0	0	0	0	0	0	0	0	0	0	0	0	0	0	0	0	0
Candidatus Aquiluna	0	0	0	0	0	0	0	0	0	0	0	0	0	0	0	0	0	0	0	0	0	0	0	0	0	0	0	0	0	0	0	0	0	0	0	0	0	0	0	0	0	1.88462	0	0	0	0	0	0	0
Candidatus Arthromitus	0	0	0	0	0	0	0	0	0	0	0	0	0	0	1.51217	0	0	0	0	0	0	0	0	0.811631	0	0	0	0	0	0	0	0	0	0	0	0	0	0	0	0	0	0	0	0	0	0	0	0	0
Candidatus Atelocyanobacterium	0.628806	0	0	0	0	0	0	0	0	0	0	0	0	0	0	0	0	0	0.542799	0.531404	0.975355	0	0	0	0	0	0	0	0	0	0	0	0	0	0	0	0	0	0	0	0	0	0	0	0	0	0	0	0
Candidatus Babela	0	0.55954	0	0	0	0	0	0	0	0	0	0	0	0	0	0	0	0	0	0	0	0	0	0	0	1.10629	0	1.40495	0	0	0	0	0	0	0	0	0	0	0	0	0	0	0	0	0	0	0	0	0
Candidatus Baumannia	0	0	0	0	0	0	0	0	0	0	0	0	0	0	0	0	0	0	0	0	0	0	0	0	0	0	0	0	0	0	0	0	0	0	0	0	0	0	0	0	0	0	0	0	0	0	0	0	0
Candidatus Berkiella	0	0	0.459994	0	0	0	0	0	0	0	0	0	0	0	0	0	0	1.22212	0	0	0.975355	0	0	0.811631	0	0	0	0	0	2.02089	0	0	0.451766	0	0	0	0	1.4546	0	0	0	0	2.02089	0	1.96089	0	0	0	1.04952
Candidatus Blastococcus	0	0	0	0	0	0	0	0	0	0	0	0	0	0	0	0	0	0	0	0	0	0	0	0	0	0	0	0	0	0	0	0	0	0	0	0	0	0	0	0	0	0	0	0	0	0	0	0	0
Candidatus Blochmannia	0	0	0.459994	0	0	0	0	0	0.505577	0	0	0.523881	0	0	0	0	0	0	0	0	0	0	0	0	0	0	0	0	0	0	0	1.30675	0	0	0	0	0	0	0	0	0	0	0	0	0	0	0	0	0
Candidatus Brocadia	0	0.55954	0	0.644595	0	0	0	0.460605	0	0	0	0	0	0	0	0	0	0	0	0.531404	0	0	1.01683	0	0	0	0	1.40495	0.463619	0	0.661249	1.30675	0.451766	1.01734	0	0.901489	1.36334	0	2.47978	0.665936	0	0	0	0	1.96089	0	1.00457	0	0
Candidatus Burkholderia	0	0	0	0	0	0	0	0	0.505577	0	0	0	1.00557	0	0	0	0	0	0	0	0	0	0	0	0	0	0	0	0	0	0	0	0	0	0	0	0	0	0	0	0	0	0	2.20122	0	0	0	0	0
Candidatus Carsonella	0	0	0	0	0	0	0	0	0	0	0	0	0	0	0	0	0	0	0	0	0	0	0	0	0	0	0	0	0	0	0	0	0	0	0	0	0	0	0	0	0	0	0	1.10061	0	0	0	0	0
Candidatus Cloacimonas	0	0	0	0	0	0	0	0.460605	0	0	0	0	0	0	0	0	0	0	0	0.531404	0	0	0	0	0	0	0	1.40495	0	0	0	0	0	0	0	0	0	0	0	0	0	0	0	0	0	0	0	0	0
Candidatus Competibacter	0.628806	0	0	0	0	0	0	0	0	0	0	0	0	1.82898	0	0	0	0	0	0	0	0	1.01683	0	0	0	0	0	0	0	0	0	0	0	0	0	0	0	0	0	0	0	0	0	0	0	0	0	0
Candidatus Contendobacter	0	0	0.459994	0	0	0	0	0	1.01115	0.727393	0	0	0	0	1.51217	0	0.522156	0	0	0	0	0	2.03366	0	0	0	0	0	0	0	0	0	0	0	0	0	0	0	0	0	0	0	0	0	0	0	0	0	0
Candidatus Desulfofervidus	0	0	0.459994	1.28919	0	0.549895	0.759651	0	0.505577	0	1.50968	1.04776	1.00557	1.82898	7.56087	0	0.522156	0	0.542799	0	0.487677	0	2.03366	0	0	1.10629	3.98386	0	0.463619	4.04178	0	2.6135	0.451766	0	0	0	0	0	1.23989	0	0	1.88462	0	1.10061	1.96089	0	0	0	0
Candidatus Desulforudis	0	0	0	0	0	0	0	0	0	0	0	0	0	0	0	0	0	0	0	0	0	0	0	0	0	0	0	0	0	0	0	0	0	0	0	0	0	0	0	0	0	0	0	0	0	0	0	0	0
Candidatus Doolittlea endobia	0	0	0	0	0	0	0	0	0	0	0	0	0	0	1.51217	0	0	0	0	0	0	0	0	0	0	0	0	0	0	0	0	0	0	0	0	0	0	0	0	0	0	0	0	0	0	0	0	0	0
Candidatus Endolissoclinum	0	0	0	0	0	0	0	0	0	0	0	0	0	0	0	2.02089	0	0.611062	0	0	0	0	0	0.811631	0	0	0	0	0	0	0	1.30675	0	0	0	0.901489	1.36334	0	0	0	0	0	2.02089	0	0	0	0	0	1.04952
Candidatus Filomicrobium	0	0	0	0	0	0	0	0	0	1.45479	0	0	0	0	1.51217	0	0	0	0.542799	0	0.487677	0	0	0.811631	0	0	0	0	0	0	0	0	0	1.01734	0	0	1.36334	1.4546	1.23989	0	0	0	0	0	0	0	1.00457	0.843485	0
Candidatus Fukatsuia	0	0	0	0	0	0	0	0	0	0	0	0	0	0	0	0	0	0.611062	0	0	0	0	0	0	0	0	0	0	0	0	0	0	0	1.01734	0	0	0	0	0	0.665936	0	0	0	0	0	0.699943	0	0	0
Candidatus Glomeribacter	1.88642	1.11908	2.75997	3.86757	2.01337	1.09979	2.27895	2.30303	0.505577	2.18218	0	3.14328	0	0	0	2.02089	3.13293	4.27743	1.0856	2.12562	0.975355	0	0	2.43489	1.47106	2.21257	1.32795	2.80991	2.3181	0	1.3225	1.30675	1.80706	0	0	0	0	1.4546	1.23989	1.99781	2.25529	0	0	0	0.980447	1.39989	0	0	0
Candidatus Gullanella	0	0	0	0	0	0	0	0	0	0.727393	0	0	0	0	0	0	0	0	0.542799	0	0	0	0	0	0	0	0	0	0	0	0	0	0	0	0	0	0	0	0	0	0	0	0	0	0	0	0	0	0
Candidatus Hamiltonella	0	0	0	0	0	0	0	0	0	0	0	0	0	0	0	0	0	0	0	0.531404	0	0	0	0	0	0	0	0	0	0	0	0	0	0	0	0	0	0	0	0	0	0	0	0	0	0	0	0	0
Candidatus Hepatobacter	0	0	0	0	0	0	0	0.460605	0	0	0	0	0	0	0	0	0.522156	0	0	0	0	0	2.03366	0	1.47106	0	1.32795	0	0	0	0	0	0	0	0	0	0	0	0	0	0	0	0	0	0	0	0	0	0
Candidatus Hoaglandella	0	0	0	0	0	0	0	0	0	0	0	0	0	0	0	0	0	0	0	0	0	0	0	0	0	0	0	0	0	0	0	0	0	0	0	0	0	0	0	0	0	0	0	0	0	0	0	0	0
Candidatus Ishikawaella	0	0	0	0.644595	0	0	0	0	0.505577	0	0	0.523881	0	0	0	0	0	0	0.542799	0	0	0	0	0	0	0	0	0	0	0	0	0	0	0	0	0	0	0	0	0	0	0	0	0	0	0	0	0	0
Candidatus Izimaplasma	0.628806	0	0	0	0	0	0	0	0	0	0	0	0	0	0	0	0	0	0	0	0	0	0	0	0	0	0	0	0	0	0	0	0	0	0	0	0	0	0	0	0	0	0	0	0	0	0	0	0
Candidatus Jettenia	0	0	0.459994	0	0	0	0	0	0.505577	0	0	0	0	0	0	0	0	0	0.542799	1.06281	0	0	2.03366	0	0	0	0	0	0	0	0	0	0.451766	0	0.931957	0	0	0	2.47978	0	0	0	2.02089	0	0.980447	0	0	0	0
Candidatus Jidaibacter	0	0	0	0	0	0	0	0	0	0	0	1.04776	0	0	0	0	0	0	0	0	0	1.0884	0	0	0	0	0	0	0	0	0	0	0	0	0	0	0	0	0	0.665936	0	0	0	0	0	0	0	0	0
Candidatus Kinetoplastibacterium	0	0	0	0	0	0	0	0	0	0	0	0	0	0	0	0	0	0	0.542799	0.531404	0.487677	0	0	0	0	0	0	0	0	0	0	0	0	0	0	0	0	0	0	0	0	0	0	0	0	0	0	0	0
Candidatus Koribacter	0	0	0	0	0	0	0.379825	0	0	0	0	0	0	0	0	0	0	0	0	0	0	0	0	0	0	0	0	0	0	0	0	1.30675	0	0	0	0	0	0	0	0	0	0	0	0	0	0	0	0	1.04952
Candidatus Kryptobacter	0	0	0.459994	0.644595	0	0.549895	0	0	0.505577	0	0	0	0	1.82898	0	2.02089	0	0	0	0	1.95071	0	1.01683	0	0	0	0	0	0	0	0	0	0	0	0	0	1.36334	0	0	0	1.12765	0	0	0	0	0	0	0	2.09905
Candidatus Kryptonium	0	0	1.83998	0	0	0	0	1.38182	0	0	1.50968	0.523881	1.00557	0	0	0	1.56647	0	1.6284	1.06281	0	0	0	0	0	0	0	0	0	4.04178	0	0	0	0	0	0	0	0	0	0	0	3.76925	2.02089	2.20122	0	0	1.00457	0	1.04952
Candidatus Liberibacter	0.628806	0	0	0	0	0	0	0	0.505577	0	1.50968	0	0	3.65795	1.51217	0	0	0	0	0	0	0	0	0	0	0	0	0	0	0	0	0	0	0	0	0	0	0	0	0	0	0	0	0	0	0	0	0	0
Candidatus Magnetobacterium	0	0	0	0	0.402674	0	0.379825	0.460605	0.505577	0	0	0.523881	1.00557	0	0	0	0	0	0	0	0	0	1.01683	0	0	0	0	0	0	0	0	0	0	0	0	0	0	1.4546	0	0	0	0	0	0	0	0	0	0	0
Candidatus Marispirochaeta	2.51522	0.55954	2.29997	1.28919	2.81872	5.49895	3.41843	1.38182	4.55019	0.727393	21.1355	5.76269	11.0613	34.7505	25.707	14.1462	2.61078	3.05531	3.25679	3.71983	4.87677	4.3536	7.11781	4.05815	0	4.42515	5.31181	4.21486	4.17257	10.1044	3.30625	7.8405	2.71059	2.03467	2.79587	17.1283	8.18004	1.4546	1.23989	1.33187	2.25529	7.53849	14.1462	15.4085	4.90224	0.699943	21.0959	3.37394	19.9409
Candidatus Marithrix	0	0.55954	0.459994	0	0	0	0	0	0	0	0	0.523881	0	0	0	0	0	0	0	0.531404	0	0	1.01683	0	0	0	0	0	0	0	0	0	0.451766	0	0	0	0	0	0	0	0	0	0	0	0	0	0	0	1.04952
Candidatus Methylopumilus	0	0	0	0	0	0	0	0	0.505577	0	0	0	0	0	0	0	0	0	0	0	0.487677	0	0	0	0	0	0	0	0	0	0	0	0	0	0	0	0	0	0	0	0	0	0	0	0	0	0	0	0
Candidatus Microthrix	0	0.55954	0	0	0	0	0	0	0.505577	0	0	0	0	0	0	0	0	0	0	0	0.487677	0	0	0	0	0	0	1.40495	0	0	0.661249	0	0	0	0	0	0	0	0	0	0	0	0	1.10061	0	0	1.00457	0	0
Candidatus Midichloria	0	0	0	0	0	0	0	0	0	0	0	0.523881	1.00557	0	0	0	0	0	0	0	0	0	0	0	0	0	0	0	0	0	0	1.30675	0.451766	0	0	0	0	0	1.23989	0.665936	0	0	0	0	0	0	0	0	0
Candidatus Mikella	0	0	0	0	0	0	0	0	0	0	0	0	1.00557	0	0	0	0	0	0	0	0	0	0	0	0	0	0	0	0	0	0	0	0	0	0	0	0	0	0	0	0	0	0	0	0	0	0	0	0
Candidatus Neoehrlichia	1.25761	0	0	0	0	0	0	0	0	0	0	0	0	0	0	0	0.522156	0	0	0	0.487677	0	0	0	0	0	0	0	0	0	0	0	0	0	0.931957	0	0	0	0	0	0	0	0	0	0	0.699943	1.00457	0	0
Candidatus Nitrospira	0.628806	0	0	1.28919	0	0	0	0	0.505577	0	0	0	0	1.82898	0	0	0.522156	0.611062	0.542799	0	0	0	1.01683	0	0	0	0	0	0	0	0	0	0	0	0	0	0	0	0	0	0	0	0	0	0	0	1.00457	0	0
Candidatus Nucleicultrix	0	1.67862	0.459994	0	0	0	0	1.84242	0	0.727393	1.50968	0	0	1.82898	0	2.02089	0.522156	1.22212	0	0.531404	0	0	0	1.62326	0	0	1.32795	0	0	0	0	0	0	0	1.86391	0	1.36334	1.4546	1.23989	0.665936	1.12765	0	0	0	0.980447	0	0	1.68697	1.04952
Candidatus Odyssella	0	0	0	1.28919	0	0.549895	0.379825	1.84242	0.505577	0	0	0.523881	0	0	0	0	0.522156	0.611062	0	0	0.487677	0	0	1.62326	0	0	0	0	0.463619	0	0.661249	0	0.451766	0	0.931957	0	0	1.4546	0	0	0	0	0	0	0	0	0	0	0
Candidatus Pantoea	0.628806	0	0	0	0	0	0	0	0	0	0	0	0	0	0	0	0	0	0	0	0	0	0	0	0	0	0	0	0	0	0	0	0	0	0	0	0	0	0	0	0	0	0	0	0	0	0	0	0
Candidatus Paraburkholderia	0	0	0	0	0	0	0	0	0	0	0	0	1.00557	0	0	0	0	0	0	0	0	0	0	0	0	0	0	0	0	0	0	0	0	0	0	0	0	0	0	0	0	0	0	0	0	0	0	0	0
Candidatus Paracaedibacter	3.14403	3.35724	3.21996	1.28919	0	1.09979	0.759651	0.92121	1.51673	2.18218	1.50968	1.57164	1.00557	0	0	0	0.522156	1.22212	1.0856	4.25124	1.95071	0	1.01683	0	4.41318	3.31886	1.32795	1.40495	2.3181	2.02089	0.661249	2.6135	1.3553	0	1.86391	0.901489	2.72668	2.90921	0	0	0	5.65387	0	1.10061	2.94134	0	0	0.843485	0
Candidatus Pelagibacter	1.88642	0	4.13995	2.57838	1.20802	1.64969	0.759651	2.76363	1.51673	2.90957	0	1.57164	3.01671	1.82898	1.51217	8.08356	2.61078	1.83319	7.05638	3.71983	4.3891	3.2652	2.03366	2.43489	2.94212	4.42515	7.96771	1.40495	3.24533	0	3.9675	3.92025	2.25883	0	2.79587	1.80298	8.18004	4.36381	0	0	0	3.76925	4.04178	1.10061	2.94134	1.39989	4.01826	2.53046	1.04952
Candidatus Phaeomarinobacter	1.25761	0	0.459994	0	0	0	0	0.92121	0	0.727393	0	0	0	0	0	2.02089	0	1.22212	0	0.531404	0	0	0	0	0	1.10629	0	0	0	2.02089	0	0	0	0	0.931957	0	0	0	0	0	1.12765	0	0	0	0	0.699943	0	0	0
Candidatus Photodesmus	0	0	0	0	0	0	0	0	0	0	0	0	0	0	0	0	0	0	0	0	0	0	0	0	0	0	0	0	0	0	0	0	0	0	0	0	0	0	0	0.665936	0	0	0	0	0	0	0	0	0
Candidatus Phytoplasma	0	0	0.459994	0	0	0	0.379825	0.460605	0.505577	0	1.50968	0.523881	1.00557	0	0	0	0	0	1.0856	0	0	0	0	0	0	0	0	0	0	0	0	0	0	0	0	0	0	0	0	0	0	0	0	0	0	0	0	0.843485	0
Candidatus Profftella	0	0.55954	0	0	0	0	0	0	0	0	0	0	0	0	0	0	0	0	0.542799	0	0	0	0	0	0	0	0	0	0.463619	0	0	0	0	0	0	0	0	0	0	0	0	0	0	0	0	0	0	0	0
Candidatus Protochlamydia	0	0	0	0	0	0	0	0	0	0	0	0	0	0	0	0	0	0	0.542799	0	0	0	0	0	0	0	0	0	0.927238	0	0	0	0	0	0	0	0	0	0	0	0	1.88462	0	1.10061	0	0	0	0	0
Candidatus Puniceispirillum	1.88642	1.67862	0	0.644595	0	0.549895	0	1.38182	2.02231	0	0	1.04776	0	0	0	0	0	1.22212	0	2.65702	1.46303	0	0	0	0	0	0	0	0.463619	0	0	0	0.451766	1.01734	1.86391	0	0	1.4546	0	0	0	0	0	0	0	0	0	0	0
Candidatus Regiella	2.51522	3.91678	1.37998	5.80136	6.44279	0.549895	23.1693	1.84242	6.5725	0	1906.73	12.5731	11.0613	7.3159	1.51217	4.04178	2.08862	2.44425	1.6284	1.59421	9.75355	0	0	0	0	1.10629	0	0	0	0	0.661249	67.951	0.451766	0	0.931957	3.60596	2.72668	1.4546	0	0	1.12765	0	6.06267	2.20122	0	0.699943	1.00457	0.843485	1.04952
Candidatus Rhodobacter	0	0	0	0	0	0.549895	0	0	0	0	0	0	0	0	0	0	0	0	0	0	0	0	0	0	0	0	0	0	0	0	0	0	0	0	0	0	0	0	0	0	0	0	0	0	0	0	0	0	0
Candidatus Rhodoluna	0	0	0	0	0	0	0	0	0	0	0	0	0	0	0	0	0	0	0	0	0	0	0	0	0	0	0	0	0	0	0	0	0	0	0	0	0	0	0	0	0	0	0	0	0	0	0	0	0
Candidatus Rickettsiella	0	0	0	0	0	0	0	0	0	0	1.50968	0	0	0	0	0	0	0	0	0.531404	0	0	1.01683	0	0	0	0	0	0	0	0	0	0	0	0	0	0	1.4546	0	0	0	0	0	0	0	0	0	0	0
Candidatus Riesia	0	0	0	0	0	0	0	0	0	0	0	0	0	0	1.51217	0	0	0	0	0	0	0	0	0	0	0	0	0	0	0	0	0	0	0	0	0	0	0	0	0	0	0	0	0	0	0	0	0	0
Candidatus Ruthia	0	0	0	0	0	0	0	0	0	0	0	0	0	0	0	0	0	0	0	0	0.975355	0	0	0	0	0	0	0	0	0	0	0	0	0	0	0	0	0	0	0	0	0	0	0	0	0	0	0	0
Candidatus Saccharibacteria	0	0	0	0	0	0	0	0	0.505577	0	0	0	0	1.82898	0	0	0	0	0	0.531404	0	0	0	0	0	0	1.32795	0	0	0	0	1.30675	0	0	0	0	1.36334	0	0	0	0	0	0	1.10061	0	0	0	0	0
Candidatus Soleaferrea	0	0	0	0	0	0	0	0	0	0	0	0	0	0	0	2.02089	0	0	0.542799	0	0	0	0	0	0	0	0	0	0	0	0	0	0	0	0	0	0	0	0	0	0	0	0	0	0	0	0	0	0
Candidatus Solibacter	0	0	0	0.644595	0	0.549895	0.379825	0.460605	0	0	0	0	0	0	0	0	0	1.22212	0	0.531404	0	0	1.01683	0	0	0	0	0	0	0	0	1.30675	0	0	0	0	0	0	0	0	0	0	0	0	0	0	0	0	0
Candidatus Stoquefichus	0.628806	0	0	0	0	0	0.379825	0	0	0	0	0.523881	0	0	0	0	0	0	0	0	0	0	0	0	0	0	0	0	0	0	0	0	0	0	0	0	0	0	0	0	1.12765	0	0	0	0	0	1.00457	0	0
Candidatus Sulcia	0	0.55954	0.459994	0	0	0	0	0	0	0	0	0	1.00557	0	0	0	0	0	0	0	0	0	0	0	0	0	0	0	0	2.02089	0	0	0	0	0	0	1.36334	1.4546	0	0	0	0	0	0	0	0	0	0	0
Candidatus Symbiobacter	0	0	0	0	0	0	0	0	0	0	0	0	0	0	0	0	0	0	0	0	0.487677	0	0	0	0	1.10629	0	0	0.463619	0	0	0	0	0	0	0	0	0	0	0	0	0	0	0	0	0	0	0	0
Candidatus Synechococcus	0	0	0	0	0	0	0	0	0	0	0	0	0	0	0	0	0	0	0	0.531404	0.487677	0	0	0	0	0	0	1.40495	0.463619	0	0	0	0	0	0	0	0	1.4546	0	0	0	0	0	0	0	0	0	0	0
Candidatus Thiodiazotropha	0	0	0	0	0	0.549895	0	0	0	0	0	0	0	1.82898	0	0	0	0	0	0	0	0	0	0.811631	0	0	0	0	0	0	0	0	0	0	0	0	0	0	0	0	0	0	0	0	0	0	0	0.843485	1.04952
Candidatus Thioglobus	0	0	0	0	0	0.549895	0	0.460605	0	0	0	0	0	0	0	0	0	0	0	0	0	0	0	0	0	0	0	0	0	0	0	0	0	0	0	0	0	0	0	0	0	0	0	0	0	0	0	0.843485	0
Candidatus Walczuchella	0	0	0	0	0	0	0.379825	0	0	0	0	0	0	0	0	0	0	0	0	0	0	0	0	0	0	0	0	0	0	0	0	0	0	0	0	0	0	0	0	0	0	0	0	0	0	0	0	0	0
Candidatus Xiphinematobacter	0	0	0	0	0	0	0	0	0	0	0	0.523881	0	0	0	2.02089	0	0	0	0	0.487677	0	0	0	0	0	0	0	0	0	0	0	0	0	0	0	0	0	0	0	0	0	0	0	0	0	0	0	0
Candidimonas bauzanensis	0	0	0	0	0	0	0	0	0	0.727393	0	0	0	0	0	0	0	0	0	0	0	0	0	0	0	0	0	0	0	0	0.661249	0	0	0	0	0	0	0	0	0	0	0	0	0	0	0	0	0	0
Candidimonas nitroreducens	0	0	0	0	0	0	0	0	0	0	0	0	0	0	0	0	0	0	0.542799	0	0	0	0	0	0	0	0	0	0	0	0	0	0	0	0	0	0	0	0	0	0	0	0	0	0	0	0	0	0
Capnocytophaga	0	0	0	0	0	0	0	0	0	0.727393	0	0	0	0	0	0	0	0	0	0	0	0	0	0	0	0	0	0	0	0	0	0	0	0	0	0	0	0	0	0	0	0	0	0	0	0	0	0	0
Capnocytophaga canimorsus	0	0	0	0	0	0	0	0	0	0	0	0	0	0	0	0	0	0	0	0	0	0	0	0	0	0	0	0	0	0	0	0	0	0	0	0.901489	0	0	0	0	0	0	0	0	0	0	0	0	0
Capnocytophaga canis	0	0.55954	0	0	0	0.549895	0	0	0	0	0	0	0	0	0	0	0	0	0	1.06281	0	0	0	0	0	0	0	0	0	0	0	0	0	0	0	0	0	0	0	0	0	0	0	0	0	0	0	0	0
Capnocytophaga cynodegmi	0	0	0	0	0	0	0	0	0	0	0	0	0	0	0	0	0	0	0	0	0	0	0	0	0	0	0	0	0	0	0	0	0	0	0	0	0	0	0	0	0	0	0	2.20122	0	0	0	0	0
Capnocytophaga gingivalis	0	1.11908	0	0	0	0	0	0	0	0	0	0	0	0	0	0	0	0	0	0	0	0	0	0	0	0	0	0	0	0	0	2.6135	0	0	0	0	0	0	0	0	0	0	0	2.20122	0	0	0	0	0
Capnocytophaga haemolytica	0	0	0	0	0	0	0	0	0	0	0	0	0	0	0	0	0	0	0	0	0	0	0	0	0	0	0	0	0	0	0	0	0	0	0	0	0	0	0	0	0	0	0	0	0	0	0	0	0
Capnocytophaga sp.	0.628806	0	0	1.28919	0.402674	0	0	0.460605	0	0	0	0	1.00557	1.82898	0	0	0.522156	0	1.0856	0.531404	0	0	0	0	1.47106	0	0	0	0	0	0	0	0	0	0	0	0	0	0	0	0	0	0	14.3079	0	0	0	0	0
Capnocytophaga sputigena	0	0	0	0	0	0	0	0	0	0	0	0	0	0	0	0	0	0	0.542799	0	0	0	0	0	0	0	0	0	0	0	0	0	0	0	0	0	0	0	0	0	0	0	0	1.10061	0	0	0	0	0
Carboxydocella	0	0	0	0	0	0	0	0	0	0	0	0	0	0	0	0	0	0	0	0	0	0	0	0	0	0	0	0	0	0	0	0	0.451766	0	0	0	0	0	0	0.665936	0	0	0	0	0	0	0	0	0
Carboxydocella sp.	0	0	0	0	0	0	0	0	0	0	0	0	0	0	0	0	0	0	1.0856	0.531404	0	0	0	0	0	0	0	0	0	0	0	0	0	0	0	0	0	0	0	0	0	0	0	0	0	0	0	0	0
Carboxydocella sporoproducens	0	0	0	0	0	0	0	0	0	0	0	0	0	0	0	0	0	0	0	0	0	0	0	0	0	0	0	0	0.463619	0	0	0	0	0	0	0	0	1.4546	0	0	0	0	0	0	0	0	0	0	0
Carboxydothermus ferrireducens	0	0	0	0	0	0.549895	0.379825	0	0	0	0	0	0	0	0	0	0	0	0.542799	0	0	1.0884	0	0	0	0	0	0	0.463619	0	0	0	0.451766	0	0.931957	0	0	0	0	0	0	0	0	1.10061	0	0	0	0.843485	0
Carboxydothermus hydrogenoformans	0	0	0.459994	0	0	0	0	0	0	0	0	0	0	0	0	0	0	0	0	0	0	0	0	0	0	0	0	0	0	0	0	0	0	0	0.931957	0	0	0	0	0	0	1.88462	0	0	0	0	0	0	0
Carboxydothermus islandicus	0	0	0	0	0	0	0	0	0	0	0	0	0	0	0	0	0	0	0	0	0	0	0	0	0	0	0	1.40495	0	0	0	0	0	0	0	0	0	0	0	0	0	0	0	0	0	0	0	0	0
Carboxydothermus pertinax	0	0	0	0	0	0	0	0	0	0	0	0	0	0	0	0	0	0	0	0	0	0	0	0	0	0	0	0	0	0	0	0	0	0	0	0	0	0	0	0	0	0	0	0	0	0	0	0	0
Cardinium endosymbiont	0	0	0	0	0	0	0	0	0	0	0	0.523881	0	0	0	0	0	0.611062	0	0	0	0	0	0	0	0	0	0	0	0	0	1.30675	0	0	0	0	0	0	0	0	0	0	0	0	0	0	0	0	0
Cardiobacterium hominis	1.25761	0	0	0.644595	0.402674	0	0.379825	0.460605	0	0	1.50968	0.523881	0	0	0	0	0.522156	0	0	0	0	0	0	0	0	0	0	0	0	0	0	0	0	0	0	0	0	0	0	0	0	0	0	1.10061	0	0	0	0	0
Cardiobacterium valvarum	0.628806	0	0	0	0	0	0	0	0	0	0	0	0	0	0	0	0	0	0.542799	0	0	0	0	0	0	0	0	0	0	0	0	0	0	0	0	0	0	0	0	0	0	0	0	1.10061	0	0	0	0	0
Carnimonas nigrificans	0	0	0	0	0	0	0	0	0	0	0	0	0	0	0	0	0.522156	0	0	0.531404	0	0	0	0	0	0	0	0	0	0	0	0	0	0	0	0	0	0	0	0	0	0	0	0	0	0	0	0	0
Carnobacterium alterfunditum	0	0	0	0	0	0	0	0	0	0	0	0	0	0	0	0	0	0	0	0	0	0	0	0	0	0	0	0	0	0	0	0	0	0	0	0	0	0	0	0	0	0	0	1.10061	0	0	0	0	0
Carnobacterium divergens	0	0	0	0	0	0	0	0	0	0	0	0	0	0	0	0	0	0	0	0	0	0	0	0	0	0	0	0	0	0	0	0	0	0	0	0	0	0	0	0	0	0	0	0	0	0	0	0	0
Carnobacterium gallinarum	0	0	0	0	0	0	0	0	0	0	0	0	0	0	0	0	0	0	0	0	0.487677	0	0	0	0	0	0	0	0	0	0	0	0	0	0	0	0	0	0	0	0	0	0	0	0	0	0	0	0
Carnobacterium iners	0	0	0	0	0	0	0	0	0	0	0	0	0	0	0	0	0	0	0	0.531404	0	0	0	0	1.47106	0	0	0	0	0	0	0	0	0	0	0	0	0	0	0	0	0	0	0	0	0	1.00457	0	0
Carnobacterium maltaromaticum	0	0	0	0	0	0.549895	0	0	0	0	0	0	0	0	0	0	0	0.611062	0	0	0	0	0	0	0	0	0	0	0	0	0	0	0	0	0	0	0	0	0	0	0	0	0	1.10061	0	0	0	0	0
Carnobacterium mobile	0	0	0	0	0	0	0	0	0	0	0	0	0	0	0	0	0	0	0	0	0	0	0	0	0	0	0	0	0	0	0	0	0	0	0	0	0	0	0	0	0	0	0	0	0	0	0	0	0
Carnobacterium sp.	0	0	0	0	0	0	0	0.92121	0	0	0	0	0	0	0	0	0	0	0	0	0	0	0	0	0	0	0	0	0	0	0.661249	0	0	0	0	0	0	0	0	0	0	0	0	2.20122	0	0	0	0	0
Carrot mottle	0	0	0	0	0	0	0	0	0	0	0	0	0	0	0	0	0	0	0	0	0.487677	0	0	0	0	0	0	0	0	0	0	0	0	0	0	0	0	0	0	0	0	0	0	0	0	0	0	0	0
Caryophanon latum	0	0	0	0	0	0	0	0	0	0	0	0	0	0	0	0	0	0	0	0	0	0	0	0	0	0	0	0	0	0	0	0	0	0	0	0	0	0	0	0	0	0	0	0	0	0	0	0	0
Caryophanon tenue	0	0	0	0	0	0	0	0	0	0	0	0	0	0	0	0	0	0	0	0	0	0	0	0	0	0	0	0	0	0	0	0	0	0	0	0	0	0	0	0	0	0	0	0	0	0	0	0	0
Casaltella massiliensis	0	0	0	0	0	0	0	0	0	0	0	0	0	0	0	0	0	0	0.542799	0	0	0	0	0	0	0	0	0	0	0	0	0	0	0	0	0	0	0	0	0	0	0	0	0	0	0	0	0	0
Castellaniella caeni	0	0	0	0	0	0	0	0	0	0	0	0	0	1.82898	0	0	0	0	0	0	0	0	0	0	0	0	0	0	0	2.02089	0	0	0	0	0	0	0	0	0	0	0	0	0	0	0	0	0	0	1.04952
Castellaniella defragrans	0	0	0	0	0	0	0	0	0	0	0	0	0	0	0	0	0	0	0	0	0	0	0	0	0	0	0	0	0	0	0	0	0.451766	0	0	0	0	0	0	0	0	0	0	0	0	0	0	0	0
Catabacter hongkongensis	0	0	0	0	0	0	0	0	0	0	0	0	0	0	0	0	0	0.611062	0.542799	0	0.487677	0	0	0	0	0	0	0	0	0	0	0	0	0	0	0	0	0	0	0	1.12765	0	0	0	0	0	0	0	0
Catellicoccus marimammalium	0	0	0	0	0	0	0	0	0	0	0	0	0	0	0	0	0	0	0	0	0	0	0	0	0	0	0	0	0	0	0	0	0	0	0	0	0	0	0	0	0	0	0	0	0	0	0	0	0
Catelliglobosispora koreensis	0	0	0	0	0	0	0	0	0	0	0	0	0	0	0	0	0	0	0	0	0	0	0	0	0	0	0	0	0	0	0	0	0	0	0	0	0	0	0	0	0	0	0	0	0	0	0	0	0
Catenibacterium mitsuokai	0	0	8.73989	0	0.402674	0	0	0.92121	0	0	0	1.57164	0	0	0	0	0	0	0	0	0.975355	0	0	0	0	0	0	0	0.927238	2.02089	0	0	0	0	0.931957	0	0	0	0	0	1.12765	0	0	0	0	0	0	1.68697	2.09905
Catenovulum agarivorans	0	0	0	0.644595	0	0	0	0	0	0	0	0	0	1.82898	0	0	0.522156	0	0	0	0	0	0	0	0	0	0	1.40495	0	0	0	1.30675	0	0	0	0	0	0	0	0	0	0	0	1.10061	0	0	0	0	0
Catenovulum maritimum	2.51522	0	2.75997	1.93379	1.6107	0	1.5193	0	1.51673	2.18218	0	4.71493	0	1.82898	0	0	3.13293	0.611062	0	2.12562	1.95071	0	1.01683	0.811631	0	3.31886	0	5.61981	0.463619	0	0	0	0.903531	0	3.72783	0	4.09002	4.36381	0	0	2.25529	0	0	0	0	5.59955	0	3.37394	0
Catenulispora acidiphila	0	0	0	0.644595	0	0	0	0	0	0	0	0.523881	0	0	0	0	0	0	0	0	0	0	0	0	0	0	0	0	0	2.02089	0	0	0	0	0	0	0	0	0	0	0	0	0	0	0	0	0	0	0
Catenuloplanes japonicus	0	0	0	0	0	0	0	0	0	0	0	0	0	0	0	0	0	0	0	0	0	0	0	0	0	0	0	0	0	0	0	0	0	0	0	0.901489	0	0	0	0	0	0	0	0	0	0	0	0	0
Catonella morbi	0	0	0.919989	0	0	0.549895	0	0.460605	0	0.727393	0	0	0	0	0	0	0	0	0	0	0	0	0	0	0	0	0	0	0	0	0	0	0	0	0	0	0	0	0	0	1.12765	0	0	1.10061	0	0	0	0	0
Catopsilia pomona	0	0	0	0	0	0	0	0	0	0	0	0	0	0	0	0	0	0	0	0	0	0	0	0	0	0	0	0	0	0	0	0	0	0	0	0	0	0	0	0	0	0	0	0	0	0	0	0	0
Caulobacter	1.88642	0.55954	1.83998	1.28919	1.20802	0	1.13948	0	1.01115	0	0	1.57164	0	0	0	0	1.56647	1.22212	0	0	1.95071	0	2.03366	0	0	0	0	1.40495	0	0	0	0	0	0	0	0	0	0	0	0	0	0	0	0	0	0	0	0	0
Caulobacter henricii	0	0.55954	0	0	0	0	0	0	0	0	0	0	0	0	0	0	1.56647	0	0	0	0	0	0	0	0	0	0	0	0.927238	2.02089	1.3225	0	0	0	0	0	0	0	0	0	0	0	0	0	0	0	0	0	0
Caulobacter phage	0	0	0	0	0	0	0	0	0	0	0	0	0	0	0	0	0	0	0	0	0	0	0	0	0	0	0	0	0	0	0	0	0	0	0	0	0	0	0	0	0	0	0	0	0	0	0	0	0
Caulobacter segnis	0	0	0	0	0	0.549895	0	0	0	0.727393	0	0	0	0	0	0	0	0	0	0	0	0	1.01683	0	0	0	0	0	0	0	0	0	0	0	0	0	0	0	0	0	0	0	0	0	0	0	0	0	0
Caulobacter sp.	0	0	0	0	0.402674	0	0	0.460605	0	0	0	0	1.00557	1.82898	1.51217	0	0	0	0.542799	0	0.487677	0	0	3.24652	0	1.10629	0	0	1.39086	0	1.3225	0	0.451766	0	0	0.901489	1.36334	2.90921	2.47978	0	1.12765	1.88462	0	0	1.96089	0.699943	0	1.68697	1.04952
Caulobacter vibrioides	0	0	0.459994	0	0.402674	0	0	0.460605	0.505577	0	0	0.523881	0	0	0	4.04178	0	0	0.542799	0	0.487677	0	0	0	0	0	0	0	0.463619	2.02089	0	0	0.451766	0	0	0	0	0	0	0	0	0	0	0	0	0	0	0.843485	0
Caulobacteraceae bacterium	1.88642	0.55954	0	0	0.402674	0.549895	0.379825	0.92121	1.01115	0.727393	0	1.57164	0	0	0	0	0.522156	0.611062	0.542799	0	0	2.1768	2.03366	2.43489	2.94212	4.42515	2.6559	1.40495	0.463619	0	0	0	0.451766	3.05201	1.86391	0	0	5.81841	1.23989	0	1.12765	0	0	0	1.96089	0.699943	0	2.53046	1.04952
Caviibacter abscessus	0	0	0	0	0	0	0	0	0	0	0	0	1.00557	0	0	0	0.522156	0	0	0	0	0	0	0	0	0	0	0	0	0	0	0	0	0	0	0	0	0	0	0	0	0	0	0	0	0	0	0	0
Cecembia lonarensis	0	0	0	0	0	0	0	0	0.505577	0	0	0	1.00557	0	0	0	0	0	0	0	0	0	0	0	0	0	0	0	0	0	0	0	0	0	0	0	0	0	0	0	0	0	0	0	0	0	0	0	0
Cedecea neteri	0	0	0	0	0	0	0	0	0	0	0	0	0	0	1.51217	0	0	0	0	0	0	0	0	0	0	0	0	0	0	0	0	0	0	0	0	0	0	0	0	0	0	0	0	1.10061	0	0	0	0	0
Cedecea sp.	0	0	0	0	0	0	0	0	0	0	0	0	0	0	0	0	0	0	0	0	0	0	0	0	0	0	0	0	0	0	0	0	0	0	0.931957	0	0	0	0	0	0	0	0	0	0	0	0	0	0
Cedratvirus A11	0	0	0	0.644595	0	0	0	0	0	0	0	0	0	0	0	0	1.56647	0.611062	0	0	0	0	0	0	0	0	0	0	0.463619	0	0	0	0	0	0	0	0	0	0	0	0	0	0	0	0	0	0	0	2.09905
Celeribacter baekdonensis	0	0	0	0	0	0	0	0	0	0	0	0	0	0	0	0	0	0	0	0	0	0	0	0	0	0	0	0	0	0	0	0	0	0	0	0	0	0	0	0	0	0	0	0	0	0	0	0	0
Celeribacter ethanolicus	0	0	0	0	0	0	0	0	0	0	0	0	0	0	0	0	0	0	0	0	0	0	0	0	0	0	0	1.40495	0	0	0.661249	0	0	0	0	0	0	0	0	0	0	0	0	0	0	0	1.00457	0	0
Celeribacter halophilus	0	0	0	0	0	0	0	0	0	0	0	0	0	0	0	0	0	0	0	0	0	0	0	0	0	0	0	0	0	0	0	0	0	0	0	0	0	0	1.23989	0	0	0	0	0	0	0	0	0	0
Celeribacter indicus	0	0	0	0	0	0	0	0	0	0	0	0	0	0	0	0	0	0	0	0	0	0	0	0	0	1.10629	0	0	0	0	0	0	0	0	0	0	0	0	0	0	0	0	0	0	0	0	0	0	0
Cellulomonas	0	0	0	0	0	0	0	0	0	0	0	0	0	0	0	0	0	0	0	0	0	0	0	0	0	0	0	0	0	0	0	0	0	0	0	0	0	0	0	0	0	0	0	0	0	0	0	0	0
Cellulomonas bogoriensis	0	0	0	0	0	0	0	0	0	0	0	0	0	0	0	0	0	0	0	0	0	0	0	0	0	0	0	0	0.463619	0	0	0	0	0	0	0	0	0	0	0	0	0	0	0	0	0	0	0	0
Cellulomonas carbonis	0	0	0	0	0	0	0	0	0	0	0	0	0	0	0	0	0	0	0	0	0.487677	0	0	0	0	0	0	0	0	0	0	0	0	0	0	0	0	0	0	0	0	0	0	0	0	0	0	0	0
Cellulomonas fimi	0	0	0	0	0	0	0	0	0	0	1.50968	0	0	0	0	0	0	0	0	0	0	0	0	0	0	0	0	0	0	0	0	0	0	0	0	0	0	0	0	0	0	0	0	0	0	0	0	0	0
Cellulomonas gilvus	0	0	0	0	0	0	0	0	0	0	0	0	0	0	0	0	0	0	0	0	0	0	0	0	0	0	0	0	0	0	0	0	0	0	0	0	0	0	0	0	0	0	0	0	0	0	0	0	0
Cellulomonas iranensis	0	0	0	0	0	0	0	0	0	0	0	0	0	0	0	0	0	0	0	0	0	0	0	0	0	0	0	0	0	0	0	0	0	0	0	0	0	0	0	0	0	0	2.02089	0	0	0	0	0	0
Cellulomonas sp.	0	0	0	0	0	0	0.379825	0	0	0	0	0.523881	0	0	0	0	0.522156	0	0	0	0	0	0	0	0	0	0	0	0	0	0	0	0	0	0	0	0	0	0	0	0	0	0	0	0	0.699943	0	0	0
Cellulophaga algicola	0	0	0	0	0	0	0	0	0	0	0	0	0	0	0	0	0	0	0	0	0	0	0	0	0	0	0	0	0	0	0	1.30675	0	0	0	0	0	0	0	0	0	0	0	0	0	0	0	0	0
Cellulophaga baltica	0	0	0	0	0	0	0	0	0	0	0	0	0	0	0	0	0	0	0	0	0	0	0	0	0	0	0	0	0	0	0	0	0	0	0	0	0	0	0	0	0	0	0	0	0	0	0	0	0
Cellulophaga fucicola	0	0	0	0	0	0	0.379825	0	0	0	0	0	0	0	0	0	0	0	0	0	0	0	0	0	0	0	0	0	0	0	0	0	0	0	0	0	0	0	0	0	0	0	0	0	0	0	0	0	0
Cellulophaga lytica	0	0	0	0	0	0	0	0	0	0	0	0	0	0	0	0	0	0	0	0	0	0	0	0	0	0	0	0	0	0	0	0	0	0	0	0	0	0	0	0	0	0	0	0	0	0	0	0	0
Cellulophaga sp.	0	0.55954	0	0	0	0	0	0	0	0	0	0	0	0	0	0	0	0	0	0	0	0	0	0	0	1.10629	0	0	0	0	0	0	0	0	0	0	0	0	0	0.665936	0	0	0	0	0	0	0	0	0
Cellulosilyticum lentocellum	0	0	0.459994	0	0	0	0	0	0	0	0	0	0	0	0	2.02089	0	0	0	0	0.487677	0	1.01683	0	0	0	0	0	0	0	0	0	0	0	0	0	0	0	0	0	0	0	0	0	0	0	0	0	0
Cellulosilyticum ruminicola	0	0	0	0	0	0	0	0	0	0	0	0	0	0	0	0	0	0	0	0	0	0	0	0	0	0	0	0	0	0	0	0	0	0	0	0	0	0	0	0	1.12765	0	0	0	0	0	0	0	0
Cellulosilyticum sp.	0	0	0.459994	1.28919	0	0	0	0	0	0.727393	0	0	0	0	0	0	0	0	0	0	0.487677	0	1.01683	0	0	0	0	0	0	0	0	0	0	0	0.931957	0	0	0	0	0	0	0	0	0	0	0	0	0	0
Cellulosimicrobium funkei	0	0	0	0	0	0	0	0	0	0	0	0	0	0	0	0	0	0	0	0	0	0	0	0	0	0	0	0	0	0	0	0	0	0	0	0	0	0	0	0	0	0	0	0	0	0	0	0	0
Cellvibrio japonicus	0	0	0.459994	0	0	0	0	0	0	0	0	0	0	0	0	0	0	0	0	0	0	0	0	0	0	0	0	0	0	0	0	0	0	0	0	0	0	0	0	0	0	0	0	0	0	0	0	0	0
Cellvibrio mixtus	0	0	0	0	0	0	0	0	0	0	0	0	0	0	0	0	0	0	0	0	0	0	0	0	0	0	0	0	0	0	0	0	0	0	0	0	0	0	0	0	0	0	0	0	0	0	0	0	0
Cellvibrio sp.	0	0	0	0	0.402674	0.549895	0	0	0	0	0	0.523881	0	1.82898	0	0	0.522156	0	0	0	0	0	1.01683	0	0	0	1.32795	0	0.927238	0	0	0	0	0	0	0	0	0	0	0.665936	0	0	0	0	0	0	1.00457	0	0
Cellvibrionaceae bacterium	0	0	0	0	0.402674	0	0	0	0	0	1.50968	0.523881	0	1.82898	0	0	0	0.611062	0.542799	0	0.487677	0	1.01683	0	0	0	0	0	0	2.02089	0	0	0	0	0	0	2.72668	0	0	0	0	0	0	0	0	0	1.00457	0	0
Centipeda periodontii	0	0	0	0	0	0	0	0.460605	0	0	0	0	0	0	0	0	0	0	0	0	0	0	0	0	0	0	0	0	0	0	0	0	0	0	0	0	0	0	0	0	1.12765	0	0	0	0	0	0	0	0
Cephaloticoccus capnophilus	0	0	0	1.28919	0	0.549895	0	0	0	0	0	0	0	1.82898	0	0	0	0	0	0	0	1.0884	0	0	0	0	0	0	0	0	0	0	0.451766	0	0	0	0	0	0	0	0	0	0	0	0	0	0	0	0
Cephaloticoccus primus	0	0	0	0	0	0	0	0	0	0	0	0	0	0	0	0	0	0	0	0	0	0	0	0	0	0	0	0	0	0	0	1.30675	0	0	1.86391	0	0	0	0	0	0	0	0	0	0	0	0	0	0
Cercopithecine betaherpesvirus	0	0.55954	0.459994	0	0	0	0	1.84242	0	0	1.50968	0	0	1.82898	1.51217	0	0.522156	0	0	0.531404	0.487677	1.0884	1.01683	0	0	1.10629	0	1.40495	0.463619	0	0	0	0.451766	1.01734	0	0	1.36334	1.4546	0	0	0	1.88462	2.02089	0	0	0	0	0.843485	0
Cesiribacter andamanensis	0	0	0	0	0	0	0	0	0	0	0	0	0	0	0	0	0	0	0	0	0	0	1.01683	0	0	0	0	0	0	0	0.661249	0	0	0	0	0	0	0	0	0	0	0	0	0	0	0	0	0	0
Cetobacterium	0	0	0	0	0	0	0	0	0	0	0	0	0	0	0	0	0	0	0	0	0	0	0	0	0	0	0	0	0	0	0	0	0	0	0	0	0	0	0	0	0	0	0	0	0	0	0	0	0
Cetobacterium ceti	0	0	0	0	0	0	0	0.460605	0	0	1.50968	0	0	0	0	0	0	0	0.542799	0	0.487677	0	0	0	0	0	0	0	0	0	0	0	0	0	0	0	0	0	0	0	0	1.88462	0	0	0	0	0	0	0
Cetobacterium somerae	0.628806	0	0	0	0	0	0	0	0	0	0	0	0	0	0	0	0	0	0	0	0	0	0	0	0	0	0	0	0	0	0	0	0	0	0.931957	0	0	0	0	0	0	0	0	0	0	0	1.00457	0	0
Cetobacterium sp.	0	0	0	0	0	0	0	0	0	0	0	0	0	0	0	0	0	0	0	0	0	0	0	0	0	0	0	0	0	0	0	0	0	0	0	0	0	0	0	0	0	0	0	0	0	0	0	0	0
Chamaesiphon minutus	0	0	0	0	0	0	0	0.92121	0	0	0	0	0	0	0	0	0	0	0	0	0.487677	0	0	0	0	0	0	1.40495	0	0	0	0	0	0	0	0	0	0	0	0	0	1.88462	0	0	0	0	0	0	0
Changjiang crawfish	0	0	0	0	0	0	0	0	0	0	0	0	0	0	0	0	0	0	0	0	0	0	0	0	0	0	0	0	0	0	0	0	0	0	0	0	0	0	0	0	0	0	0	0	0	0	0	0	0
Changjiang picorna-like	0	0	0	0	0	0	0	0	0	0	0	0	0	0	0	0	0	0	0	0	0	0	0	0	0	0	0	0	0	0	0	0	0	0	0	0	0	0	0	0	0	0	0	0	0	0	2.00913	0	0
Changjiang tombus-like	0	0	0	0	0	0	0	0	0	0	0	0	0	1.82898	0	0	0	0	0	0	0	0	0	0	0	0	0	0	0	0	0	0	0	0	0	0	0	0	0	0	0	0	0	0	0	0	0	0	0
Changjiang zhaovirus-like	0	0	0	0	0	0	0	0	0	0	0	0	0	0	1.51217	0	0	0	0	0	0	0	0	0	0	0	0	0	0	0	0	0	0	0	0	0	0	0	0	0	0	0	0	0	0	0	0	0	0
Chelativorans sp.	0.628806	1.67862	0.459994	3.22298	0.805348	1.64969	1.13948	0.460605	0.505577	0	1.50968	0.523881	1.00557	1.82898	0	0	1.04431	0	1.0856	0	0.487677	1.0884	0	0	0	0	0	0	0.463619	0	0	0	0.903531	2.03467	0	0	0	0	0	0.665936	0	0	0	0	0	0	0	0	0
Chelatococcus	0.628806	1.11908	0.459994	1.93379	0.805348	0	0.759651	0	1.01115	0.727393	0	1.04776	0	0	0	0	1.04431	1.22212	1.6284	0.531404	0	0	0	0	0	0	0	0	0.463619	0	0	0	0	0	0	0	1.36334	0	0	0	0	0	0	0	0	0	0	0	0
Chelatococcus daeguensis	0	1.67862	0.459994	0	0	0	1.13948	0.460605	0.505577	0	0	0.523881	0	0	0	0	1.56647	0	0.542799	0.531404	0	0	0	0	0	0	0	1.40495	0	0	0	0	0.451766	0	0	0	0	0	0	0	0	0	2.02089	0	0	0	0	0	0
Chelonobacter oris	0	0	0	0	0	0	0	0	0	0	0	0	0	0	0	0	0	0	0	0	0	0	0	0	0	0	0	0	0	0	0	0	0	0	0.931957	0	0	0	0	0	1.12765	0	2.02089	0	0	0	1.00457	0	0
Cherax quadricarinatus	0	0	0	0	0.402674	0	0	0	0	0	0	0	0	0	0	0	0	0	0.542799	0	0	0	1.01683	0	0	0	1.32795	0	0	0	0	0	0.451766	0	0	0	0	0	0	0	0	0	0	0	0	0	0	0	0
Cherry associated	0	0	0	0	0	0	0	0	0	0	0	0	0	0	0	0	0	0	0	0	0	0	0	0	0	0	0	0	0	0	0	0	0	0	0	0	0	0	0	0	0	0	0	0	0	0	0	0	0
Chick syncytial	0	0	0	0	0	0	0	0	0	0	0	0	0	0	0	0	0	0	0.542799	0	0	0	0	0	0	0	0	0	0	0	0	0	0	0	0	0	0	0	0	0	0	0	0	0	0	0	0	0	0
Chicken astrovirus	0	0	0	0	0	0	0	0	0	0	0	0	0	0	0	0	0	0	0	0	0	0	0	0	0	0	0	0	0	0	0	0	0	0	0	0	0	0	0	0	0	0	0	0	0	0	0	0	0
Chimeric virus	0	0	0	0	0	0	0	0	0	0	0	0	0	0	0	0	0	0	0	0	0	0	0	0	0	0	0	0	0	0	0	0	0	0	0	0	0	0	0	0	0	0	0	0	0	0	0	0	0
Chishuiella changwenlii	0	0	0	0	0	0	0	0	0	0	0	0	0	0	0	0	0	0	0	0	0	0	0	0	0	0	0	0	0	0	0	0	0	0	0	0	0	0	0	0	0	0	0	0	0.980447	0	0	0	0
Chitinibacter sp.	0	0	0	0	0	0	0	0	0.505577	0	1.50968	0	0	0	0	0	0	0	0	0	0	1.0884	1.01683	0	0	0	0	0	0.463619	0	0	0	0	0	0	0	0	0	0	0	0	0	0	0	0	0	0	0	0
Chitinilyticum aquatile	0	0	0	0	0	0.549895	0	0	0	0	0	0	0	0	0	0	0.522156	0	0	0	0	0	0	0	0	0	0	0	0	0	0	0	0	0	0	0	0	1.4546	0	0	0	0	0	0	0	0.699943	0	0	0
Chitinilyticum litopenaei	0	0	0	0	0	0	0	0	0	0	0	0	0	0	0	0	0	0	0.542799	0	0	0	0	0	0	0	0	0	0	0	0	0	0	0	0	0	0	0	0	0	0	0	0	0	0	0	1.00457	0	0
Chitinimonas koreensis	0	0	0	0	0.402674	0	0	0	0	0	0	0	0	0	0	0	0	0	0	0	0	0	1.01683	0	0	0	0	0	0	0	0	0	0	0	0	0	0	0	0	0	0	1.88462	0	0	0	0	0	0	1.04952
Chitinimonas taiwanensis	0	0	0	0	0	0	0	0	0	0	0	0	0	0	0	0	0	0.611062	0	0	0	0	1.01683	0	0	0	0	0	0	0	0	0	0	0	0	0	0	0	0	0	0	0	0	0	0	0	0	0	0
Chitinivibrio alkaliphilus	0	0	0	0	0	0	0	0	0	0	0	0	0	0	0	0	0	0	0	0	0	0	0	0	0	0	0	0	0	0	0	0	0.451766	0	0.931957	0	0	0	0	0	0	0	0	0	0	0	0	0.843485	0
Chitinophaga eiseniae	0	0	0	0	0	0	0	0	0.505577	0	0	0.523881	0	0	0	0	0	0	0	0.531404	0	0	0	0	0	0	0	0	0	0	0	0	0	0	0	0.901489	0	0	0	0	0	0	0	0	0	0	1.00457	0	0
Chitinophaga ginsengisegetis	0	0	0	0	0	0	0	0	0	0	0	0	0	0	0	0	0	0	0	0	0	0	0	0	0	0	0	0	0	0	0	0	0	0	0	0.901489	0	0	0	0	0	0	2.02089	0	0	0	0	0	0
Chitinophaga jiangningensis	0	0	0	0	0	0	0	0	0	0	0	0	1.00557	0	0	0	0.522156	0	0	0	0	0	0	0	0	0	0	0	0	0	0	0	0.451766	0	0	0	0	0	0	0	0	0	0	0	0	0	0	0	0
Chitinophaga niabensis	0	0	0	0	0	0.549895	0.379825	0.460605	0	0	1.50968	0.523881	0	0	0	0	0	0	0	0	0	0	1.01683	0	0	0	0	0	0	0	0	0	0.451766	0	0	0	0	0	0	0	0	0	0	0	0	0	1.00457	0.843485	1.04952
Chitinophaga pinensis	0	0	0	0	0	0	0	0	0	0	0	0	0	0	0	0	0	0	0	0	0	0	0	0	0	0	0	0	0	0	0	0	0	0	0	0.901489	0	0	0	0	0	0	0	1.10061	0	0	0	0	1.04952
Chitinophaga sancti	0	0	0	0	0	0	0	0	0	0	0	0.523881	1.00557	0	0	0	0	0	0	0	0	0	0	0	0	0	0	0	0	0	0	0	0	0	0	0	0	0	0	0	0	0	0	0	0	0	0	0	0
Chitinophagaceae bacterium	0	0	0	0	0	0	0	0	0	0	0	0	0	0	0	0	0.522156	0	0	0	0	0	0	0	0	0	0	0	0	0	0	1.30675	0.903531	0	0	0	0	0	0	0.665936	0	0	2.02089	0	0	0	0	0	1.04952
Chlamydia	150.913	123.099	150.418	141.811	85.3669	127.576	138.636	138.642	149.145	82.9228	25.6646	148.782	21.1169	16.4608	13.6096	12.1253	136.805	127.101	155.783	148.793	134.111	94.6907	161.676	119.31	80.9082	138.286	107.564	130.661	172.003	8.08356	58.8512	40.5092	196.066	67.1442	75.4885	9.91638	121.337	154.188	143.827	55.9386	77.8076	11.3077	20.2089	93.5518	127.458	83.9932	21.0959	80.1311	7.34667
Chlamydia abortus	95.5785	104.075	124.198	110.226	95.4338	114.928	109.77	101.333	112.238	74.9215	96.6196	89.5836	125.696	87.7909	114.925	105.086	92.9437	109.991	101.503	115.315	101.437	75.0996	100.666	99.8306	101.503	128.329	75.6933	60.413	107.096	99.0236	87.9462	125.448	127.398	101.734	80.1483	135.223	95.4338	103.277	76.8732	91.2332	94.7222	101.77	84.8774	103.457	92.162	73.4941	95.4338	84.3485	164.775
Chlamydia caviae	0	0.55954	0	0	0	0	0	0	0	0	0	0	0	0	0	2.02089	0.522156	0.611062	0	0.531404	0	0	0	0	0	0	0	0	0	0	0	0	0	0	0	0	0	0	0	0	0	0	0	0	0	0	0	0	0
Chlamydia felis	0	0	0	0	0	0	0.379825	0	0	0	0	0	0	0	0	0	0	0	0	0	0.975355	0	0	0	0	0	0	0	0	0	0	0	0	0	0.931957	0	0	0	0	0	0	0	0	0	0	0	0	0	0
Chlamydia gallinacea	0	0	0	0	0	0	0	0	0	0	0	0	0	0	0	0	0.522156	0	0	0	0	0	0	0	0	0	0	0	0	0	0	0	0	0	0	0	0	0	0	0	0	0	0	0	0	0	0	0	0
Chlamydia pecorum	0	0	0	0	0	0.549895	0	0	0	0	0	0	0	0	0	0	0.522156	0	0	0	0	1.0884	0	0	0	0	0	0	0	0	0	0	0.451766	0	0	0	0	0	0	0	0	0	0	0	0	0	0	0	0
Chlamydia pneumoniae	0	0	0	0	0	0	0	0	0	0	0	0	0	0	0	0	0	0	0	0	0	0	0	0.811631	0	0	0	0	0	0	0	0	0	0	0	0	0	0	0	0	0	0	0	0	0.980447	0	0	0	0
Chlamydia psittaci	52.8197	61.5494	49.2194	56.7244	35.4353	47.291	73.6861	52.509	64.7139	63.2832	398.556	71.2478	135.752	120.712	19.6583	16.1671	40.7281	55.6066	53.1943	61.6429	48.2801	63.1272	51.8583	71.4235	52.9581	108.416	87.6449	64.6278	49.6072	16.1671	35.0462	6767.66	53.7601	27.4681	43.802	17.1283	100.887	103.277	74.3934	35.2946	37.2123	16.9616	149.546	19.811	74.514	44.0964	22.1005	36.2699	4.19809
Chlamydia sp.	0	0	0	0	0.402674	0.549895	0	0	0	0	0	0	0	0	0	0	0	0	0	0	0	0	1.01683	0	0	0	1.32795	0	0	0	0	0	0	0	0	0	0	0	0	0	0	0	0	0	0	0	0	0	0
Chlamydia suis	0	0	0	0	0	0	0	0	0	0	1.50968	0	0	0	0	0	0	0	0	1.06281	0	0	0	0	0	1.10629	0	0	0	0	0	0	0.451766	1.01734	0	0	0	1.4546	0	0	0	0	0	0	0	0	1.00457	0	0
Chlamydia trachomatis	171.664	154.993	123.278	230.765	160.667	213.909	131.42	166.278	188.58	100.38	37.742	152.449	23.1281	18.2898	7.56087	18.188	164.479	159.487	173.696	151.45	152.643	117.547	186.08	185.052	183.882	161.518	71.7094	91.3219	136.768	24.2507	124.315	22.2147	206.005	412.021	204.099	18.0298	126.791	125.096	110.35	144.508	112.765	7.53849	16.1671	20.9116	158.832	135.089	12.0548	87.7225	38.8324
Chlamydiales bacterium	1.25761	0.55954	0.919989	0.644595	0.402674	0	0.759651	0.460605	1.01115	0	0	0	1.00557	1.82898	0	2.02089	1.04431	0	1.0856	0.531404	0	0	0	0	0	0	0	0	1.39086	0	0	0	0	1.01734	0.931957	0.901489	1.36334	2.90921	2.47978	0	0	0	2.02089	2.20122	0.980447	0	0	0	0
Chloracidobacterium thermophilum	0	0	0.459994	0.644595	0	0	0.379825	0.460605	0.505577	0	0	0.523881	0	1.82898	1.51217	2.02089	0.522156	0.611062	0	0.531404	0.487677	0	0	0	0	0	0	0	0.463619	0	0	0	0.451766	1.01734	0	0	0	0	0	0	0	0	0	3.30183	0	0	0	0	0
Chlorobaculum limnaeum	0	0	0	0	0	0	0	0	0	0	0	0	0	0	0	0	0	0	0	0	0	0	0	0	0	0	0	0	0	0	0	0	0.451766	0	0	0	0	0	0	0	0	0	0	0	0	0	0	0	0
Chlorobaculum parvum	0.628806	0	0	0	0	0	0	0	0	0	0	0	1.00557	0	0	0	0	0.611062	0	0	0.487677	0	0	0	0	0	0	0	0	0	0	0	0	0	0	0	0	0	0	0	0	0	0	0	0	0	0	0	0
Chlorobaculum tepidum	0	0	0	0	0	0	0	0	0	0	0	0	0	0	0	0	0	0	0	0	0	0	0	0	0	0	0	0	0	0	0	0	0	0	0	0	0	0	0	0	0	0	0	0	0	0	0	0	0
Chlorobium chlorochromatii	0	0	0	0	0	0	0	0	0	0	0	0	0	0	0	0	0	0	0	0	0	0	0	0	0	0	0	0	0	0	0	0	0	0	0	0	0	0	0	0	0	0	0	0	0	0	0	0	0
Chlorobium limicola	0	0	0	0	0	0	0.379825	0	0	0	0	0	0	0	0	0	0	0	0	0	0	0	0	0	0	0	0	0	0	0	0	0	0	0	0	0	0	0	0	0	0	0	0	0	0	0	0	0	0
Chlorobium phaeobacteroides	0	0.55954	0	0	0	0	0.379825	0	0	0	0	0	0	0	0	0	0	0	0	1.06281	0	0	0	0	0	0	0	0	0	0	0	0	0.451766	0	0	0	1.36334	0	0	0	0	0	0	0	0	0	0	0	0
Chlorobium phaeovibrioides	0	0	0	0	0	0	0	0	0	0	0	0.523881	0	0	0	0	0	0	0	0	0	0	0	0	0	1.10629	1.32795	0	0	0	0	0	0	0	0	0	0	0	0	0	0	0	0	0	0	0	0	0	0
Chlorobium sp.	0	0	0	0	0	0	0	0	0	0	0	0	0	0	0	0	0	0	0	0.531404	0	0	0	0	0	0	0	0	0	0	0	0	0	0	0	0	0	0	0	0	0	0	0	0	0	0	0	0	0
Chloroflexus	0	0	0.459994	0	0	0	0	0	0	0	0	0	0	0	0	0	0	0	0	0.531404	0	0	0	0	0	1.10629	0	0	0	0	0	0	0	0	0	0	0	0	0	0	0	0	0	0	0	0	1.00457	0	0
Chloroflexus aggregans	0	0	0	0	0	0	0	0	0	0.727393	0	1.04776	0	0	0	0	0	0	0.542799	0	0	0	0	0	0	0	0	0	0	0	0	0	0	0	0	0	0	0	1.23989	0	0	0	0	0	0	0	0	0	0
Chloroflexus islandicus	1.88642	0.55954	0.919989	1.28919	0	0	0.379825	0.460605	1.01115	0.727393	0	0.523881	0	1.82898	0	0	0.522156	0	0.542799	1.06281	0	0	0	0.811631	0	2.21257	2.6559	0	0.463619	0	0.661249	0	1.3553	0	0	0.901489	0	0	0	1.33187	3.38294	0	0	1.10061	1.96089	0	1.00457	0	0
Chloroflexus sp.	0	0	0	0	0	0	0	0	0	0.727393	0	0	0	0	0	0	0	0	0.542799	0	0	0	0	0	0	0	0	0	0	0	0	0	0	0	0	0	0	0	0	0	0	0	0	0	0	0	0	0	0
Chlorogloeopsis fritschii	0	0	0	0	0	0.549895	0	0	0.505577	0	0	1.04776	1.00557	0	0	0	0.522156	0	1.0856	0	0	0	0	0	0	0	0	0	0	0	0.661249	0	0	0	0	0	0	0	1.23989	0.665936	0	0	2.02089	1.10061	0	0	1.00457	0	1.04952
Chloroherpeton thalassium	0	0	0.459994	0.644595	0	0	0	0	0	0	0	0	0	0	0	2.02089	0.522156	0	0	0	0	0	0	0	0	0	0	0	0	0	0	0	0	0	0	0	0	0	0	0	0	0	0	1.10061	0	0	1.00457	0	0
Chondromyces apiculatus	0	0	0	1.28919	1.20802	0	0.759651	0	2.52789	0.727393	3.01936	1.57164	0	1.82898	0	2.02089	5.22156	1.22212	0.542799	1.59421	0.975355	3.2652	1.01683	0	0	6.63772	1.32795	7.02477	0.463619	0	0	0	0	0	0.931957	0	0	2.90921	4.95956	0	2.25529	0	0	0	0.980447	1.39989	1.00457	0	1.04952
Chondromyces crocatus	0	0	0.919989	0	0	0	0.759651	0	0.505577	0	0	0	0	0	0	0	0	0	0	0	0.975355	0	1.01683	0.811631	0	0	0	0	0	0	0.661249	0	0	0	0	0	0	0	0	0	0	0	0	0	0	0	0	0	0
Choristoneura biennis	0	0	0	0	0	0	0	0	0	0	0	0	0	0	0	0	0	0	0	0	0	0	0	0	0	0	0	0	0	0	0	0	0	0	0	0	0	0	0	0	0	0	0	0	0	0	0	0	0
Choristoneura fumiferana	0	0	0	0.644595	0	0	0	0.460605	0	0	0	0.523881	0	0	0	0	0.522156	0	0	0	0.487677	0	1.01683	0	1.47106	0	0	0	0	0	0	0	0	0	0	0	0	1.4546	0	0	0	0	2.02089	0	0	0	0	0.843485	0
Choristoneura murinana	0	0	0	0	0	0	0	0	0	0	0	0	0	0	0	0	0	0	0	0	0	0	0	0	0	0	0	0	0	0	0	0	0	0	0	0	0	0	0	0	0	0	0	0	0	0	0	0	0
Choristoneura rosaceana	0	0.55954	0	0.644595	0	1.09979	0	0.460605	0	0	1.50968	0	0	0	0	0	0	0	0	0.531404	0	0	0	0	0	0	0	0	0	0	0	0	0	0	0	0	0	0	0	0	0	0	0	0	0	0	0	0.843485	1.04952
Christensenella massiliensis	0	0	0	0	0	0	0	0	0	0	0	0	0	0	0	0	0	0	1.0856	0	0	0	0	0	0	0	0	0	0	0	0	0	0	0	0	0	0	0	0	0	0	0	0	0	0	0	0	0	0
Christensenella minuta	0	0	0	0	0	0	0	0	0	0	0	0	0	0	0	0	0	0	0.542799	0	0.487677	0	0	0	0	0	0	0	0	0	0	0	0	0	0	0	0	0	0	0	0	0	0	0	0	0	0	0	0
Christensenella timonensis	0	0	0	0	0	0	0	0	0.505577	0	0	0	0	0	0	0	0	0	0	0.531404	0	0	0	0	0	0	0	0	0	0	0	0	0	0	0	0	1.36334	0	0	0	0	0	0	0	0	0.699943	0	0	0
Chromatiaceae bacterium	0	0	0	0	0	0	0	0	0	0	0	0	0	0	0	0	0	0	0	0	0	0	0	0	0	0	0	0	0	0	0	0	0	0	0	0	0	0	0	0	0	0	0	0	0	0	0	0	0
Chromobacterium	0	0	0	0	0	0	0	0	0	0	0	0	0	0	0	0	0	0	0	0	0	0	0	0	0	0	1.32795	1.40495	0	0	0	1.30675	0	0	0	0	0	0	0	0	0	0	0	0	0.980447	0	0	0	0
Chromobacterium haemolyticum	0	0	0	0	0	0	0	0	0	0	0	0	0	0	0	0	0	0	0	0	0	0	0	0	0	1.10629	0	0	0	0	0	0	0	0	0	0.901489	0	0	0	0	0	0	0	0	0	0	0	0	0
Chromobacterium piscinae	0	0	0	0	0	0	0	0	0.505577	0	0	0	0	0	0	0	0	0	0	0	0	0	0	0	0	0	0	0	0	0	0	0	0	0	0	0	0	0	0	0	0	0	0	0	0	0	0	0	0
Chromobacterium sp.	0	0	0	0	0	0	0	0	0	0	0	0	0	1.82898	0	0	0	0	0	0	0	0	0	0	0	0	1.32795	0	0	0	0	0	0	0	0	0	0	0	0	0	0	0	0	0	0	0	0	0	1.04952
Chromobacterium subtsugae	0	0	0	0	0.402674	0	0	0	0	0	0	0	0	0	0	0	0	0	0	0	0	0	0	0	0	0	0	0	0	0	0	0	0	0	0	0	0	0	0	0	0	0	0	0	0	0	0	0	0
Chromobacterium violaceum	0	0	0	0	0	0	0	0	0	0	0	0	0	0	0	0	0	0	0	0	0	0	0	0	0	0	0	0	0	0	0	0	0	0	0	0	0	0	0	0	0	0	0	1.10061	0	0	0	0	0
Chromohalobacter	0	0	0	0	0	0	0	0	1.01115	0	0	0	0	0	0	0	0	0	0	0	0	0	0	0	0	0	0	0	0	0	0	0	0.451766	0	0	0	0	0	0	0	0	0	0	0	0	0	0	0	0
Chromohalobacter japonicus	0	0	0.459994	0	0	1.64969	0	0	0	0	0	0	0	0	0	0	0	0	0	0	0	0	0	0	0	0	0	0	0	0	0	0	0	0	0	0	0	0	0	0	0	0	0	0	0	0	0	0	0
Chromohalobacter salexigens	0	0	0	0	0	0	0	0	0	0	0	0	0	0	0	0	0.522156	0	0	0	0	0	0	0	0	0	0	0	0	0	0	0	0	0	0	0	0	0	0	0	0	0	0	0	0	0	0	0	0
Chroococcaceae	0	0	0	0	0	0	0	0.460605	0	0	0	0	0	0	0	0	0	0	0	0	0	0	0	0	0	0	0	0	0	0	0	0	0	0	0	0	0	0	0	0	0	0	0	0	0	0	0	0	0
Chroococcidiopsis thermalis	0	0.55954	0.459994	0	0	0	0.379825	0	0.505577	0	0	0	0	0	0	0	0	0	0.542799	0.531404	0	0	0	0.811631	0	0	0	0	0	0	0	0	0	0	0	0	0	1.4546	0	0.665936	0	1.88462	0	0	0	0	0	0	0
Chroogloeocystis siderophila	0	0	0	0	0	0	0	0.460605	0	0	1.50968	0	0	0	0	0	0.522156	0	0	0.531404	0	0	0	0	1.47106	0	0	0	0	0	0	0	0	0	0	0.901489	0	0	0	0	0	0	0	0	0	0	0	0	1.04952
Chryseobacterium	0	0	0	0	0	0	0	0.460605	0	0	0	0.523881	1.00557	0	1.51217	0	0.522156	0	0	0	0	0	0	0	0	0	0	0	0	0	0	1.30675	0	0	0	0	0	0	0	0	0	0	0	0	0	0.699943	1.00457	0.843485	0
Chryseobacterium angstadtii	0	0	0	0.644595	0	0	0	0	0	0	0	0	0	0	0	0	0	0	0	0	0	0	0	0	0	0	0	0	0	0	0	0	0	0	0	0	0	0	0	0	0	0	0	0	0	0	0	0	0
Chryseobacterium antarcticum	0	0	0	0	0	0	0	0	0	0	0	0	0	0	0	0	0	0	0	0	0	0	0	0	0	0	0	0	0	0	0	0	0	0	0	0	0	0	0	0	0	0	0	1.10061	0	0	0	0	0
Chryseobacterium arachidis	0	0	0	0	0	0	0	0	0	0	0	0	0	0	0	0	0	0	0	0	0	0	0	0	0	0	0	0	0	0	0	0	0	0	0	0	0	0	0	0	0	0	0	0	0	0	0	0	0
Chryseobacterium arthrosphaerae	0	0	0	0	0	0	0	0	0	0	0	0	0	0	0	0	0	0	0	0.531404	0	0	0	0	0	0	0	0	0	0	0	0	0	0	0	0	0	0	0	0	0	0	0	0	0	0	0	0	0
Chryseobacterium artocarpi	0	0	0	0	0	0	0	0	0	0	0	0	0	0	0	0	0	0	0	0	0	0	0	0	0	0	0	0	0	0	0	0	0	0	0	0	0	0	0	0	0	0	0	0	0	0	0	0	0
Chryseobacterium balustinum	0	0	0	0	0	0	0	0	0	0	0	0	0	0	0	0	0	0	0	0	0	0	0	0	0	0	0	0	0	0	0	0	0	0	0	0	0	0	0	0	0	0	0	0	0	0	0	0	0
Chryseobacterium bovis	0	0	0	0	0	0	0	0.460605	0	0	0	0	0	0	0	0	0	0	0	0	0	0	0	0	0	0	0	0	0	0	0	0	0	0	0	0	0	0	0	0	0	0	0	0	0	0	0	0	0
Chryseobacterium caeni	0	0	0	0	0	0	0	0.460605	0	0	0	0	0	0	0	2.02089	0	0	0	0	0	0	0	0	0	0	0	0	0	0	0	0	0	0	0	0	0	0	0	0	0	0	0	0	0	0	0	0	0
Chryseobacterium carnipullorum	0	0	0	0	0	0	0	0	0	0	0	0	0	0	0	0	0	0	0	0	0	0	0	0	0	0	0	0	0	0	0	0	0	0	0	0	0	0	0	0	0	0	0	0	0	0	0	0	0
Chryseobacterium chaponense	0	0	0	0	0	0	0	0	0	0	0	0	0	0	0	0	0	0	0	0	0	0	0	0	0	0	0	0	0	0	0	0	0	0	0	0	0	0	0	0	0	0	0	0	0	0	0	0	0
Chryseobacterium contaminans	0	0	0	0	0	0	0	0	0	0	0	0	0	0	0	0	0	0	0	0	0	0	0	0	0	0	0	0	0	0	0	0	0	0	0	0	0	0	0	0	0	0	0	0	0	0	0	0	0
Chryseobacterium cucumeris	0	0	0	0	0	0	0	0	0	0	0	0	0	0	0	0	0	0	0	0	0	0	0	0	0	0	0	0	0	0	0	0	0	0	0	0.901489	0	0	0	0	0	0	0	0	0	0	0	0	0
Chryseobacterium daeguense	0	0	0	0	0	0	0	0	0	0	0	0	0	0	0	0	0	0	0	0	0	1.0884	0	0	0	0	0	0	0	0	0	0	0	0	0	0	0	0	0	0	0	0	0	0	0	0	0	0	1.04952
Chryseobacterium gallinarum	0	0	0	0	0	0	0	0	0	0	0	0	0	0	0	0	0	0	0	0	0	0	0	0	0	0	0	0	0	0	0	0	0	0	0	0	0	0	0	0	0	0	0	0	0	0	0	0	0
Chryseobacterium gleum	0	0	0	0	0	0	0	0	0	0	0	0	0	0	0	0	0	0	0	0	0	0	0	0	0	0	0	0	0	0	0	0	0	0	0	0	0	0	0	0	0	0	0	0	0	0	0	0	0
Chryseobacterium greenlandense	0	0	0	0	0	0	0	0	0	0	0	0	0	0	0	0	0	0	0	0	0	0	0	0	0	0	0	0	0	0	0	0	0	0	0	0	0	0	0	0	0	0	0	0	0	0	0	0	0
Chryseobacterium gregarium	0	0	0	0	0	0	0	0	0	0	0	0	0	0	0	0	0	0	0	0	0	0	0	0	0	0	0	0	0	0	0	0	0	0	0	0	0	0	0	0	0	0	0	0	0	0	0	0	0
Chryseobacterium haifense	0	0	0.459994	0	0	0	0	0	0	0	0	0	0	0	0	0	0.522156	0	0	0	0.487677	0	0	0	0	0	0	0	0	0	0	0	0	0	0	1.80298	0	0	0	0	0	0	0	0	0	0	0	0	1.04952
Chryseobacterium halperniae	0	0	0	0	0	0	0	0	0	0	0	0	0	0	0	0	0	0	0	0	0	0	0	0	1.47106	0	0	0	0	0	0	0	0	0	0	0	0	0	0	0	0	0	0	1.10061	0	0	0	0	0
Chryseobacterium hispalense	0	0	0	0	0	0	0	0	0	0	0	0	0	0	0	0	0	0	0	0	0	0	0	0	0	0	0	0	0	0	0	2.6135	0	0	0	0	0	0	0	0	0	0	0	2.20122	0	0	0	0	0
Chryseobacterium indologenes	0	0	0	0	0	0	0	0	0	0	0	0	0	0	1.51217	0	0	0	0	0	0	0	1.01683	0	0	0	0	0	0	0	0	1.30675	0	0	0	0	0	0	0	0	0	0	0	0	0	0	0	0	1.04952
Chryseobacterium indoltheticum	0	0	0	0	0	0	0	0	0	0	0	0	0	0	0	0	0	0	0	0	0	0	0	0	0	0	0	0	0	0	0	1.30675	0	0	0	0	0	0	0	0	0	0	0	0	0	0	0	0	0
Chryseobacterium jeonii	0	0	0	0	0	0	0	0	0	0	1.50968	0	0	0	0	0	0	0	0	0	0	0	0	0	0	0	0	0	0	0	0	0	0	0	0	0	0	0	0	0	0	0	0	0	0	0	0	0	0
Chryseobacterium koreense	0	0	0	0	0	0	0	0	0	0	0	0	0	0	1.51217	0	0	0	0	1.06281	0.487677	0	0	0	0	0	0	0	0.927238	0	0.661249	0	0	0	0	0	0	0	0	0	0	0	0	0	0	0	1.00457	0	0
Chryseobacterium kwangjuense	0	0	0	0	0	0	0	0	0	0	0	0	0	0	0	0	0	0	0	0	0	0	0	0	0	0	0	0	0	0	0	0	0	0	0	0	0	0	0	0	0	0	0	1.10061	0	0	0	0	0
Chryseobacterium luteum	0	0	0	0	0	0	0	0	0	0	0	0	0	0	0	0	0	0	0	0	0	0	0	0	0	0	0	0	0	0	0	0	0	0	0	0	0	0	0	0	0	0	0	0	0	0	0	0	0
Chryseobacterium molle	0	0	0	0	0	0	0.379825	0	0	0	0	0	0	0	0	0	0	0	0	0	0	0	0	0	0	0	0	0	0	0	0	0	0	0	0	0	0	0	0	0	0	0	0	1.10061	0	0	1.00457	0	2.09905
Chryseobacterium oranimense	0	0	0	0	0	0	0	0	0	0	0	0.523881	0	0	0	0	0	0	0	0	0	0	0	0	0	0	0	0	0	0	0	0	0	0	0	0	0	0	0	0	0	0	0	1.10061	0	0	0	0	0
Chryseobacterium palustre	0	0	0	0.644595	0	0	0	0	0	0	0	0	0	0	0	0	0.522156	0	0	0	0	0	0	0	0	0	0	0	0	0	0	0	0.451766	0	0	0	0	0	0	0	0	0	0	0	0	0	0	0	0
Chryseobacterium piscicola	0	0	0	0	0	0	0	0	0	0	0	0	0	0	0	0	0	0	0	0	0	0	0	0	0	0	0	0	0	0	0	0	0	0	0	0	0	0	0	0	0	0	0	1.10061	0	0	0	0	0
Chryseobacterium scophthalmum	0	0	0	0	0	0	0	0	0	0	0	0	0	0	0	0	0	0	0	0	0	0	0	0	0	0	0	0	0	0	0	0	0	0	0	0	0	0	0	0	0	0	0	0	0	0	0	0	0
Chryseobacterium soli	0	0	0	0	0	0	0	0	0	0	0	0	0	0	0	0	0	0	0	0	0	0	0	0	0	0	0	0	0	0	0	0	0	0	0	0	0	0	0	0	0	0	0	0	0	0	1.00457	0	0
Chryseobacterium solincola	0	0	0	0	0	0	0	0	0	0	0	0	0	0	0	0	0	0	0	0	0	0	1.01683	0	0	0	0	0	0	0	0	1.30675	0	0	0	0	0	0	0	0	0	0	0	0	0	0	0	0	0
Chryseobacterium sp.	0	0.55954	0.919989	0	0.402674	0	0.379825	0	0	0	1.50968	0	0	1.82898	3.02435	4.04178	0	0.611062	0.542799	0	0.487677	0	0	0	0	0	0	0	0	0	0	1.30675	0.451766	0	0	1.80298	0	0	1.23989	0	0	3.76925	0	0	0	0	0	0	1.04952
Chryseobacterium taiwanense	0	0	0	0	0	0	0	0	0	0	0	0	0	0	0	0	0	0	0	0	0	0	0	0	0	0	0	0	0	0	0	0	0	0	0	0	0	0	0	0	0	0	0	0	0	0	0	0	0
Chryseobacterium takakiae	0	0	0	0	0	0	0	0	0	0	0	0	0	1.82898	0	0	0	0	0	0	0	0	0	0	0	0	0	0	0	0	0	0	0	0	0	0	0	0	0	0	0	0	0	1.10061	0	0	2.00913	0	0
Chryseobacterium tenax	0	0	0	0	0	0	0	0.460605	0.505577	0	0	0	0	0	0	0	0	0	0	0	0	0	0	0	0	0	0	0	0	0	0	0	0	0	0	0	0	0	0	0	0	0	0	0	0.980447	0	0	0	0
Chryseobacterium ureilyticum	0	0	0	0	0	0	0	0	0	0	0	0	0	0	0	0	0	0	0	0	0	0	0	0	0	0	0	0	0	0	0	0	0	0	0	0	0	0	0	0	0	0	0	0	0	0	0	0	0
Chryseobacterium zeae	0	0	0	0	0	0	0	0	0	0	0	0	0	0	0	0	0	0	0	0	0	0	0	0	0	0	0	0	0	0	0	0	0	0	0	0	0	0	0	0	0	0	0	0	0	0	0	0	0
Chryseolinea serpens	0	0.55954	0	0	0	0	0.759651	0	0	0	0	0	0	0	0	0	0	0	0	0.531404	0.975355	0	0	0	0	0	0	0	0	0	0	0	0.451766	0	0	0	0	0	0	0	0	0	0	0	0	0	0	0	1.04952
Chrysiogenes arsenatis	0	0	0	0	0	0	0	0	0	0	0	0	0	0	0	0	0	0	0	0	0	0	0	0	0	0	0	0	0	0	0	0	0	0	0	0.901489	0	0	0	0	0	0	0	0	0	0	0	0	0
Chrysochromulina ericina	0.628806	0	1.83998	4.51217	0.805348	0.549895	0.379825	1.38182	2.52789	6.54654	1.50968	2.09552	2.01114	5.48693	3.02435	2.02089	2.61078	1.83319	2.17119	1.59421	3.41374	3.2652	0	2.43489	0	0	6.63976	5.61981	2.78171	4.04178	1.98375	1.30675	0.451766	3.05201	0.931957	0	1.36334	5.81841	3.71967	0	2.25529	3.76925	8.08356	8.80487	7.84358	0	0	12.6523	1.04952
Chthoniobacter flavus	0.628806	0	0	0.644595	0	0.549895	0	0	0	0	1.50968	0	0	0	0	2.02089	0.522156	0.611062	0	0	0.487677	1.0884	0	0	0	0	0	0	0.927238	0	0	0	0.451766	0	0.931957	0	1.36334	0	0	0	1.12765	0	0	1.10061	0	0	0	0	0
Chthonomonas calidirosea	0	0	0.459994	0	0.402674	0	0	0	0	0	0	0.523881	0	0	0	0	0	0	0	0.531404	0	0	0	0	0	1.10629	0	0	0.463619	0	0	0	0	0	0	0	0	0	0	0	0	0	0	0	0	0	0	0	0
Citreicella sp.	0	0	0	0	0	0	0	0	0	0	0	0	0	1.82898	0	0	0.522156	0	0	0	0	0	0	0	0	0	0	0	0	0	0	0	0	0	0	0	0	0	0	0	0	0	0	0	0	0	0	0	0
Citricoccus sp.	0	0	0	0.644595	0	0	0	0	0	0	0	0	0	0	0	0	0	0	0	0	0	0	0	0	0	0	0	0	0	0	0	0	0	0	0	0	0	0	0	0	0	0	0	0	0	0	0	0	0
Citrobacter	0	0.55954	0	0	1.20802	0	0.379825	0.460605	0	0	0	0.523881	1.00557	0	3.02435	2.02089	0	0	0.542799	0	0	0	0	0	0	0	0	0	0	4.04178	0	1.30675	0	0	0	0	0	0	1.23989	0	0	0	0	2.20122	0	0.699943	0	0	1.04952
Citrobacter amalonaticus	0	0	0.459994	1.28919	0	0	0	0.92121	0	0	1.50968	0	1.00557	0	7.56087	0	0	0	0.542799	0	0	0	0	0	1.47106	0	0	0	0	0	0	3.92025	0	0	0	0.901489	1.36334	0	0	0	0	0	6.06267	3.30183	0	0	4.01826	0.843485	3.14857
Citrobacter braakii	0	0	0	0	0	0	0	0	0	0	0	0	0	0	0	0	0	0	0	0	0	0	0	0	0	0	0	0	0	0	0	0	0	0	0	0	0	0	0	0	0	0	0	2.20122	0	0	0	0	0
Citrobacter farmeri	0	0	0	0	0	0	0	0	0	0	0	0	0	0	0	0	0	0	0	0	0	0	0	0	0	0	0	0	0	0	0	0	0	0	0	0	0	0	0	0	0	0	0	0	0	0	0	0	0
Citrobacter freundii	1.25761	0	1.37998	0.644595	0.805348	0.549895	0	0	0	0	0	0.523881	0	0	1.51217	0	0	0	0.542799	0	0.487677	0	2.03366	0	0	0	0	0	0	2.02089	0	0	0.451766	0	0	0	0	0	0	0	0	1.88462	0	3.30183	0	0	0	0	0
Citrobacter koseri	0	0	0	0	0	0	0	0	0	0	0	0	0	0	0	0	0	0	0	0	0	0	0	0	0	0	0	0	0	0	0	0	0	0	0	0	0	0	0	0	0	0	0	0	0	0	0	0	0
Citrobacter rodentium	0	0	0	0	0	0	0	0	0	0	0	0	0	0	0	0	0	0	0	0	0	0	0	0	0	0	0	0	0	0	0	0	0	0	0	0	1.36334	0	0	0	0	0	0	0	0	0	0	0	0
Citrobacter sedlakii	0	0	0	0	0	0	0	0	0	0	0	0	0	0	0	0	0	0	0	0	0	0	0	0	0	0	0	0	0	0	0	0	0	0	0	0	0	0	0	0	0	0	0	0	0	0	1.00457	0	0
Citrobacter sp.	0	0	0	0	0.402674	0.549895	0	0.460605	0	0	0	0.523881	2.01114	0	1.51217	0	0	0	0.542799	0	0	0	0	0	0	0	0	0	0	2.02089	0	3.92025	0.451766	0	0	0	0	0	0	0.665936	1.12765	5.65387	4.04178	4.40244	0	0	1.00457	0	1.04952
Citrobacter sp. FDAARGOS_156	0	0	0	0	0	0	0	0	0	0	0	0	0	0	0	0	0	0	0	0	0	0	0	0	0	0	0	0	0	0	0.661249	0	0	0	0	0	0	0	0	0	0	0	0	0	0	0	0	0	0
Citrobacter werkmanii	0	0	0	0	0	0	0	0.460605	0	0	0	0	0	0	0	0	0	0	0	0	0	0	0	0	0	0	0	0	0	0	0	0	0	0	0	0	0	0	0	0	0	0	0	0	0	0	0	0	0
Citrobacter youngae	0	0	0	0	0	0	0	0.460605	0	0	0	0	0	0	0	0	0	0	0	0	0	0	0	0	0	0	0	0	0	0	0	0	0	0	0	0	0	0	0	0	0	0	0	0	0	0	0	0	0
Citromicrobium	0	0	0	0	0	0	0	0	0	0	0	0	0	0	0	0	0	0	0	0	0	0	0	0	0	0	0	0	0	0	0	0	0	0	0.931957	0	0	0	0	0	0	0	0	0	0	0	0	0	0
Citromicrobium sp.	0	0	0	0.644595	0	0	0	0	0	0	0	0	0	0	0	0	0	0	0	0	0	0	0	0	0	0	0	0	0	0	0	0	0	0	0	0	0	0	0	0	0	0	0	0	0	0	0	0	0
Citrus tristeza	0	0	0	0	0	0	0.759651	0	0	0	0	0	0	0	0	0	0	0	0	0	0	0	0	0	0	0	0	0	0	0	0	0	0.451766	0	0	0	0	0	0	0	0	0	0	0	0	0	0	0	0
Clavibacter cf.	0	0	0	0	0	0	0	0	0	0	0	0	0	0	0	0	0	0	0	0	0	0	0	0	0	0	0	0	0	0	0	0	0	0	0	0	0	0	0	0	0	0	0	0	0	0	0	0	0
Clavibacter michiganensis	0	0	0.459994	0	0	0	0	0	0	0	0	0	0	0	0	0	0	0	0	0	0	0	0	0	0	0	0	0	0	0	0	0	0	0	0	0	0	0	0	0	0	0	0	0	0	0	0	0.843485	0
Cloacibacillus porcorum	0	0	0	0	0.402674	0	0	0	0	0	0	0	0	0	0	0	0	0	0	0	0	0	0	0	0	0	0	0	0	0	0	0	0	0	0	0	0	0	0	0	0	0	0	0	0	0	0	0	0
Cloacibacillus sp.	0	0	0.919989	0	0.402674	0	0	0	0	0	0	0.523881	0	0	0	0	0	0	0	0	0	0	0	0	0	0	0	0	0	0	0	0	0	0	0	0	0	0	0	0	0	0	0	0	0	0	0	0	0
Cloacibacterium normanense	36.4707	32.4533	22.9997	36.7419	33.8246	16.4969	33.8045	23.9515	32.8625	48.7353	21.1355	28.2896	11.0613	10.9739	19.6583	20.2089	25.5856	24.4425	13.0272	21.2562	29.2606	38.094	31.5217	47.0746	47.0739	53.1017	39.8386	26.6941	25.0354	26.2716	81.9949	81.0185	92.1602	52.9015	40.0741	36.0596	44.9902	29.0921	34.7169	65.9277	72.1693	24.5001	32.3342	13.2073	32.3548	32.1974	32.1461	31.209	16.7924
Clostera anachoreta	0	0	0	0	0	0	0	0	0	0	0	0	0	0	0	0	0	0	0.542799	0	0	0	0	0	0	0	0	0	0	0	0	0	0	0	0	0	0	0	0	0	0	0	0	0	0	0	0	0	0
Clostera anastomosis	0	0	0	0	0	0	0	0	0	0	0	0	0	0	0	0	0	0	0	0	0	0	0	0	0	0	0	0	0.463619	0	0	0	0	0	0	0	0	0	0	0	0	0	0	0	0	0	0	0	0
Clostridia bacterium	0	1.11908	0.459994	1.93379	0.805348	0	0	0	0	0	0	0.523881	0	0	0	0	0	0	0	0	0.975355	0	0	0	1.47106	0	0	0	0.463619	0	0	0	0.451766	0	0.931957	0	1.36334	0	0	0	0	0	0	0	0	0	0	0	0
Clostridiaceae bacterium	0	0.55954	0	0	0	0	0	0	0	0	0	0	0	0	0	2.02089	0	0	0	0	0	0	0	0	0	0	0	0	0	0	0	0	0	0	0	0	0	0	0	0	0	0	0	0	0	0	0	0	0
Clostridiales	0	11.1908	15.1798	11.6027	13.2882	4.39916	0	6.90908	0.505577	0	1.50968	12.5731	2.01114	1.82898	4.53652	14.1462	0	0.611062	3.79959	3.18843	10.2412	1.0884	0	2.43489	7.35529	0	0	0	0.463619	2.02089	8.59624	3.92025	0.903531	5.08668	3.72783	5.40894	6.8167	7.27302	0	0	39.4676	0	2.02089	2.20122	0	0.699943	9.0411	6.74788	8.39619
Clostridiales bacterium	16.349	36.3701	48.2994	41.8987	43.0861	18.6964	11.0149	23.4909	8.08923	5.09175	6.03873	34.5761	0	0	4.53652	2.02089	6.26587	6.72168	47.2235	47.295	135.574	10.884	1.01683	12.1745	26.4791	4.42515	15.9354	5.61981	11.1269	0	20.4987	2.6135	4.51766	9.15603	8.38761	0.901489	34.0835	21.819	2.47978	10.655	157.87	1.88462	2.02089	4.40244	3.92179	9.09926	1.00457	10.1218	7.34667
Clostridiisalibacter paucivorans	0	0	0	0	0	0	0	0	0	0	0	0	0	0	0	0	0	0	0	0	0	0	0	0	0	0	0	0	0	0	0	0	0	0	0	0	0	0	0	0	0	0	0	0	0	0	0	0	0
Clostridioides difficile	868.381	580.803	1603.54	258.483	1425.87	168.818	1299.76	333.017	1059.18	457.53	688.415	404.436	974.396	334.703	396.19	137.421	933.092	281.088	345.22	381.017	364.783	277.542	130.154	576.258	450.144	452.471	515.246	441.155	660.194	90.94	732.003	176.411	670.42	208.554	588.065	467.873	530.339	1058.95	317.412	332.968	206.359	105.539	111.149	703.289	1194.18	897.327	678.082	1345.36	288.619
Clostridioides mangenotii	0	0	0	0	0	0	0.379825	0	0	0	0	0	0	0	0	0	0	0	0	0	0	0	0	0	0	0	0	0	0	0	0	0	0	0	0	0	0	0	0	0	0	0	0	0	0	0	0	0	0
Clostridium	0	0	0.459994	0	0	0	0	0.460605	0.505577	0.727393	0	0.523881	1.00557	0	1.51217	2.02089	0	0	0	0	0	0	0	0	1.47106	0	0	0	0	0	0	0	0	0	0	0	0	0	0	0	0	3.76925	0	3.30183	0	0.699943	0	0	1.04952
Clostridium aceticum	0	0	0	0	0	0	0	0	0	0	0	0	0	0	0	0	0	0	0	0	0	0	0	0	1.47106	0	0	0	0	0	0	0	0	0	0	0	0	0	0	0	0	0	0	0	0	0	0	0	0
Clostridium acetireducens	0	0	0	0	0	0	0	0	0	0	0	0	0	0	0	0	0	0	0	0	0.487677	0	1.01683	0	0	0	0	0	0	0	0	0	0	0	0	0	0	0	0	0	0	0	0	0	0	0	0	0	0
Clostridium acetobutylicum	0	0	0	0	0	0	0	0	0	0	0	0	0	0	0	0	0	0	0	0	0	0	0	0	0	0	0	0	0	0	0	2.6135	0	0	0	0	0	0	0	0	0	0	0	0	0	0	0	0	0
Clostridium aerotolerans	0	0	0	0	0	0	0.379825	0	0	0	0	0	0	0	0	0	0	0	0	0	0.487677	0	0	0	0	0	0	0	0	0	0	0	0	0	0	0	0	0	0	0	0	0	0	0	0	0	0	0.843485	0
Clostridium akagii	0	0	0	0	0	0	0	0.460605	0	0	0	0	0	0	0	0	0	0	0	0	0	0	0	0	0	0	0	1.40495	0	0	0	0	0	0	0	0	0	0	0	0	0	0	0	0	0	0	0	0	0
Clostridium algidicarnis	0	0	0	0	0	0	0	0	0	0	0	0	0	0	0	0	0	0	0	0	0	0	0	0	0	0	0	0	0	0	0	0	0	0	0	0	0	0	0	0	0	0	0	0	0	0	0	0	0
Clostridium aminophilum	0	0	0	0	0	0	0	0	0	0	0	0	0	0	0	0	0	0.611062	1.0856	0.531404	0	0	0	0	0	0	0	0	0	0	0	0	0	0	0	0	0	0	0	0	0	0	0	0	0	0	0	0	0
Clostridium amylolyticum	0	0.55954	0	0	0	0	0	0	0	0	0	0	0	0	0	0	0	0	0	0	0	0	0	0	0	0	0	0	0	0	0	0	0	0	0	0	0	0	0	0	0	0	0	0	0	0	0	0	0
Clostridium arbusti	0	0	0	0	0	0	0	0	0	0	0	0	0	0	0	0	0	0	0	0	0	0	0	0	0	0	0	0	0.463619	0	0	0	0	0	0	0	0	0	0	0	0	0	0	0	0	0	0	0	0
Clostridium argentinense	0	0	0.459994	0	0	0	0	0	0	0	0	0	0	0	0	0	0	0	0	0	0	0	0	0	0	0	0	0	0	0	0	0	0	0	0	0	0	0	0	0	0	0	0	0	0	0	0	0	0
Clostridium asparagiforme	0	1.11908	3.21996	0	0.402674	0	0	0	0.505577	0	0	0	0	0	0	0	0	0	0	1.06281	2.43839	0	0	0	0	0	0	0	0	2.02089	0	0	0	0	0	0.901489	0	0	0	0	0	0	0	0	0	0	0	0	0
Clostridium baratii	0	0	0	0	0	0	0	0	0	0	0	0	0	0	0	0	0	0	0	0	0.487677	0	1.01683	0	0	0	0	0	0	0	0	0	0	0	0	0	0	0	0	0	0	0	0	0	0	0	0	0	0
Clostridium beijerinckii	0	0	0	0	1.20802	0	0	0	0	0	0	0	0	0	0	0	0	0	0.542799	0.531404	0	0	0	0	0	0	0	0	0	0	0	0	0	0	0.931957	0	0	0	0	0	0	0	0	0	0	0	1.00457	0	0
Clostridium bolteae	0	0.55954	1.37998	0	1.20802	0.549895	0	0.460605	0	0	0	0	0	0	0	0	0	0	0	1.06281	0.975355	0	0	0	0	0	0	0	0	0	0	0	0	0	0.931957	0.901489	0	0	0	0.665936	2.25529	0	0	1.10061	0	0	0	0	0
Clostridium bornimense	0	0	0	0	0	0	0	0.460605	0	0	0	0	0	0	0	0	0	0	0	0	0	0	0	0	0	0	0	0	0	0	0	0	0	0	0	0	0	0	0	0	0	0	0	1.10061	0	0	0	0	0
Clostridium botulinum	6.28806	2.7977	2.75997	3.86757	2.81872	3.84927	3.0386	3.68484	6.06692	3.63696	0	0.523881	1.00557	1.82898	0	0	5.22156	2.44425	2.17119	2.65702	3.90142	7.6188	1.01683	1.62326	0	0	5.31181	1.40495	3.70895	4.04178	3.30625	1.30675	1.3553	3.05201	1.86391	0	1.36334	5.81841	2.47978	11.3209	0	0	2.02089	0	0.980447	3.49972	0	0.843485	0
Clostridium butyricum	0	0	0	0	0	0	0	0.460605	0	0	0	0	0	0	0	0	0	0	0	0	0	0	0	0	0	0	0	0	0	0	0	0	0	0	0	0	0	0	0	0	0	0	0	0	0	0	0	0	0
Clostridium cadaveris	0	0.55954	0	0.644595	0	0	0.379825	0	0	0	0	0	0	0	0	0	0	0	0.542799	0	0	0	0	0	0	0	0	0	0	0	0	0	0	0	0	0	0	0	0	0	0	0	0	0	0	0	0	0	0
Clostridium carboxidivorans	0	0	0	0	0	0	0	0.460605	1.01115	0	0	0	0	0	0	0	0	0	0	0	0	0	0	0	0	0	0	0	0.463619	0	0	0	0	0	0	0	0	0	0	0	0	0	0	0	0	0	0	0	0
Clostridium cavendishii	0	0	0	0	0	0	0	0	0.505577	0	0	0	0	0	0	0	0	0	0	0	0	0	0	0	0	0	0	0	0	0	0	0	0	0	0	0	0	0	0	0	0	0	0	0	0	0	0	0	0
Clostridium celatum	0	0	0.459994	0	0.402674	0	0	0	0	0.727393	0	0	0	0	0	2.02089	0	0	0	0	0.487677	0	0	0	0	0	0	0	0	0	0	0	0	0	0	0	0	0	0	0	0	0	0	0	0	0	0	0	0
Clostridium celerecrescens	0	0	0	0	0	0	0	0	0	0	0	0	0	0	0	0	0	0	0	0	0	0	0	0	0	0	0	0	0	0	0	0	0	0	0	0	0	0	0	0	0	0	0	0	0	0	0	0	0
Clostridium cellobioparum	0	0	0	0	0	0	0	0	0	0	0	0	0	0	0	0	0	0	0	0	0	0	0	0	0	0	0	0	0	0	0	0	0	0	0	0	0	0	0	0	0	0	0	0	0	0	0	0	0
Clostridium cellulosi	0	0	0	0	0.402674	0	0	0	0	0	0	0	1.00557	0	0	0	0	0	0	0	0.975355	0	0	0	0	0	0	0	0	0	0.661249	0	0	0	0	0	0	0	0	0	2.25529	0	0	0	0	0	0	0	0
Clostridium cellulovorans	0	0	0	0	0	0	0	0	0	0	0	0	0	0	0	0	0	0	0	0	0	0	0	0	0	0	0	0	0.463619	0	0	0	0	0	0	0	0	0	0	0	0	0	0	0	0	0	0	0	0
Clostridium chauvoei	0	0	0.459994	0	0	0	0	0	0	0	0	0	0	0	0	0	0	0	0	0	0	0	0	0	0	0	0	0	0	0	0	0	0	0	0	0	0	0	0	0	0	0	0	0	0	0	0	0	0
Clostridium chromiireducens	0	0	0	0.644595	0	0	0	0	0	0	0	0	0	0	0	0	0	0	0	0	0	0	0	0	0	0	0	0	0	0	0	0	0	0	0	0	0	0	0	0	0	0	0	0	0	0	0	0	0
Clostridium citroniae	22.637	25.1793	22.9997	25.1392	23.7578	14.8472	42.1606	70.4726	22.2454	18.1848	64.9163	101.633	25.1392	95.1068	55.9504	155.609	34.9844	26.2757	29.3111	4.78264	23.4085	43.536	68.1276	12.1745	7.35529	7.744	31.8709	46.3635	36.1623	52.5431	9.91874	2.6135	5.87295	16.2774	26.0948	11.7194	40.9002	10.1822	3.71967	18.6462	20.2976	47.1156	111.149	16.5091	12.7458	14.6988	75.3425	14.3392	36.7333
Clostridium clariflavum	0	0	0.459994	0	0	0	0	0.460605	0.505577	0	0	0	0	1.82898	0	0	0	0	0	0	0.487677	0	0	0	0	1.10629	0	1.40495	0	0	0	0	0	0	0	0	0	0	0	0	0	0	0	0	0	0	0	0	0
Clostridium clostridioforme	0	0.55954	0.459994	0	1.20802	0	0	0	0	0	0	0	1.00557	0	0	0	0	0	0	0	0	0	0	0.811631	0	0	0	0	0	0	0	0	0	0	0	0	0	0	0	0	1.12765	0	0	0	0	0	0	0	2.09905
Clostridium colicanis	0	0	0	0	0	0.549895	0	0	0	0	0	0	0	0	0	0	0	0	0	0	0.487677	0	0	0	0	0	0	0	1.39086	0	0	0	0	0	0	0	0	0	0	0	0	0	0	0	0	0	0	0	0
Clostridium collagenovorans	0.628806	0	0	0	0	0	0	0.460605	0	0	0	0	0	0	0	0	0	0	1.0856	0	0	0	0	0	0	0	0	0	0	0	0	0	0	0	0	0	0	0	0	0	0	0	0	0	0	0	0	0	0
Clostridium coskatii	0	0	0	0	0	0	0	0	0	0	0	0	0	0	0	0	0	0	1.0856	0	0	0	0	0	0	0	0	0	0.463619	0	0	0	0.903531	0	0	0	0	0	0	0	0	0	0	0	0	0	0	0	0
Clostridium cylindrosporum	0	0	0	0	0	0	0	0	0	0	0	0	0	0	0	0	0	0	0	0	0	0	0	0	0	0	0	0	0	0	0	0	0	0	0	0	0	0	0	0	0	0	0	0	0	0	0	0	0
Clostridium dakarense	0	0	0	0	0	0	0	0	0	0	0	0	0	0	0	0	0	0.611062	0.542799	0	0	0	0	0	0	0	0	0	0	0	0.661249	0	0	0	0	0	0	0	0	0	0	0	0	0	0	0	0	0	0
Clostridium estertheticum	0	0	0	0	0	0	0	0	0	0	0	0	0	0	0	0	0	1.22212	0	0.531404	0	0	0	0	0	0	0	0	0	0	0	0	0	0	0	0	0	0	0	0	0	0	0	1.10061	0	0	0	0	0
Clostridium fallax	0	0	0	0	0	0	0	0	0	0	0	0	0	0	0	0	0	0	0	0	0	0	0	0	0	0	0	0	0	0	0	0	0	0	0	0	0	0	0	0	0	0	0	0	0	0	0	0	0
Clostridium felsineum	0	0	0	0	0	0	0.379825	0	0	0	0	0	0	0	0	0	0	0	0.542799	0	0	0	0	0	0	0	0	0	0	0	0	0	0	0	0	0	0	0	0	0	0	0	0	0	0	0	0	0	0
Clostridium formicaceticum	0	0	0	0	0	0	0.379825	0	0	0	0	0	0	1.82898	0	0	0	0	0	0	0	0	0	0	0	0	0	0	0	0	0	0	0	0	0	0	0	0	0	0	0	0	0	0	0	0	0	0	0
Clostridium glycyrrhizinilyticum	0	0	0	0	0.805348	0	0	0	0	0	0	0	0	0	0	0	0	0	0	0	0	0	0	0	0	0	0	0	0	0	0	0	0	0	0	0	0	0	0	0	0	0	0	0	0	0	0	0	0
Clostridium grantii	0	0	0	0.644595	0	0	0	0	0	0	0	0	0	0	0	0	0	0	0	0	0	0	0	0	0	0	0	0	0	0	0	0	0	0	0	0	0	0	0	0	0	0	0	0	0	0	0	0	0
Clostridium hiranonis	0	0	0	0	0	0	0	0	0	0	0	0.523881	0	0	0	0	0	0	0	0	0	0	0	0	0	0	0	0	0.463619	0	0	0	0	0	0	0	0	0	0	0	0	0	0	0	0	0	0	0	0
Clostridium homopropionicum	0.628806	0	0	0	0	0	0	0	0	0	0	0.523881	0	0	0	0	0	0	0	0	0	0	0	0	0	0	0	0	0	0	0	0	0	0	0	0	0	0	0	0	0	0	0	0	0	0	0	0	0
Clostridium hungatei	0	0	0	0	0	0	0	0	0	0	0	0.523881	0	0	0	0	0	0	0	0	0	0	0	0	0	0	0	0	0	0	0	0	0	0	0	0	0	0	0	0	0	0	0	0	0	0	0	0	0
Clostridium hydrogeniformans	0	0	0	0	0	0.549895	0	0	0	0	0	0	0	0	0	0	0	0	0	0	0	0	0	0	0	0	0	0	0	0	0	0	0	0	0	0	0	1.4546	0	0	0	0	0	0	0	0	0	0	0
Clostridium hylemonae	0	0	0	0	0.402674	0	0	0.460605	0	0	0	0	0	0	0	0	0	0	0	0	0.487677	0	0	0	0	0	0	0	0	0	0	0	0	0	0	0.901489	0	1.4546	0	0	0	0	0	0	0	0	3.0137	0	0
Clostridium ihumii	0	0	0	0	0	0	0	0	0	0	0	0	0	0	0	0	0	0	0	0	0	0	0	0	0	0	0	0	0	0	0	0	0	0	0	0	0	0	0	0	0	0	0	0	0	0	0	0	0
Clostridium innocuum	0	0	0	0	0	0	0	0	0	0	0	0	0	1.82898	0	0	0	0	0	0	0	0	0	0	0	0	0	0	0	0	0	0	0	0	0	0	0	0	0	0	0	0	0	0	0	0	0	0	0
Clostridium intestinale	0	0	0	0	0.402674	0	0.379825	0.92121	0.505577	0	0	0	0	0	0	0	0	0	0	1.59421	0	0	0	0	0	0	0	1.40495	0	0	0	0	0	0	0	0	0	1.4546	1.23989	0	0	0	0	1.10061	0	0	1.00457	0	0
Clostridium jeddahense	0	0	0	0	0	0	0	0	0.505577	0	0	0	0	0	0	0	0	0	0	0	0	0	0	0	0	0	0	0	0	0	0	0	0	0	0	0	0	0	0	0	0	0	0	0	0	0.699943	0	0	0
Clostridium josui	0	0	0	0	0	0	0	0.460605	0	0	0	0	0	0	0	0	0	0	0	0	0	0	0	0	0	0	0	0	0	0	0	0	0	0	0	0	0	0	0	0	0	0	0	0	0	0	0	0	0
Clostridium kluyveri	0	0	0	0	0	0	0	0	0	0	0	0	0	0	0	0	0	0	0	0	0	0	0	0	0	0	0	0	0	0	0	0	0	0	0.931957	0	0	0	0	0	0	0	0	0	0	0	0	0	0
Clostridium lactatifermentans	0	1.67862	2.29997	1.28919	1.20802	0	0	0.460605	0	0	0	0.523881	0	0	0	0	0	0	0.542799	0	0	0	0	0.811631	2.94212	0	0	0	0	0	0	1.30675	0.451766	1.01734	0.931957	0	1.36334	0	0	0	3.38294	0	2.02089	0	0	0.699943	3.0137	0	0
Clostridium leptum	0	0	0	0.644595	0.402674	0	0	0	0.505577	0	1.50968	0	0	0	0	0	0	0	0.542799	0	0.487677	0	0	0	1.47106	0	0	0	0	0	0	0	0	0	0	0	0	0	0	0	0	0	0	0	0	0	0	0	0
Clostridium litorale	0	0	0	0	0	0	0	0	0	0	0	0	0	0	0	0	0	0	0	0	0.487677	0	0	0	0	0	0	0	0	0	0	0	0	0	0	0	0	0	0	0	0	0	0	0	0	0	0	0	0
Clostridium ljungdahlii	0	0	0	0	0	0	0	0	0	0	0	0	0	0	0	0	0	0	0	0	0	0	0	0	0	0	0	0	0	0	0	0	0	0	0	0	0	0	0	0	0	0	0	0	0	0	0	0	0
Clostridium lundense	0	0	0	0	0	0	0	0	0	0	0	0	0	0	0	0	0	0	0	0.531404	0	0	0	0	0	0	0	0	0.463619	0	0	0	0	0	0	0	0	0	0	0	0	0	0	1.10061	0	0	0	0	0
Clostridium magnum	0	0	0	0	0	0	0	0	0	0	0	0	0	1.82898	0	0	0	0	0	0.531404	0	0	0	0	0	0	0	0	0	0	0	0	0	0	0	0	0	0	0	0	0	0	0	0	0	0	0	0	0
Clostridium merdae	0	0	0	0	0	0	0	0	0	0	0	0.523881	0	0	0	0	0.522156	0	0	0	0.487677	0	0	0	1.47106	0	0	0	0	0	0	0	0	0	0	0	0	0	0	0	1.12765	0	0	0	0	0	0	0	0
Clostridium methylpentosum	0	0	0.459994	0	0	0	0	0	0	0	0	0	0	0	0	0	0	0	0	0	0	0	0	0	0	0	0	0	0	0	0	0	0	0	0	0	0	0	0	0	1.12765	0	0	0	0	0	1.00457	0	0
Clostridium neonatale	0	0	0	0	0	0	0	0	0	0	0	0	0	0	0	0	0	0	0	0	0	0	0	0	0	0	0	0	0	0	0	0	0	0	0	0	0	0	0	0	0	0	0	0	0	0	0	0	0
Clostridium neopropionicum	0	0.55954	2.29997	0.644595	0.402674	0	0	0	0	0	0	0	0	0	0	0	0	0.611062	1.0856	0.531404	0	0	0	0	0	0	0	0	0	2.02089	0	0	0	1.01734	0	0	0	0	0	0	1.12765	0	0	0	0	0	1.00457	0	0
Clostridium novyi	0	0	0	0	0	0	0	0	0	0	0	0	0	0	0	0	0	0	0	0	0	0	0	0	0	0	0	0	0	0	0	0	0	0	0	0	0	0	0	0	0	0	0	0	0	0	0	0	0
Clostridium oryzae	0	0	0	0	0.402674	0	0	0	0	0	0	0	0	1.82898	0	0	0	0	0	0.531404	0	0	0	0	1.47106	0	0	0	0	0	0	0	0	0	0	0	0	0	0	0	0	0	0	0	0	0	0	0	0
Clostridium papyrosolvens	0	0	0	0	0	0	0	0	0	0	0	0	0	0	0	0	0	0	0	0	0	0	0	0	0	0	0	0	0	0	0	0	0	0	0	0	0	0	0	0	0	0	0	0	0	0	0	0	0
Clostridium paradoxum	0	0	0	0	0	0	0.759651	0	0	0	1.50968	0	0	0	0	0	0	0	0	0	0	0	0	0	0	0	0	0	0	0	0	0	0	0	0	0	0	0	0	0	0	0	0	0	0	0	0	0	0
Clostridium paraputrificum	0	0	0	0	0.402674	0	0	0	0	0	0	0	0	0	0	0	0	0	0	0	0	0	0	0	0	0	0	0	0	2.02089	0	0	0	0	0	0	0	0	0	0	0	0	0	0	0	0	0	0	0
Clostridium pasteurianum	0	0	0	0	0	0	0	0	0	0	0	0	0	0	0	0	0.522156	0	0	0	0	0	0	0	1.47106	0	0	0	0	0	0	0	0	0	0	0	0	0	0	0	0	0	0	1.10061	0	0	0	0	0
Clostridium perfringens	0	0.55954	0.919989	0.644595	2.41605	0	0	1.38182	0	0	1.50968	0	0	0	3.02435	4.04178	0	0	0	0.531404	0	0	0	0.811631	0	0	0	0	0.927238	0	0	0	0	0	0	1.80298	1.36334	0	0	0.665936	0	0	2.02089	0	0	0	0	0.843485	0
Clostridium phoceensis	0	0	1.37998	0	0	0	0	0	0	0	0	1.04776	0	0	0	0	0	0	0	0	0	0	0	0	0	0	0	0	0	0	0	0	0	1.01734	0	0	0	1.4546	0	0	0	1.88462	0	1.10061	0	0	0	0.843485	0
Clostridium polynesiense	0	0	0	0	0	0	0	0	0	0	0	0	0	0	0	0	0	0	0	0	0	1.0884	0	0	0	0	0	0	0	0	0	0	0	0	0	0	0	0	0	0	0	0	0	0	0	0	0	0.843485	0
Clostridium propionicum	0	0	2.29997	0	0.402674	0	0	0	0	0	0	0	0	0	0	0	0.522156	0	0	0	0	1.0884	0	1.62326	0	0	0	0	0.463619	0	0.661249	0	0	0	0	0	1.36334	0	0	0	2.25529	0	0	0	0	0	1.00457	0.843485	0
Clostridium puniceum	0	0	0	0	0	0	0	0.460605	0	0	0	0	0	0	0	0	0	0	0	0	0	0	0	0	0	0	0	0	0	0	0	0	0	0	0	0	0	0	0	0	0	0	0	0	0	0	0	0	0
Clostridium purinilyticum	0	0	0	0	0	0	0	0	0	0	0	0	0	0	0	0	0	0	0	0	0	0	0	0	0	0	0	0	0	0	0	0	0	0	0	0	0	0	0	0	0	0	0	1.10061	0	0	0	0	0
Clostridium ragsdalei	0	0	0	0	0	0	0	0	0	0	0	0	0	0	0	0	0	0	0	0	0	0	0	0	0	0	0	0	0.463619	0	0	0	0	0	0	0	0	0	0	0	0	0	0	0	0	0	0	0	0
Clostridium saccharobutylicum	0	0	0	0	0	0	0	0	0	0	0	0	0	0	0	0	0	0	0	0	0	0	0	0	0	0	0	0	0	0	0	0	0	0	0	0	0	0	0	0	0	0	0	0	0	0	0	0	0
Clostridium saccharogumia	0	0	0	0	0	0	0	0	0	0	0	0	0	0	0	0	0	0	0	0	0	0	0	0	0	0	0	0	0	0	0	0	0	0	0	0	0	0	0	0	0	0	0	0	0	0	0	0	0
Clostridium saccharolyticum	0	0	0	0	0.805348	0	0	0	1.01115	0	0	0	0	0	0	0	0	0	0	0	0.975355	0	0	0	0	0	0	0	0	0	0	0	0	0	0	0	0	0	0	0	0	0	0	0	0	0	0	0.843485	0
Clostridium saccharoperbutylacetonicum	0	0	0	0	0	0	0	0	0	0	0	0	0	0	0	0	0	0	0	0	0	0	0	0	0	0	0	0	0	0	0	0	0	0	0	0	0	0	0	0	0	0	0	0	0	0	0	0	0
Clostridium sartagoforme	0	0	0	0	0	0	0	0	0	0	0	0	0	0	0	0	0	0	0	0	0	0	0	0	0	0	0	0	0	0	0	0	0	0	0	0	0	0	0	0	0	0	0	0	0	0	0	0	0
Clostridium scindens	0	2.23816	0	0	0	0	0	0.460605	0	0	0	1.04776	0	0	0	0	0	0	0	0	0	0	0	0	0	0	0	0	0.463619	0	0	0	0	0	0	0	1.36334	0	0	0	0	0	0	0	0	0	0	0	1.04952
Clostridium septicum	0.628806	0	0	0	0	0	0	0.460605	0	0	0	0.523881	0	0	0	2.02089	0	0	0	0	0	0	0	0	0	0	0	0	0	0	0	0	0	0	0	0	0	0	1.23989	0	0	0	2.02089	0	0	0.699943	0	0	0
Clostridium sp.	86.1464	117.503	121.898	106.358	134.896	73.686	95.716	142.327	97.5764	106.199	25.6646	81.7254	30.1671	36.5795	39.3165	28.2925	109.131	101.436	102.046	77.585	96.5601	72.9228	76.2622	57.6258	114.743	95.1406	79.6771	68.8427	88.5513	36.376	99.8487	28.7485	109.779	92.5776	91.3318	33.3551	88.6171	87.2762	73.1535	108.548	85.7011	22.6155	40.4178	40.7225	69.6117	76.9938	45.2055	98.6878	43.0305
Clostridium sp. SS21	0	0	0	0	0	0	0	0	0	0	0	0	0	0	0	0	0	0	0	0	0	0	0	0	0	0	0	0	0	0	0	0	0	0	0	0	0	0	0	0	0	0	0	0	0	0	0	0	0
Clostridium spiroforme	0	0	0	0	1.20802	0	0	0	0	0	0	0	0	0	0	0	0	0	0	0	0.487677	0	0	0	0	0	0	0	0	0	0	0	0	0	0	0	0	0	0	0	1.12765	0	0	1.10061	0	0	0	0	0
Clostridium sporogenes	0	0.55954	0	0	0	0	0	0	0.505577	0	0	0	0	0	0	0	0	0	0	0	0	0	0	0	0	0	0	0	0	0	0	0	0	0	0	0	0	0	0	0	0	0	0	3.30183	0	0	0	0	0
Clostridium stercorarium	0	0	0	0.644595	0	0	0	0	0	0	0	0	0	0	1.51217	0	0	0	0.542799	0.531404	0	1.0884	0	0	0	0	0	0	0	0	0	0	0.451766	0	0	0	0	0	0	0	0	0	0	0	0	0	0	0	0
Clostridium sticklandii	0	0	0	0	0.402674	0	0	0	0	0	0	0	0	0	0	0	0	0	0	0	0	0	0	0	0	0	0	0	0	0	0	0	0	0	0	0	0	0	0	0	0	0	0	0	0	0	0	0	0
Clostridium sulfidigenes	0	0	0	0	0	0	0	0.460605	0	0	0	0	0	0	0	0	0	0	0	0	0	0	0	0	0	0	0	0	0	0	0	0	0	0	0	0	0	0	0	0	0	0	0	0	0	0	0	0	0
Clostridium symbiosum	0	0	1.83998	1.28919	0.402674	0	0	0	1.01115	0	0	1.04776	0	0	0	2.02089	0	0	0	0.531404	0.487677	1.0884	0	0	0	0	0	0	0	0	0	0	0	0	0	0	0	1.4546	0	0	5.63823	0	0	0	0	0	1.00457	0	0
Clostridium taeniosporum	0	0	0	0	0	0	0	0	0	0	0	0	0	0	0	0	0	0	0	0	0	0	0	0	0	0	0	0	0	0	0	0	0	0	0	0	0	0	0	0	0	0	0	0	0	0	0	0	0
Clostridium tepidiprofundi	0	0	0	0	0	0	0	0	0	0	0	0	0	0	0	0	0	0	0	0	0	0	0	0	0	0	0	0	0	0	0	0	0	0	0	0	0	0	0	0	0	0	0	0	0.980447	0	0	0	0
Clostridium termitidis	0	0	0	0	0	0.549895	0	0.460605	0	0	0	0	0	0	0	0	0	0	0	0	0	1.0884	0	0	0	0	0	0	0	2.02089	0	1.30675	0	0	0.931957	0	0	0	0	0	0	0	0	0	0	0	0	0	0
Clostridium tetani	0	0.55954	0	0	0	0	0.379825	0	0	0	0	0	0	0	0	0	0	0	0	0	0	0	0	0.811631	0	0	0	0	0	0	0	0	0	0	0	0	0	0	0	0	0	0	0	0	0	0	0	0	0
Clostridium tetanomorphum	0	0	0	0	0	0	0	0	0	0	0	0	0	0	0	0	0	0	0	0	0	0	0	0	0	0	0	0	0	0	0	0	0	0	0	0	0	0	0	0	0	0	0	0	0	0.699943	0	0	0
Clostridium thermobutyricum	0	0	0	0	0	0	0	0	0	0	0	0	0	0	0	0	0	1.22212	0	0	0	0	0	0	0	0	0	0	0	0	0	0	0	0	0	0	0	0	0	0	0	0	0	0	0	0	0	0	0
Clostridium tunisiense	0	0	0	0	0	0	0	0	0	0	0	0.523881	0	0	0	0	0	0	0	0	0	0	0	0	0	0	0	0	0	0	0	0	0	0	0	0	0	0	0	0	0	0	0	0	0	0	0	0	0
Clostridium tyrobutyricum	0	0	0	0	0	0	0	0	0	0	0	0	0	0	0	0	0	0	0	0	0	0	0	0	0	0	0	0	0	0	0	0	0	0	0	0	0	0	0	0	0	0	0	0	0	0	0	0	0
Clostridium ultunense	0	0	0	0	0	0	0	0	0	0	1.50968	0.523881	0	0	0	0	0	0	0	0	0	0	0	0	0	0	0	0	0	0	0	0	0	0	0	0	0	0	0	0	1.12765	0	0	0	0	0	0	0	0
Clostridium ventriculi	0	0	0	0	0	0	0	0	0	0	0	0	0	0	0	0	0	0	0	0	0	0	0	0	0	0	0	0	0	0	0	0	0	0	0	0	0	0	0	0	0	0	0	0	0	0	0	0	0
Clostridium viride	0	0	0.459994	0	0.805348	0	0	0	0	0	0	0	0	0	0	0	0	0	0.542799	0	2.92606	0	0	0	0	0	0	0	0	0	0	0	0	0	0	0	0	0	0	0	2.25529	0	0	1.10061	0	0	0	0	0
Cnaphalocrocis medinalis	0	0	0	0	0	0	0	0	0	0	0	0	0	0	0	0	0	0	0	0	0	0	0	0	0	0	0	0	0	0	0	0	0	0	0	0	0	0	0	0	0	0	0	0	0	0	0	0	0
Cnuella takakiae	0	0	0	0	0	0	0	0	0	0	0	0	1.00557	0	0	0	0	0	0	0	0	0	0	0	0	0	0	0	0	0	0	0	0.451766	0	0	0	0	0	0	0	0	0	0	0	0	0	0	0	0
Cnuibacter physcomitrellae	0	0	0	0	0	0	0	0	0	0	0	0	0	0	0	0	0	0	0	0	0	0	0	0	0	0	0	0	0	0	0	0	0	0	0	0	0	0	0	0	0	0	0	0	0	0	0	0	0
Cobetia	0	0	0	0	0	0	0	0	0.505577	0	0	0	0	0	0	0	0	0	0	0	0	0	0	0	0	0	0	0	0	0	0	0	0	0	0	0	0	0	0	0	0	0	0	0	0	0	0	0	0
Cobetia amphilecti	0	0	0	0	0	0	0	0	0	0	0	0	0	0	0	0	0	0	0	0	0	0	0	0	0	0	0	0	0	0	0	0	0	0	0	0	0	0	0	0	0	0	0	0	0	0	0	0	0
Cobetia crustatorum	0	0	0	0	0	0	0	0.460605	0	0	0	0	0	0	0	0	0	0	0	0	0	0	0	0	0	0	0	0	0.927238	0	0	0	0	0	0	0	0	0	0	0	0	0	0	0	0	0	0	0	0
Cobetia sp.	0	0	0	0	0	0	0	0	0	0	0	0	0	0	0	0	0	0	0.542799	0	0	0	0	0	0	0	0	0	0	0	0	0	0	0	0	0	0	1.4546	0	0	0	0	0	0	0	0	0	0	0
Cocksfoot mild	0	0	0	0	0	0	0	0	0	0	0	0	0	0	0	0	0	0	0	0	0.487677	0	0	0	0	0	1.32795	0	0	0	0	0	0	0	0	0	0	0	0	0	0	0	0	0	0	0	0	0	0
Cocksfoot mottle	0	0	0	0	0	0	0	0	0	0	0	0	0	0	0	0	0	0	0	0	0	0	0	0	0	0	1.32795	0	0	0	0	0	0	0	0	0	0	0	0	0	0	0	0	0	0	0	0	0	0
Cohnella kolymensis	0	0	0	0	0	0	0	0	0	0	0	0	0	0	0	0	0	0	0	0	0	0	0	0	0	0	0	0	0.463619	0	0	0	0	0	0	0	0	0	0	0	0	0	0	0	0	0	1.00457	0	0
Cohnella laeviribosi	0	0	0	0	0	0	0.379825	0	0	0	0	0	0	0	0	0	0	0	0	0	0	0	0	0	0	0	0	0	0	0	0	0	0	0	0	0	0	0	0	0	0	0	0	0	0	0	0	0	0
Cohnella sp.	0	0	0	0	0	0	0	0	0	0.727393	0	0	0	0	0	0	0	0	0	0	0	0	0	0	0	0	0	0	0	0	0	0	0	0	0	0	0	0	0	0	0	0	0	0	0	0	0	0	0
Cohnella thermotolerans	0	0	0	0	0	0	0	0	0	0	0	0	0	0	0	0	0	0	0	0	0	0	0	0	0	0	0	0	0	0	0	0	0	1.01734	0	0	0	0	0	0	0	0	0	0	0	0	1.00457	0	0
Coleofasciculus chthonoplastes	0	1.11908	0.459994	0	0.402674	0.549895	0.379825	0	0	0	0	0.523881	0	0	3.02435	0	1.04431	0.611062	0	0	1.95071	1.0884	0	0	0	0	1.32795	0	0.463619	2.02089	0	3.92025	0	1.01734	0.931957	1.80298	0	0	0	0	0	0	2.02089	5.50305	0	0	0	0.843485	1.04952
Collimonas arenae	0	0	0	0	0	0	0	0	0	0	0	0	2.01114	0	0	0	0	0	0	0	0	0	0	0	0	0	0	0	0	2.02089	0	0	0.451766	0	0	0.901489	0	0	0	0	0	0	0	1.10061	0	0	0	0	0
Collimonas fungivorans	0	0	0	0	0	0	0	0	0	0	0	0	0	0	0	0	0	0	0.542799	0	0	0	0	0	0	0	0	0	0	0	0.661249	0	0	0	0	0	0	0	0	0	0	0	0	0	0.980447	0	0	0	1.04952
Collimonas pratensis	0.628806	0	0.459994	0.644595	0	1.09979	0	0.460605	0	0	6.03873	0.523881	0	1.82898	6.04869	2.02089	0.522156	0.611062	0	0	0	0	0	0	2.94212	1.10629	0	1.40495	0	2.02089	0	1.30675	0.451766	1.01734	1.86391	1.80298	0	0	0	0	0	5.65387	0	2.20122	0.980447	0	2.00913	0.843485	1.04952
Collinsella	0.628806	1.11908	2.29997	0	0.402674	0.549895	0	0.92121	0	0	0	0	0	0	0	0	0	0	1.0856	1.06281	2.43839	0	0	0	1.47106	0	0	0	0.927238	0	0.661249	0	0	0	0.931957	0.901489	1.36334	1.4546	0	0	1.12765	0	0	0	0	0	0	0	0
Collinsella aerofaciens	0	2.23816	2.75997	1.93379	2.81872	0.549895	0	1.84242	0	0	0	1.04776	0	0	0	0	0	1.22212	0.542799	0.531404	3.90142	2.1768	0	0	0	0	0	0	0.463619	0	2.645	0	0	1.01734	1.86391	0	2.72668	1.4546	0	0	5.63823	0	0	1.10061	0	0.699943	0	2.53046	0
Collinsella bouchesdurhonensis	0	0	0.459994	0	0	0	0	0	0	0	0	0	0	0	0	0	0	0	0	0	0	0	0	0	0	0	0	0	0	0	0	0	0	0	0.931957	0	0	0	0	0	0	0	0	0	0	0	0	0	0
Collinsella ihuae	0	0	0	0	0	0	0	0.460605	0	0	0	0	0	0	0	0	0	0.611062	0	0	0	0	0	0	0	0	0	0	0	0	0	0	0	0	0	0	0	0	0	0	0	0	0	0	0	0	0	0	0
Collinsella intestinalis	0	0	0	0	0	0	0	0	0	0	0	0	0	0	0	0	0	0	0	0	0	0	0	0	0	0	0	0	0	0	0	0	0	0	0	0	0	0	0	0	0	0	0	0	0	0	0	0	0
Collinsella phocaeensis	0	0	0.919989	1.93379	1.20802	0	0	0	0	0	0	0	0	0	0	0	0	0	0	0	0	0	0	0	0	0	0	0	0	0	0	0	0	0	0	0	0	0	0	0	0	0	0	0	0.980447	0	0	0	0
Collinsella sp.	0	0	0.919989	0	0.805348	0.549895	0.759651	0.460605	0.505577	0	0	1.04776	0	0	0	0	0	0.611062	0	1.59421	2.92606	0	0	0	0	1.10629	0	0	0	0	0	0	0	0	0	0	0	0	0	0.665936	4.51058	0	2.02089	0	0	0	0	0	0
Collinsella tanakaei	0	0	0	0	0	0	0	0	0	0	0	0	0	0	0	0	0	0	0	0	0	0	0	0	0	0	0	0	0	0	0	0	0	0	0	0	0	0	0	0	2.25529	0	0	0	0	0	0	0	0
Colwellia	0	0	0	0	0	0	0	0	0	0.727393	0	0	0	0	0	0	0.522156	0	0	0	0	0	0	0	0	0	0	0	0	0	0	0	0	0	0	0	0	0	0	0	0	0	0	0	0	0	0	0	0
Colwellia piezophila	0	0	0	0	0	0	0	0	0	0	0	0	0	0	0	0	0	0	0	0	0	0	0	0	0	0	0	0	0	0	0	0	0	0	0	0	0	0	0	0.665936	0	0	0	0	0	0	0	0	0
Colwellia polaris	0	0	0	0	0	0	0	0	0	0	0	0	0	0	0	0	0	0	0	0	0	0	0	0	0	0	0	0	0	0	0	0	0	0	0	0	0	0	0	0	0	0	0	0	0	0	0	0.843485	0
Colwellia psychrerythraea	0	0	0	0	0	0	0	0.460605	0	0.727393	0	0	0	0	0	0	0	0	0.542799	0	0	1.0884	0	0	0	0	0	0	0.463619	0	0	0	0	0	0	0	0	0	0	0	0	0	0	0	0	0	0	0.843485	0
Colwellia sediminilitoris	0	0	0	0	0	0	0	0	0	0	0	0	5.02784	0	0	0	0	0	0	0	0	0	0	0	0	0	0	0	0	0	0	0	0	0	0	0	0	0	0	0	0	0	0	0	0	0	0	0	0
Colwellia sp.	0	0	0	0	0	0	0	0	0	0	0	0	0	0	0	0	0	0	0	0	0	0	0	0	0	0	0	0	0	0	0	0	0	0	0	0	0	0	0	0	0	0	0	0	0	0	0	0.843485	0
Comamonadaceae	0	0	0	0	0	0	0	0	0	0	0	0	0	0	0	0	0	0	0	0	0	0	0	0	0	0	0	0	0	0	0	0	0	0	0	0	0	0	0	0	0	0	0	0	0	0	0	0	0
Comamonadaceae bacterium	0	0	0.459994	0	0	0	0	0	0	0	0	0	0	0	1.51217	0	0	0	0	0	0.487677	0	0	0	0	0	0	0	0	0	0	0	0.451766	0	0	0	0	0	0	0	0	0	0	0	0	0	0	0	0
Comamonas aquatica	0	0	0	0	0	0	0	0	0	0	1.50968	0	0	0	1.51217	0	0	0	0	0	0	0	0	0	0	0	0	0	0	0	0	0	0	0	0	0	0	0	0	0	0	0	0	0	0	0	1.00457	0	0
Comamonas badia	0	0	0	0	0	0	0	0	0	0	0	0	0	1.82898	0	0	0	0	0	0	0	0	0	0	0	0	0	0	0	0	0	0	0	0	0	0	0	0	0	0	0	0	0	0	0	0	0	0	0
Comamonas composti	0	0	0	0	0	0	0	0	0	0	0	0.523881	0	0	0	0	0	0	0	0	0	0	0	0	0	0	0	0	0	0	0	0	0	0	0	0	0	0	0	0	0	0	0	0	0	0	0	0	0
Comamonas serinivorans	0	0	0	0	0	0	0	0	0	0	0	0	0	0	0	0	0	0	0	0	0.487677	0	0	0	0	0	0	0	0	0	0	0	0	0	0	0	0	0	0	0	0	0	0	0	0	0	0	0	1.04952
Comamonas sp.	0	0	0	0	0	0	0	0	0	0	0	0	0	0	0	0	0	0	0	0	0	0	0	0	0	0	0	0	0	0	0	0	0	0	0	0	0	0	0	0	0	0	0	0	0	0	0	0	0
Comamonas terrae	0	0	0	0	0	0	0	0	0	0	0	0	0	0	0	0	0	0	0	0	0	0	0	0	0	0	0	0	0	0	0	0	0	0	0	0	0	0	0	0	0	0	0	0	0	0	0	0	0
Comamonas terrigena	0	0	0	0	0	0	0	0	0	0.727393	0	0	0	0	0	0	0	0	0.542799	0	0	0	0	0	0	0	0	0	0	0	0	0	0	0	0	0	0	0	0	0	0	0	0	0	0	0	0	0	0
Comamonas testosteroni	0.628806	0	0.459994	0	0	0	0	0	0	0	0	0	0	0	0	0	0	0	0	0	0	0	0	0	0	0	0	0	0	0	0	0	0.451766	0	0	0	0	0	0	0	0	0	0	4.40244	0	0	0	0	0
Comamonas thiooxydans	0	0	0	0	0	0	0	0	0	0	0	0	0	0	0	0	0	0	0	0	0	0	0	0	0	0	0	0	0	0	0	0	0	0	0	0	0	0	0	0	0	0	0	0	0	0	0	0	0
Commensalibacter intestini	0	1.11908	0	0.644595	0.805348	0	0	0	0.505577	0	0	0	0	0	0	0	0	0	0	0	0	0	0	0	0	0	0	0	0	0	0	0	0.903531	0	0	0.901489	0	0	0	0	0	0	0	0	0	0	0	0	0
Commensalibacter sp.	0.628806	0	0	0	0	0	0	0	0	0	0	0	0	0	0	0	0	0	0	0	0	0	0	0	0	0	0	0	0	0	0	0	0	0	0	0	0	0	0	0	0	0	0	0	0	0	0	0	0
Common bottlenose	0	0	0	0	0	0	0	0	0	0	0	0	0	0	0	0	0	0	0	0	0	0	1.01683	0	0	0	0	0	0	0	0	0	0	0	0	0.901489	0	0	0	0	0	0	0	0	0	0	0	0.843485	0
Conchiformibius steedae	0	0	0	0	0	0	0	0	0	0	0	0	0	0	0	0	0	0	0	0	0	0	0	0	0	0	0	0	0	0	0	0	0	0	0	0	0	0	0	0	0	0	0	0	0	0	0	0	0
Condylorrhiza vestigialis	0	0	0	0	0	0	0	0	0	0	0	0	0	0	0	2.02089	0	0	0	0	0	0	0	0	0	0	0	0	0	0	0	0	0	0	0	0	0	1.4546	0	0	0	0	0	0	0	0	0	0	0
Conexibacter woesei	0	0	0	0	0.402674	0	0	0	0	0	0	0.523881	0	0	0	0	0	0.611062	1.0856	0	0	0	2.03366	0	0	1.10629	0	0	0	0	0	0	0	0	0	0	0	0	0	0	0	0	0	1.10061	0	0	0	0	0
Congregibacter litoralis	0	1.67862	0	0	0	0	0.379825	0	0	0	0	0	0	0	0	0	0.522156	0.611062	0	0	0.975355	0	1.01683	0	0	0	0	0	0.463619	0	0	0	0.903531	0	0	0	0	0	1.23989	0	0	0	0	0	0	0	0	0	0
Coprobacillus	0	0.55954	0.459994	0	0	0	0	0	0	0	0	0	0	0	0	0	0	0	0	0	0	0	0	0	0	0	0	0	0	0	0	0	0	0	0	0	0	0	0	0	0	0	0	0	0	0	0	0	0
Coprobacillus sp.	0	1.11908	0.919989	0	0.402674	0	0	1.38182	0.505577	0	0	0.523881	0	0	0	0	0	0	0	0.531404	0	0	0	0	0	0	0	0	0.463619	0	0	0	0	0	0	0	0	0	0	0	1.12765	0	0	0	0	0.699943	0	0	0
Coprobacter fastidiosus	0	0	0	0	0	0	0.379825	0	0	0.727393	0	0	1.00557	0	0	0	0	0	0	0.531404	0.975355	0	0	0	0	0	0	0	0	0	0	0	0	0	0	0	0	0	0	0	0	0	0	0	0	0	0	0	0
Coprobacter secundus	0	0	0	0	0	0	0	0	0	0	0	0	0	0	0	0	0	0	0	0	0	0	0	0	0	0	0	0	0	0	0	0	0	0	0	0	0	0	0	0	0	0	0	0	0	0	0	0	0
Coprococcus	0	0	0	0	0	0	0	0	0	0	0	0	0	0	0	0	0	0	0	0	0	0	0	0	0	0	0	0	0	0	0	0	0	0	0	0	0	0	0	0	0	0	0	0	0	0	0	0	0
Coprococcus comes	1.25761	0.55954	2.29997	1.93379	3.62407	0	1.13948	0.460605	0	0	1.50968	1.57164	0	0	0	4.04178	0	0	2.71399	1.06281	1.46303	0	0	0	0	0	0	0	0.927238	0	0	0	0	1.01734	0	0	0	2.90921	0	0	6.76587	1.88462	0	0	0	0	1.00457	0.843485	3.14857
Coprococcus eutactus	0	0.55954	0.459994	1.28919	0.402674	0	0	0	0	0	0	0	0	0	3.02435	0	0	0	0	0.531404	1.95071	0	0	0	0	0	0	0	0.463619	0	0	0	0	0	0	0	0	0	0	0	1.12765	0	0	2.20122	0	0	0	0	1.04952
Coprococcus sp.	0	0	0	0	0.402674	0	0.379825	0.460605	0	0	0	0.523881	0	0	0	0	0	0	0	0	0.975355	0	0	0.811631	0	0	0	0	0	0	0	0	0	0	0	0	0	0	0	0	0	0	0	0	0	0	0	0	0
Coprothermobacter platensis	0	0	0	0	0	0	0	0	0	0	0	0	0	0	0	0	0	0	0	0	0	0	0	0	0	0	0	0	0	0	0.661249	0	0	0	0	0	0	0	0	0	0	0	0	0	0	0	0	0	0
Coprothermobacter proteolyticus	0	0	0	0	0	0	0	0	0	0	0	0	0	0	0	0	0	0	0	0	0	1.0884	0	0	0	0	0	0	0	0	0	0	0	0	0	0	0	0	0	0	0	0	0	0	0	0	0	0	0
Coraliomargarita akajimensis	0	0.55954	0	0	0	0.549895	0	0	0	0	0	1.04776	0	0	0	0	0	0	0	0.531404	0	0	0	0	0	0	0	2.80991	0.463619	0	0	1.30675	0.451766	0	0	0	0	1.4546	0	0	0	0	0	0	0	0	0	0	2.09905
Corallococcus coralloides	0.628806	0.55954	0	0.644595	0.402674	0	0	0	0	0.727393	0	0	0	0	0	0	1.04431	0	0.542799	0	0.487677	0	0	0	0	0	0	1.40495	0	0	0.661249	1.30675	0	0	0	0	0	0	0	0	0	0	0	0	0	0	0	0	0
Coriobacteriaceae	0	0	0.459994	0	0	0	0	0.460605	0	0	0	0.523881	0	0	0	0	0	0	0	0.531404	0.487677	0	0	0	0	0	0	0	0	0	0	0	0	0	0	0	0	0	0	0	0	0	0	0	0	0	0	0	0
Coriobacteriaceae bacterium	0	0	0	0	0	0	0	0	0	0	0	0	0	0	1.51217	0	0	0	0	0	0	0	0	0	0	0	0	0	0	0	0	0	0	0	0	0	0	0	0	0	0	0	0	0	0	0	0	0	0
Coriobacteriia	0	0	0	0	0	0	0	0	0	0	0	0	0	0	0	0	0	0	0	0	0	0	0	0	0	0	0	0	0	0	0	0	0	0	0	0	0	0	0	0	0	0	0	0	0	0	0	0	0
Coriobacterium glomerans	0	0	0	0	0	0	0	0	0	0	0	0	0	0	0	0	0	0	0	0	0	0	0	0	0	0	0	0	0.463619	0	0	0	0	0	0	0	0	0	0	0	0	0	0	0	0	0	0	0	0
Corynebacteriaceae	0	0	0	0	0	0	0	0	0	0	0	0	0	0	0	0	0	0	0	0	0	0	0	0	0	0	0	0	0	0	0	0	0	0	0	0	0	0	0	0	0	0	0	0	0	0	1.00457	0	0
Corynebacterium	2.51522	2.23816	1.37998	1.93379	0.402674	0.549895	1.13948	1.38182	1.01115	0	4.52905	1.04776	0	0	0	0	2.08862	1.22212	0.542799	0	0	0	0	0	0	0	1.32795	0	0	0	0.661249	0	0	0	0	0	1.36334	1.4546	0	0.665936	1.12765	1.88462	0	3.30183	0	0.699943	1.00457	0.843485	0
Corynebacterium accolens	0.628806	0	0	0	0.402674	0	0	0	0	0	1.50968	0	0	0	0	0	0	0	0	0	0	0	0	0	0	0	0	0	0	0	0	0	0	0	0	0	0	0	0	0	0	0	0	1.10061	0	0	0	0	0
Corynebacterium afermentans	0	0	0	0	0	0	0	0	0	0	0	0	0	0	0	0	0	0	0	0	0	0	0	0	0	0	0	0	0	0	0	0	0	0	0	0	0	0	0	0	0	0	0	0	0	0	0	0	0
Corynebacterium ammoniagenes	0	0	0	0	0	0	0.379825	0	0	0	0	0	0	0	0	0	0	0	0	0	0	0	0	0	0	0	0	0	0	0	0	0	0	0	0	0	0	0	0	0	0	0	0	0	0	0	0	0	0
Corynebacterium amycolatum	0.628806	0	0	0	0	0	0	0	0	0	0	0	0	0	0	0	0	0	0	0	0	0	0	0	0	0	0	0	0	0	0	0	0	0	0	0	0	0	0	0	0	0	0	0	0	0	0	0	0
Corynebacterium appendicis	0	0	0	0	0	0	0	0	0	0	0	0	0	0	0	0	0	0	0	0	0	0	0	0	0	0	0	0	0	0	0	0	0	0	0	0	0	0	0	0	0	0	0	0	0	0	0	0	0
Corynebacterium aquilae	0	0	0	0	0	0	0	0	0	0	0	0	0	0	0	0	0	0	0	0	0	0	0	0	0	0	0	0	0	0	0	0	0	0	0	0	0	0	0	0	0	0	0	2.20122	0	0	0	0	0
Corynebacterium aurimucosum	0.628806	0	0	0	0	0.549895	0	0	0	0	0	0	0	0	0	0	0	0	0	0	0	0	0	0	0	0	0	0	0	0	0	0	0	0	0	0	0	0	0	0	0	0	0	1.10061	0.980447	0	0	0	0
Corynebacterium bouchesdurhonense	0	0	0.459994	0	0	0	0	0	0	0	0	0	0	0	0	0	0	0	0.542799	0	0	0	0	0	0	1.10629	0	0	0	0	0	0	0	0	0	0	0	0	0	0	0	0	0	0	0	0	0	0	0
Corynebacterium bovis	0	0	0	0	0	0	0	0.460605	0	0	0	0	0	0	0	0	0	0	0	0	0	0	0	0	0	0	0	0	0	0	0	0	0	0	0	0	0	0	0	0	0	0	0	0	0	0	0	0	0
Corynebacterium callunae	0	0	0	0	0	0	0	0	0	0	0	0	0	0	0	0	0	0	0	0	0	0	0	0	0	0	0	0	0	0	0	0	0	0	0	0	0	0	0	0	0	0	0	0	0	0	0	0	0
Corynebacterium casei	0.628806	0	0	0	0	0	0	0	0	0	0	0	0	0	0	0	0	0	1.0856	0	0	0	0	0	0	0	0	0	0	0	0	0	0	0	0	0	0	0	0	0	0	0	0	1.10061	0	0	0	0	0
Corynebacterium ciconiae	0	0	0	0	0	0	0	0	0	0	0	0	0	0	0	0	0	0	0	0	0	0	0	0	0	0	0	0	0	0	0	0	0	0	0	0	0	0	0	0	0	0	0	0	0	0	0	0	0
Corynebacterium crenatum	0	0	0	0	0	0	0	0	0	0	0	0	1.00557	0	0	0	0	0	0	0	0	0	0	0	0	0	0	0	0	0	0	0	0	0	0	0	0	0	0	0	0	0	0	0	0	0	0	0	0
Corynebacterium crudilactis	0	0	0	0	0	0	0	0	0	0	0	0	0	0	0	0	0	0	0	0	0	0	1.01683	0	0	0	0	0	0	0	0	0	0	0	0	0	0	0	0	0	0	0	0	0	0	0	0	0	0
Corynebacterium deserti	0	0	0	0	0	0	0	0	0	0.727393	0	0	0	0	0	0	0	0	0	0	0	0	0	0	0	0	0	0	0	0	0	0	0	0	0	0	0	0	0	0	0	0	0	0	0	0	0	0	0
Corynebacterium diphtheriae	6.28806	5.03586	5.51993	3.22298	10.0669	5.49895	4.93773	4.14545	3.53904	2.18218	3.01936	2.6194	3.01671	5.48693	4.53652	6.06267	6.78802	1.83319	6.51358	6.37685	2.43839	1.0884	8.13464	2.43489	0	2.21257	2.6559	1.40495	5.09981	2.02089	0.661249	2.6135	3.16236	3.05201	1.86391	3.60596	1.36334	1.4546	2.47978	1.99781	2.25529	7.53849	10.1044	11.0061	0	0.699943	3.0137	5.06091	7.34667
Corynebacterium doosanense	0	0	0	0	0	0	0	0	0	0	0	0	0	0	0	0	0	0	0	0	0	0	0	0	0	0	0	0	0	0	0	0	0	0	0	0	0	0	0	0	0	0	0	1.10061	0	0	0	0	0
Corynebacterium durum	8.17448	0	0	5.15676	0	0	0	0	0	0	0	0	0	0	0	0	0.522156	0	0	0	0	0	0	0	0	0	0	0	0	0	0	0	0	0	0	0	0	0	0	0	0	0	0	4.40244	0	0	0	0	0
Corynebacterium efficiens	0	0	0	0	0	0	0	0	0	0	0	0	0	0	0	0	0	0	0	0	0	0	1.01683	0	0	0	1.32795	0	0.463619	0	0	0	0	0	0	0	0	0	0	0	0	0	0	0	0	0.699943	0	0	0
Corynebacterium epidermidicanis	0	0	0	0	0	0	0	0	0	0	0	0	0	0	0	0	0	0	0	0	0	0	0	0	0	0	0	0	0	0	0	0	0	0	0	0	0	0	0	0	0	0	0	0	0	0	0	0	1.04952
Corynebacterium falsenii	1.25761	0	0.459994	0	0	0.549895	0	0	0	0	0	0	0	0	0	0	0	0	0	0	0	1.0884	0	0	0	0	0	0	0	0	0	0	0	0	0	0	1.36334	0	1.23989	0	0	0	0	0	0	0	0	0	0
Corynebacterium flavescens	0	0	0	0	0	0	0	0	0	0	0	0	0	0	0	0	0	0	0	0	0	0	0	0	0	0	0	0	0	0	0	0	0	0	0	0	0	0	0	0	0	0	0	0	0	0	0	0	0
Corynebacterium fournierii	0	0	0	0	0	0	0	0	0	0	0	0	0	0	0	0	0	0	0	0	0	0	0	0	0	0	0	0	0	0	0	0	0	0	0	0	0	0	0	0	0	0	0	0	0	0	0	0	0
Corynebacterium glutamicum	0	0	0	0	0	0	0	0	0	0	0	0	0	0	0	0	0	0	0	0	0	0	0	0	0	0	0	0	0	0	0	0	0	0	0	0	0	0	0	0	0	0	0	0	0	0	0	0	0
Corynebacterium glyciniphilum	0	0	0	0	0	0	0	0	0	0	0	0	0	0	0	0	0	0	0	0	0	0	0	0	0	0	0	0	0	0	0	0	0	0	0	0	0	0	0	0	0	0	0	0	0	0	0	0	0
Corynebacterium halotolerans	0	0	0	0	0	0	0	0	0	0	0	0	0	0	0	0	0	0	0	0	0.487677	0	0	0	0	0	0	0	0	0	0	0	0	0	0	0	0	0	0	0	0	0	0	0	0	0	0	0	0
Corynebacterium humireducens	0.628806	0	0	0	0	0	0	0	0	0	0	0	0	0	0	0	0	0	0	0	0	0	0	0	0	0	0	0	0	0	0	0	0	0	0	0	0	0	0	0	0	0	0	0	0	0	0	0	0
Corynebacterium ihumii	0	0	0	0	0	0	0	0	0	0	0	0	0	0	0	0	0	0	0	0	0	0	0	0	0	0	0	0	0	0	0	0	0	0	0	0	0	0	0	0	0	0	0	0	0	0	0	0	0
Corynebacterium imitans	0	0	0	0	0	0	0	0	0	0	0	0	0	0	0	0	0	0	0	0	0	0	0	0	0	0	0	0	0	0	0	0	0	0	0	0	0	0	0	0	0	0	0	0	0	0	0	0	0
Corynebacterium jeddahense	0	0	0	0	0	0	0	0.460605	0	0	0	0	0	0	0	0	0	0	0	0	0	0	0	0	0	0	0	0	0	0	0	0	0	1.01734	0	0	0	0	0	0	0	0	0	0	0	0	0	0	0
Corynebacterium jeikeium	0	0	0	0	0	0	0	0	0	0	0	0	0	0	0	0	0	0	0	0	0	0	0	0	0	0	1.32795	0	0	0	0	0	0	0	0	0	0	0	0	0	0	0	0	0	0	0	0	0	0
Corynebacterium kroppenstedtii	0	0	0	0	0	0.549895	0	0	0	0	1.50968	0	0	0	0	0	0	0	0	0	0	0	1.01683	0	0	0	0	0	0	0	0	0	0	1.01734	0	0	0	0	0	0	0	0	0	5.50305	0	0	1.00457	0	0
Corynebacterium lactis	0	0	0	0	0	0	0	0	0	0	0	0	0	0	0	0	0	0	0	0	0	0	0	0	0	0	0	0	0	0	0	0	0	0	0	0	0	0	0	0	0	0	0	1.10061	0	0	0	0	0
Corynebacterium lipophiloflavum	0	0	0	0.644595	0	0	0	0	0	0	0	0	0	0	0	0	0	0	0	0	0	0	0	0	0	0	0	0	0	0	0	1.30675	0	0	0	0	0	0	0	0	0	0	0	0	0	0	0	0	0
Corynebacterium lowii	0	0	0	0	0	0	0	0	0	0	0	0	0	0	0	0	0	0	0	0	0	0	0	0	0	0	0	0	0	0	0	0	0	0	0	0	0	0	0	0	0	0	0	0	0	0	0	0	0
Corynebacterium lubricantis	0	0	0	0	0	0	0	0.460605	0	0	0	0	0	0	0	0	0	0	0	0	0	0	0	0	0	0	0	0	0	0	0	0	0	0	0	0	0	0	0	0	0	0	0	0	0	0	0	0	0
Corynebacterium marinum	0	0	0	0	0	0	0	0	0	0	0	0	0	0	0	0	0	0	0	0	0	0	0	0	0	0	0	0	0	0	0	0	0	0	0	0	0	0	0	0	0	0	0	0	0	0	0	0	0
Corynebacterium mastitidis	0	0	0	0	0	0	0	0	0	0	0	0.523881	0	0	0	0	0	0	0	0	0	0	0	0	0	0	0	0	0	0	0	0	0	0	0	0	0	0	0	0	0	0	0	0	0	0	0	0	0
Corynebacterium matruchotii	3.14403	0	2.75997	5.15676	0	0.549895	0.379825	0	1.01115	1.45479	0	0.523881	0	0	0	0	0	0	0.542799	0.531404	0	0	0	0	0	0	0	0	0	0	0	0	0	0	0	0	0	0	0	0	0	0	0	0	0	0	0	0	0
Corynebacterium minutissimum	0	0	0	0	0	0	0	0	0	0.727393	0	0	0	0	0	0	0	0	0	0	0	0	0	0	0	0	0	0	0	0	0	0	0	0	0	0	0	0	0	0	0	0	0	0	0	0	0	0	0
Corynebacterium nuruki	0	0	0	0	0	0	0	0	0	0	0	0	0	0	0	0	0	0	0	0	0	0	0	0	0	0	0	0	0	0	0	0	0	0	0	0	0	0	0	0	0	0	0	1.10061	0	0	0	0	0
Corynebacterium oculi	0	0	0	0	0	0	0	0	0	0	0	0	0	0	0	0	0	0	0	0	0.487677	0	0	0	0	0	0	0	0	0	0	0	0	0	0	0	0	0	0	0	0	0	0	0	0	0	0	0	0
Corynebacterium phocae	0	0	0	0	0	0	0	0	0	0	0	0	0	0	0	0	0	0	0	0	0	0	0	0	0	0	0	0	0	0	0	0	0	0	0	0	0	0	0	0	0	0	0	0	0	0	0	0	0
Corynebacterium phoceense	0	0	0	0	0	0	0	0	0	0	0	0	0	0	1.51217	0	0	0	0	0	0	0	0	0	0	0	0	0	0	0	0	0	0	0	0	0	0	0	0	0	0	0	0	0	0	0	0	0	0
Corynebacterium pilosum	0	0	0	0	0	0	0	0	0	0	0	0	0	0	0	0	0	0	0	0	0	0	0	0	0	0	0	0	0	0	0	0	0	0	0	0	0	0	0	0	0	0	0	0	0	0	0	0	0
Corynebacterium pollutisoli	0	0	0	0	0	0	0	0	0	0	0	0	0	0	0	0	0	0	0	0	0	0	0	0	0	1.10629	0	0	0	0	0	0	0	0	0	0	0	1.4546	0	0	0	0	0	0	0	0	0	0	0
Corynebacterium propinquum	0	0	0	0	0	0	0	0	0	0	0	0	0	0	0	0	0	0	0	0	0	0	0	0	0	0	0	0	0	0	0	0	0	0	0	0	0	0	0	0	0	0	0	0	0	0	0	0	0
Corynebacterium pseudogenitalium	1.88642	0	0	0.644595	0	0.549895	0	0	0.505577	0	1.50968	0	0	0	0	0	0	0	0	0	0	0	0	0	0	0	0	0	0	0	0	0	0	0	0	0	0	0	0	0	0	0	0	0	0	0	0	0	0
Corynebacterium pseudotuberculosis	0.628806	0	0	0	0	0	0	0	0	0	0	0	0	0	0	0	0	0	0	0	0	0	0	0	0	0	0	0	0	0	0	0	0	0	0	0	0	0	0	0	0	0	0	0	0	0	0	0	0
Corynebacterium pyruviciproducens	1.25761	0	0	0	0	0	0	0	0	0	0	0	0	0	0	0	0	0	0	0	0	0	0	0	0	0	0	0	0	0	0	0	0	0	0	0	0	0	0	0	0	0	0	0	0	0	0	0	0
Corynebacterium resistens	0	0	0	0	0	0	0	0	0	0	0	0	0	0	0	0	0	0	0	0	0	1.0884	0	0	0	0	0	0	0	0	0	0	0	0	0	0	0	0	0	0	0	0	0	0	0	0	0	0	0
Corynebacterium riegelii	0	0	0	0	0	0	0	0	0	0	0	0	0	0	0	0	0	0	0	0.531404	0	0	0	0	0	0	0	0	0	0	0	0	0	0	0	0	0	0	0	0	0	0	0	0	0	0	0	0	0
Corynebacterium simulans	0.628806	0	0	0	0	0	0	0	0	0	0	0	0	0	0	0	0	0	0	0	0.487677	0	0	0	0	0	1.32795	0	0	0	0	0	0	0	0	0	0	0	0	0	0	0	0	1.10061	0	0	0	0.843485	0
Corynebacterium singulare	0	0	0	0	0	0	0	0	0	0	0	0	0	0	0	0	0	0	0	0	0	0	0	0	0	0	0	0	0	0	0	0	0	0	0	0	0	0	0	0	0	0	0	0	0	0	0	0	0
Corynebacterium sp.	8.80328	0.55954	0.919989	1.93379	1.6107	1.64969	3.0386	0.460605	0.505577	18.9122	1.50968	0.523881	0	0	0	0	0.522156	1.22212	1.6284	1.06281	0	1.0884	2.03366	0.811631	1.47106	1.10629	0	0	0.463619	0	0	0	0.451766	0	0.931957	0	0	0	0	0	1.12765	0	0	2.20122	0	0	1.00457	0	0
Corynebacterium sputi	0	0	0	0	0.402674	0	0	0	0	0	0	0	0	0	0	0	0	0	0	0	0	0	0	0	0	0	0	0	0	0	0	0	0	0	0	0	0	0	0	0	0	0	0	0	0	0	0	0	1.04952
Corynebacterium stationis	0.628806	0	0	0	0	0	0	0	0	0	0	0	0	0	0	0	0	0	0	0	0	0	1.01683	0	0	0	0	0	0	0	0	0	0	0	0	0	0	0	0	0	0	0	0	0	0	0	1.00457	0	0
Corynebacterium striatum	0.628806	0	0	0	0	0	0	0	0	0	3.01936	0	0	0	0	0	0	0.611062	0	0	0	0	0	0	0	0	0	0	0	0	0	0	0	0	0	0	0	0	0	0	0	0	0	0	0	0	0	0	0
Corynebacterium terpenotabidum	0	0	0	0	0	0	0	0	0	0	0	0	0	0	0	0	0	0	0	0	0	0	0	0	0	0	0	0	0	0	0	0	0	0	0	0	1.36334	0	0	0	0	0	0	0	0	0	0	0	0
Corynebacterium testudinoris	0	0	0	0	0	0	0	0	0	0	0	0	0	0	0	0	0	0	0	0	0	0	0	0	0	0	0	0	0	0	0	0	0	0	0	0	0	0	0	0	0	0	0	0	0	0	0	0	0
Corynebacterium timonense	0	0	0	0	0	0	0	0	0	0	0	0	0	0	0	0	0	0	0	0	0	0	0	0	0	0	0	0	0	0	0	0	0	0	0.931957	0	0	0	0	0	0	0	0	0	0	0	0	0	0
Corynebacterium tuberculostearicum	1.25761	0.55954	0	0.644595	0	0	0	0	0	0	1.50968	0	0	0	0	0	0	0	0	0	0	0	0	0	0	0	0	0	0	0	0	0	0	0	0	0	0	0	0	0	0	0	0	0	0	0	0	0	0
Corynebacterium tuscaniense	0	0	0	0	0	0	0	0	0	0	0	0	0	0	0	0	0	0	0	0	0	0	0	0	0	0	0	0	0	0	0	0	0	0	0	0	0	0	0	0	0	0	0	0	0	0	0	0	0
Corynebacterium ureicelerivorans	0	0	0	0	0	0	0	0.460605	0	0	0	0	0	0	1.51217	0	0	0	0	0	0	0	0	0	0	0	0	0	0	0	0	0	0	0	0	0	0	0	0	0	0	0	0	0	0	0	0	0	0
Corynebacterium uterequi	0	0	0	0	0	0	0	0	0	0	0	0	0	0	0	0	0	0	0	0	0	0	0	0	0	0	0	0	0	0	0	0	0	0	0	0	0	0	0	0	0	0	0	0	0	0	0	0	0
Corynebacterium variabile	0.628806	0.55954	0	0	0	0.549895	0	0	0	0	0	0.523881	0	0	0	0	0.522156	0	0	0	0	0	0	0	0	0	0	1.40495	0	0	0	0	0	0	0	0	0	0	0	0	0	0	0	0	0	0	0	0	0
Corynebacterium vitaeruminis	0	0	0	0	0	0	0	0	0	0	0	0	0	0	0	0	0	0	0	0	0	0	0	0	0	0	0	0	0	0	0	0	0	0	0	0	0	0	0	0	0	0	0	0	0	0	0	0.843485	0
Corynebacterium xerosis	0.628806	0	0	0	0	0	0	0	0	0	0	0	0	0	0	0	0	0	0	0	0	0	0	0	0	0	0	0	0	0	0	0	0	0	0	0	0	0	0	0	0	0	0	0	0	0	0	0	0
Corynebacterium-like bacterium	0	0	0	0	0	0	0	0	0	0	0	0	0	0	0	0	0	0	0	0	0	0	0	0	0	0	0	0	0	0	0	0	0	0	0	0	0	0	0	0	0	0	0	0	0	0	0	0	0
Cosenzaea myxofaciens	0	0	0	0	0	0	0	0	0	0	0	0	0	0	0	0	0	0	0	0	0	0	0	0	0	0	0	0	0	0	0	0	0	0	0	0	0	0	0	0	1.12765	0	0	0	0	0	0	0	0
Cotesia congregata	0.628806	0	0	0	0.402674	0.549895	0	0	0	0	0	0.523881	1.00557	1.82898	0	0	0	1.22212	0	0	0.487677	0	0	0	0	0	0	0	0	0	0	0	0	0	0	0	0	0	0	0	0	0	2.02089	0	0	0	0	0	0
Cotia virus	0.628806	0	0	0	0.402674	0.549895	0	0	0	0	0	0.523881	0	0	0	0	0.522156	0	0	0	0	0	0	0	0	0	0	0	0	0	0	0	0	0	0	0	0	0	1.23989	0	0	0	0	0	0	0	0	0	0
Couchioplanes caeruleus	0	0	0	0	0	0	0	0	0	0	0	0	0	0	0	0	0	1.22212	0	0.531404	0	0	0	0	0	0	0	0	0	0	0	0	0	0	0	0	0	0	0	0	0	0	0	0	0	0	0	0	0
Cowpox virus	0	0	0	0	0	0	0	0	0	0	0	0	0	0	0	0	0.522156	0	0	0	0	0	0	0	0	0	0	0	0	0	0	0	0	0	0	0	0	0	0	0	0	0	0	0	0	0	0	0	0
Coxiella burnetii	0.628806	0	0	0	0.402674	0	0	0	0.505577	0	0	0	0	0	0	0	0	0	0	0	0	0	0	0	1.47106	1.10629	0	0	0	2.02089	0.661249	0	0.451766	0	0	0.901489	0	0	0	0	0	0	0	1.10061	0	0	0	0	0
Coxiella endosymbiont	0	0	0	0	0	0	0	0	0	0	0	0	0	0	0	0	0	0	0	0	0	0	0	0	0	0	0	0	0	0	0	0	0	0	0	0	0	0	0	0	0	0	0	0	0	0	0	0	0
Coxiella-like endosymbiont	0	0	0	0	0	0	0	0	0	0	0	0	0	0	0	0	0	0	0	0	0	0	0	0	0	0	0	0	0	0	0	0	0	0	0	0	0	0	0	0	0	0	0	0	0	0	0	0	0
Crenobacter luteus	0	0	0	0	0	0.549895	0	0	0	0	0	0	0	0	0	0	0	0	0.542799	0	0.487677	0	0	0	0	0	0	0	0	0	0	0	0	0	0	0	0	0	0	0	0	0	0	0	0	0.699943	0	0	0
Crenothrix polyspora	0	0	0	0	0	0	0	0	0	0	0	0	1.00557	0	0	0	0	0	0	0	0	0	1.01683	0	0	0	0	0	0.463619	0	0	0	0	0	0	0	0	0	0	0	0	0	0	0	0	0	1.00457	0	0
Criblamydia sequanensis	0	0.55954	0	0.644595	0	0	0	0	0	0	3.01936	0	2.01114	1.82898	3.02435	0	0	1.22212	0.542799	1.59421	0	0	0	0	1.47106	1.10629	0	0	0	2.02089	0.661249	1.30675	0	0	0.931957	0.901489	0	0	0	0	0	0	0	0	0	0	1.00457	0	2.09905
Cricetid gammaherpesvirus	1.25761	0	11.9599	1.28919	0.805348	0	0.759651	2.30303	5.05577	1.45479	0	0.523881	0	3.65795	0	0	13.0539	3.05531	5.42799	1.59421	4.3891	0	0	0	0	0	0	0	0.463619	0	0	2.6135	1.80706	4.06934	0	0	1.36334	0	1.23989	0	0	0	2.02089	0	0	4.19966	1.00457	1.68697	0
Criibacterium bergeronii	0	0	0	0	0	0	0	0	0	0	0	0	0	0	0	4.04178	0	0	0	0	0	0	0	0	0	0	0	0	0	0	0	0	0	0	0	0	0	0	0	0	0	0	0	0	0	0	1.00457	0.843485	0
Crinalium epipsammum	0	0	0.459994	0	0	0	0.379825	0	0	0	1.50968	0	0	0	0	2.02089	0	0	0	1.06281	1.95071	0	2.03366	0	0	0	1.32795	0	0.463619	0	0	0	0	0	0	0.901489	0	0	0	0	0	1.88462	0	0	0	0	0	0	0
Croceibacter atlanticus	0	0	0	0	0	0	0	0	0	0	0	0	0	0	0	0	0	0	0	0	0	0	0	0	0	0	0	0	0	0	0	0	0	0	0	0	0	0	0	0	0	0	0	0	0	0	0	0.843485	0
Croceicoccus marinus	0	0.55954	0.459994	0	0	0	0.759651	0.460605	0	0.727393	0	0	0	0	0	0	0.522156	0.611062	0.542799	1.59421	0	0	0	0.811631	2.94212	1.10629	1.32795	0	0	0	1.3225	0	0	0	0	0	0	0	1.23989	1.33187	0	0	0	2.20122	0	0	0	0	0
Croceicoccus mobilis	0	0	0.459994	0	0	0	0	0	0	0	0	0	0	0	0	0	0	0	0	0.531404	0	0	0	0	0	0	1.32795	0	0	0	0	0	0	0	0.931957	0	0	0	0	0	0	0	0	0	0	0	0	0	0
Croceicoccus naphthovorans	0	0	0	0	0	0	0	0	0	0	0	0	0	0	0	0	0	0	0.542799	0	0	0	1.01683	0	0	0	1.32795	0	0	0	0	0	0	0	0	0	0	0	0	0	0	0	0	0	0	0	0	0	0
Croceicoccus pelagius	0	0	0	0	0	0	0	0	0	0	0	0	0	0	0	0	0	0	0	0.531404	0	0	0	0	0	0	0	0	0.463619	0	0	0	0	0	0	0	0	0	0	0	0	0	0	0	0	0	0	0	0
Croceicoccus sp.	0	1.11908	0.459994	1.28919	0	0	0	0.460605	0.505577	0	0	0	1.00557	0	0	0	0	0	1.0856	0.531404	0	1.0884	0	0	0	0	0	0	0.927238	2.02089	0	0	0.451766	0	0	0	0	0	0	0	0	0	0	0	0	0	0	0	0
Crocinitomix catalasitica	0.628806	0	0	0	0	0	0	0	0	0	0	0	0	1.82898	0	0	0.522156	0	0	0	0	0	0	0	0	0	0	0	0.463619	0	0	0	0	0	0	0	0	0	0	0	0	0	0	0	0	0	0	0	0
Crocinitomix sp.	0	0	0	0	0	0	0	0	0	0	0	0	0	0	0	0	0	0	1.0856	0	0	0	0	0	0	0	0	0	0	0	0	0	0	0	0.931957	0	0	0	0	0	0	0	0	0	0.980447	0	0	0	0
Crocosphaera watsonii	0	0.55954	0.919989	0.644595	0	0	0	0.92121	0	0	3.01936	0	1.00557	1.82898	0	2.02089	1.04431	0	0	0.531404	0	0	2.03366	0	1.47106	0	1.32795	0	0.927238	0	0	0	0	0	0	0.901489	1.36334	0	0	0	1.12765	0	0	3.30183	0	0	1.00457	0	1.04952
Cronobacter	0	0	0	0	0	0	0	0	0	0	0	0	0	0	0	0	0	0	0	0	0	0	0	0	0	0	0	0	0	0	0	0	0	0	0	0	0	0	0	0	0	0	0	0	0	0	0	0	0
Cronobacter malonaticus	10.0609	11.7503	15.6398	19.9825	21.7444	18.1465	20.5106	16.5818	13.145	31.2779	4.52905	14.1448	12.0668	12.8028	6.04869	10.1044	18.7976	23.8314	18.4552	25.5074	17.0687	22.8564	15.2524	22.7257	29.4212	36.5075	10.6236	18.2644	20.8629	16.1671	28.4337	10.454	33.8824	39.6761	41.938	7.21191	24.5401	21.819	29.7574	28.6352	25.9359	3.76925	8.08356	15.4085	33.3352	23.7981	5.02283	26.148	15.7429
Cronobacter muytjensii	0	0	0	0	0	0	0	0	0	0	0	0	0	0	0	0	0	0	0	0	0	0	0	0	0	0	0	0	0	0	0	0	0	0	0	0	0	0	0	0	0	0	0	0	0	0	0	0	0
Cronobacter phage	0	0	0	0	0	0	0	0	0	0	0	0	0	0	0	0	0	0	0	0	0	0	0	0	0	0	0	0	0	0	0	0	0	0	0	0	0	0	0	0	0	0	0	0	0	0	0	0	0
Cronobacter sakazakii	11.3185	6.15494	9.65988	5.15676	15.3016	7.14864	8.35616	6.90908	7.58366	6.54654	3.01936	4.71493	5.02784	7.3159	4.53652	6.06267	10.4431	7.33274	11.9416	8.50247	6.33981	1.0884	7.11781	12.1745	5.88423	6.63772	3.98386	4.21486	6.95429	6.06267	13.8862	1.30675	7.22825	5.08668	6.5237	5.40894	4.09002	5.81841	3.71967	1.99781	9.02117	9.42312	8.08356	2.20122	4.90224	13.2989	3.0137	5.06091	5.24762
Cronobacter universalis	0	0	0	0	0	0	0	0	0	0	0	0	0	0	0	0	0	0	0	0	0	0	0	0	0	0	0	0	0	0	0	0	0	0	0	0	0	0	0	0	0	0	0	0	0	0	0	0	0
Cruoricaptor ignavus	0	0	0	0	0	0	0	0	0	0	0	0	0	0	0	0	0	0	0	0	0	0	0	0	0	0	0	0	0	0	0	0	0	0	0	0	0	0	0	0	0	0	0	0	0	0	0	0	0
Cryobacterium arcticum	0	0	0	0	0	0	0	0	0	0	0	0	0	0	0	0	0	0	0	0	0	0	0	0	0	0	0	0	0	0	0	0	0	0	0	0	0	0	0	0	0	0	0	0	0	0	0	0	0
Cryobacterium roopkundense	0	0	0	0	0	0	0	0	0	0	0	0	0	0	0	0	0	0	0	0	0	0	0	0	0	0	0	0	0	0	0	0	0	0	0	0	0	0	0	0	0	0	0	0	0.980447	0	0	0	0
Cryobacterium sp.	0	0	0	0	0	0	0	0	0.505577	0	0	0	0	0	0	0	0	0	0	0	0	0	0	0	0	0	0	0	0	0	0	0	0	1.01734	0	0	0	0	0	0	0	0	0	0	0	0	0	0	0
Cryptobacterium curtum	0	0	0	0	0	0	0	0	0	0	0	0	0	0	0	0	0	0	0	0	0	0	0	0	0	1.10629	0	0	0	0	0	0	0	0	0	0	0	0	0	0	0	0	0	0	0	0	0	0	0
Cryptosporangium arvum	0	0	0	0	0	0	0	0	0	0	0	0	0	0	0	0	0	0	0	0	0	0	0	0	0	0	0	0	0	0	0	1.30675	0	0	0	0	0	0	0	0	0	0	0	0	0	0	0	0	0
Cryptosporangium aurantiacum	0	0	0	0	0	0	0	0	0	0	0	0	0	0	0	0	0	0	0	0	0	0	0	0	0	0	1.32795	0	0	0	0	0	0	0	0	0	0	0	0	0	0	0	0	0	0	0	0	0	0
Cucumber green	0	0	0	0	0	0	0	0	0	0	0	0.523881	2.01114	0	0	0	0	0	0	0	0	0	0	0	0	0	0	0	0	0	0	0	0	0	0	0	0	0	0	0	0	0	0	0	0	0	0	0	0
Cucumber leaf	0	0	0	0	0	0	0	0	0	0	0	0	0	0	0	0	0	0	0	0	0	0	0	0	0	0	0	0	0	0	0	0	0	0	0	0	0	0	0	0	0	0	0	0	0	0	0	0	0
Cucumibacter marinus	0.628806	0	0.919989	0	0	0	0	0	0	0	0	0	0	0	0	0	2.08862	1.22212	0	0	0	0	0	0	0	0	0	0	0	0	0	0	0.903531	0	0	0	0	0	0	0.665936	0	0	0	0	0	0	0	0	0
Cucurbit aphid-borne	0	0	0	0	0	0	0	0	0	0	0	0	0	0	0	0	0	0	0	0	0	0	0	0	0	0	0	0	0	0	0	0	0	0	0	0	0	0	0	0	0	0	0	0	0	0.699943	0	0	0
Culturomica massiliensis	0	0	0	0.644595	0	0.549895	0	0	0	0	0	0	0	0	0	0	0	0	0	0	0.487677	0	0	0	1.47106	0	0	0	0	0	0	0	0	0	0	0.901489	0	0	0	0	0	0	0	0	0	0	0	0	0
Cupriavidus	0	0	0	0	0	0	0	0	0	0	1.50968	0	0	0	0	0	0	0	0	0	0.487677	0	0	0.811631	0	0	0	0	0	0	0	1.30675	0	0	0	0	0	0	0	0	0	0	0	1.10061	0	0	0	0	0
Cupriavidus basilensis	0	0	0	0	0	0	0	0	0	0	0	0	0	0	0	2.02089	0.522156	0	0	0	0	0	0	0	0	0	0	0	0	0	0	0	0	0	0	0	0	0	0	0	0	0	0	0	0	0	0	0	0
Cupriavidus gilardii	0	0	0	0	0	0	0	0	0	0	0	0	0	0	0	0	0	0	0	0	0	0	0	0	0	0	0	0	0	0	0	0	0	0	0	0	0	0	0	0	0	1.88462	0	0	0	0	0	0	0
Cupriavidus metallidurans	1.25761	0.55954	0.919989	1.28919	2.01337	0	0.759651	0	4.55019	0	0	1.57164	0	0	0	0	0.522156	1.83319	0	2.65702	2.43839	1.0884	2.03366	0	0	0	0	0	2.3181	0	0	0	0	0	0.931957	0	0	0	0	0	0	0	0	0	0	0	0	0	0
Cupriavidus nantongensis	0	0	0	0	0	0	0	0.460605	0	0	0	0	0	0	0	0	0	0	0	0	0	0	0	0	0	0	0	0	0	0	0	0	0	0	0	0	0	0	0	0	0	0	0	0	0	0	0	0	0
Cupriavidus necator	0	0.55954	0	0	0	0	0	0	0	0	0	0	0	0	0	0	0	0	0	0	0.487677	0	0	0	0	0	0	0	0	0	0	0	0	0	0	0	0	0	0	0	0	0	0	0	0	0	0	0	0
Cupriavidus oxalaticus	0	0	0	0	0	0	0	0	0	0	0	0	0	0	0	0	0	0	0	0	0	0	0	0	0	0	0	0	0	0	0	0	0	0	0	0	0	0	0	0	0	0	0	0	0	0	0	0	0
Cupriavidus pauculus	0	0	0	0	0	0	0	0	0	0	0	0.523881	0	0	0	0	0	0	0	0	0	0	0	0	0	0	0	0	0	0	0	0	0	0	0	0	0	0	0	0	0	0	0	0	0	0	0	0.843485	0
Cupriavidus sp.	1.25761	0	0	0	0	0	0	0	0	0	0	0	1.00557	0	1.51217	0	0	0.611062	0.542799	0	0	0	0	0	0	0	0	0	0.463619	0	0	0	0	0	0	0	0	0	0	0	0	1.88462	0	0	0	0	0	0	0
Cupriavidus taiwanensis	0	0	0	0	0	0.549895	0	0	0	0	0	0	0	0	0	0	0	0	0	0	0	0	0	0	0	0	0	0	0	0	0	0	0	0	0	0	0	0	0	0	0	0	0	0	0	0	0	0	1.04952
Curtobacterium	0	0	0	0	0	0	0	0	0	0	0	0	0	0	0	0	0	0	0	0	0	0	0	0	0	0	0	0	0	0	0	0	0	0	0	0	0	0	0	0	0	0	0	0	0	0	0	0	0
Curtobacterium ammoniigenes	0	0	0	0	0	0	0	0	0	0	0	0	0	0	0	0	0	0	0	0	0	0	0	0	0	0	0	0	0.463619	0	0	0	0	0	0	0	0	0	0	0	0	0	0	0	0	0	0	0	0
Curtobacterium pusillum	0	0	0	0	0	0	0	0	0	0	0	0	0	0	0	0	0	0	0	0	0	0	0	0	0	0	0	0	0	0	0	0	0	0	0	0	0	0	0	0	0	0	0	0	0	0	0	0	0
Curtobacterium sp.	0	0	0	0	0	0	0	0	0	0	0	0.523881	0	0	0	0	0	0	0	0	0	0	0	0	0	0	0	0	0	0	0	1.30675	0	0	0	0	0	0	0	0	0	0	0	0	0	0	0	0	0
Curvibacter	0	0	0	0	0	0	0	0	0	0	0	0	0	0	0	0	0	0	0	0	0	0	0	0	0	0	0	0	0	0	0	0	0	0	0	0	0	0	0	0	0	0	0	0	0	0	0	0	0
Curvibacter delicatus	0	0	0	0	0	0	0	0	0	0	0	0	0	0	0	0	0	0	0	0	0	0	0	0	0	0	0	0	0	0	0	1.30675	0	0	0	0	0	0	0	0	0	0	0	0	0	0	0	0	0
Curvibacter gracilis	0	0	0	1.28919	0	0	0	0.460605	0	0	0	0	0	0	0	0	0	0	0	0	0	0	0	0	0	0	0	0	0	0	0	0	0	0	0	0	0	0	0	0	0	0	0	0	0	0	0	0	0
Curvibacter lanceolatus	2.51522	1.67862	1.83998	1.93379	4.02674	0	3.41843	0	0.505577	0.727393	0	3.66717	0	0	0	0	3.65509	1.22212	0	2.12562	0.487677	1.0884	1.01683	0	0	2.21257	0	0	2.78171	0	0.661249	0	0.903531	0	0	0	0	0	0	1.99781	1.12765	0	0	0	0	0	0	1.68697	1.04952
Curvibacter sp.	1.25761	0.55954	0.459994	0	0	0	0	0.460605	0	0	0	0	0	0	0	0	0	0	0	0	0	0	0	0	0	0	0	0	0	0	0	0	0	0	0	0	0	0	0	0	0	1.88462	0	0	0	0	0	0	0
Cutibacterium acnes	55.9637	16.7862	7.8199	3.86757	1.20802	13.1975	11.3948	3.68484	26.7956	2.18218	10.5678	0.523881	2.01114	1.82898	6.04869	4.04178	1.56647	1.83319	8.14198	0.531404	2.92606	2.1768	3.05049	1.62326	1.47106	2.21257	7.96771	1.40495	0.927238	8.08356	3.30625	6.53375	0.451766	1.01734	0	2.70447	2.72668	1.4546	0	2.66374	2.25529	1.88462	4.04178	193.707	1.96089	0.699943	7.03196	1.68697	2.09905
Cutibacterium avidum	10.0609	0	0.459994	0	0	2.74948	0	0	6.5725	0	1.50968	0	0	0	4.53652	0	0	0	0	0.531404	0.975355	0	1.01683	0	0	0	0	0	1.39086	2.02089	0	0	0	0	0	0	0	1.4546	0	0.665936	0	1.88462	0	17.6097	0	0	0	0	0
Cutibacterium granulosum	6.28806	2.23816	4.59994	1.28919	1.20802	1.64969	1.89913	0.460605	3.53904	0	0	0	0	0	0	0	0	0	3.79959	1.06281	1.46303	0	1.01683	0.811631	0	1.10629	1.32795	1.40495	0	0	0	0	0	0	0	0	0	0	0	0	0	0	0	0	0.980447	0.699943	0	0	0
Cyanobacteria	0	0	0	0	0	0	0	0	0	0	0	0	0	0	0	0	0	0	0	0	0	0	0	0	0	0	0	0	0	0	0	0	0	0	0	0	0	0	0	0	0	0	0	0	0	0	0	0	0
Cyanobacterium aponinum	0	0	0	0	0	0	0	0	0	0	0	0	0	0	0	0	0	0	0	0	0	0	1.01683	0	0	0	0	0	0	0	0	0	0	0	0.931957	0	0	0	0	0	0	0	2.02089	0	0	0	0	0	0
cyanobacterium endosymbiont	0	0	0	0	0	0	0	0	0.505577	0	3.01936	0	0	0	0	0	0	0	0	0	0	0	0	0	0	0	0	0	0	0	0	0	0	0	0.931957	0	0	0	1.23989	0	0	1.88462	0	0	0.980447	0	0	0	1.04952
cyanobacterium PCC	0	0	0	0	0	0	0.379825	0	0.505577	0.727393	1.50968	0.523881	0	0	0	0	0	0.611062	0	0.531404	0	0	1.01683	0	0	0	0	0	0	2.02089	0	0	0	0	0	0	1.36334	0	0	0.665936	0	0	0	0	0	0	0	0.843485	1.04952
Cyanobacterium sp.	0	0	0	0	0	0	0	0	0	0	0	0.523881	0	0	0	0	0	0	0	0	0	0	1.01683	0	0	0	0	0	0	0	0	0	0	0	0	0	0	0	0	0	0	1.88462	0	0	0	0	0	0	0
Cyanobium gracile	0	0	0	0	0	0	0	0	0	0	1.50968	0	0	0	0	0	0	0	0	0	0	0	0	0	0	0	0	0	0	0	0	0	0	0	0	0	0	0	0	0	0	0	0	0	0	0	0	0	0
Cyanobium sp.	0	0	0	0	0	0	0	0	0	0	0	0	0	0	0	0	0	1.22212	0	0	0	0	0	0	0	0	0	0	0	0	0	0	0	0	0	0	0	0	0	0	0	1.88462	0	0	0	0	0	0	1.04952
Cyanothece	0	0	0	0	0.402674	0	0.759651	0	0.505577	0	0	0	0	0	0	0	0	0	0	0	0	0	1.01683	0	0	0	0	0	0	0	0	0	0	0	0	0	0	0	0	0	1.12765	0	0	0	0	0	0	0.843485	0
Cyanothece sp.	19.493	17.3458	19.3198	20.6271	29.3952	29.6943	21.2702	16.5818	20.7287	26.1861	9.05809	21.4791	17.0947	20.1187	7.56087	8.08356	19.3198	28.1088	20.6263	22.8504	19.9948	29.3868	19.3198	27.5955	29.4212	23.232	21.2472	30.909	19.472	16.1671	23.1437	16.9877	22.5883	39.6761	46.5978	8.1134	27.2668	30.5467	21.0781	17.3143	24.8082	22.6155	20.2089	13.2073	31.3743	27.2978	6.0274	21.9306	15.7429
Cyclobacterium amurskyense	0	0	0	0	0	0	0	0	0	0.727393	0	0	0	0	0	0	0	0	0.542799	0	0	0	1.01683	0	0	0	0	0	0	0	0	0	0	0	0	0	0	0	0	0	0	0	0	0	0	0	0	0	0
Cyclobacterium lianum	0	0	0	0	0	0	0	0	0.505577	0	0	0	0	0	0	0	0	0	0	0.531404	0.487677	0	0	0	0	0	0	0	0	0	0	0	0	0	0	0	0	0	0	0	0	0	0	0	0	0	0	0	0
Cyclobacterium marinum	0	0	0	0	0.402674	0	0	0.460605	0	0	0	0	0	1.82898	0	0	0	0	0	0	0	0	0	0	0	0	0	0	0	0	0	0	0	0	0	0	0	0	0	0	0	0	0	0	0	0	0	0	0
Cyclobacterium qasimii	0	0	0.459994	0	0	0	0	0	0	0	0	0	0	0	0	0	0	0	0	0	0	0	0	0	0	0	0	0	0	0	0	0	0	0	0	0	0	0	0	0	0	0	0	0	0	0	0	0	0
Cycloclasticus	0	0	0	0	0	0	0	0	0	0	0	0	0	0	0	0	0	0	0	0	0.487677	0	0	0	0	0	0	0	0	0	0	0	0	0	0	0	0	0	0	0	0	0	0	0	0	0	0	0	0
Cycloclasticus sp.	0.628806	0	0	0	0	0	0.379825	0	0	0	0	1.04776	0	0	0	0	0	0	0	1.59421	0.487677	0	0	0	2.94212	0	0	0	0	0	0	0	0	0	0	0	0	0	0	0	0	0	0	0	0	0	1.00457	0.843485	0
Cycloclasticus zancles	0	0	0	0	0	0	0	0	0	0	0	0	0	0	0	0	0.522156	0	0	0	0	0	0	0	0	0	0	0	0	0	0	0	0	0	0	0	0	0	0	0	0	0	0	0	0	0	0	0	0
Cydia pomonella	0	0	0	0	0	0	0	0	0	0	0	0	0	0	0	0	0	0	0	0	0.487677	0	0	0	0	0	0	0	0	0	0	0	0	0	0	0	0	0	0	0	0	0	0	0	0	0	0	0	0
Cylindrospermopsis raciborskii	0	0	0	0	0	0	1.13948	0	0	0	1.50968	0	0	0	0	0	0	0.611062	0.542799	0	0	0	2.03366	0.811631	0	0	0	0	0	0	0	0	0	0	0	0	0	0	0	0.665936	0	0	0	0	0	0	0	0	0
Cylindrospermopsis sp.	0	0	0	0	0	0	0	0	0	0	0	0	0	0	0	0	0	0	0	0	0	0	0	0	0	0	0	0	0	0	0	0	0	0	0	0	0	0	0	0	0	0	0	0	0	0	0	0	0
Cylindrospermum stagnale	0.628806	0	0	0	0	0.549895	0	0	0	0	0	0.523881	0	0	0	0	0	0	0.542799	0	0	0	0	0	0	0	0	0	0	0	0	0	0	0	0	0	0	0	0	0	0	0	0	0	0	0	0	0	0
Cynomolgus cytomegalovirus	0	0	0	0	0	1.09979	0	0.460605	1.01115	0.727393	1.50968	0	0	0	0	0	1.04431	0.611062	0.542799	0.531404	0	0	0	0.811631	2.94212	0	0	0	0.463619	0	0	0	0	0	0	0	0	0	0	0	0	0	0	3.30183	0	0.699943	0	1.68697	0
Cyprinid herpesvirus	0	2.7977	0.919989	0	0.402674	0.549895	1.5193	1.38182	2.02231	0	0	2.6194	0	0	0	0	1.04431	0	0	1.59421	0	1.0884	0	0	0	0	2.6559	0	0.463619	0	0	0	0	0	0	1.80298	0	0	0	0	0	0	0	0	0	0	0	0	1.04952
Cystobacter	0	0	0	0	0.402674	0	0	0	0	0	0	0	0	0	0	0	0	0	0	0	0	0	0	0	0	0	0	0	0	0	0	0	0	0	0	0	0	0	0	0	0	0	0	0	0	0	0	0	0
Cystobacter ferrugineus	0	0.55954	0.919989	0	0	0.549895	0	0	0	0.727393	0	0	0	0	0	0	0	1.22212	0	0	0.487677	0	1.01683	0	0	0	0	0	0	2.02089	0	0	0	0	0	0.901489	0	0	1.23989	0	0	0	0	0	0.980447	0	0	0	0
Cystobacter fuscus	0	0	0.919989	1.28919	0	0	0	0	0	0	0	0.523881	0	0	0	0	0	0.611062	0	0	0.487677	1.0884	1.01683	0	0	0	0	1.40495	0	0	0	1.30675	0	0	0	0	0	0	0	0	0	0	0	0	0.980447	0	0	0.843485	0
Cytophaga aurantiaca	0	0	0.459994	0	0	0	0	0	0	0	0	0	0	0	0	0	0	0	0	0	0.487677	0	0	0	0	0	0	0	0	0	0	0	0	0	0	0	1.36334	0	0	0	0	0	0	0	0	0	0	0	0
Cytophaga hutchinsonii	0	0	0	0	0	0.549895	0.379825	0.460605	0	0.727393	0	0.523881	0	0	0	2.02089	0	0	1.0856	0	0	0	0	0	0	0	0	0	0	0	0	0	0	0	0	0	0	1.4546	1.23989	0.665936	0	0	0	1.10061	0	0	3.0137	0	0
Cytophagales bacterium	0	0	0	0	0	0	0	0	0	0	0	0	0	0	0	0	0	0	0	0	0	0	0	0	0	0	0	0	0	0	0	0	0	0	0	0	0	0	0	0	0	0	0	0	0	0	0	0	0
Dactylococcopsis salina	0	0	0	0	0	0	0	0	0	0	0	0	0	0	0	0	0	0	0	0	0	0	0	0	0	0	1.32795	0	0	0	0	0	0	0	0	0	0	0	0	0	0	0	0	0	0	0	0	0	0
Dactylosporangium aurantiacum	0	0	0	0	0	0	0	0	0	0	0	0	0	0	0	0	0	0	0	0	0	0	0	0	0	0	0	0	0	0	0	0	0	0	0	0	0	0	0	0	0	0	0	0	0	0	0	0	0
Dakarella massiliensis	0	0.55954	0	0	0	0	0	0	0	0	0	0	0	0	0	0	0	0	0	0	0	0	0	0	0	0	0	0	0	0	0	0	0	0	0	0	0	0	0	0	0	0	0	0	0	0	0	0	0
Dasania marina	0	0	0	0	0	0	0.379825	0	0	0	0	0	0	0	0	0	0	0	0	1.06281	0	0	0	0	0	0	0	0	0	0	0	0	0	0	0	0	0	0	0	0	0	0	0	0	0	0	0	0	0
Dechloromonas agitata	0	0	0	0	0	0	0	0	0	0	0	0	0	0	0	0	0	0	0	0	0	0	0	0	0	0	0	0	0	0	0	0	0	0	0	0	0	0	0	0	0	0	0	0	0	0	0	0	0
Dechloromonas denitrificans	0	0	0	0	0	0	0	0	0	0	1.50968	0	1.00557	0	0	0	0.522156	0	0	0	0	0	0	0	0	0	0	0	0	0	0	1.30675	0	0	0	0	0	0	0	0	0	0	0	0	0	0	0	0	0
Deefgea rivuli	0	0.55954	0	0	0	0	0	0	0	0	0	0	0	0	0	0	0	0	0	0	0	0	0	0	0	0	0	0	0	0	0	0	0	0	0	0	0	0	0	0	0	0	2.02089	0	0	0	0	0	0
Deerpox virus	0	0	0	0	0	0	0	0	0	0	0	0	0	0	0	0	0	0	0	0	0	0	0	0	0	0	0	0	0	2.02089	0	0	0	0	0	0	0	0	0	0	0	0	0	0	0	0	0	0	0
Deferribacter desulfuricans	0.628806	0	0.459994	0	0	0	0	0	0	0	0	0	0	0	0	0	0	0	0	0.531404	1.46303	0	0	0	0	0	0	0	0.463619	0	0	1.30675	0	0	0	0	1.36334	0	0	0	0	0	0	1.10061	0	0	0	0	0
Deferrisoma camini	0	0	0.919989	0	0	0	0	0.460605	0.505577	0	0	0	0	0	1.51217	0	0.522156	0	0	0	0.487677	0	0	0	0	0	0	1.40495	0	0	0	0	0	0	0	0	1.36334	1.4546	1.23989	0	0	0	0	0	0	0	0	0	0
Defluviimonas alba	0	0	0	0	0	0	0	0	0	0	0	0	0	0	0	0	0	0	0	0	0	0	0	0	0	0	0	0	0	0	0	0	0	0	0	0	0	0	0	0	0	0	0	0	0	0	0	0	0
Defluviimonas sp.	0	0	0.459994	0	0	0	0.379825	0.460605	0	0	0	0	0	0	1.51217	0	0	0	0	0	0	0	0	0	0	0	0	0	0	0	0	0	0	0	0	0	0	0	0	0	1.12765	0	0	0	0	0.699943	0	0	0
Defluviitalea phaphyphila	0	0	0	0	0	0	0	0	0	0	0	0	0	0	0	0	0	0	0	0	0	0	0	0	0	0	0	0	0	0	0	0	0	0	0	0	0	0	0	0	0	0	0	0	0	0	0	0	0
Defluviitoga tunisiensis	0	0	0	0	0	0	0	0	0	0	0	0	0	0	0	0	0	0	0	0	0	0	0	0	0	0	0	0	0	0	0	0	0	0	0	0	0	0	1.23989	0	1.12765	0	0	0	0	0	0	0	0
Dehalobacter	0	0	0	0	0	0	0	0.460605	0	0	0	0	0	0	0	0	0	0	0	0	0	0	0	0	0	0	0	0	0	0	0	0	0	0	0	0	0	0	0	0	0	0	0	0	0	0	0	0	0
Dehalobacter sp.	0.628806	0	0	0	0	0	0	0	0	0	0	0.523881	0	0	0	0	0	0	0	0.531404	0	0	0	0	0	0	0	0	0	0	0	0	0	0	0	0	0	0	0	0	0	0	0	0	0	0	0	0	0
Dehalococcoides mccartyi	0	0.55954	0	0	0.402674	0	0	0	0	0	0	0.523881	0	0	0	0	0.522156	0	0	0	0	0	0	0	0	0	0	0	0	0	0	0	0	0	0	0	0	0	0	0	0	0	0	0	0	0	0	0	0
Dehalogenimonas alkenigignens	0	0	0	0	0	0	0	0	0.505577	0	0	0	0	0	0	0	0.522156	0	0	0	0	0	0	0	0	0	0	0	0.463619	0	0	0	0	0	0	0	0	0	0	0	0	0	0	0	0	0	0	0	0
Deinococcus	0	0	0	0	0	0	0	0.460605	0	0	0	0	0	0	0	0	0	0	0	0	0	0	0	0	0	0	0	0	0	0	0	0	0	0	0	0	0	0	0	0	1.12765	0	0	0	0	0	0	0	0
Deinococcus actinosclerus	0	0	0	0	0	0	0	0.460605	0	0	0	0	0	1.82898	0	0	0	0	0	0	0	0	0	0	0	0	0	0	0	0	0	1.30675	0	0	0	0	0	0	0	0	0	0	0	0	0	0.699943	0	0	0
Deinococcus apachensis	0	0	0	0	0	0	0	0	0	0	0	0	0	0	0	0	0	0	0	0	0	0	0	0	0	0	0	0	0	0	0	0	0	0	0	0	0	0	0	0	0	0	0	0	0	0	0	0	0
Deinococcus aquatilis	0	0	0	0	0	0	0	0	0.505577	0	0	0.523881	0	0	0	0	0	0	0	0	0	0	0	0	0	0	0	0	0	0	0	0	0	0	0	0	0	0	0	0	0	0	0	0	0	0.699943	0	0	0
Deinococcus deserti	0	0	0	0	0	0	0	0	0	0	0	0	0	0	0	0	0	0	0	0	0.487677	0	0	0	0	0	0	0	0	0	0	0	0	0	0	0	0	0	0	0	0	0	0	0	0	0	0	0	0
Deinococcus frigens	0	0	0	0	0	0	0	0.460605	0	0	0	0	0	1.82898	0	0	0	0	0	0	0	0	0	0	0	0	0	0	0	2.02089	0	0	0	0	0	0	0	0	0	0	0	0	0	0	0	0	0	0	0
Deinococcus geothermalis	0	0	0	0	0	0	0	0	0	0	0	0	0	0	0	0	0	0	0	0	0	0	0	0	0	0	0	0	0.463619	0	0	0	0	0	0	0	0	0	0	0	0	0	0	0	0	0	0	0	0
Deinococcus gobiensis	0	0	0	0	0	0.549895	0	0	0	0	0	0	0	0	0	0	0	0	0	0	0	0	0	0	0	0	0	0	0	0	0	0	0	0	0	0	0	0	0	0	0	0	0	0	0	0	0	0	0
Deinococcus grandis	0	0	0	0	0	0	0	0	0	0	0	0	0	0	0	0	0	0	0	0	0.487677	0	0	0	0	0	0	0	0	0	0	0	0	0	0	0	0	0	0	0	0	0	0	0	0	0	0	0	0
Deinococcus hopiensis	0	0	0.459994	0	0	0	0	0	0	0	0	0	0	0	0	0	0	0	0	0.531404	0.487677	0	0	0	0	0	0	0	1.39086	0	0	0	0	0	0	0	0	0	0	0	0	0	0	0	0	0	0	0	0
Deinococcus indicus	0.628806	0	0	0	0	0	0	0	0	0	0	0	0	0	0	0	0	0	0	0.531404	0	0	0	0	0	0	0	0	0	0	0	0	0	0	0	0	0	0	0	0	0	0	0	0	0	0	0	0	0
Deinococcus maricopensis	0	0	0	0	0	0	0	0	0	0	0	0	0	0	0	0	0	0	0	0	0	0	0	0	0	0	0	0	0	0	0	0	0	0	0	0	0	0	0	0	0	0	0	0	0	0	0	0	0
Deinococcus marmoris	0	0.55954	0	0	0.402674	0	0	0.460605	0	0	1.50968	1.04776	0	0	0	0	0	0	0	0.531404	0.975355	1.0884	1.01683	0	0	0	0	0	0	0	0	0	0	0	0	0	0	0	0	0	0	0	0	0	0	0	0	0	0
Deinococcus misasensis	0.628806	0	0	0	0	0.549895	0	0.460605	0	0	1.50968	0	1.00557	0	0	0	0	0	0	0	0	0	0	0	0	0	0	0	0	0	0	0	0	0	0	0	0	0	0	0	0	1.88462	2.02089	0	0	0	1.00457	0	0
Deinococcus murrayi	0	0	0	0	0	0	0	0	0	0	0	0	1.00557	0	0	0	0	0.611062	0	0	0	0	0	0	0	0	0	0	0	0	0	0	0	0	0	0	0	0	0	0	0	0	0	0	0	0	0	0	0
Deinococcus peraridilitoris	0	0.55954	0.459994	0	0	0.549895	0	0	0	0	0	0	0	1.82898	0	0	0.522156	0	0	1.59421	0.487677	0	0	0	0	0	0	0	0	0	0	0	0	1.01734	0	0	0	0	0	0	0	0	0	0	0	0	0	0	0
Deinococcus phoenicis	0	0	0	0	0	0	0	0	0	0	0	0	0	0	0	0	0	0	0	0	0	0	0	0	0	0	0	0	0	0	0	0	0	0	0	0	0	0	0	0	0	0	0	0	0	0	0	0	0
Deinococcus pimensis	0	0	0	0	0	0	0	0	0	0	0	0	0	0	0	0	0	0	0	0	0	0	0	0	0	0	0	1.40495	0	0	0	0	0	0	0	0	0	0	0	0	0	0	0	0	0	0	0	0	0
Deinococcus proteolyticus	0	0	0	0	0	0	0.379825	0	0	0	0	0	0	0	0	0	0	0	0	0	0	0	0	0	0	0	0	0	0	0	0	0	0	0	0	0.901489	0	0	0	0	0	0	0	0	0	0	0	0.843485	0
Deinococcus puniceus	0	0	0	0	0	0	0	0	0	0	0	0	0	0	0	0	0	0	0	0	0	0	0	0	0	0	0	0	0	0	0	0	0	0	0	0	0	0	0	0	0	0	0	0	0	0	0	0	0
Deinococcus radiodurans	0	0	0	0	0	0	0	0	0	0	0	0	0	0	0	0	0	0	0	0	0	1.0884	0	0	0	0	0	0	0	0	0	0	0	0	0	0	0	0	0	0	0	0	0	0	0	0	0	0	0
Deinococcus sp.	0	0	0	0	0	0	0	0	0	0	0	0	0	0	0	2.02089	0	0	0	0	0	0	0	0	0	0	0	0	0	0	0	0	0	0	0	0	0	0	0	0	0	0	0	1.10061	0	0	0	0	0
Deinococcus swuensis	0	0	0	0	0	0	0	0	0	0	0	0	0	0	0	0	0	0	0	0	0	0	0	0	0	0	0	0	0	0	0	0	0	0	0	0	0	0	0	0	0	0	0	0	0	0	0	0	0
Deinococcus wulumuqiensis	0	0	0	0	0	0	0	0	0	0	0	1.04776	0	0	0	0	0	0	0	0.531404	0	0	0	0	0	0	0	0	0	0	0	0	0	0	0	0	0	0	0	0	1.12765	0	2.02089	0	0	0	0	0	0
Delftia	0	0.55954	0	0	0	0	0	0	0	0.727393	1.50968	1.57164	0	0	1.51217	2.02089	0	0	0	0	0.487677	0	0	0	0	0	0	1.40495	0	4.04178	0	1.30675	0	0	0	1.80298	0	0	0	0.665936	0	0	2.02089	2.20122	0	0	0	0	1.04952
Delftia acidovorans	0	0	0	0	0	0.549895	0	0	0	0	0	0	1.00557	1.82898	0	0	0	0	0	0	0	0	0	0	0	0	0	0	0	2.02089	0	0	0	0	0	1.80298	0	0	0	0	0	0	2.02089	1.10061	0	0.699943	1.00457	0	0
Delftia lacustris	0	0	0	0	0	0	0	0	0	0.727393	0	0	0	0	0	0	0	0	0	0	0	0	0	0	0	0	1.32795	0	0	0	0	0	0	0	0	0	0	0	0	0	0	0	2.02089	1.10061	0	0	0	0	0
Delftia sp.	0	0	0	0	0	0	0	0	0	0	3.01936	0	1.00557	0	0	0	0	0	0	0	0	0	0	0	0	0	0	0	0	0	0.661249	0	0	1.01734	0	0	1.36334	0	2.47978	0	0	0	0	0	0	0.699943	0	0	0
Delftia tsuruhatensis	0	1.11908	0	0	0	0	0	0	0	0.727393	0	0	2.01114	1.82898	3.02435	0	0	0	0	0	0	0	0	0	0	0	0	0	0	0	0.661249	0	0	0	0	0	0	0	0	0	0	0	0	0	0	0	1.00457	0	0
delta proteobacterium	0.628806	0	0.919989	0	0	0	0	0	0.505577	0	0	0.523881	0	1.82898	0	0	0	0	0	0	0	0	0	0	0	0	0	0	0	0	0	1.30675	0	0	0	0	0	0	0	0	0	0	2.02089	0	0	0	1.00457	0.843485	0
Demequina aestuarii	0	0	0	0	0	0	0	0	0	0	0	0	0	0	0	0	0	0	0	0	0	0	0	0	0	0	0	0	0	0	0	0	0.451766	0	0	0	0	0	0	0	0	0	0	0	0	0	0	0	0
Demequina flava	0	0	0	0	0	0	0	0.460605	0	0	0	0	0	0	0	0	0	0	0	0	0	0	0	0	0	0	0	0	0	0	0	0	0	0	0	0	0	0	0	0	0	0	0	0	0	0	0	0	0
Demequina globuliformis	0	0	0	0	0	0	0	0	0	0	0	0	0	0	0	0	0	0	0	0	0	0	0	0	0	0	0	0	0	0	0	0	0	0	0	0	0	0	0	0	0	0	0	0	0	0	0	0	0
Demequina oxidasica	0	0	0	0	0	0	0	0.460605	0	0	0	0	0	0	0	0	0	0	0	0	0	0	0	0	0	0	0	0	0	0	0	0	0	0	0	0	0	0	0	0	0	0	0	0	0	0	0	0	0
Demequina salsinemoris	0	0	0	0	0	0	0	0	0	0	0	0	0	0	0	0	0	0	0	0	0	0	0	0	0	0	0	1.40495	0	0	0	0	0	0	0	0	0	0	0	0	0	0	0	0	0	0	0	0	0
Demequina sediminicola	0	0.55954	0	0	0	0	0	0	0	0	0	0	0	0	0	0	0	0	0	0	0	0	0	0	0	0	0	0	0	0	0	0	0	0	0	0	0	0	0	0	0	0	0	0	0	0	0	0	0
Demequina sp.	0	0	0	0	0	0	0	0	0.505577	0	0	0.523881	0	0	0	0	0	0	0	0	0	0	0	0	0	0	0	0	0	0	0	0	0	0	0	0	0	0	0	0	0	0	0	0	0	0	0	0	0
Demetria terragena	0	0	0	0	0	0	0	0	0	0	0	0	0	0	0	0	0	0	0	0	0	0	0	0	0	0	0	0	0	0	0	0	0	0	0	0	0	0	0	0	0	0	0	0	0	0	1.00457	0	0
Dengue virus	0	0	0	0	0	0	0	0	0	0	0	0	0	0	0	0	0	0	0	0	0	0	0	0	0	0	0	0	0	0	0	0	0	0	0	0	0	0	0	0	0	0	0	0	0	0	0	0	0
Denitrobacterium detoxificans	0	0	0	0	0	0	0	0	0	0.727393	0	0	0	0	0	0	0	0	0	0	0.975355	0	0	0	0	0	0	0	0	0	0	0	0	0	0	0	0	0	0	0	0	0	0	0	0	0	1.00457	0	0
Denitrovibrio acetiphilus	0	0	0	0	0	0	0	0	0	0	0	0	0	0	0	0	0	0	0	0	0	0	0	0	0	0	0	0	0	0	0	0	0	0	0.931957	0	0	0	0	0	0	0	0	0	0.980447	0	0	0	0
Dermabacter	0	0	0	0	0	0	0	0	0	0	0	0.523881	0	0	0	0	0	0	0	0	0	0	0	0	0	0	0	0	0	0	0	0	0	0	0	0	0	0	0	0	0	0	0	0	0	0	0	0	0
Dermabacter hominis	0	0	0	0	0	0	0	0	0	0	0	0	0	0	0	0	0	0	0	0	0	0	0	0	0	0	0	0	0	0	0	0	0	0	0	0	0	0	0	0	0	0	0	0	0	0	0	0	0
Dermabacter sp.	0	0	0	0	0	0	0	0	0	0	0	0	0	0	0	0	0	0	0	0	0	0	0	0	0	0	0	0	0	0	0	0	0	0	0	0	0	0	0	0	0	0	0	0	0	0	0	0	0
Dermabacter vaginalis	0	0	0	0	0	0	0	0	0	0	0	0	0	0	0	0	0	0	0	0	0	0	0	0	0	0	0	0	0	0	0	0	0	0	0	0	0	0	0	0	0	0	0	0	0	0	0	0	0
Dermacoccus	0	0	0	0	0	0	0	0	0	0	0	0	0	0	0	0	0	0	0	0	0	0	0	0	0	0	0	0	0	0	0	0	0	0	0	0	0	0	0	0	0	0	0	0	0	0	0	0	0
Dermacoccus nishinomiyaensis	0	0	0	0	0	0	0	0	0	0	0	0	0	0	0	0	0	0	0	0	0	0	0	0	0	0	0	0	0	0	0	0	0	0	0	0.901489	0	0	0	0	0	0	0	0	0	0	0	0	0
Dermacoccus sp.	0	0	0	0	0	0	0	0	0	0	0	0	0	1.82898	0	0	0	0	0	0.531404	0	0	0	0	0	0	0	0	0	0	0	1.30675	0	0	0	0	0	0	0	0	0	0	0	0	0	0	0	0	0
Dermatophilus congolensis	0	0	0	0	0	0	0	0	0	0	0	0	0	0	0	0	0	0	0	0	0	0	0	0	0	0	0	0	0	0	0	0	0	0	0	0	0	0	0	0	0	0	0	0	0	0	0	0	0
Derxia gummosa	0	0	0.459994	0	0	0	0.759651	0.460605	0	0	0	0.523881	0	0	0	0	0	0	0	0	0.975355	0	0	0	0	0	1.32795	0	0	0	0.661249	0	0	0	0	0	2.72668	0	0	0	0	0	0	0	0	0	0	0	0
Derxia lacustris	0	0	0	0	0	0	0.379825	0	0	0	0	0	0	0	0	0	0	0	0.542799	0	0	0	0	0	0	0	0	0	0	0	0	0	0	0	0.931957	0	0	0	0	0	0	0	0	0	0.980447	0	0	0	0
Desertifilum sp.	0.628806	0	0	0	0.402674	0	0	0	0	0	0	0	0	1.82898	0	2.02089	0.522156	0	0	0	0	0	0	0	0	0	0	0	0.463619	0	0	0	0	0	0	0	0	0	0	0	0	0	0	0	0	0	0	0.843485	0
Desmodus rotundus	0	0	0.459994	0	1.20802	0.549895	0	0.460605	0	0	0	0.523881	0	0	0	0	1.04431	0	0	0	0	0	0	0.811631	0	0	0	1.40495	0	2.02089	0.661249	0	0	0	0	0	0	0	0	0	1.12765	0	0	0	0	0	0	0.843485	1.04952
Desmospora sp.	0	0	0	0	0	0	0	0	0.505577	0	0	0	0	0	0	0	0	0	0	0	0	0	1.01683	0	0	0	0	0	0	0	0	0	0	0	0	0	0	0	0	0	0	0	0	0	0	0	0	0	0
Desnuesiella massiliensis	0	0	0	0	0	0	0	0	0	0	0	0	0	0	1.51217	0	0	0	0	0	0	0	0	0	0	0	0	0	0	0	0	0	0	0	0	0.901489	0	0	0	0	0	0	0	0	0	0	0	0	0
Desulfacinum hydrothermale	0	0	0	0	0	0	0	0	0	0	0	0	0	0	0	0	0	0	0	0	0.487677	0	1.01683	0	0	0	0	0	0	0	0	0	0	0	0	0	0	0	0	0	0	0	0	0	0	0	0	0	0
Desulfacinum infernum	0	0	0.459994	0	0	0.549895	0	0	0.505577	0	0	0	0	0	0	0	0.522156	0	0.542799	0.531404	0.487677	0	0	0.811631	0	0	0	0	0.463619	0	0	0	0	0	0	0	0	0	0	0	0	0	0	0	0	0	0	0	0
Desulfamplus magnetovallimortis	0	0	0	0.644595	0	0.549895	0	0.460605	0	0.727393	0	0.523881	0	0	0	0	0	0	0	0	0.487677	0	0	0	0	0	0	0	0	0	0	0	0	0	0	0	0	1.4546	0	0	0	0	2.02089	0	0	0	0	0	0
Desulfarculus baarsii	0	0	0	0	0	1.09979	0	0	0	0	0	0	0	0	0	0	0	0	0	0	0	0	0	0	0	0	0	0	0	0	0	0	0	0	0	0	0	0	0	0	0	0	0	0	0	0	0	0	0
Desulfatibacillum aliphaticivorans	0	0	0	0	0	0	0	0	0	0	0	0	0	1.82898	0	0	0	1.22212	0	0.531404	0	0	0	0	0	0	0	0	0	0	0	0	0	0	0	0	0	0	0	0	0	0	0	0	0	0	0	0	1.04952
Desulfatibacillum alkenivorans	0	0	0.919989	0	0	0	0	0	0	0	0	0	0	0	0	0	0	0	0	0	0	0	0	0	0	0	0	0	0.463619	0	0	0	0	0	0	0	0	0	1.23989	0	0	0	0	0	0	0	0	0	0
Desulfatiglans anilini	0	0	0.459994	0	0	0	0	0	0	0	1.50968	0	0	0	0	0	0.522156	0	0	0	0	0	0	0.811631	0	0	0	0	0	0	0	0	0	0	0	0	0	0	0	0	0	0	0	0	0	0	2.00913	0.843485	0
Desulfatirhabdium butyrativorans	0	0	0	0	0	0	0	0	0	0	0	0	0	0	0	0	0	0	0	0	0	0	0	0	0	0	0	1.40495	0	0	0	0	0	0	0	0	0	0	0	0	0	0	0	0	0	0	0	0	0
Desulfatitalea tepidiphila	0	0	0	0.644595	0	0	0	0.460605	0	0	3.01936	0	2.01114	0	0	0	0	0	0	0	0	0	0	0	0	0	0	0	0	0	0	0	0	0	0	0	0	0	0	0	0	0	0	0	0	0	0	0.843485	1.04952
Desulfitibacter alkalitolerans	0	0.55954	0	0	0	0	0	0	0	0	0	0	0	0	0	0	0.522156	0	0	0	0.487677	0	0	0	0	0	0	1.40495	0	0	0	0	0	0	0	0	0	0	0	0	0	0	0	0	0	0	0	0	0
Desulfitobacterium	0	0	0	0	0	0	0	0	0	0	0	0	0	0	0	0	0	0	0	0	0	0	0	0	0	0	0	0	0	0	0	0	0	0	0	0	0	0	0	0	0	0	0	0	0	0	0	0	0
Desulfitobacterium dehalogenans	0	0	0	0	0	0	0	0	0	0	0	0	0	1.82898	0	0	0	0	0	0	0	0	0	0	0	0	0	0	0	0	0	0	0	0	0	0	0	0	0	0	0	0	0	0	0	0	0	0	0
Desulfitobacterium dichloroeliminans	0	0	0	0	0	0	0	0	0	0	0	0	1.00557	0	0	0	0	0	0	0	0	0	0	0	0	0	0	0	0	0	0	0	0	0	0	0.901489	0	0	0	0	0	0	0	0	0	0	0	0.843485	0
Desulfitobacterium hafniense	0	0	0	0	0	0	0	0	0	0	0	0	0	0	0	0	0.522156	0	0	0.531404	0	0	0	0	0	0	1.32795	0	0	0	0	0	0	0	0	0	0	0	0	0.665936	2.25529	0	0	0	0	0	0	0	0
Desulfitobacterium metallireducens	0	0	0	0	0	0	0	0	0	0	0	0	0	0	0	0	0	0	0	0	0.975355	0	0	0	0	0	0	0	0	0	0	0	0	0	0	0	0	0	0	0	0	0	0	0	0	0	0	0	0
Desulfitobacterium sp.	0	0	0	0	0	0	0	0	0	0	0	0	0	0	0	0	0	0	0	0.531404	0	0	0	0	0	0	0	0	0	2.02089	0	0	0	0	0	0	0	0	0	0	0	0	0	0	0	0	0	0	0
Desulfobacca acetoxidans	0	0	0	0	0	0	0	0	0	0.727393	0	0	0	0	0	0	0	0	0	0	0	0	0	1.62326	0	0	0	0	0	0	0	0	0	0	0	0	0	0	0	0	0	0	0	0	0	0	0	0	0
Desulfobacter curvatus	0.628806	0	0	0	0	0	0	0	0	0	0	0	0	0	0	0	1.04431	0	0	0	0.975355	0	0	0	0	0	0	0	0	0	0	0	0	0	0	0	0	0	0	0	0	0	0	0	0	0	0	0	0
Desulfobacter postgatei	0	0	0	0	0	0	0	0	0	0	0	0	0	0	0	0	0	0	0	0	0.487677	0	0	0	0	0	0	0	0	0	0	0	0	0	0	0	0	0	0	0	0	0	0	0	0	0	0	0	0
Desulfobacter vibrioformis	0	0	0	0.644595	0	0	0.379825	0	0	0.727393	0	0	0	1.82898	0	0	0.522156	0	0	0.531404	0	0	0	0	0	0	0	0	0.463619	0	0	0	0	0	0	0	0	0	0	0	0	0	0	0	0	0	0	0	0
Desulfobacterium autotrophicum	0	0	0	0.644595	0.402674	0	0	0	0	0	0	0	0	0	0	0	0	0	0.542799	0	0.487677	0	0	0	0	0	0	0	0.463619	0	0	0	0.451766	0	0	0	0	0	0	0	1.12765	0	0	0	0	0	0	0	0
Desulfobacterium vacuolatum	0	0	0	0	0.402674	0	0	0	0	0	1.50968	0	0	0	0	0	0	0	0	0	0	0	0	0	0	0	0	0	0	0	0	0	0	0	0	0	0	0	0	0	0	0	0	0	0	0	0	0	0
Desulfobacula sp.	3.77284	8.3931	13.7998	12.8919	12.4829	3.84927	2.65878	13.3575	0.505577	5.09175	7.54841	6.28657	2.01114	3.65795	10.5852	10.1044	3.13293	1.83319	16.284	7.43966	14.6303	6.5304	2.03366	8.11631	2.94212	1.10629	30.5429	15.4545	3.24533	0	11.2412	0	0.903531	4.06934	0.931957	4.50745	8.18004	4.36381	4.95956	0.665936	23.6806	1.88462	0	4.40244	2.94134	2.09983	8.03653	5.06091	2.09905
Desulfobacula toluolica	0.628806	0	0	0	0	0	0	0	0	0	0	0	0	0	0	0	0	0	0	0	0	0	0	0	0	0	0	0	0	0	0	0	0	0	0	0	1.36334	0	0	0	0	0	0	0	0	0	0	0	0
Desulfobulbus elongatus	0	0	0	0	0	0	0	0	0	0	0	0.523881	0	0	0	0	0	0	0	0	0.487677	0	0	0	0	1.10629	0	0	0	0	0	0	0	0	0	0	0	0	0	0	0	0	0	0	0	0	0	0	0
Desulfobulbus japonicus	0	0	0	0	0	0	0.379825	0	0.505577	0	1.50968	0	0	0	0	2.02089	0	0	0.542799	0.531404	0	0	0	0	0	1.10629	0	0	0	0	0	0	0.451766	0	0	0	0	0	0	0	0	0	0	0	0	0	0	0	0
Desulfobulbus mediterraneus	0	0	0	0	0	0	0	0	0	0	0	0	0	0	0	0	0	0	0	0.531404	0	0	0	0	0	0	0	0	0	0	0	0	0	0	0	0	0	0	0	0	0	0	2.02089	1.10061	0	0	0	0	1.04952
Desulfobulbus propionicus	0	0	0.459994	0	0	0	0	0	0.505577	0	0	0.523881	0	0	0	0	0	0.611062	0	0	0	0	0	0.811631	1.47106	0	0	1.40495	0	0	0	0	0.451766	0	0.931957	0	0	0	1.23989	0	0	0	0	0	0.980447	0	0	0	0
Desulfocapsa sulfexigens	0	0	0.459994	0	0	0	0	0	0	0	0	0	0	0	1.51217	0	0	0	0	0	0	0	0	0	0	0	0	0	0	0	0	0	0.451766	0	0	0	0	0	0	0	0	0	0	1.10061	0.980447	0	0	0	0
Desulfocarbo indianensis	0	0	0.459994	0	0	0	0	0	0.505577	0	0	0	0	1.82898	0	0	0	0	0	0.531404	0	0	0	0	0	0	0	1.40495	0	0	0	0	0	0	0	0	0	0	0	0	0	0	0	0	0	0	0	0	0
Desulfococcus multivorans	0	0	0	0	0	0	0.379825	0	0	0	0	0	1.00557	3.65795	0	0	0	0.611062	0.542799	0.531404	0.487677	0	0	0	0	0	0	0	0.463619	2.02089	0.661249	1.30675	0.451766	0	0	0.901489	0	0	0	0	0	0	0	2.20122	0	0	0	0	0
Desulfococcus oleovorans	0	0	0	0.644595	0	0	0	0	0	0	0	0	0	0	0	0	0	0	0	0	0	0	0	0	0	0	0	0	0	0	0	0	0	0	0	0	0	0	0	0	0	0	0	0	0	0	0	0	0
Desulfocurvus vexinensis	0	0	0	0	0	0	0	0	0	0.727393	0	0	0	0	0	0	0	0	0	0.531404	0.487677	0	0	0	0	0	0	0	0	0	0	0	0	0	0	0	0	0	0	0	0	0	0	0	0	0	0	0	0
Desulfofustis glycolicus	0	0.55954	0	0.644595	0	0	0	0	0	0	0	0	0	0	0	0	0	0	0	0	0.487677	0	1.01683	0	0	0	0	0	0.463619	0	0	0	0	0	0.931957	0	0	0	0	0	0	0	0	1.10061	0	0	0	0	0
Desulfohalobium retbaense	0	0	0.459994	0	0	0	0	0	0	0	0	0	0	0	0	0	0	0	0	0	0	0	1.01683	0	0	0	0	0	0	0	0	0	0	0	0	0	0	0	0	0	1.12765	0	0	0	0	0	0	0	0
Desulfomicrobium baculatum	0	0	0	0	0	0	0	0	0	0	0	0	0	0	0	0	0	0	0	0	0	0	0	0	0	0	0	0	0	0	0	0	0	0	0	0	0	0	0	0	0	0	0	0	0	0	0	0	0
Desulfomicrobium escambiense	0	0	0	0	0	0	0	0	0	0	0	0	0	0	0	0	0	0	0	0	0	0	0	0	0	0	0	0	0	0	0	1.30675	0	0	0	0	0	0	0	0	0	0	0	0	0	0	0	0	0
Desulfomicrobium orale	0	0	0	0	0.402674	0	0	0	0	0	0	0	0	0	0	0	0	0	0	0.531404	0	0	0	0	0	0	0	0	0	0	0	0	0	0	0	0	0	0	0	0	0	0	2.02089	1.10061	0	0	0	0	0
Desulfomonile tiedjei	0	0.55954	0	0	0	0	0	0	0	0	0	0	1.00557	0	0	0	0.522156	0	0.542799	0	0	0	0	0	0	0	0	0	0.927238	0	0	0	0	0	0	0	0	1.4546	0	0	0	0	0	0	0	0	1.00457	0	0
Desulfonatronospira thiodismutans	0.628806	0	0	0	0	0	0	0	0	0	0	0	0	0	0	2.02089	0	0	0	0	0	0	0	0	0	0	0	0	0	0	0	1.30675	0	0	0	0	0	1.4546	0	0	0	0	0	0	0	0	0	0	0
Desulfonatronovibrio hydrogenovorans	0	0	0	0	0	0	0	0	0	0	0	0	0	0	0	0	0	0.611062	0	0	0	0	0	0	0	0	0	0	0	0	0	0	0	0	0	0	0	0	0	0.665936	0	0	0	0	0	0	0	0	0
Desulfonatronovibrio magnus	0	0	0	0	0	0	0	0	0	0	0	0	0	0	0	0	0	0.611062	0	0	0	0	0	0	0	0	0	0	0	0	0	0	0	0	0	0	0	0	0	0	0	0	0	0	0	0	0	0	0
Desulfonatronum lacustre	0	0	0	0	0	0	0	0	0.505577	0	0	0	0	0	0	0	0.522156	0	0	0	0.487677	0	0	0	0	0	0	0	0	0	0	0	0	0	0	0	0	0	0	0.665936	0	0	0	1.10061	0	0	0	0	0
Desulfonatronum thiodismutans	0	0	0	0	0	0	0	0	1.01115	0	0	0	0	0	0	0	0	0	0	0	0	0	0	0	0	0	0	0	0	0	0	0	0	0	0	0	0	0	0	0	0	0	0	0	0	0	0	0	0
Desulfonispora thiosulfatigenes	0	0	0.459994	0	0	0	0	0	0	0	0	0	0	0	0	0	0	0	0	0	0	0	0	0	0	0	0	0	0	0	0	0	0	0	0	0	0	0	0	0	0	0	0	0	0	0	0	0	0
Desulfopila aestuarii	0	0	0.919989	0	0	0	0	0	0	0	1.50968	0.523881	0	0	0	0	0	0	0.542799	0.531404	0	0	0	0	0	0	0	0	0	2.02089	0	0	0	0	0	0	0	0	0	0	0	0	0	0	0.980447	0	0	0	1.04952
Desulfoplanes formicivorans	0	0	0	0	0	0	0	0	0	0	0	0	0	0	0	0	0	0	0	0	0	0	1.01683	0	0	0	0	0	0	0	0	0	0	0	0	0	0	0	0	0	0	0	0	0	0	0	0	0	0
Desulforegula conservatrix	0	0.55954	0.459994	0	0	1.09979	0.759651	0.460605	0.505577	0	0	0.523881	1.00557	3.65795	0	0	1.04431	0.611062	1.0856	0.531404	0.487677	0	0	0	0	0	0	0	0	0	0	0	0.451766	1.01734	0	1.80298	0	0	0	0	0	1.88462	0	1.10061	0	0	1.00457	2.53046	0
Desulfosarcina cetonica	0	0	0	0	0.402674	0	0.379825	0	0.505577	0	0	0	0	0	0	0	0	0	0	0	0	0	0	0	0	0	0	0	0	0	0	0	0	0	0	0	0	0	0	0	0	0	0	0	0	0	0	0	0
Desulfosarcina sp.	0	0	0	0	0	0	0	0	0	0	1.50968	0	0	0	0	0	0	0.611062	0	0	0	0	1.01683	0	0	0	0	0	0	0	0	0	0	0	0	0	0	0	0	0	0	0	0	1.10061	0	0	0	0.843485	0
Desulfospira joergensenii	0	0	0	0.644595	0	1.09979	0	0	0	0	0	0	0	0	0	0	0	0	0	0	0	0	0	0	0	0	0	0	0	0	0.661249	0	0	0	0	0	0	0	0	0	0	0	0	0	0	0	0	0.843485	0
Desulfosporosinus acididurans	0	0	0	0	0	0	0	0	0	0	0	0	0	0	0	0	0	0	0	0	0	0	0	0	0	0	0	0	0	0	0	0	0	0	0	0	0	0	0	0	0	0	0	0	0	0	0	0	1.04952
Desulfosporosinus acidiphilus	0	0	0	0	0	0	0	0.92121	0	0	0	0	0	0	0	0	0	0	0	0	0	0	0	0	0	0	0	0	0	0	0	0	0	0	0	0	0	0	0	0	0	0	0	0	0	0	0	0	0
Desulfosporosinus lacus	0	0	0	0	0	0	0	0	0	0	0	0.523881	0	0	0	0	1.04431	0	0	0	0	0	0	0	0	0	0	0	0	0	0	0	0	0	0	0	0	0	0	0	0	0	0	0	0	0	0	0	0
Desulfosporosinus meridiei	0	0	0	0	0	0	0	0	0	0	0	0	0	0	0	0	0	0	0	0	0	0	0	0	0	0	0	0	0	0	0	0	0	0	0	0	0	0	0	0	0	0	0	0	0	0	0	0	0
Desulfosporosinus orientis	0	0	0	0	0	0	0	0	0	0	0	0	0	0	0	0	0	0	0	0	0	0	0	0	0	0	0	0	0	0	0	0	0	0	0	0	0	0	0	0	0	0	0	0	0	0	0	0	0
Desulfosporosinus sp.	0	0	0	0	0	0	0	0	0.505577	0	0	0	0	0	0	0	0	0	0	0	0	0	0	0	0	0	0	0	0	0	0	0	0	0	0	0	0	0	0	0	0	0	0	0	0	0	0	0	0
Desulfotalea psychrophila	0	0	0	0	0	0	0	0	0	0	0	0	0	0	0	0	0	0	0	0	0	0	0	0	0	0	0	0	0	0	0	0	0	0	0	0	0	0	1.23989	0	0	0	0	0	0	0	0	0	0
Desulfotignum	0	0	0	0	0	0	0	0	0	0	0	0	0	0	0	0	0	0	0	0	0	0	0	0	0	0	0	0	0	0	0	0	0	0	0	0	0	0	0	0	0	0	0	0	0	0	1.00457	0	0
Desulfotignum balticum	0.628806	0	0	0	0	0.549895	0	0	0	0	0	0	0	0	0	0	0	0	0	0	0	0	0	0	0	0	0	0	0	0	0	0	0	0	0	0	0	0	0	0	0	0	0	0	0	0	0	0	0
Desulfotignum phosphitoxidans	0	0	0	0	0	0	0	0	0	0	0	0	0	0	0	0	0	0	0	0	0	0	0	0	0	0	0	0	0	0	0	0	0	0	0	0	0	0	0	0	0	0	0	0	0	0	0	0.843485	0
Desulfotomaculum	0	0	0.459994	0	0	0	0	0	0	0	0	0	0	0	0	0	0	0	0	0	0	0	0	0	0	0	0	0	0	0	0	0	0	0	0	0	0	0	0	0	0	0	0	0	0	0	0	0	0
Desulfotomaculum acetoxidans	0	0	0	0	0	0	0	0	0	0	0	0	0	0	1.51217	0	0	0	0	0	0	0	0	0	0	0	0	0	0	0	0.661249	0	0	0	0	0	0	0	0	0	0	0	0	0	0	0	0	0	0
Desulfotomaculum aeronauticum	0	0	0	0	0	0.549895	0	0	0	0	0	0	0	0	0	0	0	0	0	0	0	0	0	0	0	0	0	0	0	0	0	0	0	0	0	0	0	0	0	0	0	0	0	0	0	0	0	0	0
Desulfotomaculum alcoholivorax	0	0	0	0	0	0	0	0	0	0	0	0	0	0	0	0	0	0	0	0	0	0	0	0	0	0	0	0	0	0	0	0	0	0	0	0	0	0	0	0	0	0	0	0	0	0.699943	0	0	0
Desulfotomaculum australicum	0	0	0	0	0	0	0	0	0	0	0	0	0	0	0	0	0	0	0	0	0	0	0	0	0	0	0	0	0	0	0	0	0	0	0	0	0	0	0	0	0	0	0	0	0	0	0	0	0
Desulfotomaculum copahuensis	0	0	0	0	0	0	0	0	0	0	0	0	0	0	0	0	0	0	0	0	0	0	0	0	0	0	0	0	0	0	0.661249	0	0	0	0	0	1.36334	0	0	0	0	0	0	0	0	0	0	1.68697	0
Desulfotomaculum ferrireducens	0	0	0	0	0	0	0	0	0	0	0	0	0	0	0	0	0.522156	0	0	0	0	0	0	0	0	0	0	0	0	0	0	0	0	0	0	0	0	0	0	0	0	0	0	0	0	0	0	0	0
Desulfotomaculum gibsoniae	0	0	0	0	0.402674	0	0	0	0.505577	0	0	0	0	0	0	0	0	0	0	0	0	0	0	0.811631	0	0	0	0	0	0	0	0	0	0	0	0	0	0	0	0	0	0	0	0	0	0	0	0	0
Desulfotomaculum hydrothermale	0	0	0	0	0	0	0	0	0	0	0	0	0	0	0	0	0	0	0	0	0	0	1.01683	0	0	0	0	0	0.463619	0	0	0	0	0	0	0	0	0	0	0	0	0	0	0	0	0	0	0	0
Desulfotomaculum intricatum	0	0	0.459994	0	0	0	0	0	0	0	0	0	0	0	0	0	0	0	0	0	0	0	0	0	0	1.10629	0	0	0	0	0	0	0	0	0	0	0	0	0	0	0	0	0	0	0	0	1.00457	0	0
Desulfotomaculum nigrificans	0	0	0	0	0	0	0	0	0	0	0	0	0	0	0	0	0	0.611062	0	0	0	0	0	0	0	0	0	0	0	0	0	0	0	0	0	0	0	0	0	0	0	0	0	0	0.980447	0	0	0	0
Desulfotomaculum putei	0	0	0	0	0	0	0	0	0	0	0	0	0	0	0	0	0	0	0.542799	0	0.487677	0	0	0	0	0	1.32795	0	0	0	0	0	0	0	0	0	0	0	0	0	0	0	0	1.10061	0	0	1.00457	0	0
Desulfotomaculum reducens	0	0	0	0	0	0	0	0	0	0	0	0	0	0	0	0	0	0	0	0	0	0	0	0	0	0	0	0	0	0	0	0	0	0	0	0	0	0	0	0	0	0	0	0	0	0	0	0	0
Desulfotomaculum ruminis	0	0	0	0	0	0	0	0	0	0	0	0	0	0	0	0	0	0	0	0	0	0	0	0	0	0	0	0	0	0	0	0	0	0	0	0.901489	0	0	0	0	0	0	0	0	0	0	0	0	0
Desulfotomaculum thermosubterraneum	0	0	0	0	0	0.549895	0	0	0	0	0	0	0	0	0	0	0	0	0	0	0	0	0	0	0	0	0	0	0	0	0	0	0	0	0	0	0	0	0	0	0	0	0	0	0	0	0	0	0
Desulfovermiculus halophilus	0.628806	0	0	0	0	0.549895	0	0	0	0	0	0	0	1.82898	0	0	0	0	0	0	0	0	0	0	0	0	0	0	0.463619	0	0	0	0	0	0	0	0	0	0	0	0	0	0	0	0	0	0	0	0
Desulfovibrio	0	0	0	0	0	0	0	0	0	0	0	0	0	0	0	0	0	0	0	1.06281	0.975355	0	0	0	0	0	0	0	0	0	0	0	0	0	0	0	0	0	0	0	0	0	0	0	0	0	0	0	0
[truncated: 4,510 more rows]
[truncated: 57 more columns]
