# Supplementary material for: Microbiota of the prostate tumor environment investigated by whole-transcriptome profiling
Source: Genome Med. 2022 Jan 25;14:9. doi: 10.1186/s13073-022-01011-3 (PMC8787950; doi:10.1186/s13073-022-01011-3)
Supplement: Supplementary file 5 — Additional file 5: Table S7. Normalised microbial count data for the validation cohort. [file 13073_2022_1011_MOESM5_ESM.xlsx]

## Sheet: Info
Additional file 5: Supplementary Table of
Microbiota of the prostate tumor environment investigated by whole-transcriptome profiling
Paul Vinu Salachan, Martin Rasmussen, Jacob Fredsøe, Benedicte Ulhøi, Michael Borre, Karina Dalsgaard Sørensen
Table S7. Microbiome Data for Validation Cohort: Counts normalised using size factors as implemented in DESeq2. B1-B8, benign samples 1-8. M1-M16, malignant samples 1-16.

## Sheet: Normalized_Microbial_Count_Data
Microorganism	B1	B2	B3	B4	B5	B6	B7	B8	M1	M2	M3	M4	M5	M6	M7	M8	M9	M10	M11	M12	M13	M14	M15	M16
Abelson murine	23.6827	18.1764	11.6613	12.1928	15.2531	21.1253	8.42945	13.8583	5.96438	13.9753	7.96869	4.44653	13.4575	9.43095	12.9518	7.24097	17.4977	12.653	8.34294	16.7261	11.1726	23.8418	9.36644	13.8775
Acanthamoeba polyphaga	6.37612	3.8266	5.10184	8.60665	5.08437	7.783	8.42945	10.0788	7.66849	10.7503	8.96478	7.78142	7.34044	6.2873	5.97776	7.96507	5.14637	2.23288	1.19185	8.36305	6.207	4.25747	13.113	8.54002
Acanthocystis turfacea	0	1.9133	1.45767	0.717221	0	1.11186	3.16104	2.51969	1.70411	2.15005	0	0	0	1.57182	2.98888	0.724097	0	1.48859	1.19185	1.19472	2.4828	0.851494	4.68322	3.20251
Acaryochloris marina	0	1.9133	0	3.58611	0	1.11186	0	0	0	1.07503	0	1.11163	0	0	0	0	0	0	0	0	0	0	0	1.0675
Acaryochloris sp.	0.910874	4.78325	0.728834	0.717221	1.27109	2.22371	0	3.77954	0.852055	0	0	0	0	0.785912	0.996294	0.724097	3.08782	0.744293	1.19185	1.19472	1.2414	0	1.87329	1.0675
Acetivibrio cellulolyticus	0	0	0.728834	0	1.27109	1.11186	1.05368	0	0	0	0.996087	0	0	0	1.99259	1.44819	0	0	2.3837	0	0	0	0	1.0675
Acetivibrio ethanolgignens	0	0	0	0	0	0	0	0	0	0	0	0	0	0	0	0	0	0	0	0	0	0	0.936644	0
Acetoanaerobium noterae	0	0	0	0	1.27109	0	1.05368	1.25985	2.55616	0	0	2.22326	0	0	0.996294	0.724097	0	0.744293	0	0	0	0	0.936644	0
Acetobacter	0	0	0	0	0	0	1.05368	1.25985	0	0	0.996087	0	1.22341	0	0	0	1.02927	0	0	0	1.2414	0	0.936644	0
Acetobacter aceti	0.910874	0.95665	0	0	1.27109	0	0	0	0.852055	3.22508	0.996087	0	0	0.785912	0.996294	0	0	0.744293	0	0	0	0	0	0
Acetobacter cibinongensis	0	0	0.728834	0	0	0	0	0	0	0	0.996087	0	0	0	0	0	0	0.744293	1.19185	0	0	0	0	0
Acetobacter malorum	0.910874	0	0	0	1.27109	0	2.10736	0	0	0	1.99217	0	1.22341	0	0.996294	0.724097	1.02927	0.744293	1.19185	0	0	0.851494	0.936644	0
Acetobacter nitrogenifigens	0	0	0	0	0	1.11186	0	0	0	0	0	1.11163	0	1.57182	0	0	1.02927	0	0	0	1.2414	0	0	0
Acetobacter okinawensis	0	0	0	0	0	0	0	0	0	0	0	0	0	0	0	0	0	0.744293	0	0	1.2414	0	0	0
Acetobacter sp.	0	0	0.728834	0.717221	0	1.11186	0	0	0	0	0	0	0	1.57182	0	0.724097	0	0.744293	0	0	0	0.851494	1.87329	0
Acetobacter syzygii	0	0	0	0	0	0	0	0	0	0	0	0	0	0	0	0	1.02927	0	0	0	0	0	0	0
Acetobacter tropicalis	0.910874	0	0	0	1.27109	0	1.05368	0	0	0	0	0	0	0	0	0	0	0	0	0	0	0	0.936644	0
Acetobacteraceae	0	0.95665	2.91533	0.717221	0	0	0	0	0	0	0	0	0	0	0	2.17229	0	0	1.19185	0	0	0	0	0
Acetobacteraceae bacterium	0	0	0.728834	0	0	0	1.05368	1.25985	0	1.07503	0	0	0	0	0.996294	0	0	0	1.19185	0	1.2414	0	0	0
Acetobacterium bakii	0	1.9133	0.728834	0.717221	0	1.11186	2.10736	1.25985	0	1.07503	0.996087	0	0	0.785912	1.99259	0.724097	2.05855	0.744293	0	0	0	0.851494	0	2.135
Acetobacterium dehalogenans	0	0	0	0	0	0	0	0	0	0	0	0	0	0	0.996294	0	0	0	0	0	0	0	0	1.0675
Acetobacterium wieringae	0.910874	3.8266	0	0.717221	0	1.11186	2.10736	6.29923	0	2.15005	0.996087	2.22326	1.22341	0.785912	1.99259	0	2.05855	0.744293	0	3.58416	1.2414	0.851494	0	0
Acetobacterium woodii	0	0	0	0	0	0	0	0	0	0	0	0	0	0.785912	0	0	0	0	0	0	0	0	0	0
Acetohalobium arabaticum	0	0	0.728834	0	0	0	0	0	0	0	0	1.11163	0	0	0	0	3.08782	0	1.19185	0	0	0.851494	0	0
Acetomicrobium	0	0	0	0	0	0	0	0	0	0	0	0	1.22341	0	0	0	0	0	0	0	0	0	0	0
Acetomicrobium flavidum	3.6435	1.9133	2.1865	0	1.27109	0	5.26841	1.25985	1.70411	0	0	0	0	3.14365	0	1.44819	1.02927	0.744293	1.19185	0	1.2414	0.851494	0.936644	0
Acetomicrobium hydrogeniformans	0	0	0	0	2.54218	0	0	0	0	0	0	0	0	0	0	0	0	0	0	0	0	0	0	0
Acetonema longum	0	0	1.45767	0.717221	0	0	0	0	0	0	0	1.11163	0	0	0.996294	1.44819	0	0	0	0	0	0	0	0
Acholeplasma axanthum	0	0	0	0	3.81328	0	0	0	0	0	0	0	0	0	0	0	0	0.744293	2.3837	0	1.2414	0	0	0
Acholeplasma brassicae	0	0	0	0	0	0	0	0	0	0	0	0	0	0	0	0	0	0	0	0	0	0	0.936644	0
Acholeplasma equifetale	1.82175	7.6532	1.45767	2.15166	2.54218	0	2.10736	0	0	1.07503	1.99217	0	1.22341	0	0	2.17229	2.05855	0.744293	1.19185	0	1.2414	2.55448	0.936644	5.33751
Acholeplasma hippikon	1.82175	0	0	0	0	1.11186	0	1.25985	0.852055	1.07503	0	0	0	0	0.996294	0	0	0	0	0	0	0	0	0
Acholeplasma laidlawii	0.910874	0.95665	0.728834	0.717221	0	0	1.05368	0	0	0	0	1.11163	0	2.35774	0	0	0	0.744293	1.19185	0	0	0	0.936644	0
Acholeplasma modicum	0.910874	0	0	0	0	0	0	1.25985	0	0	0	0	1.22341	0	0.996294	2.17229	0	0	0	0	0	0.851494	0.936644	0
Acholeplasma multilocale	0	0	1.45767	0	2.54218	0	0	0	0	0	0	0	3.67022	0	0.996294	0.724097	1.02927	0	0	1.19472	0	0	0.936644	1.0675
Acholeplasma palmae	0	0	0	0.717221	0	0	0	0	0.852055	0	0	0	1.22341	0	0	0	0	0	0	0	0	0	0	0
Achromobacter	2.73262	0	2.91533	4.30333	2.54218	0	2.10736	2.51969	1.70411	3.22508	0	0	1.22341	0.785912	0.996294	3.62049	2.05855	0	3.57554	1.19472	7.44839	2.55448	3.74657	5.33751
Achromobacter arsenitoxydans	0	0.95665	0	0	0	0	0	0	0	0	0	0	0	0	0	0	0	0	0	0	0	0	0	0
Achromobacter denitrificans	0	0	0	0	0	0	0	0	0	0	0	1.11163	0	0	0	0	0	0	0	0	0	0	0	0
Achromobacter piechaudii	0	0	1.45767	0.717221	0	0	0	0	0.852055	0	0	0	0	0	1.99259	0	0	0	0	0	0	0	0	2.135
Achromobacter sp.	0.910874	0	0	0.717221	1.27109	1.11186	2.10736	2.51969	0	1.07503	1.99217	0	0	0.785912	0.996294	0	1.02927	0	0	0	2.4828	2.55448	0	0
Achromobacter xylosoxidans	0	0	0	0	0	0	0	0	0	0	0	0	0	0	0	0	3.08782	0	0	0	0	0	0	0
Acidaminococcus	0	0	0	0	2.54218	0	0	0	0	0	0	1.11163	0	1.57182	0.996294	0	0	1.48859	0	1.19472	0	0	0	3.20251
Acidaminococcus fermentans	0.910874	0	0	0.717221	1.27109	0	0	0	0.852055	0	0	0	0	1.57182	0	0	0	0	0	1.19472	0	0	0	0
Acidaminococcus massiliensis	0.910874	0	0	0	0	0	0	0	0	0	0	0	0	0	0	0	0	0	0	0	0	0	0	0
Acidaminococcus sp.	0	0	0	0	0	0	0	0	0	0	0	0	0	0.785912	0	0	0	0	0	0	0	0	3.74657	0
Acidaminococcus timonensis	1.82175	0	2.1865	0	0	0	0	0	0.852055	0	1.99217	1.11163	0	0	0	0	2.05855	0.744293	0	0	0	0	1.87329	0
Acidibacillus ferrooxidans	28.2371	24.8729	27.6957	30.1233	71.1811	32.2438	20.0199	10.0788	17.8931	44.0761	43.8278	27.7908	64.8406	18.076	14.9444	37.6531	33.966	61.7763	28.6043	69.2938	24.828	13.6239	49.6421	41.6326
Acidiferrobacter thiooxydans	0	0.95665	0	0	0	0	0	0	0	0	0	0	0	0	0	0	0	0.744293	0	0	0	0.851494	0	0
Acidihalobacter ferrooxidans	0.910874	0	0	0	0	0	0	0	0	0	0	1.11163	0	0	0	0	0	0.744293	0	0	0	0	0	0
Acidihalobacter prosperus	0.910874	0	0	0	0	0	0	0	1.70411	0	0.996087	0	1.22341	1.57182	0.996294	0	0	0	0	1.19472	0	0	0	2.135
Acidiphilium	0	0.95665	0.728834	0.717221	0	0	0	0	1.70411	0	0	1.11163	1.22341	1.57182	0.996294	0.724097	1.02927	0	0	0	1.2414	0.851494	0	0
Acidiphilium cryptum	0	0.95665	0	0	0	0	1.05368	0	0	0	0	0	1.22341	0	0	0	0	0	1.19185	0	0	0	0	0
Acidiphilium multivorum	0.910874	0.95665	1.45767	0	0	0	0	0	0	2.15005	0.996087	4.44653	0	1.57182	0	0	0	0	0	0	0	0.851494	0	1.0675
Acidiphilium sp.	0	0	0	0	0	0	0	0	0	0	0	0	0	0	0	0	0	0	0	0	0	0.851494	0	0
Acidipropionibacterium acidipropionici	0	0	0.728834	0	0	0	0	0	0	0	0	0	3.67022	0.785912	0	0	0	0.744293	0	0	3.7242	0	0	0
Acidipropionibacterium thoenii	0	0	0	0	0	0	0	0	0	0	0	0	0	0.785912	0	0	0	0	0	0	0	0	0	0
Acidisphaera rubrifaciens	0	0	0.728834	0.717221	0	0	0	1.25985	0.852055	0	0	0	0	0.785912	0.996294	0	0	0	0	1.19472	0	0	0	0
Acidithiobacillus caldus	0	0.95665	0	0	0	0	0	0	0	0	0	1.11163	0	0.785912	0	0	0	0	0	0	0	0	0	0
Acidithiobacillus ferrivorans	0	0	1.45767	1.43444	0	0	1.05368	2.51969	0	1.07503	0	3.33489	0	0	1.99259	0.724097	0	0	0	0	0	0.851494	0	2.135
Acidithiobacillus ferrooxidans	0	3.8266	2.1865	2.15166	0	1.11186	1.05368	0	3.40822	2.15005	0.996087	0	1.22341	0.785912	0	1.44819	0	0	2.3837	2.38944	0	0	2.80993	5.33751
Acidithiobacillus thiooxidans	0	0.95665	0	0.717221	0	0	1.05368	0	0	0	0	0	0	0	0	0	0	0	1.19185	0	0	0	0	0
Acidithrix ferrooxidans	0	0	0	0	0	0	0	0	0	0	0	0	0	0	0	0.724097	0	0	0	0	0	0	0	0
Acidobacteria bacterium	0	0	0	0	0	0	0	0	0	1.07503	0	0	0	0	0	0	0	0	0	0	0	0	0	0
Acidobacteriaceae bacterium	10.9305	7.6532	5.83067	6.45499	2.54218	0	3.16104	3.77954	1.70411	2.15005	6.97261	3.33489	9.78726	6.2873	5.97776	8.68917	10.2927	6.69863	7.15109	5.97361	7.44839	5.96046	0	9.60752
Acidobacterium ailaaui	0.910874	0	2.1865	0	0	0	0	0	0	0	0	0	0	0.785912	0	0	0	0	0	0	0	0	0	0
Acidobacterium capsulatum	2.73262	0.95665	6.5595	0.717221	5.08437	1.11186	4.21473	0	1.70411	5.37513	0.996087	3.33489	2.44681	3.92956	1.99259	2.89639	2.05855	1.48859	2.3837	2.38944	0	4.25747	2.80993	2.135
Acidocella	0.910874	0	0	0.717221	0	0	0	0	0	1.07503	0	1.11163	0	0	0	1.44819	0	0	0	1.19472	0	0.851494	0	0
Acidocella facilis	0.910874	0	0	1.43444	0	0	0	1.25985	0	0	0	0	0	2.35774	0.996294	0.724097	0	0.744293	1.19185	0	0	0	1.87329	0
Acidocella sp.	0	1.9133	1.45767	0	1.27109	2.22371	0	0	0.852055	0	0.996087	0	0	2.35774	0	1.44819	2.05855	0.744293	1.19185	0	0	0.851494	1.87329	1.0675
Acidomonas methanolica	0	0.95665	0	0	0	0	0	0	0	0	0	0	0	0	0	0	0	0	0	0	0	0	0	0
Acidothermus cellulolyticus	0	0	0	0	0	0	0	0	0	0	0	0	0	0	0	0	0	0	0	0	1.2414	0	0	0
Acidovorax	1.82175	1.9133	2.1865	1.43444	1.27109	2.22371	2.10736	1.25985	6.81644	2.15005	1.99217	4.44653	2.44681	5.50139	0	0.724097	3.08782	0.744293	1.19185	1.19472	3.7242	1.70299	0	2.135
Acidovorax avenae	0.910874	0	0	0	0	0	0	0	0.852055	0	0	0	0	0	0	0	0	1.48859	0	1.19472	0	0	0	3.20251
Acidovorax caeni	0	0	0	0	0	1.11186	0	0	0	0	0	0	0	0	0	0	0	0	0	0	0	0	0	0
Acidovorax citrulli	0.910874	0.95665	0.728834	0	0	0	0	0	0	0	0.996087	0	0	0.785912	0.996294	0	1.02927	0	0	1.19472	0	0	0.936644	0
Acidovorax delafieldii	0	1.9133	0	0	0	1.11186	0	0	0.852055	1.07503	0	0	0	0	1.99259	0	0	0.744293	0	0	0	0	0	1.0675
Acidovorax ebreus	0	0	0	0	0	0	0	0	0	0	0	0	0	0	0	0	0	0	0	0	1.2414	0	0	0
Acidovorax radicis	0.910874	0	0	0	0	0	0	0	0	0	0	0	0	0	0	0	0	0	0	0	0	0	0	1.0675
Acidovorax sp.	4.55437	7.6532	2.1865	1.43444	2.54218	2.22371	3.16104	1.25985	2.55616	1.07503	3.98435	2.22326	1.22341	5.50139	1.99259	2.17229	4.1171	1.48859	2.3837	0	1.2414	2.55448	0	2.135
Acidovorax temperans	0.910874	0	0	0	2.54218	0	0	1.25985	0	0	0	0	0	0	0	0	0	0.744293	0	0	0	0	0	0
Acinetobacter	1.82175	2.86995	2.1865	1.43444	2.54218	1.11186	9.48313	7.55908	5.11233	8.60021	4.98043	3.33489	8.56385	2.35774	0	2.17229	1.02927	3.72146	4.76739	11.9472	39.7248	3.40598	0	0
Acinetobacter apis	0	0	0.728834	0	0	1.11186	0	0	0	0	0	0	0	0	0	0	0	0	0	0	0	0	0	0
Acinetobacter baumannii	23825.7	23779.5	22170.4	25606.2	21237.4	30752.8	37365.6	82393.9	15737.4	46851.8	17151.6	16050.8	15422.3	20990.9	21770	18832.3	31735.6	14803.2	15923.1	30058	19962.9	23269.6	13711.5	11516.2
Acinetobacter beijerinckii	0	0	0	0	0	0	0	0	0	0	0	1.11163	0	0	0	0	0	0	0	1.19472	0	0	0	0
Acinetobacter bereziniae	0	0	0	0	0	0	0	0	0	0	0	1.11163	0	0	0	0	0	0	0	0	0	0	0	0
Acinetobacter bohemicus	0	0	0	0	0	0	1.05368	0	0.852055	0	0	0	0	0	0	0	1.02927	0	0	0	0	0	0	0
Acinetobacter calcoaceticusbaumannii	0	0.95665	0.728834	0	0	0	0	0	0	0	0	3.33489	1.22341	0	0	0	0	0	0	0	1.2414	0	0	0
Acinetobacter celticus	0	0	0	0	0	0	1.05368	0	0	0	0	0	0	0	0	0	0	0	0	0	0	0	1.87329	0
Acinetobacter defluvii	0	0	1.45767	0	0	0	0	1.25985	0	0	0	0	0	0	0	0	0	0	0	0	0	0	0	0
Acinetobacter dijkshoorniae	0	0	0	0	0	0	0	0	0	0	0	0	0	0	0	0.724097	0	0	0	0	0	0	0	0
Acinetobacter equi	0	0	0	0.717221	0	0	0	0	0	0	0	0	1.22341	0	0	0	0	0.744293	0	0	0	0	0	0
Acinetobacter gerneri	0	0	0	0	0	0	1.05368	0	0.852055	0	0	0	0	0	0	0	0	0	0	0	1.2414	0	0	0
Acinetobacter guillouiae	0	0	0	0	0	0	0	0	0	0	0	0	0	0	0.996294	0	0	0	0	0	0	0	0	0
Acinetobacter gyllenbergii	0	0	3.64417	0.717221	0	1.11186	1.05368	2.51969	0.852055	1.07503	0	0	0	2.35774	0.996294	0.724097	0	0	1.19185	0	0	0	0.936644	0
Acinetobacter haemolyticus	0	0	0	0	0	0	2.10736	0	0	0	0	0	0	0.785912	0	0	0	0	0	0	0	0	0	0
Acinetobacter idrijaensis	182.175	95.665	85.2735	276.847	138.549	93.396	148.569	432.127	163.594	103.203	65.7417	137.842	151.702	117.101	134.5	141.923	78.2248	188.306	282.468	99.1619	127.864	98.7733	88.0445	61.9151
Acinetobacter indicus	0	0	0	0	0	0	1.05368	0	0	0	0	0	1.22341	0	0	0	0	0	0	0	0	0	0	1.0675
Acinetobacter johnsonii	0	0	0	0	0	0	2.10736	2.51969	1.70411	2.15005	0	1.11163	1.22341	0	0.996294	0	0	0	1.19185	1.19472	4.9656	0	0	0
Acinetobacter junii	0	10.5232	0.728834	0.717221	1.27109	2.22371	2.10736	0	1.70411	0	1.99217	0	0	3.14365	0	0	0	1.48859	0	3.58416	1.2414	3.40598	0	0
Acinetobacter larvae	4.55437	8.60985	7.28834	6.45499	7.62655	4.44743	7.37577	8.81892	9.3726	8.60021	3.98435	10.0047	6.11703	15.7182	10.9592	2.89639	6.17565	8.93151	9.53478	7.16833	3.7242	5.10896	3.74657	7.47252
Acinetobacter lwoffii	0	0.95665	0.728834	0	0	0	0	3.77954	0	2.15005	0.996087	1.11163	0	0	0	0	0	0	1.19185	3.58416	9.93119	1.70299	0	0
Acinetobacter nectaris	1.82175	0.95665	2.1865	2.86888	2.54218	0	2.10736	6.29923	0	0	0.996087	1.11163	2.44681	3.14365	1.99259	0	2.05855	0.744293	3.57554	4.77889	6.207	4.25747	0.936644	2.135
Acinetobacter parvus	0	0	1.45767	0	0	0	0	1.25985	0	0	0	0	0	0	0	0	0	0	0	0	0	0	0	0
Acinetobacter phage	1.82175	0	0	0	0	0	1.05368	0	0	0	0	0	0	0	0	0	0	0	0	0	1.2414	0	0	0
Acinetobacter pittii	1.82175	1.9133	2.91533	2.86888	2.54218	1.11186	3.16104	5.03938	0	2.15005	0.996087	0	3.67022	0.785912	4.98147	0	0	3.72146	1.19185	1.19472	2.4828	2.55448	5.61986	0
Acinetobacter populi	0	0	0	0	0	0	0	0	0	0	0	1.11163	0	0	0	0	0	0	0	0	0	0	0	0
Acinetobacter radioresistens	0	0	0	0	0	0	0	0	0	1.07503	0	0	0	0	0	0	0	0	0	1.19472	0	0	0	0
Acinetobacter rudis	0	0	0	0	0	0	0	0	0.852055	0	0	0	0	0	0	0	0	0	0	0	0	0	0	0
Acinetobacter schindleri	1.82175	0	0	0	0	0	1.05368	0	0	0	0	0	0	0.785912	0	0	0	0	0	0	0	0	0	0
Acinetobacter sp.	4.55437	7.6532	8.01717	14.3444	5.08437	10.0067	10.5368	16.378	5.96438	9.67524	5.97652	5.55816	7.34044	4.71547	5.97776	1.44819	11.322	5.95434	5.95924	11.9472	26.0694	7.66345	8.42979	5.33751
Acinetobacter towneri	0	0	0	0	0	0	0	1.25985	0	3.22508	0	0	0	0.785912	0	0	0	0	0	0	0	0	0	0
Acinetobacter ursingii	0	0	0	0	0	0	0	1.25985	0	2.15005	0	0	0	0	0	0	0	0	0	0	1.2414	0	0	1.0675
Acinetobacter venetianus	0.910874	0.95665	0	0	0	1.11186	0	1.25985	0	0	0	0	0	0	0	0	0	0	0	0	0	0	0.936644	0
Actibacterium atlanticum	0	0	0	0	0	0	0	0	0	0	0	0	1.22341	0	0	0.724097	0	0	0	0	0	0	0	0
Actinoalloteichus hymeniacidonis	0	0	0	0	0	0	0	0	0.852055	0	0	0	0	0	0.996294	0	0	0	3.57554	0	1.2414	1.70299	0	0
Actinoalloteichus spitiensis	0	0	0.728834	0	0	0	0	0	0	0	0	0	0	0	0	0	0	0	0	0	0	0	0	0
Actinobacillus minor	0	0	0	0	0	0	0	0	0	0	0	0	0	0	0	0	1.02927	0	0	0	0	0	0	0
Actinobacillus pleuropneumoniae	0	0	0	0	0	0	0	2.51969	0	0	0	1.11163	0	0	0	0	0	0	0	0	0	1.70299	0	0
Actinobacillus succinogenes	0	0	0	0	0	0	1.05368	0	0	0	0	0	0	0	0	0	0	0	1.19185	0	0	0	0	0
Actinobacillus suis	0	0.95665	0	0	0	0	0	0	0	0	0	0	0	0	0	0	0	0	0	0	0	0	0	0
Actinobacteria	0	0	0.728834	0	0	0	0	1.25985	0	0	0	0	0	1.57182	0	0	0	0	0	0	1.2414	0	0	1.0675
Actinobacteria bacterium	3.6435	3.8266	2.1865	2.15166	2.54218	1.11186	0	2.51969	5.96438	6.45016	2.98826	2.22326	2.44681	3.92956	5.97776	1.44819	1.02927	1.48859	3.57554	4.77889	4.9656	2.55448	2.80993	1.0675
Actinobaculum sp.	0	0	0.728834	0	0	0	0	0	0	1.07503	0	0	0	0	0	0	0	0	0	0	0	0	0	0
Actinobaculum suis	0	0	0	0	0	1.11186	0	0	0.852055	0	0	0	1.22341	0	0	0	0	0	0	0	1.2414	0	0	1.0675
Actinocatenispora sera	0.910874	0.95665	0.728834	2.15166	3.81328	1.11186	0	6.29923	0.852055	1.07503	0.996087	2.22326	0	1.57182	1.99259	0.724097	1.02927	2.97717	0	0	0	3.40598	1.87329	0
Actinokineospora bangkokensis	0	0	0	0	0	0	0	0	0	0	0	0	0	0.785912	0	0	0	0	0	0	1.2414	0	0	0
Actinokineospora enzanensis	0	0	0	0	1.27109	0	0	0	0	0	0	0	1.22341	0	0	0	0	0	0	0	0	0	0	0
Actinokineospora spheciospongiae	0	0.95665	0	0.717221	0	0	0	0	0	0	0	0	0	0	0	0	0	0	0	0	0	0	0	0
Actinomadura atramentaria	0.910874	1.9133	0.728834	1.43444	0	2.22371	1.05368	0	0	0	0	0	0	0.785912	0	1.44819	0	0	0	0	0	0	0	1.0675
Actinomadura chibensis	2.73262	0	0.728834	2.15166	0	0	1.05368	1.25985	0.852055	1.07503	0.996087	0	0	0	2.98888	0.724097	1.02927	0.744293	3.57554	1.19472	3.7242	2.55448	0	0
Actinomadura formosensis	4.55437	7.6532	2.1865	10.7583	0	4.44743	7.37577	3.77954	0.852055	6.45016	1.99217	12.2279	3.67022	7.07321	5.97776	2.17229	2.05855	7.44293	7.15109	4.77889	2.4828	9.36644	0.936644	4.27001
Actinomadura hibisca	2.73262	0	0	0.717221	0	1.11186	1.05368	1.25985	0	1.07503	2.98826	1.11163	0	0	0	1.44819	1.02927	1.48859	0	0	0	0	0.936644	1.0675
Actinomadura kijaniata	0	0	0	0	0	0	1.05368	1.25985	0	0	0	1.11163	0	0	0	0	0	0	0	0	0	0	0	0
Actinomadura latina	0	0.95665	0	0	2.54218	0	1.05368	1.25985	0	0	0	0	1.22341	0	0	0	0	0	0	0	0	0	0	0
Actinomadura macra	0	0	0	0.717221	0	0	0	0	0	0	0	0	0	0	0	0	0	0	0	0	0	0	0	0
Actinomadura madurae	0	0.95665	0	0	0	0	0	0	0	1.07503	0	0	0	0	0	0	0	0	0	0	0	0	0	0
Actinomadura oligospora	0.910874	0.95665	0	0	0	0	0	0	0	0	1.99217	0	0	0.785912	0	0	0	0	0	0	0	0	0	0
Actinomadura rifamycini	0.910874	0	1.45767	0.717221	0	1.11186	0	5.03938	0	1.07503	0.996087	0	0	1.57182	0.996294	0.724097	1.02927	0.744293	1.19185	0	1.2414	0.851494	0.936644	1.0675
Actinomadura rubrobrunea	1.82175	1.9133	1.45767	1.43444	1.27109	1.11186	2.10736	1.25985	0	0	0.996087	2.22326	0	2.35774	4.98147	0.724097	0	1.48859	1.19185	1.19472	1.2414	0	0.936644	0
Actinomadura sp.	0	0	0.728834	0	0	0	0	0	0	0	0	0	0	0	0	0	0	0	0	0	0	0	0	0
Actinomyces	0	0	0	0	0	0	1.05368	0	0	0	0	1.11163	0	0	0.996294	0	0	0	0	0	1.2414	2.55448	0	1.0675
Actinomyces cardiffensis	0	0	0	0	0	0	0	0	1.70411	0	0	0	0	0	0	0	0	0	0	0	0	0	0	0
Actinomyces coleocanis	0	0.95665	0	0	0	1.11186	0	0	0	0	0	1.11163	0	0	1.99259	0	0	0	0	0	0	0	0	0
Actinomyces georgiae	0	0	0	0	0	0	0	0	0	1.07503	0	0	0	0.785912	0	0	0	0	2.3837	0	0	0.851494	0	0
Actinomyces hordeovulneris	0.910874	0	0	0	1.27109	0	0	1.25985	0.852055	2.15005	0	1.11163	0	0.785912	0	0	2.05855	0	0	1.19472	0	0	0.936644	0
Actinomyces ihumii	0	0.95665	0	0	0	0	2.10736	0	0	0	0	0	0	0	0	0	0	0	0	0	0	0	0	0
Actinomyces liubingyangii	0	0	0	0	0	0	0	0	0	0	0	0	0	0	0	0.724097	0	0	0	0	0	0	1.87329	0
Actinomyces marimammalium	0	0	0	0.717221	0	1.11186	2.10736	0	0.852055	1.07503	0	0	0	0	0	0	0	0.744293	0	0	0	0	0	0
Actinomyces meyeri	0	0	0	0	0	0	0	0	0	0	0	0	0	0	0	0	0	0	0	0	3.7242	0	0	0
Actinomyces naeslundii	0	0	0	0	0	0	0	0	0	0	0	0	0	0	0	0	0	0	0	0	1.2414	0	0	0
Actinomyces nasicola	0	0.95665	0	0	0	0	0	2.51969	0.852055	0	0	0	0	0.785912	0	1.44819	0	0	0	0	0	0	0	0
Actinomyces odontolyticus	0	0	0	0	0	0	0	0	0	0	0	0	0	0	0	0	0	0	0	0	0	1.70299	0	0
Actinomyces oris	0	1.9133	0	0	0	0	0	1.25985	0	0	0	1.11163	0	0	0.996294	0	0	0	0	0	2.4828	0	0	0
Actinomyces polynesiensis	0.910874	0	0	0.717221	0	0	0	0	0	0	0	1.11163	0	0.785912	0	0	0	0	0	0	0	0.851494	0	1.0675
Actinomyces provencensis	0	0.95665	0	0	0	0	0	0	0	0	0	0	0	0	0	0	0	0	1.19185	0	0	0	0	0
Actinomyces sp.	2.73262	0	0	0	0	1.11186	0	1.25985	0	0	1.99217	1.11163	1.22341	1.57182	0.996294	0.724097	4.1171	0	0	1.19472	1.2414	2.55448	0	1.0675
Actinomyces timonensis	0	0	0	0	0	1.11186	0	0	0	0	0	0	0	0	0	0	0	0	0	0	0	0	0	0
Actinomyces urogenitalis	0	0	0	0	0	0	0	0	0	0	0.996087	0	0	0	0	0	0	0	0	0	0	0	0	0
Actinomycetaceae bacterium	0	0	0	0	0	0	0	1.25985	0.852055	0	0	0	0	0	0	0	0	0	1.19185	0	0	0	0	0
Actinomycetospora chiangmaiensis	0	0	0	0	1.27109	0	0	0	0.852055	0	0	0	0	0	0	0	0	0	0	0	0	0	0	0
Actinophytocola xanthii	0	0	0	0	0	0	0	0	0	0	0	0	0	0	0.996294	0	0	0	0	0	0	0	0	0
Actinoplanes friuliensis	0	0	0	0	1.27109	0	1.05368	0	0	1.07503	0	0	0	0	0	0	0	0	0	0	0	0	0	0
Actinoplanes globisporus	0.910874	1.9133	0.728834	0	0	0	1.05368	0	0.852055	0	0	0	1.22341	2.35774	0	1.44819	0	0.744293	3.57554	0	1.2414	0.851494	0	0
Actinoplanes missouriensis	0	0	0	0	0	0	0	0	0.852055	0	0	0	0	0	0	0	0	0	0	0	0	0	0	0
Actinoplanes rectilineatus	0	0	0.728834	0	0	0	0	0	0	0	0	0	0	0	0	0	0	0	0	0	0	0	0	0
Actinoplanes sp.	0	0	0	0	0	0	0	0	0	0	0	0	0	0	0	1.44819	0	0	0	0	0	0	0	0
Actinoplanes subtropicus	0.910874	0.95665	0.728834	1.43444	3.81328	0	1.05368	0	0	0	0.996087	2.22326	1.22341	0.785912	0	2.17229	0	0	0	0	0	0	0	1.0675
Actinoplanes utahensis	0	0	0	0	0	0	0	0	0.852055	0	0	0	0	0	0	0	0	0	0	0	0	0	0	0
Actinopolyspora erythraea	0	0	0	0	0	0	0	0	0	0	0	0	0	0	0	0	0	0.744293	0	0	0	0	0	0
Actinospica robiniae	0	0.95665	0	1.43444	0	0	0	1.25985	0	0	0	1.11163	0	0.785912	0	0.724097	0	0.744293	0	1.19472	0	0.851494	0.936644	0
Actinosporangium sp.	0.910874	0	0	0.717221	0	0	0	0	0	0	0	2.22326	0	0	0.996294	0	0	0.744293	0	0	0	0.851494	0	1.0675
Actinosynnema mirum	0	0.95665	0.728834	0	0	1.11186	1.05368	2.51969	0	0	0	3.33489	1.22341	0	0	0	0	0	0	0	1.2414	0	0	2.135
Actinosynnema sp.	0	0	0.728834	0	0	1.11186	0	0	0	1.07503	0	1.11163	0	0	0	0	0	0.744293	0	1.19472	0	0.851494	0	0
Actinotalea ferrariae	0	0	0.728834	0	0	0	0	0	0	0	0	0	0	0	0	0	0	0	0	0	0	0	0	0
Actinotignum schaalii	1.82175	0	0	0.717221	0	0	0	1.25985	0	0	0	0	0	0.785912	0	0	0	0	0	0	0	0.851494	0	0
Actinotignum timonense	0.910874	0	0.728834	0	0	0	0	0	0	0	0	0	0	0	0	0	0	0	0	0	0	0	0	0
Actinotignum urinale	0	0	0	0	0	0	0	0	0	0	0.996087	0	0	0	0	0	0	0	0	0	0	0	0	0
Acuticoccus yangtzensis	1.82175	0	0	0	0	0	0	0	0	0	0	0	0	0	0	0	0	0	0	0	0	0	0	0
Adhaeribacter aquaticus	0	0	2.1865	0.717221	0	0	0	0	0	1.07503	0	0	0	0	0	0.724097	1.02927	0.744293	0	1.19472	0	0.851494	0	0
Adoxophyes orana	0	0.95665	0	0	0	0	0	0	0	0	0	0	0	0	0	0	0	0	0	0	1.2414	0.851494	0	0
Advenella kashmirensis	0	0.95665	0.728834	0	0	0	1.05368	1.25985	0.852055	0	0.996087	1.11163	0	0	0	0	0	0.744293	0	0	1.2414	0	0.936644	0
Advenella mimigardefordensis	0	0.95665	0	0	0	0	0	0	0	0	0	0	0	0.785912	0	0	0	0	1.19185	0	0	0	0	0
Aequorivita capsosiphonis	0.910874	0	0	0	0	0	0	0	0	0	0	1.11163	0	0	0	0	0	0.744293	0	0	0	0	0	0
Aequorivita soesokkakensis	0	0	0	0	0	0	0	0	0	0	0	0	1.22341	0	0	0.724097	0	0	0	0	0	0	0	0
Aerococcus sp.	17.3066	17.2197	16.0343	17.9305	33.0484	8.89485	16.8589	7.55908	40.0466	16.1254	33.867	12.2279	22.0213	11.0028	5.97776	17.3783	22.644	24.5617	14.3022	11.9472	19.8624	13.6239	23.4161	20.2825
Aerococcus suis	0	0	0	0	0	0	0	1.25985	0	0	0	0	0	0	0	0	0	0	0	0	1.2414	0	0	0
Aerococcus urinaeequi	0	0	0.728834	0	0	0	0	0	0	0	0	0	0	0	0	0	0	0.744293	1.19185	0	0	0	0	0
Aerococcus viridans	0	0	0	1.43444	0	0	0	0	0	0	0	0	0	0	0	0	0	0	0	0	0	0	0	1.0675
Aeromicrobium erythreum	0	0	0	0	1.27109	0	0	0	0	0	0	0	0	0	0	0	0	1.48859	0	0	0	0	0	0
Aeromicrobium marinum	0	0	0.728834	0.717221	0	0	0	1.25985	0.852055	0	0	0	0	0	0	0	0	0	0	1.19472	0	0	0	0
Aeromicrobium massiliense	0	0	0	0	0	0	0	0	0	0	0	1.11163	0	0	0	0	0	0	0	0	0	0	0	0
Aeromicrobium sp.	0.910874	0	2.1865	1.43444	1.27109	3.33557	3.16104	3.77954	2.55616	0	0.996087	2.22326	1.22341	3.14365	0	0	0	0	1.19185	1.19472	2.4828	0.851494	0.936644	0
Aeromonas	0	0.95665	0	0	0	0	0	0	0	0	0	0	0	0	0	0	0	0	0	0	0	0	0	0
Aeromonas allosaccharophila	0	0	0.728834	0	0	0	1.05368	0	0	0	0	0	0	0	0	0	0	0	0	0	0	0	0	0
Aeromonas australiensis	0	0.95665	0	0	0	0	0	0	0	0	0	0	0	0	0	0	0	0	0	0	0	0	0	0
Aeromonas bestiarum	0	0.95665	1.45767	0	0	2.22371	0	0	0	0	0	0	0	0	0	0	0	1.48859	0	0	0	0	0	0
Aeromonas bivalvium	0	0	0	0.717221	0	0	1.05368	0	0	0	0	0	0	0.785912	0	0.724097	0	0	0	0	0	3.40598	0	0
Aeromonas caviae	0	0	0.728834	0	0	0	2.10736	0	0	0	0	0	0	0	0	0.724097	0	0	0	0	1.2414	0	0	0
Aeromonas dhakensis	6.37612	2.86995	3.64417	0	1.27109	1.11186	3.16104	2.51969	1.70411	4.30011	1.99217	3.33489	2.44681	1.57182	0	4.34458	3.08782	2.97717	1.19185	3.58416	3.7242	4.25747	0.936644	1.0675
Aeromonas diversa	0	0	0	0	0	0	0	0	0	0	0	0	0	0	0	0	0	0	0	1.19472	0	0	0	0
Aeromonas enteropelogenes	0	0	0	0	0	0	0	0	0	0	0	0	0	0	0	0	0	0	0	1.19472	0	0	0	0
Aeromonas hydrophila	723.234	1009.27	966.433	847.755	463.948	997.336	989.407	891.971	1732.23	1541.59	1175.38	1768.61	656.97	1490.88	877.735	1279.48	873.854	466.672	649.557	1256.85	1246.36	1060.96	577.909	1032.27
Aeromonas piscicola	276.906	370.224	362.959	301.95	165.242	360.242	403.56	312.442	550.427	441.836	353.611	513.574	261.809	539.136	390.547	456.905	310.841	192.028	252.672	459.968	476.697	459.807	292.233	457.958
Aeromonas popoffii	0	0	0	0	0	0	0	0	0	0	0	0	0	0	0	0	0	0	0	0	0	0	0	1.0675
Aeromonas salmonicida	0	0.95665	0	0	0	0	1.05368	0	0	0	0	0	1.22341	0	0	0	0	0	0	0	0	0	0.936644	0
Aeromonas schubertii	0	0	0	0	0	0	0	0	0	0	0	0	0	0	0	0	0	0	0	0	0	0.851494	0	0
Aeromonas sp.	0	0.95665	0	0	0	0	0	0	0	0	0	0	0	0	0	0.724097	0	0	0	0	0	0	0	0
Aeromonas veronii	0	0	0.728834	1.43444	0	0	1.05368	1.25985	0	0	0	0	0	0	0	0	0	0	0	0	2.4828	0.851494	0	0
Aestuariibacter aggregatus	0	0.95665	0	0.717221	0	0	0	0	0	1.07503	0	0	0	0	0	0	0	0	1.19185	1.19472	0	0	0	1.0675
Aestuariibacter salexigens	0	0	0.728834	0	0	0	0	0	0	0	0	0	1.22341	0	0	0	2.05855	0.744293	0	2.38944	0	0	0	1.0675
Aestuariimicrobium kwangyangense	0	0	0	0.717221	0	0	0	0	0	0	0.996087	0	1.22341	0	1.99259	0	0	0	0	0	0	0	1.87329	0
Aestuariivita atlantica	0	0	0	0	0	0	0	0	0	0	0	0	0	0.785912	0	0	0	0	0	0	0	0	0	0
Aestuariivita boseongensis	0	0	0	0	0	0	0	0	0	0	0	0	0	0	0	0	0	0	1.19185	0	0	0	0	0
Afifella pfennigii	3.6435	2.86995	2.91533	5.02055	1.27109	5.55928	1.05368	12.5985	1.70411	0	0.996087	6.66979	1.22341	4.71547	1.99259	4.34458	1.02927	4.46576	4.76739	1.19472	3.7242	6.81195	0.936644	0
Afipia broomeae	0	0	0	0	0	0	0	0	0	0	0	0	0	0	0.996294	0	0	0.744293	0	0	0	0	0.936644	1.0675
Afipia clevelandensis	0.910874	0	0	0	0	0	0	0	0	0	0	0	0	0	0	0	0	0	0	0	0	0	0	0
Afipia felis	0	0	0	0	0	0	0	0	0	0	0	0	0	0	0	0	0	0.744293	0	1.19472	0	0	0	0
Afipia sp.	2.73262	1.9133	5.10184	0.717221	3.81328	2.22371	2.10736	2.51969	1.70411	1.07503	2.98826	0	6.11703	3.14365	1.99259	2.17229	3.08782	2.97717	3.57554	1.19472	0	1.70299	5.61986	1.0675
African swine	1.82175	2.86995	4.373	2.15166	0	4.44743	2.10736	8.81892	4.26027	2.15005	3.98435	0	1.22341	3.92956	0	0.724097	0	0	1.19185	0	1.2414	0	3.74657	1.0675
Agarivorans albus	1.82175	5.7399	0.728834	2.15166	1.27109	2.22371	1.05368	0	0	2.15005	0	2.22326	2.44681	0	0.996294	0.724097	0	0	0	0	0	0.851494	0.936644	1.0675
Agarivorans gilvus	0	0	0	0	0	0	0	0	0	0	0	0	0	0	0	0	0	0	0	0	0	0	0	1.0675
Aggregatibacter actinomycetemcomitans	0	0	0	0	0	0	0	0	0	0	0	0	0	0	0	0	0	0	0	0	1.2414	0	0	0
Agrobacterium	0	0	0	0	0	0	0	0	0	0	0	0	0	0	0	0	0	0	0	0	1.2414	0	0	0
Agrobacterium albertimagni	0	0	0.728834	0	5.08437	0	0	0	0	0	0	0	0	0	0	0	0	0	0	0	1.2414	0.851494	0	0
Agrobacterium fabrum	0.910874	0	0	0	0	0	0	0	0	1.07503	0	0	1.22341	0	0	0	0	0.744293	0	0	1.2414	0	0	0
Agrobacterium genomosp.	0	1.9133	1.45767	0	0	0	0	5.03938	0	1.07503	0.996087	0	0	0.785912	0.996294	0	0	0	1.19185	0	0	0	0	1.0675
Agrobacterium larrymoorei	0	0	0	0.717221	0	0	0	1.25985	0	0	1.99217	0	0	2.35774	0	0.724097	1.02927	0	1.19185	0	0	2.55448	0.936644	1.0675
Agrobacterium phage	0	0	0	0	1.27109	0	0	0	0	0	0	0	1.22341	0	0	0	0	0	0	0	0	0	0	0
Agrobacterium salinitolerans	0	0	0	0	0	0	1.05368	0	0	0	0	0	0	0	0	0	0	0	0	0	0	0.851494	0	0
Agrobacterium sp.	0	0	0	0	0	0	1.05368	0	0	0	0.996087	0	0	0	0	0	0	0	0	0	0	0	0	0
Agrobacterium tumefaciens	2.73262	4.78325	2.1865	2.86888	10.1687	3.33557	1.05368	1.25985	3.40822	11.8253	3.98435	4.44653	13.4575	7.07321	5.97776	5.06868	10.2927	3.72146	2.3837	3.58416	2.4828	2.55448	3.74657	1.0675
Agrobacterium vitis	0.910874	0.95665	0	0	0	1.11186	1.05368	2.51969	0.852055	0	0.996087	3.33489	6.11703	0.785912	4.98147	2.89639	3.08782	1.48859	3.57554	2.38944	2.4828	0	0.936644	2.135
Agrococcus lahaulensis	0	0	0	0	1.27109	0	0	0	0	0	0	0	0	0	0	0	0	0	0	0	0	0	0	0
Agrococcus pavilionensis	0	0	0	0	0	0	0	0	0	0	0	0	0	0.785912	0	0	0	0	0	0	0	0	0	0
Agromyces sp.	0.910874	0	2.1865	0	0	1.11186	0	0	0.852055	1.07503	0.996087	0	1.22341	0	0.996294	0.724097	0	0	0	1.19472	3.7242	0	0	0
Agrotis segetum	0.910874	0.95665	2.91533	2.86888	0	5.55928	0	10.0788	1.70411	2.15005	0	1.11163	2.44681	0.785912	0.996294	5.79278	0	2.23288	2.3837	2.38944	3.7242	4.25747	1.87329	4.27001
Ahrensia kielensis	0	0.95665	1.45767	0	0	0	0	0	0	1.07503	0	0	0	0	0	0	0	0	0	0	1.2414	0	0	0
Ahrensia marina	0.910874	0	0	0	0	0	0	0	0	0	0	0	0	0.785912	0	0	0	0	0	0	0	0	0	0
Ahrensia sp.	4.55437	2.86995	0.728834	1.43444	1.27109	1.11186	3.16104	2.51969	5.11233	8.60021	1.99217	1.11163	0	0.785912	2.98888	6.51688	3.08782	2.23288	9.53478	0	6.207	0	0	1.0675
Akkermansia	0	0.95665	0	0	0	0	0	0	2.55616	0	0	0	0	0	0	1.44819	0	0.744293	0	0	0	0.851494	0.936644	0
Akkermansia glycaniphila	0.910874	0	0.728834	0	0	0	2.10736	1.25985	0	0	0.996087	0	2.44681	0	0	0.724097	0	0	0	0	1.2414	0	0	0
Akkermansia muciniphila	1.82175	1.9133	0.728834	0.717221	1.27109	1.11186	2.10736	1.25985	1.70411	1.07503	0.996087	3.33489	1.22341	0.785912	0	0.724097	1.02927	1.48859	0	1.19472	0	0	0	1.0675
Alcaligenaceae	0	0	0	0.717221	0	0	0	0	0	1.07503	0	0	0	0	0	0	0	0	0	0	0	0	0	0
Alcaligenes faecalis	2.73262	1.9133	0.728834	1.43444	1.27109	1.11186	0	0	0.852055	0	0	1.11163	1.22341	1.57182	1.99259	0.724097	0	0.744293	0	0	0	0.851494	0.936644	2.135
Alcanivorax	0.910874	3.8266	6.5595	5.02055	2.54218	0	2.10736	1.25985	5.96438	1.07503	1.99217	0	2.44681	1.57182	0	0.724097	2.05855	0	0	3.58416	4.9656	1.70299	0	4.27001
Alcanivorax borkumensis	0	0	0	0	1.27109	0	0	0	0	0	0	0	0	0	0	0	0	0	0	0	0	0	0	1.0675
Alcanivorax dieselolei	0	0	0	0	0	0	0	1.25985	0	0	0	0	0	0	0.996294	0	0	0	0	0	0	0	0	0
Alcanivorax hongdengensis	2.73262	4.78325	4.373	3.58611	10.1687	3.33557	3.16104	1.25985	0.852055	6.45016	3.98435	5.55816	8.56385	2.35774	8.96664	4.34458	1.02927	8.18722	5.95924	8.36305	2.4828	1.70299	6.5565	5.33751
Alcanivorax jadensis	2.73262	11.4798	6.5595	7.17221	2.54218	6.67114	11.5905	6.29923	9.3726	8.60021	10.957	7.78142	4.89363	7.07321	4.98147	5.79278	6.17565	6.69863	1.19185	16.7261	9.93119	9.36644	5.61986	8.54002
Alcanivorax nanhaiticus	0	0.95665	0	0	0	0	0	0	0	0	0	0	0	0.785912	0	0	1.02927	0.744293	0	1.19472	0	0	0	0
Alcanivorax pacificus	1.82175	2.86995	0	2.15166	0	0	3.16104	0	2.55616	1.07503	0.996087	1.11163	0	1.57182	1.99259	0	1.02927	1.48859	0	5.97361	3.7242	0	2.80993	5.33751
Alcanivorax sp.	5.46525	3.8266	5.10184	7.88943	6.35546	1.11186	3.16104	7.55908	3.40822	3.22508	9.96087	3.33489	2.44681	3.92956	6.97406	6.51688	1.02927	4.46576	8.34294	4.77889	3.7242	8.51494	3.74657	2.135
Alcanivorax xenomutans	0	0	0	0	0	0	0	0	0	0	0	0	0	0	0	0	0	0	1.19185	0	0	0	0	0
Alcelaphine gammaherpesvirus	0	0	0	0	0	0	0	0	0	0	0	0	0	0	0	0.724097	0	0	0	0	0	0	0	0
Algibacter lectus	1.82175	3.8266	1.45767	0	0	1.11186	1.05368	0	0	2.15005	0.996087	2.22326	2.44681	2.35774	0	0	2.05855	0.744293	1.19185	0	1.2414	0	0	0
Algibacter sp.	0	0	0	0	0	0	0	0	0	0	0	0	0	0	0	0.724097	0	0	0	0	0	0	0	0
Algiphilus aromaticivorans	0	0.95665	0	0	0	0	2.10736	0	0	0	0	1.11163	0	0	0.996294	0	0	0	2.3837	0	0	0.851494	0	2.135
Algoriphagus antarcticus	0	0	0	0	0	0	0	0	0	0	0	0	0	0	0	0	0	0	1.19185	0	0	0	0	0
Algoriphagus faecimaris	0	0	0	0	0	0	0	1.25985	0	0	0	0	0	1.57182	0	0	0	0	0	0	1.2414	0	0.936644	0
Algoriphagus halophilus	3.6435	13.3931	5.10184	7.17221	0	6.67114	2.10736	5.03938	4.26027	5.37513	3.98435	6.66979	3.67022	1.57182	4.98147	1.44819	4.1171	5.21005	11.9185	1.19472	4.9656	5.96046	3.74657	23.485
Algoriphagus machipongonensis	0	0	0	0	0	1.11186	0	1.25985	0	0	0	0	0	0	0.996294	0	0	0	1.19185	0	0	0.851494	0	0
Algoriphagus mannitolivorans	1.82175	0	0	0.717221	0	2.22371	0	0	0	0	0	0	0	0	0	0	3.08782	0	0	0	0	0	0	0
Algoriphagus marincola	0	0	0	0	0	0	0	0	0.852055	0	0	0	0	0	0	0	1.02927	0	0	0	0	0	0	0
Algoriphagus marinus	0.910874	0.95665	0.728834	0	0	0	1.05368	0	0.852055	2.15005	0	0	0	0	0.996294	0	1.02927	0.744293	1.19185	0	0	0.851494	0	0
Algoriphagus ratkowskyi	0	0	0	0	0	0	0	0	0	0	0.996087	0	0	0	0	0	0	0	0	0	0	0	0	0
Algoriphagus sp.	1.82175	0.95665	2.1865	2.15166	1.27109	1.11186	2.10736	1.25985	0	6.45016	0	1.11163	0	0.785912	4.98147	0.724097	1.02927	1.48859	0	0	1.2414	2.55448	0.936644	2.135
Algoriphagus terrigena	0	0	0.728834	0	0	0	1.05368	0	0.852055	0	0	0	0	0.785912	0.996294	0.724097	0	0	0	0	0	0	0	2.135
Algoriphagus zhangzhouensis	0	0	0	0	0	0	0	1.25985	0	1.07503	0	0	0	0	0	0	0	0	0	0	0	0	0	0
Aliagarivorans taiwanensis	0	1.9133	0	0.717221	0	3.33557	1.05368	0	0	2.15005	0	0	0	0.785912	1.99259	0.724097	0	0.744293	1.19185	0	0	0	0.936644	0
Alicycliphilus	0	0	0.728834	0	0	0	0	0	0	0	0	0	0	0	0	0	0	0	0	0	0	0	0	0
Alicycliphilus denitrificans	0	0	0.728834	0	0	0	1.05368	0	0	0	0	0	0	0	0	0	0	0	0	0	0	0	0	0
Alicyclobacillus acidiphilus	0	0.95665	2.91533	0.717221	1.27109	2.22371	0	0	1.70411	0	0	0	0	0.785912	1.99259	0.724097	0	0	2.3837	0	2.4828	0	0	1.0675
Alicyclobacillus acidocaldarius	0	0	0	0	0	0	2.10736	0	0	2.15005	1.99217	0	0	0.785912	0	2.17229	0	0	0	0	2.4828	0	0	0
Alicyclobacillus acidoterrestris	0	2.86995	0	0.717221	0	1.11186	0	0	0.852055	0	0	0	0	0	0	0	0	0	0	0	0	0	0	0
Alicyclobacillus contaminans	0	0	0	0.717221	0	0	1.05368	0	0	0	0	0	0	0	1.99259	0	2.05855	0	0	0	1.2414	0	0	0
Alicyclobacillus ferrooxydans	0	0.95665	0	0	0	0	0	0	0.852055	3.22508	0	0	1.22341	1.57182	0.996294	0	1.02927	0	0	0	0	0.851494	0	1.0675
Alicyclobacillus kakegawensis	0	1.9133	0.728834	1.43444	1.27109	1.11186	0	1.25985	0	1.07503	0.996087	0	1.22341	3.14365	0	0	4.1171	0.744293	0	0	0	0.851494	0.936644	3.20251
Alicyclobacillus macrosporangiidus	0.910874	2.86995	2.91533	1.43444	3.81328	1.11186	2.10736	2.51969	0	0	0	2.22326	0	0	1.99259	0.724097	0	0	1.19185	0	4.9656	0.851494	0.936644	2.135
Alicyclobacillus pomorum	0	0	0	0	0	0	0	0	0	0	0	0	1.22341	0	0	0	0	0.744293	0	0	0	0	0	0
Alicyclobacillus sendaiensis	0	0	0	0	0	0	0	0	0	0	0	0	0	0	0	0.724097	0	0	0	0	0	0	0	0
Alicyclobacillus shizuokensis	0	0	0	0.717221	0	0	0	0	0	0	0	0	0	0	0	0	0	0	0	0	0	0	0	0
Alicyclobacillus sp.	0	0.95665	0.728834	0	0	0	1.05368	0	0	0	0	0	1.22341	0	0	0	0	0.744293	1.19185	0	1.2414	0	0	0
Alicyclobacillus tengchongensis	0	0	0	0	0	0	0	0	0	0	0	0	1.22341	0	0	0	0	0	0	0	0	0	0	0
Alicyclobacillus vulcanalis	1.82175	1.9133	0.728834	0	1.27109	0	0	1.25985	0	0	0	0	0	0	0	0	1.02927	0	0	0	0	0	0	0
Aliifodinibius roseus	2.73262	4.78325	5.83067	0.717221	3.81328	5.55928	2.10736	3.77954	0.852055	1.07503	3.98435	4.44653	1.22341	2.35774	0	0.724097	3.08782	1.48859	4.76739	4.77889	1.2414	2.55448	1.87329	3.20251
Aliiglaciecola lipolytica	4.55437	2.86995	2.1865	4.30333	6.35546	7.783	5.26841	6.29923	0.852055	0	0.996087	3.33489	7.34044	3.14365	3.98518	1.44819	1.02927	2.97717	4.76739	2.38944	4.9656	1.70299	0.936644	2.135
Aliihoeflea sp.	0	0	0	0	0	0	0	0	0	1.07503	0	0	0	0	0	0.724097	0	0	0	0	0	0	0.936644	1.0675
Aliiroseovarius crassostreae	0	0	0	0	0	0	0	0	0	2.15005	0	1.11163	1.22341	1.57182	0	0.724097	2.05855	0.744293	0	0	0	0	3.74657	0
Aliivibrio wodanis	0	0.95665	0	0	0	0	0	2.51969	0.852055	0	0	2.22326	0	0.785912	0	0.724097	0	0	0	0	2.4828	0.851494	0	3.20251
Alishewanella aestuarii	0	0.95665	0	0	0	0	0	0	0	0	0	0	0	0	0	0	0	0	0	0	0	0	0	0
Alishewanella sp.	0	0	0	0	0	0	0	0	0	0	0	0	0	0	0	0	0	0	0	0	0	0.851494	0	0
Alistipes ihumii	0.910874	0	1.45767	0.717221	0	0	0	2.51969	0.852055	0	0	0	0	0	0	0.724097	0	0	0	0	0	0	2.80993	0
Alistipes indistinctus	0	0	0	0.717221	1.27109	1.11186	0	0	0	0	0	0	0	0	0	0	0	0	0	0	0	0	0	0
Alistipes obesi	0	0.95665	0	0	0	0	0	0	0	1.07503	0	1.11163	0	0	0	0	0	0.744293	1.19185	1.19472	0	0	0	0
Alistipes onderdonkii	0	0	0	0	0	0	0	0	0	1.07503	0	0	0	0	0	0	0	0	0	0	0	0	0	0
Alistipes putredinis	0	0.95665	0	0.717221	0	0	0	0	0	0	0	0	0	0	0	0	0	0.744293	0	0	0	0.851494	0	0
Alistipes sp.	2.73262	0	2.1865	1.43444	1.27109	2.22371	0	1.25985	0.852055	1.07503	1.99217	2.22326	2.44681	0	0.996294	0.724097	1.02927	1.48859	0	3.58416	6.207	0.851494	0	3.20251
Alistipes timonensis	0	0	0	0	0	1.11186	0	0	0	0	0	0	0	0	0	0	0	0	0	0	0	0	0	0
Aliterella atlantica	0.910874	2.86995	2.1865	2.15166	2.54218	0	2.10736	1.25985	2.55616	0	0	0	1.22341	1.57182	1.99259	0	0	2.97717	0	0	0	0	0	1.0675
Alkalibacillus haloalkaliphilus	0	0	0	0.717221	0	0	0	1.25985	0	0	0	0	0	0	0	0	0	0	0	0	0	0.851494	0	0
Alkalibacter saccharofermentans	0	0	0	0	0	1.11186	0	0	0	0	0	0	1.22341	0	0	0	0	0	0	0	0	0.851494	0	0
Alkalibacterium sp.	0	0	0	0	0	0	0	0	0	0	0	0	0	0	0	0	0	0	0	0	0	0	0	1.0675
Alkaliflexus imshenetskii	0	0	0	0	0	0	0	0	0	1.07503	0	0	0	0	0	0.724097	0	0.744293	0	0	0	0	0	0
Alkalilimnicola ehrlichii	0	0	0	0	0	0	0	0	0	0	0	0	0	0	0	0	1.02927	0	0	0	0	0	0	0
Alkaliphilus metalliredigens	0	0	0	0	0	0	0	0	0	0	0	0	0	0	0	0	0	0	1.19185	1.19472	0	0	0	0
Alkaliphilus oremlandii	0.910874	0	0	0	0	0	0	1.25985	0.852055	0	0	1.11163	0	0	0.996294	0	2.05855	0	1.19185	0	2.4828	0	0.936644	0
Alkalitalea saponilacus	0.910874	0.95665	0	2.86888	1.27109	3.33557	4.21473	5.03938	0.852055	1.07503	0.996087	1.11163	2.44681	2.35774	0.996294	1.44819	1.02927	0	2.3837	0	1.2414	2.55448	1.87329	1.0675
Alkanindiges illinoisensis	0	0	0	0	0	0	0	1.25985	0	0	0.996087	0	0	0	0	0.724097	0	0.744293	0	0	0	0.851494	0	1.0675
Alkanindiges sp.	0.910874	0.95665	0	0.717221	0	0	0	0	0	0	0	0	0	0	0.996294	0	0	0	0	1.19472	1.2414	0	0	0
Alloactinosynnema sp.	0	1.9133	0.728834	0	1.27109	0	0	0	0	2.15005	0	0	0	1.57182	0	0	0	1.48859	0	0	6.207	0	0.936644	0
Allochromatium vinosum	0.910874	1.9133	1.45767	0	1.27109	1.11186	0	3.77954	1.70411	2.15005	1.99217	0	0	0.785912	0	2.17229	0	0.744293	1.19185	2.38944	0	0	1.87329	2.135
Allofrancisella guangzhouensis	0.910874	0	0	0.717221	1.27109	0	0	2.51969	0	0	0	0	0	0	0.996294	0	0	0	0	1.19472	0	0	0	2.135
Allofustis seminis	0	0.95665	0	0	0	1.11186	0	1.25985	0.852055	0	0	0	0	0	0.996294	0	0	0	0	1.19472	0	0	0	0
Allokutzneria albata	0	0	0	0	0	0	0	0	0	0	0.996087	0	0	0	0	0	0	0	0	0	0	0.851494	0	0
Alloprevotella tannerae	0	0	0	0	0	0	0	0	0	0	0	0	0	0	0	0	0	0	0	1.19472	0	0	0	0
Alloscardovia omnicolens	0	0	0	0	1.27109	2.22371	0	1.25985	0	1.07503	0	2.22326	0	0	4.98147	1.44819	1.02927	0	0	4.77889	2.4828	1.70299	0	1.0675
Alloscardovia sp.	2.73262	0	0	0.717221	0	0	1.05368	1.25985	0	1.07503	0	0	0	0	0	1.44819	0	0	0	0	0	0	0	0
alpha proteobacterium	17.3066	15.3064	26.238	12.1928	22.8797	13.3423	14.7515	22.6772	21.3014	19.3505	23.9061	22.2326	41.5958	22.0055	41.8443	20.9988	49.4052	27.5388	23.837	21.505	21.1038	34.9113	29.036	14.945
Alphaproteobacteria	0	0	0.728834	0	0	0	0	0	0.852055	0	0	2.22326	0	0	0	0	0	0	0	0	0	0	0	0
Altererythrobacter atlanticus	0	0	0.728834	0	0	0	0	0	0	0	0	1.11163	0	0	0	0.724097	0	0	0	0	0	0.851494	0	0
Altererythrobacter epoxidivorans	0	0	0	0.717221	0	0	0	1.25985	0	0	0.996087	2.22326	0	0	0	0.724097	1.02927	0	1.19185	0	0	0	0	0
Altererythrobacter ishigakiensis	0	0	0	0.717221	1.27109	0	0	0	0	0	0	0	0	0.785912	0	0	0	1.48859	0	0	0	0	0	0
Altererythrobacter marensis	3.6435	5.7399	2.1865	3.58611	0	0	2.10736	5.03938	4.26027	2.15005	2.98826	5.55816	0	2.35774	5.97776	3.62049	4.1171	2.97717	1.19185	3.58416	0	5.96046	0.936644	4.27001
Altererythrobacter namhicola	0.910874	0	0	0	0	0	0	0	0	0	0	0	1.22341	0	0	0	0	0	0	0	0	0	0	0
Altererythrobacter sp.	0	0.95665	0.728834	0	0	0	0	0	0	0	0	0	1.22341	0	0.996294	0	0	0	0	0	0	0	0.936644	0
Altererythrobacter xiamenensis	0.910874	1.9133	2.1865	1.43444	0	0	1.05368	0	1.70411	0	0.996087	2.22326	1.22341	3.92956	1.99259	0.724097	2.05855	0.744293	4.76739	19.1155	7.44839	0.851494	0	1.0675
Alteromonadaceae bacterium	2.73262	0	0	0.717221	0	0	0	0	0.852055	2.15005	0.996087	1.11163	0	0.785912	0.996294	0	0	0.744293	0	2.38944	2.4828	2.55448	0	4.27001
Alteromonadales bacterium	0	0	1.45767	0.717221	0	2.22371	1.05368	0	0	1.07503	0	0	0	0.785912	0	0	2.05855	0	0	0	0	2.55448	0.936644	0
Alteromonas	0.910874	0	0.728834	1.43444	1.27109	0	1.05368	0	0	0	0	1.11163	0	0	0	0.724097	0	1.48859	0	0	1.2414	0	0	0
Alteromonas addita	0	0	0	0	0	0	0	0	0	0	0	0	0	0	0	2.89639	0	0	0	0	0	1.70299	0	0
Alteromonas australica	0.910874	0	1.45767	0	2.54218	0	0	1.25985	1.70411	0	0	1.11163	0	0	0.996294	0.724097	0	1.48859	1.19185	0	0	0	2.80993	0
Alteromonas confluentis	0.910874	0	0	0.717221	0	0	0	0	0	0	0.996087	0	0	0	0.996294	0.724097	0	0	0	0	1.2414	1.70299	1.87329	0
Alteromonas lipolytica	0	0	0	0	0	0	0	0	0	0	0	0	0	0	0	0	0	0	0	1.19472	0	0	0	0
Alteromonas macleodii	3.6435	1.9133	5.83067	0.717221	2.54218	0	6.32209	0	0	1.07503	2.98826	5.55816	2.44681	3.14365	3.98518	2.17229	0	2.97717	5.95924	1.19472	1.2414	9.36644	2.80993	3.20251
Alteromonas mediterranea	0	1.9133	2.91533	0	0	2.22371	2.10736	1.25985	0	0	0.996087	1.11163	0	0	3.98518	1.44819	4.1171	0.744293	5.95924	1.19472	0	0.851494	1.87329	2.135
Alteromonas naphthalenivorans	0	0	0.728834	0.717221	0	0	0	0	0	0	0.996087	0	0	0	0	1.44819	0	0	0	1.19472	1.2414	0	0	1.0675
Alteromonas sp.	0	0	0.728834	0.717221	0	0	0	0	0.852055	0	0	4.44653	0	0.785912	0	0	0	0	0	1.19472	0	0	0	0
Alteromonas stellipolaris	0	0	0.728834	0	0	0	0	0	0	0	0	1.11163	0	0	0	0	0	0	0	1.19472	0	0	0	0
Alysiella crassa	0	0.95665	0	0	0	1.11186	0	1.25985	0	0	0	0	0	0	0.996294	0	0	1.48859	0	0	0	0	0	0
Aminiphilus circumscriptus	0	0.95665	0	0	0	0	0	0	0	0	0	0	0	0	1.99259	0	0	0	0	0	0	0	0	0
Aminobacter aminovorans	0	0	0	0	0	0	1.05368	0	0	0	0	0	0	0	0	0.724097	0	0.744293	0	0	0	1.70299	0	0
Aminobacter sp.	0.910874	1.9133	0.728834	2.15166	0	3.33557	1.05368	0	0.852055	0	0.996087	0	0	0	0.996294	3.62049	1.02927	0.744293	0	0	1.2414	1.70299	0	0
Aminobacterium colombiense	0	0	0	0	0	0	0	0	0	0	0	0	0	0	0	0	0	0	0	0	1.2414	0	0	0
Aminobacterium mobile	0	0	0	0	0	0	0	0	0	0	0	0	0	0	0	0	0	0.744293	1.19185	0	0	0.851494	0	0
Aminomonas paucivorans	0	0	0	0	0	0	0	0	0	0	0	0	0	0	0	0	0	0	1.19185	0	0	0	0	0
Ammonifex degensii	0.910874	2.86995	0.728834	2.15166	1.27109	2.22371	3.16104	1.25985	0	1.07503	0	2.22326	0	0.785912	1.99259	0	0	1.48859	1.19185	3.58416	0	0	0.936644	1.0675
Amorphus coralli	0.910874	0	1.45767	1.43444	0	0	0	0	0	0	0.996087	3.33489	6.11703	0	0.996294	1.44819	4.1171	2.23288	4.76739	1.19472	2.4828	4.25747	0.936644	2.135
Amphibacillus sediminis	0	0	0	0	0	0	0	0	0	0	0	0	0	0	0	0	0	0	0	0	2.4828	0	0	0
Amphibacillus xylanus	0	0	0	0	0	0	0	0	0.852055	0	0	0	0	0	0	0	0	0	0	0	1.2414	0	0	0
Amphritea japonica	0	1.9133	3.64417	0.717221	1.27109	1.11186	0	7.55908	2.55616	2.15005	1.99217	4.44653	2.44681	0.785912	0	0	2.05855	0.744293	1.19185	3.58416	1.2414	0	0.936644	2.135
Amsacta moorei	0.910874	0	0.728834	0	1.27109	0	1.05368	0	0	0	0.996087	1.11163	1.22341	0	0	0.724097	0	0	0	1.19472	0	0	0	0
Amycolatopsis australiensis	0	0	0	0	0	0	0	0	0	2.15005	0.996087	2.22326	0	0	0	0.724097	3.08782	0	0	0	0	0	0	4.27001
Amycolatopsis azurea	0	0	0	0	0	0	0	0	0	0	0	0	0	0	0	0	0	0	0	0	0	0.851494	0	0
Amycolatopsis decaplanina	0	0	0	0	0	0	0	0	0	0	0	0	0	0	0	0	0	0.744293	0	0	0	0	0	0
Amycolatopsis halophila	1.82175	0	0	1.43444	0	0	0	0	0	1.07503	0	1.11163	0	0	0	0.724097	0	0	0	0	0	0.851494	0	0
Amycolatopsis kentuckyensis	0	0	0	0	0	0	0	0	0	0	0	0	1.22341	0	0	0	0	0	0	0	0	0	0	0
Amycolatopsis keratiniphila	0	0	0	0	0	0	0	0	0	0	0	0	0	0.785912	0	0	0	0	0	0	0	0	0	0
Amycolatopsis mediterranei	0	0	0	0	0	0	0	0	0	0	0	0	0	0	0	0	0	0	0	0	1.2414	0	0	0
Amycolatopsis nigrescens	0	0	0	0	0	0	0	0	0	0	0	0	0	0	0	0	1.02927	0	0	0	0	0	0	0
Amycolatopsis orientalis	0	0	0	0	0	0	0	0	0	0	0	0	0	0	0	0	0	0	2.3837	0	0	0	0	0
Amycolatopsis regifaucium	0	0	0	0	0	0	0	0	0	6.45016	0	3.33489	3.67022	0	0.996294	1.44819	9.26347	0	1.19185	0	0	0.851494	0.936644	1.0675
Amycolatopsis sp.	0	0	0	0	0	0	0	0	0	1.07503	0	0	0	0	0	0	0	0	0	0	0	0	1.87329	0
Amycolatopsis taiwanensis	0	0	0	0	0	1.11186	0	0	0	0	0	0	0	0	0.996294	0.724097	1.02927	0	0	0	0	1.70299	0	4.27001
Amycolatopsis vancoresmycina	0	0	0.728834	0	0	0	0	0	0	0	0.996087	0	0	0	0	0	0	0	0	0	0	0.851494	0	0
Anabaena	0	0	0	0	0	0	0	0	0	0	0.996087	0	0	0	0	0	0	0	0	0	1.2414	0	0.936644	0
Anabaena cylindrica	0	0.95665	0	0.717221	1.27109	0	0	0	0	0	0	0	0	0	0	0	0	0	0	0	0	0	0	0
Anabaena sp.	0	0	0	0	0	3.33557	1.05368	0	0.852055	0	0	0	0	0	1.99259	0	0	0	0	0	0	0	0	0
Anaerobacillus arseniciselenatis	2.73262	0	0	0	0	2.22371	0	0	0	0	0	0	1.22341	0	0.996294	0.724097	0	0	0	0	0	0	0	1.0675
Anaerobacillus sp.	0	0	0	0	0	0	0	0	0	0	0	0	0	0	0	0	0	0	0	0	1.2414	0	0	0
Anaerobiospirillum succiniciproducens	0	0	0.728834	0	0	0	0	0	0	1.07503	0.996087	1.11163	0	0.785912	0	0	1.02927	0	0	1.19472	0	0	0	0
Anaerobranca californiensis	0.910874	0	0	0	1.27109	1.11186	0	0	0	0	0	0	1.22341	0	0	0	0	0	0	0	0	0	0	0
Anaerococcus	0	0	0	0	0	0	0	0	0	0	0	0	0	0	0	0	0	0	0	1.19472	0	0.851494	0	0
Anaerococcus hydrogenalis	0	0	0.728834	0.717221	0	0	0	0	0	0	0.996087	0	0	0	0	0.724097	0	1.48859	0	0	2.4828	0	0	0
Anaerococcus lactolyticus	0	0	0	0	0	0	0	0	0	0	0	0	0	0	0	0	0	0	0	0	1.2414	0	0	0
Anaerococcus mediterraneensis	0	0	0.728834	0	1.27109	0	0	0	0.852055	0	0	0	0	0	0.996294	0	0	0	0	0	1.2414	0	0	0
Anaerococcus obesiensis	0	0	0	0	0	0	0	0	0	0	0	0	0	0	0	0	1.02927	0	0	0	0	0	0	0
Anaerococcus prevotii	0	0	0	0	0	0	0	0	0.852055	1.07503	0	0	0	0	0	0	0	0	0	0	0	0	0	0
Anaerococcus rubiinfantis	0	0	0	0	0	0	0	0	0.852055	0	0	0	0	0	0	0	0	0	0	0	0	0	0	0
Anaerococcus senegalensis	0	0	0	0	0	1.11186	0	0	0	0	0	0	0	0	0	0	0	0	0	0	2.4828	0	0	0
Anaerococcus sp.	0	0	0.728834	0.717221	0	1.11186	0	1.25985	0	0	0.996087	0	0	0	0	0	1.02927	0.744293	2.3837	0	7.44839	1.70299	0	1.0675
Anaerococcus tetradius	0	0	0	0	0	0	0	0	0	0	0	0	0	0	0	0	0	0	0	1.19472	3.7242	0	0.936644	0
Anaerocolumna jejuensis	0	0	0.728834	0	0	0	0	0	0	0	0	0	0	0	0	0	0	0.744293	0	0	0	1.70299	0	0
Anaerofilum sp.	0.910874	0	0	0	1.27109	0	0	0	0	0	0	0	0	0	0	0	0	0	0	0	0	0	0	0
Anaerofustis stercorihominis	0.910874	0	0.728834	1.43444	2.54218	2.22371	2.10736	0	0.852055	0	1.99217	0	1.22341	0	0.996294	1.44819	0	0.744293	1.19185	0	1.2414	0	0.936644	0
Anaerolinea thermolimosa	4.55437	1.9133	2.1865	2.15166	2.54218	1.11186	1.05368	3.77954	2.55616	1.07503	4.98043	0	2.44681	3.14365	0	2.17229	0	1.48859	2.3837	1.19472	1.2414	1.70299	0	2.135
Anaerolinea thermophila	4.55437	4.78325	2.1865	3.58611	0	1.11186	1.05368	2.51969	2.55616	1.07503	0.996087	1.11163	0	0.785912	0	1.44819	6.17565	3.72146	5.95924	0	2.4828	1.70299	2.80993	3.20251
Anaerolineaceae bacterium	0	2.86995	0	1.43444	0	0	0	0	0	0	1.99217	1.11163	0	0	0	0.724097	0	0	0	0	0	0	0	0
Anaeromassilibacillus sp.	0	0	1.45767	0	0	0	0	0	0	0	0	0	0	0	0	0	1.02927	0	0	0	0	0	0	1.0675
Anaeromusa acidaminophila	0	0	0	0	0	0	0	0	0	0	0	0	0	0	0	0.724097	0	0	0	0	0	0	0	0
Anaeromyxobacter	0	0	2.1865	0	0	0	0	0	0	0	0	0	0	0	0	0	0	0	0	0	0	0	0	0
Anaeromyxobacter dehalogenans	0	0.95665	2.1865	0	0	2.22371	2.10736	0	0.852055	0	0.996087	0	0	0	0.996294	0	0	0.744293	0	0	0	0.851494	0.936644	3.20251
Anaeromyxobacter sp.	0.910874	0.95665	4.373	5.02055	3.81328	4.44743	0	0	0	2.15005	0.996087	2.22326	2.44681	4.71547	0.996294	0.724097	4.1171	3.72146	3.57554	0	4.9656	5.96046	4.68322	4.27001
Anaerophaga thermohalophila	1.82175	0.95665	0	0	0	0	0	0	0	0	0	0	0	0	0	0	0	1.48859	0	0	0	0	0	0
Anaerorhabdus furcosa	0	0	0	0	0	0	0	0	0	0	0	0	0	0	0	0	0	0	0	0	0	1.70299	0	0
Anaerosalibacter massiliensis	0	0	0	0	0	0	0	0	0	0	0	0	0	0	0	0.724097	0	0	0	0	0	0	0	0
Anaerosalibacter sp.	0	0	0	0.717221	0	0	0	1.25985	1.70411	1.07503	0	0	0	0	0	0	0	0	0	0	0	0	0	0
Anaerosphaera sp.	0	0	0	0	0	0	0	0	0	0	0	1.11163	0	0	0	0	0	0	0	0	0	0	0	0
Anaerosporobacter mobilis	0	2.86995	0	0	0	0	0	0	0	0	0	0	0	0	0	0	0	0	0	1.19472	0	0	0	0
Anaerosporomusa subterranea	1.82175	2.86995	2.1865	0	2.54218	1.11186	0	1.25985	0.852055	0	0	0	1.22341	0.785912	0.996294	2.17229	3.08782	2.23288	1.19185	3.58416	3.7242	1.70299	0	2.135
Anaerostipes sp.	0	1.9133	0.728834	0.717221	2.54218	1.11186	0	1.25985	0	0	0	2.22326	0	0.785912	0	0	1.02927	0	1.19185	0	2.4828	0	0	0
Anaerotruncus colihominis	0	0.95665	0	1.43444	0	0	0	0	0	1.07503	0	0	0	0	1.99259	0	0	0	1.19185	0	0	0	0	0
Anaerotruncus rubiinfantis	1.82175	0	1.45767	0.717221	1.27109	0	0	0	1.70411	0	1.99217	0	0	1.57182	0	2.17229	1.02927	0.744293	3.57554	0	2.4828	0.851494	0.936644	0
Anaerotruncus sp.	0.910874	0.95665	0.728834	0	0	1.11186	0	0	0	1.07503	0	1.11163	0	0.785912	0	0.724097	2.05855	0	3.57554	1.19472	0	0	0	0
Anaerovibrio lipolyticus	0	0	0	1.43444	0	0	0	1.25985	0	0	0	0	0	0.785912	0.996294	0.724097	0	0.744293	0	2.38944	0	0	0.936644	1.0675
Anaplasma marginale	0.910874	0	0	0.717221	0	0	0	0	0.852055	0	0.996087	2.22326	0	0.785912	0	0.724097	0	0	0	0	0	0	0	0
Anaplasma phagocytophilum	252.312	378.834	325.06	261.786	199.561	331.333	419.365	346.458	276.918	193.505	150.409	262.345	128.458	319.08	251.066	202.023	184.24	171.187	128.72	353.638	451.869	163.487	190.139	182.543
Ancylobacter sp.	0.910874	1.9133	0.728834	1.43444	0	1.11186	1.05368	0	0	0	1.99217	0	1.22341	1.57182	0.996294	1.44819	2.05855	0	1.19185	2.38944	2.4828	2.55448	4.68322	2.135
Anditalea andensis	0	0	0	0	0	0	0	0	0	0	0	0	0	0.785912	0	0	0	0	0	0	0	0	0	1.0675
Andreprevotia chitinilytica	0	1.9133	0	1.43444	0	0	0	0	0	0	0.996087	2.22326	0	0	0	0	0	0	2.3837	0	0	0.851494	0	0
Andreprevotia lacus	0	0	0.728834	0	0	0	0	0	0	1.07503	0	0	0	0.785912	0.996294	0	0	0	0	0	0	0	0	1.0675
Aneurinibacillus aneurinilyticus	0.910874	0	0.728834	2.15166	3.81328	0	0	1.25985	0	1.07503	1.99217	0	3.67022	2.35774	2.98888	0	0	0.744293	0	0	1.2414	0.851494	0	0
Aneurinibacillus migulanus	0	0	1.45767	0.717221	1.27109	0	0	0	0.852055	2.15005	0	0	0	0	2.98888	0	0	0	0	0	2.4828	0	0	1.0675
Aneurinibacillus sp.	0	0.95665	0	0	0	1.11186	0	0	0	0	0	0	0	0.785912	0	0	0	0	0	0	0	0	0	0
Aneurinibacillus terranovensis	0.910874	2.86995	4.373	2.15166	3.81328	4.44743	1.05368	7.55908	1.70411	3.22508	0.996087	3.33489	0	0	0	2.17229	1.02927	2.97717	0	2.38944	1.2414	0.851494	0	0
Aneurinibacillus tyrosinisolvens	0	0	0	0	0	0	0	0	0.852055	0	0	0	0	0	0	0	0	0	1.19185	0	0	0	0.936644	1.0675
Angelakisella massiliensis	0	0	0	0	0	0	0	0	1.70411	0	0	0	0	0	0	0	0	0	0	0	0	0	0.936644	0
Anguillid herpesvirus	0.910874	2.86995	0.728834	3.58611	2.54218	3.33557	1.05368	1.25985	1.70411	0	0	1.11163	1.22341	0.785912	1.99259	0	0	2.97717	1.19185	2.38944	0	0.851494	0.936644	1.0675
Angustibacter sp.	0	0	0	0	0	0	1.05368	0	0	0	0	1.11163	0	0	0	0	0	0	0	1.19472	0	0	0	2.135
Anoxybacillus flavithermus	0	0	0	0	0	0	0	0	0	0	0	0	1.22341	0	0	0.724097	0	0	0	0	0	0	0	1.0675
Anoxybacillus mongoliensis	0	0	0	0	0	0	0	0	0	0	0	0	0	0	0	0	0	0	0	0	0	0.851494	0	0
Anoxybacillus sp.	0	0	0	0	0	0	0	0	0	0	0	0	0	0	0	0	0	0	1.19185	0	1.2414	1.70299	0	1.0675
Anoxybacillus suryakundensis	0	0	0	0	0	0	0	0	0	0	0	0	1.22341	0	0	0	0	0	0	0	0	0	0	0
Antarctic picorna-like	0	0.95665	1.45767	0	0	0	0	0	0	0	0.996087	0	0	0	0	0	0	0	0	0	1.2414	0	0	0
Antheraea pernyi	0	0	0.728834	0	0	0	0	0	0	0	0	0	0	0	0	0	0	0	0	0	0	0	0	0
Anthococcus sp.	0	0	0.728834	0.717221	0	0	0	0	1.70411	0	1.99217	2.22326	0	0.785912	0	0	3.08782	2.23288	0	0	1.2414	0.851494	0	0
Aotine betaherpesvirus	1.82175	0	0.728834	0.717221	0	2.22371	1.05368	1.25985	0.852055	4.30011	0	2.22326	1.22341	1.57182	0	0.724097	0	2.23288	0	1.19472	0	0	0	0
Aphanizomenon flos-aquae	0	0.95665	0	0	0	0	0	0	0	0	0	0	0	0	0	0	0	0	1.19185	0	0	0.851494	0	0
Aphanizomenonaceae	0	0	0	0	0	0	0	0	0	0	0	0	0	0	0	0.724097	0	0	0	0	0	0	0	0
Apibacter mensalis	0	0.95665	0.728834	0	0	0	0	0	0	0	1.99217	0	0	0.785912	0	0.724097	0	0	0	0	2.4828	0	0.936644	1.0675
Apis mellifera	0	0.95665	0	0	0	0	0	0	0	0	0	0	0	0	0	0	0	0	0	0	0	0	0	0
Apocheima cinerarium	0	0	0	0	0	0	0	1.25985	0	0	0	0	0	0.785912	0	0	0	0	0	0	0	0	0	0
Aquabacterium parvum	0	0.95665	1.45767	0.717221	1.27109	1.11186	2.10736	0	0	0	0.996087	0	1.22341	2.35774	1.99259	1.44819	0	0.744293	1.19185	0	0	2.55448	0	0
Aquabacterium sp.	0	2.86995	0.728834	0	1.27109	2.22371	1.05368	1.25985	1.70411	0	0.996087	1.11163	1.22341	0.785912	1.99259	1.44819	0	1.48859	1.19185	2.38944	0	1.70299	3.74657	0
Aquamicrobium defluvii	3.6435	2.86995	2.1865	2.15166	0	7.783	1.05368	2.51969	0.852055	3.22508	2.98826	0	3.67022	0.785912	0.996294	4.34458	2.05855	2.97717	0	1.19472	1.2414	2.55448	2.80993	2.135
Aquaspirillum serpens	0	0	0	0	1.27109	0	0	0	0	0	0	0	0	0	0	0	0	0	1.19185	0	0	0	0	0
Aquaspirillum sp.	0	0	0	0	0	0	0	0	0	0	0	0	0	0	0.996294	0	0	0.744293	0	0	0	0	0	1.0675
Aquibacillus sp.	0	0	0	0.717221	0	0	0	0	0	0	0	0	3.67022	0.785912	0.996294	0.724097	3.08782	0.744293	2.3837	1.19472	1.2414	0	0	0
Aquifex aeolicus	0	0	0	0.717221	0	0	0	0	0	0	0	0	0	0	0	0	0	0	0	0	0	0	0	0
Aquiflexum balticum	0	0	0	0	0	0	0	0	0	0	0	0	0	0.785912	0	0	0	1.48859	0	0	0	0	0	1.0675
Aquimarina agarilytica	1.82175	0	0.728834	0.717221	2.54218	1.11186	1.05368	0	0	1.07503	0	1.11163	2.44681	1.57182	0.996294	0.724097	0	2.23288	0	0	0	1.70299	0	0
Aquimarina agarivorans	0	0	0	0	0	1.11186	0	1.25985	0	0	0	1.11163	0	0	0	0	1.02927	0.744293	1.19185	0	1.2414	0.851494	0	0
Aquimarina latercula	0	0	0	0	0	0	0	0	0	0	0	0	0	0	0	0	0	0	0	0	0	0	0.936644	0
Aquimarina longa	0	0.95665	0.728834	0.717221	0	1.11186	1.05368	1.25985	1.70411	1.07503	0	0	1.22341	0	1.99259	0.724097	2.05855	0.744293	2.3837	0	2.4828	0.851494	0	0
Aquimarina macrocephali	0	0	0	0	0	1.11186	0	0	0	0	0	0	0	0	0	0	0	0	0	0	0	0	0	0
Aquimarina megaterium	1.82175	0	3.64417	0	0	0	1.05368	0	0.852055	5.37513	0.996087	1.11163	2.44681	0.785912	0	0.724097	0	0.744293	0	0	0	1.70299	0.936644	1.0675
Aquimarina muelleri	0	0	0	0	0	0	1.05368	1.25985	0	1.07503	0	0	0	0.785912	0	0	1.02927	0	0	0	1.2414	0.851494	0	0
Aquimarina pacifica	0	0	0	0	0	0	0	1.25985	0	0	0	0	0	0	0	0	0	0	1.19185	0	0	0	0	0
Aquimarina sp.	0	0	0	0	0	0	0	0	0	0	0	0	1.22341	0	0	0	0	0	1.19185	0	0	0	0	0
Aquitalea	0	0	0	0	0	0	0	0	0	1.07503	0	0	0	0	0	0	0	0	0	0	0	0	0	0
Aquitalea magnusonii	0.910874	0	0.728834	0.717221	0	0	1.05368	0	0	1.07503	0	0	0	0	0	0	0	0	0	0	0	0	0	0
Arabis mosaic	0	0.95665	0	0	0	0	0	0	0	0	0	0	0	0	0	0	0	0	0	0	0	0	0	0
Arachidicoccus sp.	0	0	0	0	0	2.22371	0	0	0	0	0	0	0	0	0	0	0	0	0	0	1.2414	0	0	0
Arcanobacterium sp.	0	0	0	0	0	1.11186	0	0	0	0	0	0	0	0	0	0	0	0	0	1.19472	0	0	0	0
Arcanobacterium urinimassiliense	0	0	1.45767	0	0	0	0	0	0	0	0	0	0	0	0.996294	0	0	0	0	0	0	0	0	0
Archangium gephyra	3.6435	2.86995	0.728834	0.717221	3.81328	3.33557	2.10736	5.03938	3.40822	2.15005	1.99217	1.11163	2.44681	1.57182	4.98147	1.44819	0	0.744293	1.19185	2.38944	0	4.25747	1.87329	0
Archangium sp.	0	0	2.1865	1.43444	0	1.11186	1.05368	3.77954	0.852055	0	0.996087	0	0	1.57182	0.996294	1.44819	0	2.23288	0	0	0	0	0	1.0675
Archangium violaceum	0.910874	0	0	0	0	1.11186	0	0	0	0	0.996087	1.11163	0	0	0	0	0	0	0	0	0	0	0	0
Arcobacter	0.910874	0	0	0	0	0	0	0	0.852055	0	0	0	1.22341	0	0	0	0	0	1.19185	0	0	0	0	1.0675
Arcobacter anaerophilus	0	0.95665	0	0	0	0	0	0	0	0	0	0	0	0	0	0	0	0	0	0	0	0	0	0
Arcobacter lanthieri	0	0	0	0	0	0	3.16104	1.25985	0	0	0	0	0	0.785912	0	0.724097	1.02927	0.744293	0	2.38944	0	0.851494	0	0
Arcobacter lekithochrous	0	0.95665	0	0	0	0	0	0	0	0	0	0	0	0	0	0	0	0.744293	0	0	0	0	0	0
Arcobacter nitrofigilis	0.910874	0	0	0	0	0	0	0	0	0	0.996087	0	0	0	0	0	0	0	0	0	0	0	0	0
Arcobacter sp.	0.910874	0	0.728834	0	0	1.11186	0	0	2.55616	0	0.996087	0	0	0	0.996294	0	0	2.23288	0	0	0	0	0.936644	1.0675
Arcticibacter eurypsychrophilus	0	3.8266	0	0.717221	1.27109	1.11186	0	2.51969	1.70411	1.07503	0	0	2.44681	1.57182	0	0.724097	1.02927	0.744293	0	1.19472	0	0	0	0
Arcticibacter svalbardensis	0	0	0	0	0	0	0	0	0	0	0	0	1.22341	0	0	0	0	0	0	0	0	0	0	0
Ardenticatena maritima	1.82175	0.95665	2.1865	2.15166	0	0	1.05368	1.25985	0	1.07503	0	0	0	0.785912	0.996294	0.724097	1.02927	2.23288	1.19185	0	2.4828	1.70299	0	1.0675
Arenibacter	0	0	0	0	0	0	0	0	0	0	0	0	0	0	0.996294	0	0	0	0	0	0	0	0	0
Arenibacter latericius	0	0	0	0	0	1.11186	0	0	0	0	0	0	0	0	0	0	0	0	0	0	0	0	0	0
Arenibacter nanhaiticus	0	0	0	0	0	1.11186	0	0	0	0	0	0	0	0	0	0	0	0	0	0	0	0	0	0
Arenibacter palladensis	0	0.95665	0	0	0	1.11186	0	0	0	0	0.996087	2.22326	0	0.785912	0	0	0	1.48859	0	0	0	2.55448	0.936644	0
Arenibacter sp.	0	0	0	0	0	0	0	0	0	0	0	0	0	0	0	0	0	0	0	0	1.2414	0	0	0
Arenimonas composti	0.910874	0	0.728834	0	0	0	1.05368	1.25985	0.852055	2.15005	0	0	1.22341	0.785912	0.996294	0.724097	0	0	0	1.19472	0	0	0.936644	0
Arenimonas donghaensis	0	0	0.728834	0	0	0	0	0	0	0	0	0	0	0	0	0	0	0	0	0	0	0	0	0
Arenimonas oryziterrae	0	0	0	0	0	0	0	0	0.852055	0	0	0	0	0.785912	0	0	0	0	0	0	0	0	0	0
Arenitalea lutea	0	0	0	0	0	0	0	0	0.852055	0	0	0	0	0	0	0	0	0	0	0	0	1.70299	0	0
Arhodomonas aquaeolei	0.910874	1.9133	0.728834	0	1.27109	1.11186	0	2.51969	0	0	0	0	0	0	0	0	0	0	1.19185	0	0	0	0.936644	0
Armadillidium vulgare	0	0	0	1.43444	0	2.22371	0	1.25985	0	1.07503	0	0	0	0	0.996294	0.724097	0	1.48859	1.19185	2.38944	0	0.851494	0	1.0675
Armatimonadetes bacterium	2.73262	0	0	0	0	0	0	1.25985	0.852055	1.07503	0.996087	0	0	0.785912	0	0	1.02927	0.744293	0	3.58416	3.7242	1.70299	4.68322	1.0675
Arsenicibacter rosenii	2.73262	0.95665	2.91533	3.58611	2.54218	6.67114	0	5.03938	0.852055	0	2.98826	2.22326	0	3.14365	0	2.89639	2.05855	2.97717	4.76739	5.97361	3.7242	1.70299	0	3.20251
Arsenicicoccus bolidensis	0	0	0	0	0	0	0	0	0	0	0.996087	0	0	0	0	0	0	0	0	0	0	0	0	0
Arsenophonus endosymbiont	0	0	0.728834	0.717221	0	1.11186	0	0	0	0	0.996087	0	0	0	0	0	0	0	0	0	0	0	0	2.135
Arsenophonus nasoniae	0	0	0	0	0	0	0	0	0	0	0.996087	0	0	0.785912	0	0	0	0	0	0	0	0	0	0
Arsenophonus symbiont	0	0	0	0	0	0	0	0	0	0	0	0	0	0.785912	0.996294	0	0	0	0	0	0	0	0	0
Arsukibacterium sp.	0	0	0	0	0	0	0	0	0	0	0	0	0	0	0	0.724097	0	0	0	0	0	0	0	0
Arthrobacter	0	0.95665	0	0	0	0	0	1.25985	0	0	0	0	0	0	0	0	0	0	0	0	0	0	0	0
Arthrobacter alpinus	0	0	0	0	0	0	0	0	0	0	0	0	0	0	0	0	0	0	1.19185	0	0	0	0	0
Arthrobacter crystallopoietes	0.910874	3.8266	3.64417	1.43444	1.27109	1.11186	0	3.77954	0	0	0.996087	0	3.67022	0.785912	10.9592	2.17229	2.05855	2.97717	0	0	1.2414	1.70299	1.87329	3.20251
Arthrobacter rhombi	0	0	0	0	0	0	0	0	0	0	0	0	0	0	0	0	0	0	0	0	2.4828	0	0	0
Arthrobacter sp.	67.4047	84.1852	73.6122	78.1771	35.5906	81.1655	79.0261	74.3309	161.038	129.003	61.7574	83.3723	74.6278	99.025	84.685	106.442	81.3127	34.9818	41.7147	96.7724	106.76	80.0404	46.8322	92.8727
Arthrobacter woluwensis	0	0	0	0	0	0	0	0	0	0	0	0	0	0	0	0	0	0	0	0	1.2414	0	0	0
Arthrospira platensis	0	0.95665	0	0.717221	1.27109	2.22371	1.05368	0	0	0	0	2.22326	0	0.785912	0.996294	0.724097	2.05855	0	0	0	1.2414	0	0	1.0675
Artogeia rapae	4.55437	0.95665	1.45767	3.58611	2.54218	3.33557	3.16104	0	1.70411	2.15005	6.97261	4.44653	1.22341	2.35774	0.996294	2.89639	2.05855	2.23288	2.3837	2.38944	2.4828	3.40598	1.87329	1.0675
Asaccharospora irregularis	0.910874	0.95665	1.45767	0	0	0	1.05368	0	0.852055	0	0	0	1.22341	0.785912	0	0	0	0	0	0	0	0	1.87329	2.135
Asaia prunellae	0	0	0	0	0	0	0	0	0	0	0	0	1.22341	0	0	0	0	0	0	0	0	0	0	0
Asinibacterium	0	0	0	0	1.27109	0	0	0	0	0	0	0	0	0	0	0.724097	0	0	0	3.58416	0	0.851494	0.936644	0
Asinibacterium sp.	2.73262	0.95665	1.45767	0.717221	1.27109	0	2.10736	1.25985	0	1.07503	0	0	0	0.785912	0.996294	0.724097	1.02927	0	2.3837	0	0	0	0	0
Asticcacaulis benevestitus	0.910874	0.95665	0	0	1.27109	2.22371	0	0	1.70411	0	0.996087	1.11163	0	0	0.996294	0	0	2.23288	1.19185	0	3.7242	0	1.87329	0
Asticcacaulis biprosthecium	0	0	1.45767	0	0	0	0	0	0	0	0	0	0	0	0	0	0	0	3.57554	0	0	0	0	0
Asticcacaulis excentricus	0.910874	1.9133	5.83067	2.15166	0	4.44743	1.05368	0	0	1.07503	0	1.11163	1.22341	1.57182	0	0.724097	0	0.744293	1.19185	2.38944	1.2414	0	2.80993	2.135
Asticcacaulis sp.	1.82175	0	1.45767	0	0	2.22371	0	0	2.55616	0	0	2.22326	1.22341	0.785912	0	0	1.02927	1.48859	1.19185	0	1.2414	0.851494	1.87329	1.0675
Asticcacaulis sp. AC402	0	0	0	0	0	0	0	0	0.852055	0	0	0	0	0	0	0	0	0	0	0	0	0	0	0
Ateline gammaherpesvirus	0	0	0	0.717221	0	0	0	0	0	0	0	0	0	0	0	0	0	0	0	0	0	0	0	0
Atlantic salmon	0.910874	0	0	0	0	0	0	0	0	0	0	0	1.22341	0	0	0	1.02927	0.744293	0	0	0	0	0	0
Atopobium deltae	0.910874	0.95665	0	0.717221	1.27109	0	0	0	0	0	0.996087	0	1.22341	0	0.996294	0.724097	0	0	0	0	0	0	0	0
Atopobium sp.	0	0	0	0	0	0	0	2.51969	0	0	0	0	0	0	0	0	0	0	0	0	0	0	0	0
Atopobium vaginae	4.55437	2.86995	1.45767	4.30333	13.982	6.67114	0	0	3.40822	2.15005	2.98826	0	9.78726	0.785912	0.996294	2.17229	5.14637	5.95434	3.57554	1.19472	2.4828	0.851494	3.74657	1.0675
Atopococcus tabaci	0	0.95665	0.728834	0	0	1.11186	1.05368	0	0.852055	0	0	1.11163	0	0	0.996294	1.44819	0	0	2.3837	0	2.4828	0.851494	0	0
Atopostipes suicloacalis	0	0	0	0	0	0	0	0	0	1.07503	0	0	0	0	0	0	0	0	0	0	0	0	0	0
Aurantimonas coralicida	0	0	0	0	2.54218	0	0	0	0	1.07503	1.99217	0	0	0	0.996294	0	0	0.744293	0	0	0	0.851494	0	0
Aurantimonas manganoxydans	3.6435	3.8266	2.1865	2.15166	1.27109	3.33557	2.10736	2.51969	0	1.07503	2.98826	2.22326	1.22341	1.57182	0.996294	0	1.02927	0	1.19185	3.58416	2.4828	0.851494	0.936644	1.0675
Aurantimonas sp.	7.28699	18.1764	12.3902	12.1928	15.2531	4.44743	8.42945	32.756	8.52055	6.45016	5.97652	13.3396	8.56385	11.0028	28.8925	6.51688	9.26347	12.653	4.76739	0	11.1726	15.3269	11.2397	20.2825
Aureimonas	0	0.95665	0	0	0	0	0	0	0	1.07503	0	0	0	0	0	0	0	0	0	0	0	0	0	0
Aureimonas altamirensis	7.28699	10.5232	5.10184	5.73777	5.08437	5.55928	11.5905	3.77954	4.26027	8.60021	3.98435	5.55816	3.67022	5.50139	13.9481	1.44819	6.17565	10.4201	1.19185	16.7261	6.207	5.96046	3.74657	3.20251
Aureimonas frigidaquae	3.6435	2.86995	1.45767	3.58611	3.81328	2.22371	2.10736	6.29923	1.70411	0	2.98826	2.22326	2.44681	2.35774	4.98147	2.17229	6.17565	2.97717	0	0	3.7242	5.10896	0.936644	2.135
Aureimonas sp.	0.910874	0	1.45767	2.15166	2.54218	0	0	0	1.70411	0	0.996087	1.11163	0	1.57182	3.98518	2.17229	1.02927	1.48859	1.19185	0	1.2414	1.70299	0.936644	1.0675
Aureimonas ureilytica	0.910874	0	0	0	0	0	1.05368	1.25985	0	0	0	0	0	0	0	0	0	0.744293	0	1.19472	1.2414	0.851494	0	1.0675
Aureispira sp.	2.73262	5.7399	7.28834	6.45499	2.54218	3.33557	7.37577	3.77954	5.11233	10.7503	3.98435	4.44653	4.89363	7.85912	3.98518	2.17229	6.17565	2.23288	8.34294	7.16833	3.7242	5.96046	5.61986	6.40501
Aureococcus anophagefferens	3.6435	4.78325	4.373	2.86888	1.27109	5.55928	3.16104	6.29923	5.96438	3.22508	0.996087	4.44653	3.67022	7.07321	4.98147	7.24097	5.14637	3.72146	0	2.38944	8.68979	2.55448	2.80993	0
Auricoccus indicus	0	0	0	0	0	0	0	0	0	0	0	0	0	0	0	0	0	0	0	0	1.2414	0	0	0
Austwickia chelonae	0.910874	0	0	0	1.27109	0	0	0	0	0	0	0	0	0	0.996294	0	0	0	0	0	0	0.851494	0.936644	0
Avian carcinoma	6.37612	0.95665	0.728834	0.717221	1.27109	0	0	0	4.26027	0	0	0	1.22341	2.35774	4.98147	8.68917	4.1171	0.744293	1.19185	1.19472	0	0.851494	0.936644	3.20251
Avian leukemia	0.910874	0	0	0	0	0	0	0	0.852055	0	0	0	0	0	0	0	0	0	0	0	0	0	0	0
Avian leukosis	0.910874	0	0.728834	0.717221	1.27109	0	0	0	0.852055	1.07503	0	3.33489	1.22341	2.35774	0.996294	0.724097	1.02927	3.72146	0	1.19472	0	0.851494	0	1.0675
Avian myeloblastosis	1.82175	0	0	0.717221	1.27109	1.11186	1.05368	0	0.852055	0	0	0	0	0	1.99259	0.724097	0	0	0	0	0	0	0.936644	0
Avian myelocytomatosis	13.6631	1.9133	1.45767	2.15166	0	2.22371	1.05368	3.77954	2.55616	2.15005	0.996087	5.55816	4.89363	0.785912	4.98147	4.34458	3.08782	5.95434	3.57554	5.97361	1.2414	5.10896	4.68322	10.675
Avian sarcoma	9.10874	14.3498	8.746	8.60665	7.62655	14.4541	7.37577	10.0788	5.96438	4.30011	3.98435	6.66979	9.78726	13.3605	8.96664	7.24097	4.1171	6.69863	13.1103	13.1419	6.207	5.96046	8.42979	8.54002
Avibacterium paragallinarum	0	0	0	0	0	0	0	0	0	0	0	0	0	0	0	0	0	0	0	0	1.2414	0	0	0
Azoarcus	0	0.95665	0	0	0	0	0	0	0.852055	0	0	0	0	0	0	0	0	0.744293	0	0	1.2414	0	0	0
Azoarcus olearius	0	0	0	0	0	0	0	1.25985	0	0	0	0	0	0	0.996294	0	0	0	0	0	0	0	0	0
Azoarcus sp.	0.910874	0.95665	0.728834	1.43444	3.81328	2.22371	1.05368	6.29923	0	0	0.996087	0	0	2.35774	1.99259	1.44819	1.02927	1.48859	0	0	3.7242	5.96046	4.68322	0
Azoarcus tolulyticus	0	0	0	0	0	0	1.05368	0	0	0	0	0	0	0	0.996294	0	0	0.744293	0	1.19472	0	1.70299	0	0
Azohydromonas lata	0	0	0	0.717221	0	0	0	0	0	0	0	0	0	0	0.996294	0	2.05855	0	0	0	0	0	0.936644	1.0675
Azonexus hydrophilus	0.910874	0.95665	2.91533	0.717221	1.27109	1.11186	1.05368	0	0.852055	1.07503	0	0	0	0	0	0	4.1171	2.23288	0	2.38944	3.7242	1.70299	0	3.20251
Azorhizobium caulinodans	0.910874	0	1.45767	0	0	0	0	0	0	2.15005	0	0	0	0	0.996294	0	0	0	0	0	0	0	0	0
Azorhizobium doebereinerae	0	0	1.45767	1.43444	0	0	0	0	0	0	0	0	0	0.785912	0.996294	0.724097	0	0	1.19185	0	0	0	0	0
Azospira oryzae	0.910874	0.95665	1.45767	0	5.08437	2.22371	2.10736	0	0	0	0	0	0	0.785912	0	0.724097	0	0	1.19185	0	0	0.851494	0.936644	1.0675
Azospirillum	0	0	0	0.717221	0	0	0	0	0	0	0	0	0	0	0	0	0	0	0	0	0	0	0	0
Azospirillum brasilense	0.910874	0.95665	0	0.717221	0	0	0	1.25985	0	0	1.99217	0	1.22341	0.785912	1.99259	0	3.08782	2.97717	2.3837	3.58416	1.2414	0	0.936644	0
Azospirillum halopraeferens	8.19787	5.7399	8.746	3.58611	13.982	11.1186	9.48313	5.03938	5.11233	5.37513	7.96869	3.33489	2.44681	12.5746	12.9518	2.89639	22.644	10.4201	21.4533	13.1419	3.7242	17.0299	15.9229	5.33751
Azospirillum humicireducens	5.46525	3.8266	8.746	7.17221	3.81328	5.55928	4.21473	5.03938	5.11233	6.45016	4.98043	4.44653	4.89363	4.71547	3.98518	2.89639	3.08782	2.97717	2.3837	2.38944	4.9656	1.70299	0.936644	3.20251
Azospirillum lipoferum	0.910874	6.69655	1.45767	5.02055	5.08437	4.44743	6.32209	2.51969	5.96438	7.52519	8.96478	2.22326	6.11703	3.92956	15.9407	4.34458	1.02927	3.72146	1.19185	7.16833	4.9656	4.25747	4.68322	11.7425
Azospirillum oryzae	2.73262	1.9133	2.91533	3.58611	1.27109	0	4.21473	2.51969	0.852055	6.45016	0.996087	1.11163	2.44681	0.785912	0	0	0	0	1.19185	1.19472	1.2414	0.851494	0	0
Azospirillum sp.	0	0	0	0.717221	2.54218	0	2.10736	0	0	1.07503	3.98435	3.33489	1.22341	0.785912	0.996294	0	4.1171	0.744293	5.95924	5.97361	1.2414	1.70299	2.80993	0
Azospirillum thiophilum	0	0	0	0.717221	0	0	1.05368	0	0.852055	2.15005	0	0	0	0	0.996294	0	1.02927	0	0	0	0	0	1.87329	0
Baboon endogenous	2.73262	0.95665	1.45767	0	3.81328	0	1.05368	2.51969	0.852055	2.15005	0.996087	0	4.89363	2.35774	0.996294	1.44819	1.02927	2.23288	0	1.19472	2.4828	2.55448	0	3.20251
Bacillaceae	0	0	0	0	0	0	1.05368	0	0	0	0	0	0	0	0	0	0	0	0	0	0	0	0	0
Bacillales	1.82175	0	0	0.717221	0	0	0	1.25985	1.70411	1.07503	2.98826	0	0	2.35774	0.996294	2.89639	0	0.744293	2.3837	0	0	2.55448	0	3.20251
Bacilli	10.0196	6.69655	0.728834	5.02055	2.54218	1.11186	1.05368	0	17.0411	6.45016	2.98826	3.33489	4.89363	3.92956	0.996294	2.17229	3.08782	2.97717	8.34294	7.16833	7.44839	7.66345	3.74657	3.20251
Bacillus	1.82175	5.7399	7.28834	7.17221	1.27109	4.44743	3.16104	2.51969	3.40822	2.15005	0	4.44653	1.22341	3.92956	2.98888	1.44819	1.02927	2.23288	5.95924	7.16833	1.2414	5.96046	1.87329	7.47252
Bacillus abyssalis	0	0	0	0	0	0	0	0	0	0	0	0	0	0.785912	0	0	0	0	0	0	0	0	0	0
Bacillus acidiceler	0	0	0	2.15166	0	0	1.05368	0	1.70411	0	0	0	0	1.57182	0	0	0	0	0	0	0	0	0	1.0675
Bacillus agaradhaerens	0	0	0	0	0	0	0	0	0	0	0	0	0	0	0.996294	0	0	0	0	0	0	0	0.936644	0
Bacillus aidingensis	2.73262	5.7399	2.1865	7.88943	3.81328	3.33557	4.21473	3.77954	2.55616	4.30011	4.98043	4.44653	1.22341	6.2873	1.99259	9.41326	3.08782	4.46576	2.3837	9.55777	3.7242	9.36644	4.68322	8.54002
Bacillus alcalophilus	1.82175	6.69655	5.10184	2.86888	0	6.67114	9.48313	10.0788	7.66849	10.7503	13.9452	6.66979	7.34044	10.2169	12.9518	7.96507	13.3806	8.93151	5.95924	10.7525	12.414	6.81195	3.74657	8.54002
Bacillus alkalitelluris	0	0.95665	0	0	0	0	0	0	0	0	0	0	0	0	0	0	0	0	0	0	0	0	0	0
Bacillus alveayuensis	0	0	0.728834	0	1.27109	0	0	0	0	0	0	0	0	0	0	0	0	0	0	0	0	0.851494	0	0
Bacillus aminovorans	0	1.9133	2.91533	0.717221	0	5.55928	4.21473	2.51969	0.852055	0	0	4.44653	0	2.35774	0.996294	0.724097	0	0	0	0	0	0.851494	0.936644	2.135
Bacillus amyloliquefaciens	0	0	0	0	0	0	0	0	0	3.22508	0	0	0	0	0	0	0	0.744293	0	0	0	0	0	0
Bacillus andreraoultii	0.910874	0	1.45767	2.15166	0	0	0	1.25985	0	0	0	1.11163	2.44681	0.785912	1.99259	0.724097	0	1.48859	0	0	0	0	0	2.135
Bacillus anthracis	0	0	0	0	0	0	0	1.25985	0	0	0	1.11163	0	0	0	0	0	0	0	0	0	0	0	0
Bacillus aryabhattai	0	0	0	0	0	0	0	1.25985	0	0	0	0	0	0	0.996294	0	0	0	0	0	0	1.70299	0	0
Bacillus aurantiacus	0	0.95665	1.45767	4.30333	1.27109	2.22371	3.16104	0	0.852055	0	0	1.11163	0	0.785912	0.996294	0	0	0	0	2.38944	1.2414	0.851494	1.87329	1.0675
Bacillus azotoformans	0	0	0.728834	0	0	0	0	0	0	0	0	0	0	0	0	0	1.02927	0	0	0	0	0	0	0
Bacillus bataviensis	0	0	0	0	0	0	0	0	0	0	0	0	0	0	0	0	0	0	0	0	0	0	0	2.135
Bacillus cellulosilyticus	0	0.95665	0	0.717221	0	0	0	0	0	0	0.996087	1.11163	0	0.785912	0.996294	0	3.08782	0	0	0	1.2414	0	0	1.0675
Bacillus cereus	1900.08	1486.63	1298.78	1590.8	3060.79	1428.74	1352.93	1351.81	1142.61	1567.39	1578.8	1287.27	3073.2	1303.83	1069.02	1504.67	2054.43	2449.47	1573.24	1531.63	1374.23	705.037	2649.76	1402.7
Bacillus chagannorensis	0	0	0	0	0	0	0	0	0.852055	0	0	1.11163	0	0	0	0	0	0	0	0	1.2414	0	0	0
Bacillus cihuensis	0	0	0	0	0	0	0	0	0	0	0	0	0	0.785912	0	0	0	0	0	0	0	0.851494	0	0
Bacillus clausii	0	0	0	0	0	0	0	0	0	0	0	0	0	0	0	0	0	0.744293	0	0	0	0	0	0
Bacillus coagulans	0.910874	0	0	0	1.27109	0	0	0	0	0	0	1.11163	0	0	0	0	0	0	0	0	0	0.851494	0	0
Bacillus coahuilensis	0	0	0.728834	0	0	0	1.05368	0	0	1.07503	0	0	0	0	0	0	0	0	0	0	1.2414	0	0.936644	0
Bacillus dakarensis	0	0	0	0	0	0	0	0	0	0	0	0	0	0	0	0.724097	0	0	0	0	0	0	0	0
Bacillus dielmoensis	0	0	0	0	0	0	0	0	0	0	0	0	0	0	0	0	0	0	0	0	0	0.851494	0	0
Bacillus eiseniae	0.910874	0	0	0	0	0	0	0	0	1.07503	0	0	0	0	0	0	0	0.744293	0	1.19472	0	0	0	0
Bacillus encimensis	0.910874	0	0	0	0	0	0	0	0	0	0	0	0	0	0	0	0	0	0	0	0	0	0	0
Bacillus enclensis	0	0	0	0	0	0	1.05368	0	0	0	0	0	0	0	0	0	0	0	1.19185	0	0	0	0	0
Bacillus endophyticus	0	0	0	0	0	0	0	0	0	0	0	0	0	0.785912	0	0	0	0	0	0	0	0	0	0
Bacillus fastidiosus	2.73262	0.95665	0	2.86888	2.54218	0	1.05368	0	0.852055	1.07503	0.996087	4.44653	2.44681	0.785912	0.996294	0.724097	0	0	3.57554	0	1.2414	0	0	2.135
Bacillus firmus	6.37612	6.69655	2.91533	3.58611	0	1.11186	2.10736	10.0788	3.40822	5.37513	3.98435	1.11163	2.44681	3.92956	5.97776	1.44819	2.05855	1.48859	1.19185	5.97361	4.9656	3.40598	0.936644	5.33751
Bacillus flexus	0.910874	4.78325	2.1865	2.86888	8.89764	0	1.05368	8.81892	2.55616	3.22508	0	0	0	1.57182	0	0	2.05855	4.46576	2.3837	1.19472	2.4828	1.70299	0	0
Bacillus fordii	0	0	0	0	0	0	0	1.25985	0	1.07503	0	0	0	0	0	0	0	0.744293	0	0	2.4828	0	0.936644	0
Bacillus fumarioli	0.910874	5.7399	0.728834	0.717221	1.27109	0	0	1.25985	0	0	0	0	0	1.57182	2.98888	2.17229	0	2.23288	1.19185	2.38944	1.2414	1.70299	0.936644	2.135
Bacillus ginsengihumi	0	0	0.728834	0	0	0	0	0	0.852055	0	0	1.11163	0	0	0	0	1.02927	0.744293	0	0	0	0.851494	0	0
Bacillus gobiensis	0	0	0	0	0	0	0	0	0	0	0	0	0	0	0	0	0	1.48859	0	0	0	0	0	0
Bacillus gottheilii	2.73262	0	0	0.717221	0	0	1.05368	0	1.70411	1.07503	0	0	0	0	0.996294	0	0	0.744293	0	0	0	0	0	0
Bacillus halmapalus	0	0	0	0	0	0	0	0	0	0	0	0	0	0.785912	0	0	0	0	0	0	0	0	0	0
Bacillus halosaccharovorans	0	0	0	0	0	0	0	0	0	0	0	0	1.22341	0	0	0	0	0	0	0	0	0	0	0
Bacillus horikoshii	0	0	0	0	0	0	0	0	0	0	0	1.11163	0	0	0	0	1.02927	0	0	0	0	0	0	2.135
Bacillus horneckiae	0	0	0	0	0	0	0	0	0	0	0	0	0	0	0	0	0	0	0	0	0	0	0	1.0675
Bacillus humi	0	0.95665	0	0	0	0	0	1.25985	0.852055	0	0	0	0	0	0	0	0	0.744293	0	0	0	0	0.936644	1.0675
Bacillus indicus	0.910874	0.95665	0	0	2.54218	0	1.05368	0	0	0	0.996087	0	0	0.785912	0	0	0	0	0	0	0	0.851494	0	0
Bacillus koreensis	0	0	0	0.717221	0	0	0	0	0	0	0	1.11163	0	1.57182	0.996294	0	0	0	0	0	0	0	0	0
Bacillus korlensis	0	0	0.728834	0	0	1.11186	0	1.25985	1.70411	1.07503	0	0	0	0	0	1.44819	1.02927	0	0	1.19472	0	0.851494	0	0
Bacillus lehensis	0	0	0	0	0	0	0	0	0	0	0	0	0	0	0	0	0	0.744293	0	0	0	0	0	0
Bacillus lentus	0	0.95665	0.728834	2.86888	0	0	0	0	0	1.07503	0.996087	0	0	0.785912	0.996294	0	0	0	1.19185	0	0	1.70299	0.936644	0
Bacillus licheniformis	7.28699	4.78325	7.28834	9.32387	20.3375	5.55928	7.37577	1.25985	8.52055	6.45016	8.96478	3.33489	22.0213	3.14365	3.98518	5.79278	15.4391	11.9087	8.34294	10.7525	4.9656	5.10896	13.113	6.40501
Bacillus ligniniphilus	0	0.95665	0	0	0	0	0	0	0	0	0	0	0	0	0	0	0	0.744293	0	0	0	0	0	0
Bacillus litoralis	0.910874	0	0	0	1.27109	0	2.10736	0	0.852055	0	0	0	0	0	0.996294	0	0	0.744293	1.19185	1.19472	2.4828	0	0	0
Bacillus luciferensis	2.73262	4.78325	5.10184	1.43444	1.27109	4.44743	0	2.51969	3.40822	2.15005	0.996087	2.22326	0	2.35774	10.9592	4.34458	2.05855	3.72146	2.3837	4.77889	1.2414	4.25747	7.49315	5.33751
Bacillus manliponensis	0	0	0	0	0	0	0	0	1.70411	0	0	0	0	0	0	0	0	0.744293	0	0	0	0	0	0
Bacillus mannanilyticus	0	0.95665	0	0.717221	0	1.11186	0	0	2.55616	0	2.98826	0	0	0	1.99259	0.724097	1.02927	0	1.19185	2.38944	0	0.851494	0	0
Bacillus marmarensis	0	0	0	0	0	0	1.05368	0	0	0	0	0	0	0	0	0	0	0	0	0	0	0	0	0
Bacillus massilioanorexius	0	0	0	0	0	0	0	0	0	0	0	0	0	0	0	0	1.02927	0	0	0	0	0	0	0
Bacillus massiliogorillae	0.910874	0.95665	0	0.717221	0	1.11186	0	0	0	0	0	0	0	0	0	1.44819	0	0	0	1.19472	0	0.851494	0.936644	0
Bacillus massiliosenegalensis	0	0	0	0	0	0	0	0	0	1.07503	0	0	0	0	0	0	0	0	0	0	0	0	0	0
Bacillus mesonae	0	0	0	0	0	0	0	0	0	0	0	0	0	0	0	0	0	0	0	0	0	0	0	1.0675
Bacillus methanolicus	0	0	0	0	0	0	0	0	1.70411	0	0	0	0	0	0	0	0	0	0	0	0	0	0.936644	0
Bacillus muralis	0	0	0	0	0	0	0	0	0	0	0	0	0	0	0	0	0	0	0	0	0	0.851494	0	0
Bacillus mycoides	0	0	0	0	0	0	0	0	0	0	0	0	0	0.785912	0	0	0	0	0	0	0	0	0	0
Bacillus ndiopicus	0.910874	0	0	1.43444	0	0	1.05368	0	1.70411	0	0.996087	0	0	0.785912	0	0	0	2.23288	0	1.19472	0	0.851494	0	0
Bacillus nealsonii	0	0.95665	0	0	0	0	0	1.25985	0	0	0.996087	0	1.22341	1.57182	0	0.724097	1.02927	0	0	0	2.4828	0	0	1.0675
Bacillus niacini	0	0.95665	0	2.15166	0	0	0	0	0	0	0.996087	0	0	0.785912	0	0	1.02927	0	0	0	0	0	1.87329	0
Bacillus novalis	0	0	0.728834	0	1.27109	0	0	0	0	0	0	0	0	0	0	0	0	0	0	0	0	0.851494	0	3.20251
Bacillus obstructivus	1.82175	2.86995	0.728834	1.43444	0	0	0	0	0.852055	2.15005	0	1.11163	1.22341	3.14365	4.98147	2.17229	3.08782	0.744293	4.76739	2.38944	1.2414	5.10896	0	0
Bacillus oceanisediminis	0	0	0.728834	0	0	0	0	0	0	0	0	1.11163	0	0	0	0	0	0	0	0	0	0	0	0
Bacillus okhensis	0.910874	0	0	0	0	0	0	0	0	0	0	0	0	0	0	0.724097	1.02927	0	0	0	0	0	0	0
Bacillus okuhidensis	0	0	0	0	0	1.11186	0	0	0	0	0	0	0	0	0	0	0	0	0	0	0	0.851494	0	0
Bacillus panaciterrae	0	0	0	0.717221	0	3.33557	1.05368	0	0	0	0	0	0	0.785912	0.996294	1.44819	0	0	0	0	0	0	0	0
Bacillus phage	0	0	0	0	0	0	0	0	0.852055	0	0	0	0	0	0	0	0	0	0	0	1.2414	0	0	0
Bacillus pseudalcaliphilus	1.82175	2.86995	0.728834	3.58611	0	4.44743	2.10736	3.77954	5.11233	4.30011	0.996087	2.22326	4.89363	3.14365	1.99259	2.89639	2.05855	3.72146	0	1.19472	8.68979	3.40598	0.936644	5.33751
Bacillus pseudofirmus	1.82175	0	0	0	0	1.11186	2.10736	0	0	0	0.996087	0	1.22341	0.785912	0	0.724097	0	0.744293	0	0	1.2414	1.70299	0	1.0675
Bacillus psychrosaccharolyticus	0	0	0	0	0	0	0	1.25985	0	0	0	0	0	0	0	0	0	0	0	0	0	0	0	0
Bacillus pumilus	0	0	0	0	0	0	0	0	0	0	0	0	0	0.785912	0	0	0	0	1.19185	0	0	0	0	0
Bacillus rubiinfantis	0	0.95665	0	0	0	0	0	0	0	0	0	0	0	0	0	0	0	0	0	0	0	0	0	1.0675
Bacillus safensis	5.46525	0	3.64417	3.58611	12.7109	6.67114	0	0	2.55616	2.15005	9.96087	5.55816	7.34044	1.57182	0.996294	5.06868	3.08782	6.69863	2.3837	3.58416	3.7242	1.70299	4.68322	4.27001
Bacillus selenatarsenatis	0.910874	0	0	0	0	0	0	0	0	0	0	0	0	0	0	0	0	0	0	2.38944	0	0	0	0
Bacillus shacheensis	0.910874	0	0	0	0	0	0	0	0	0	0	0	0	0	0	0	0	0	0	0	0	0	0	0
Bacillus shackletonii	0	0	0	0	0	0	0	0	0	0	0	0	1.22341	0	0	0	0	0	0	0	0	0	0	0
Bacillus simplex	0	0	0	0.717221	0	2.22371	1.05368	2.51969	3.40822	2.15005	0	0	1.22341	0	0	2.17229	1.02927	0.744293	1.19185	2.38944	0	1.70299	0	2.135
Bacillus smithii	1.82175	3.8266	1.45767	1.43444	1.27109	1.11186	2.10736	3.77954	2.55616	1.07503	0.996087	3.33489	1.22341	3.92956	1.99259	0	3.08782	2.23288	2.3837	2.38944	7.44839	4.25747	6.5565	1.0675
Bacillus solimangrovi	0	0	0	0	0	0	0	0	0.852055	0	0	0	0	0.785912	0	0	0	0	0	0	0	0	0	0
Bacillus sonorensis	0	0	0	0	0	0	0	0	0	0	0	0	0	0	0	0	0	0	0	0	0	0	0	1.0675
Bacillus sp.	6.37612	11.4798	8.746	7.17221	7.62655	5.55928	8.42945	16.378	11.0767	3.22508	8.96478	7.78142	8.56385	6.2873	11.9555	4.34458	10.2927	5.95434	13.1103	7.16833	7.44839	11.0694	5.61986	13.8775
Bacillus sp. KCTC 13219	0	0	0	0	0	0	0	0	0	0	0	1.11163	0	0	0	0	0	0	0	0	0	0	0	0
Bacillus sporothermodurans	0	0.95665	0	0	2.54218	0	0	0	0	0	0	1.11163	0	0	0	0	0	0	0	1.19472	0	1.70299	2.80993	0
Bacillus stratosphericus	13.6631	5.7399	5.83067	5.73777	12.7109	4.44743	13.6979	27.7166	12.7808	4.30011	11.953	3.33489	3.67022	7.85912	15.9407	5.79278	10.2927	5.21005	7.15109	9.55777	11.1726	17.0299	2.80993	12.81
Bacillus subtilis	0	2.86995	3.64417	1.43444	0	6.67114	0	0	0.852055	0	0.996087	1.11163	1.22341	0	0	0	0	0	0	3.58416	0	0	0.936644	1.0675
Bacillus testis	0	0	0	0	0	0	0	0	0	0	0	0	0	0	0	0	0	0	0	1.19472	0	0	0	0
Bacillus thermoamylovorans	0	0	0	0	0	1.11186	0	0	1.70411	1.07503	0	0	0	0	0	0	0	0	0	1.19472	0	0	0	0
Bacillus thermotolerans	0	0.95665	0	0	0	0	0	0	0	0	0	0	0	0.785912	0	0.724097	1.02927	0.744293	0	1.19472	0	0	0	1.0675
Bacillus thuringiensis	46.4546	31.5695	38.6282	26.5372	55.928	34.4676	30.5568	30.2363	45.1589	47.3012	34.863	23.3443	91.7555	42.4393	60.7739	43.4458	102.927	32.0046	53.6332	28.6733	26.0694	46.8322	54.3253	33.0926
Bacillus trypoxylicola	0	0	1.45767	0	0	0	0	1.25985	0	0	0	0	1.22341	0	0.996294	0	0	0.744293	0	0	0	0.851494	0.936644	0
Bacillus tuaregi	1.82175	0	0.728834	0.717221	0	0	0	0	0.852055	1.07503	0	1.11163	0	0.785912	0	0	0	0	0	0	0	0.851494	0.936644	2.135
Bacillus vallismortis	0	0	0	0	0	1.11186	0	0	0	0	0	0	0	0	0	0	0	0	0	0	0	0	0	0
Bacillus velezensis	0	0.95665	0	0	0	0	0	0	0	0	0	0	0	0	0	0	0	0	0	0	0	0	0	0
Bacillus vireti	0	0	0.728834	0	0	0	0	0	0	0	0	0	0	0	0	0	0	0	0	0	0	0	0	0
Bacillus virus	0	0	0	0	0	0	2.10736	0	0	0	0	0	0	0	0	0	0	0	0	0	0	0	0	0
Bacillus weihenstephanensis	0	0.95665	0	0	0	0	0	0	0	0	0	1.11163	0	0	0	0	0	0	0	0	0	0	0	0
Bacillus wiedmannii	347.954	283.168	276.228	350.004	1007.98	302.425	241.293	183.938	229.203	330.033	421.345	332.378	895.534	286.072	186.307	402.598	437.442	906.549	474.355	304.654	294.212	141.348	424.3	320.251
Bacillus xiamenensis	0	0	0	0	0	0	0	0	0	1.07503	0	0	0	0	0	0	0	0	0	0	0	0	0	0
Bacteria	746.006	402.75	4190.79	479.821	571.991	1801.21	405.667	1606.3	684.2	3231.53	1053.86	563.597	589.682	424.393	802.017	420.701	6458.7	2071.37	3365.78	3795.63	883.876	791.038	845.789	310.643
Bacteriovorax sp.	5.46525	4.78325	3.64417	7.17221	6.35546	3.33557	2.10736	5.03938	4.26027	1.07503	2.98826	2.22326	1.22341	1.57182	2.98888	5.79278	4.1171	2.23288	4.76739	0	3.7242	8.51494	2.80993	4.27001
bacterium 3363	0	0	1.45767	2.15166	1.27109	2.22371	1.05368	1.25985	0	0	0.996087	0	1.22341	0	0.996294	1.44819	0	2.97717	1.19185	1.19472	0	0.851494	0.936644	3.20251
bacterium endosymbiont	0	0	0	0	1.27109	0	0	0	0	0	0	0	0	0	0	0	0	0	0	0	0	0	0	0
bacterium JKG1	0.910874	0.95665	1.45767	2.15166	0	0	1.05368	0	0	0	0	0	0	1.57182	0.996294	0	1.02927	1.48859	1.19185	0	0	0	0.936644	1.0675
bacterium LF-3	0	0	0	0	0	0	0	0	0	0	0	0	0	0	0	0	0	0	0	0	0	0.851494	0	0
bacterium OL-1	0	0	0	0	0	0	0	0	0	0	0	0	0	0	0	0	0	0	0	1.19472	0	0	0	0
bacterium SIT5	1.82175	0.95665	0	0	1.27109	0	1.05368	0	0	3.22508	0.996087	0	0	0	0	0	1.02927	0	0	0	0	0	0	0
Bacteroidales	0	0.95665	0	1.43444	3.81328	0	0	0	0	0	0.996087	1.11163	0	0.785912	0.996294	0	1.02927	0	0	0	2.4828	0.851494	0	0
Bacteroidales bacterium	5.46525	0.95665	3.64417	3.58611	2.54218	1.11186	1.05368	3.77954	2.55616	5.37513	1.99217	5.55816	0	3.92956	3.98518	2.17229	1.02927	0.744293	1.19185	2.38944	0	0.851494	2.80993	3.20251
Bacteroides	0.910874	1.9133	0	0.717221	1.27109	1.11186	1.05368	2.51969	0	3.22508	0.996087	1.11163	3.67022	0.785912	1.99259	0.724097	0	1.48859	0	0	0	0	0.936644	0
Bacteroides acidifaciens	0.910874	0	2.1865	0	0	1.11186	4.21473	0	0.852055	2.15005	0.996087	2.22326	1.22341	1.57182	0.996294	0.724097	0	0.744293	0	2.38944	0	0.851494	0	2.135
Bacteroides barnesiae	0	0.95665	0.728834	1.43444	0	0	1.05368	0	1.70411	0	0	0	0	0	0	0	1.02927	1.48859	0	0	0	3.40598	0	1.0675
Bacteroides caecimuris	0	0	0	0	0	0	0	0	0	0	0.996087	0	0	0	0	0	0	0	0	0	0	0	0	0
Bacteroides coprophilus	0.910874	0	0	0	0	0	0	0	0	0	0	1.11163	0	0	0	0	0	0	0	0	0	0	0.936644	0
Bacteroides coprosuis	21.861	18.1764	13.119	15.0616	25.4218	8.89485	8.42945	18.8977	6.81644	6.45016	12.9491	10.0047	22.0213	11.7887	9.96294	7.96507	12.3513	14.1416	13.1103	10.7525	12.414	8.51494	11.2397	12.81
Bacteroides eggerthii	0	0	0	0	0	0	0	0	0	0	0	0	0	0	0	0	0	2.23288	0	0	0	0	0	0
Bacteroides fragilis	372.548	253.512	211.362	285.454	475.388	306.872	264.474	228.032	155.926	303.158	251.014	217.88	466.118	209.053	177.34	209.264	420.973	282.087	243.137	338.106	249.521	110.694	506.724	209.23
Bacteroides graminisolvens	0.910874	3.8266	0	0.717221	0	0	0	1.25985	2.55616	0	0	1.11163	0	0	0.996294	0	0	0.744293	0	0	0	0	0	2.135
Bacteroides helcogenes	0	0	0	0	0	0	0	0	0	0	0	0	0	0	0	0.724097	0	0	0	1.19472	0	0	0	0
Bacteroides ihuae	0	0	0.728834	0.717221	0	0	0	0	0	0	1.99217	0	0	0	0	0.724097	1.02927	0	0	0	0	0	0	0
Bacteroides intestinalis	0	0	0	0	0	0	1.05368	0	0	0	0	0	0	0	0.996294	0	0	0	0	0	0	0	0.936644	1.0675
Bacteroides mediterraneensis	2.73262	1.9133	0	1.43444	1.27109	2.22371	0	2.51969	0.852055	0	0	0	0	1.57182	1.99259	0.724097	3.08782	0.744293	0	0	1.2414	0	0.936644	0
Bacteroides nordii	0	0	0	0	0	0	0	0	0	0	0	0	0	0	0	0.724097	0	0	0	0	0	0	0	0
Bacteroides plebeius	0	0	0	0	0	0	0	0	0	0	0	0	0	0.785912	0	0	0	0	0	0	0	0	0	0
Bacteroides propionicifaciens	0	0	0.728834	0	0	0	0	0	0.852055	1.07503	0	1.11163	0	0	0.996294	0.724097	0	0	0	1.19472	0	0	0	0
Bacteroides pyogenes	0	0	0	0	0	0	0	0	0	0	0	0	1.22341	0	0	0	0	0	0	0	0	0	0	0
Bacteroides reticulotermitis	0	0.95665	0	0	0	0	0	0	0	0	0	0	0	0	0	0	0	0	0	0	0	0	0	0
Bacteroides salyersiae	0	0	0	0	0	0	0	0	2.55616	0	0	0	1.22341	0	0	0	0	0.744293	0	0	0	0	0	3.20251
Bacteroides sp.	0.910874	0	0.728834	0	1.27109	0	0	1.25985	1.70411	0	0	1.11163	0	3.92956	1.99259	0	3.08782	1.48859	1.19185	0	2.4828	0.851494	2.80993	1.0675
Bacteroides thetaiotaomicron	0	0.95665	1.45767	0	2.54218	0	0	1.25985	0	1.07503	0.996087	0	1.22341	0	0	0	0	0	0	0	1.2414	0	0.936644	0
Bacteroides uniformis	0.910874	0.95665	0	1.43444	0	0	0	0	0	0	0	0	0	0	0	0	0	2.23288	0	0	1.2414	0	0	0
Bacteroides xylanisolvens	0	0	0.728834	0	0	0	0	0	0	0	0	0	0	0	0	0	0	0	0	0	0	0	0	0
Balneatrix alpica	0	0	0.728834	0	0	0	1.05368	0	0.852055	0	0	0	0	0	0	0.724097	0	0.744293	0	0	0	0	0	0
Balneola sp.	0	1.9133	2.1865	0.717221	0	1.11186	0	0	0	0	0.996087	2.22326	0	1.57182	0.996294	0.724097	2.05855	2.23288	2.3837	0	0	0.851494	0.936644	2.135
Balneola vulgaris	0.910874	0	0	0.717221	1.27109	1.11186	1.05368	1.25985	2.55616	0	0	0	0	0	0	0	0	2.23288	0	0	1.2414	0.851494	0.936644	1.0675
Bariatricus massiliensis	0	0	0	0	0	0	0	0	0.852055	0	0	0	0	0	0	0	0	0	0	0	0	0	0	0
Barnesiella intestinihominis	0	0	0	0	0	0	0	1.25985	0	0	0	0	0	0	0	0	0	0	0	0	0	0	0	0
Bartonella	0	0	0.728834	0	0	0	0	0	0	0	0	0	0	0	0	0	0	0	0	0	0	0	0	0
Bartonella ancashensis	0.910874	0	0	0	0	0	0	0	0	0	0	0	0	0	0	0	0	0	0	0	0	0	0	0
Bartonella apis	0	0	0	0	0	0	0	0	0	0	0	0	0	0	0.996294	0	0	0	0	0	0	0	0	0
Bartonella australis	0.910874	0.95665	0	0	0	0	0	0	0	3.22508	0.996087	0	0	1.57182	0	1.44819	1.02927	0	0	1.19472	0	0	0.936644	2.135
Bartonella bacilliformis	0	0.95665	0	0	0	0	0	0	0	0	0	0	0	0	0	0	0	0	0	0	0	0	0	0
Bartonella elizabethae	0	0	1.45767	0	0	0	0	0	0	0	0	0	0	0	0	0	0	0	0	0	0	0	0	0
Bartonella florencae	0.910874	0	0	0	0	0	0	0	0.852055	0	0	0	0	0.785912	0	0.724097	0	0	0	1.19472	1.2414	0	0	0
Bartonella henselae	0	0	0	0	0	0	0	0	0	0	0	0	1.22341	0	0	0	0	0	0	0	0	0	0	0
Bartonella koehlerae	0	0	0	0	0	0	0	0	0	0	0	0	0	0	0	0	0	0.744293	0	0	0	0	0	0
Bartonella queenslandensis	0	0	0	0	0	0	0	0	0	0	0	0	0	0	0	0	0	0	0	1.19472	0	0	0	0
Bartonella sp.	0	0	0	0	0	1.11186	0	0	0	0	0	0	0	0	0	0	0	0	0	0	0	0	0	0
Bartonella tamiae	0.910874	0.95665	2.1865	1.43444	0	0	0	1.25985	0	1.07503	0	2.22326	1.22341	0	0	0	0	0	0	0	0	0	0.936644	0
Bartonella taylorii	0	0	0	0	0	0	0	0	0	0	0	0	0	0	0.996294	0	0	0	0	0	0	0	0	0
Bartonella washoensis	0	0	0.728834	0	0	0	0	0	0	0	0	0	0	0	0	0	0	0	0	0	0	0	0	0
Basilea psittacipulmonis	0	0.95665	0	0.717221	0	0	0	0	0	0	0	0	0	0.785912	0	0.724097	1.02927	0.744293	0	1.19472	0	0	0	2.135
Bathycoccus sp.	0	0	0.728834	0.717221	0	0	0	0	0	1.07503	0	0	0	0.785912	0.996294	0	0	0	0	0	0	0	0	0
Bathymodiolus platifrons	0.910874	1.9133	2.1865	1.43444	2.54218	4.44743	0	1.25985	3.40822	0	0	0	0	0	3.98518	2.17229	0	0	2.3837	2.38944	3.7242	1.70299	0	4.27001
Bathymodiolus septemdierum	0	2.86995	2.1865	2.15166	0	2.22371	3.16104	2.51969	0.852055	1.07503	0	1.11163	0	4.71547	0.996294	2.17229	5.14637	2.23288	1.19185	0	2.4828	0	0.936644	1.0675
Bathymodiolus thermophilus	32.7915	22.9596	54.6625	4.30333	72.4522	27.7964	41.0936	31.4962	31.526	24.7256	50.8004	44.4653	132.128	35.3661	63.7628	5.06868	201.738	70.7078	87.0049	21.505	18.621	74.08	76.8048	28.8226
Bdellovibrio bacteriovorus	4.55437	7.6532	8.01717	2.86888	2.54218	7.783	9.48313	6.29923	10.2247	8.60021	5.97652	3.33489	3.67022	4.71547	7.97035	2.17229	6.17565	6.69863	8.34294	4.77889	11.1726	10.2179	4.68322	7.47252
Bdellovibrio exovorus	0	3.8266	0.728834	0.717221	3.81328	0	1.05368	2.51969	0	3.22508	0.996087	1.11163	1.22341	1.57182	1.99259	1.44819	2.05855	2.23288	1.19185	0	0	0.851494	0	0
Bdellovibrio phage	0	0	0.728834	0	0	0	0	0	0	0	0	0	0	0	0	0	0	0	0	0	0	0	0	0
Bdellovibrio sp.	1.82175	0	0	0	1.27109	2.22371	1.05368	0	0.852055	0	0	0	1.22341	0	0.996294	0	2.05855	1.48859	0	0	2.4828	0	1.87329	1.0675
BeAn 58058	32.7915	22.9596	10.9325	16.4961	29.2351	16.6779	22.1273	11.3386	11.0767	11.8253	22.91	10.0047	28.1384	21.2196	8.96664	20.2747	14.4098	34.9818	13.1103	11.9472	14.8968	2.55448	14.9863	13.8775
Beggiatoa alba	0	0	0	0	0	0	0	1.25985	0.852055	0	0	2.22326	0	0.785912	0	0.724097	1.02927	0.744293	0	0	0	0	0	0
Beggiatoa leptomitiformis	0.910874	0	0.728834	1.43444	0	0	1.05368	3.77954	0	2.15005	1.99217	2.22326	2.44681	2.35774	0.996294	0	1.02927	1.48859	1.19185	3.58416	3.7242	0	1.87329	4.27001
Beihai mollusks	0	0	0	0	0	0	0	0	0	0	0	0	0	0	0	0	0	0	0	0	0	1.70299	0	0
Beihai picorna-like	0	0	1.45767	0	0	0	0	0	0	0	2.98826	0	0	0.785912	0	0.724097	1.02927	0	0	1.19472	0	0	0	2.135
Beihai sesarmid	0	0	1.45767	0	0	0	0	0	0	0	0	0	0	0	0	0	0	0	0	0	0	0	0	0
Beihai sipunculid	0	0	0	0	0	0	0	0	0	0	0	0	0	0	0	0	0	0	0	0	1.2414	0	0	0
Beihai sobemo-like	0	0	0	0.717221	0	0	0	0	0	0	0	0	0	0	0	0	0	0	0	0	0	0	0	0
Beijerinckia indica	51.9198	32.5261	50.2895	32.9922	85.1631	48.9217	53.7377	74.3309	34.9342	35.4759	63.7496	53.3583	110.107	31.4365	69.7406	48.5145	244.967	78.1507	78.662	40.6205	26.0694	91.9614	58.0719	36.2951
Beijerinckia mobilis	0	0	0	0.717221	0	0	0	0	0	1.07503	0.996087	0	0	0.785912	0	0	0	0.744293	0	0	0	0	0	0
Belliella baltica	0.910874	0	1.45767	0.717221	1.27109	0	0	3.77954	0	0	0.996087	1.11163	1.22341	0	0	0	0	0	1.19185	0	1.2414	0	0.936644	0
Belliella pelovolcani	0	0	0	1.43444	0	0	0	0	0	0	0	1.11163	0	0.785912	0	0	0	0	1.19185	1.19472	0	0	0	0
Bellilinea caldifistulae	0	0.95665	0	1.43444	2.54218	1.11186	0	0	0	0	0	3.33489	0	3.14365	0	2.17229	2.05855	1.48859	1.19185	0	3.7242	0	0.936644	2.135
Belnapia moabensis	0	0	0.728834	0.717221	0	1.11186	1.05368	0	1.70411	1.07503	0	0	2.44681	0	0	0	0	0	0	0	0	0	0.936644	0
Belnapia sp.	0	0	0.728834	0	1.27109	0	0	0	0	0	0	1.11163	0	0	0	0	0	0	0	0	0	0	0	1.0675
Bergeriella denitrificans	0.910874	0.95665	0	0	0	0	2.10736	0	0	0	1.99217	0	0	0.785912	1.99259	0	1.02927	0.744293	0	0	0	3.40598	0	0
Bergeyella zoohelcum	0	0.95665	0.728834	0	0	1.11186	1.05368	0	0	0	0	1.11163	0	0	0	0	0	1.48859	0	0	1.2414	0	0	0
Bermanella marisrubri	2.73262	3.8266	1.45767	0.717221	2.54218	2.22371	2.10736	3.77954	0	1.07503	0	1.11163	4.89363	0	3.98518	0	2.05855	2.23288	3.57554	5.97361	1.2414	1.70299	0.936644	4.27001
Bernardetia litoralis	0	0.95665	0.728834	0	0	0	0	0	0	0	0	0	0	0.785912	0.996294	0	0	0	0	0	0	0	0.936644	0
beta proteobacterium	0	0	0.728834	0.717221	1.27109	2.22371	1.05368	0	0.852055	0	0	0	1.22341	0	0	0.724097	1.02927	0	0	0	0	0.851494	0	1.0675
Betaproteobacteria bacterium	3.6435	6.69655	0.728834	7.17221	6.35546	6.67114	3.16104	1.25985	5.11233	2.15005	1.99217	0	2.44681	3.14365	3.98518	4.34458	4.1171	12.653	3.57554	2.38944	0	1.70299	3.74657	12.81
Bhargavaea cecembensis	0.910874	0	0	0	0	0	0	0	0	0	0	0	1.22341	0	0	0	0	0.744293	0	0	0	1.70299	0	0
Bibersteinia trehalosi	0	0	0	0	0	0	0	0	0.852055	0	0	0	0	0	0	0	0	0	0	0	0	0	0	0
Bifidobacterium	0	0	0	0	0	0	0	0	0	0	0	1.11163	0	0	0	0	0	0	0	0	0	0	0	0
Bifidobacterium adolescentis	1.82175	2.86995	2.1865	2.86888	3.81328	1.11186	1.05368	8.81892	1.70411	1.07503	0.996087	4.44653	3.67022	1.57182	2.98888	2.17229	5.14637	0	0	1.19472	0	2.55448	1.87329	2.135
Bifidobacterium animalis	9.10874	17.2197	14.5767	14.3444	21.6086	26.6846	15.8052	5.03938	5.96438	12.9003	8.96478	13.3396	24.4681	7.85912	13.9481	13.7578	17.4977	38.7032	21.4533	20.3103	19.8624	5.96046	20.6062	23.485
Bifidobacterium asteroides	0	0	0	0.717221	1.27109	1.11186	0	1.25985	0.852055	0	0	0	0	0.785912	0	0	1.02927	0	1.19185	1.19472	0	0	0.936644	0
Bifidobacterium bifidum	0	0	0	0	0	0	0	0	0	0	0	0	0	0	0.996294	0	0	0	0	0	0	0	0	0
Bifidobacterium bohemicum	0	0	0.728834	0	0	0	0	0	0	0	0	0	0	0	0	0	0	0.744293	0	0	0	0	0	0
Bifidobacterium boum	0.910874	0	0	0	0	0	0	0	0	0	0	0	0	0	0	0	0	0	0	0	0	0	0	0
Bifidobacterium callitrichos	0	0	0	0	0	0	0	0	0	1.07503	0.996087	0	0	0	0	0	0	0.744293	0	0	0	0	0	0
Bifidobacterium catenulatum	0	0	0.728834	0	0	0	0	1.25985	0	0	0	0	0	0	0	0	0	0	0	0	0	0	0	0
Bifidobacterium coryneforme	0	0	0	0	0	0	0	0	0	0	0	0	0	0.785912	0	0	0	0	0	0	0	0	0	0
Bifidobacterium gallicum	0.910874	4.78325	0	0.717221	1.27109	2.22371	1.05368	2.51969	4.26027	0	0.996087	1.11163	0	0.785912	0	0	2.05855	1.48859	0	0	1.2414	1.70299	1.87329	1.0675
Bifidobacterium lemurum	0	0	0	0	0	0	0	0	0	0	0	1.11163	0	0	0	0	0	0	0	0	0	0	0	0
Bifidobacterium longum	0.910874	0.95665	0	2.15166	0	0	1.05368	1.25985	0	1.07503	0.996087	0	0	0	0	0	0	0.744293	0	0	1.2414	0.851494	0.936644	2.135
Bifidobacterium mongoliense	0	0	0	0	0	0	0	0	0	0	0	0	0	0	0.996294	0	0	0.744293	0	0	0	0	0	0
Bifidobacterium pseudocatenulatum	0	0	0	0.717221	1.27109	1.11186	1.05368	0	0	0	0	0	0	2.35774	0	0	0	0	0	0	0	0	0	0
Bifidobacterium pseudolongum	0.910874	0	1.45767	3.58611	0	0	0	3.77954	0	1.07503	0.996087	0	0	0.785912	0	2.89639	0	0	2.3837	8.36305	2.4828	0.851494	0	0
Bifidobacterium reuteri	0	0	0	0	0	2.22371	0	0	0	0	0	0	0	0	0	0	0	0	0	0	0	0	0	0
Bifidobacterium saguini	0	0	0	0	0	0	0	0	0	0	0	0	0	0	0	0	0	0	0	0	0	0	1.87329	0
Bifidobacterium sp.	0	0.95665	0.728834	0.717221	2.54218	2.22371	0	1.25985	0.852055	2.15005	0	1.11163	1.22341	0	0	0.724097	0	0	0	0	0	0	0.936644	0
Bifidobacterium tsurumiense	0	0.95665	0	0.717221	0	0	0	0	0.852055	1.07503	0	0	0	0.785912	0	0.724097	0	0.744293	0	0	0	0.851494	0	0
Bilophila wadsworthia	0	0	0	0	0	0	0	0	0	0	0	0	0	0	0	0	1.02927	0	0	0	0	0	0	0
Bizionia sp.	0	0	0	0	0	0	0	0	0	0	0	0	0	0	0	0	0	0	0	2.38944	1.2414	0	0.936644	0
Black beetle	0	0	0	0	1.27109	0	0	0	0	0	0	0	0	0	0	0	0	0	0	0	0	0	0	0
Blastochloris viridis	0	0	0	0.717221	0	0	1.05368	0	0.852055	0	0	0	1.22341	0	0	1.44819	0	1.48859	1.19185	0	0	0	0	0
Blastococcus saxobsidens	0	0	0	0	0	0	0	0	0	0	0	0	0	0	0	0	0	0	1.19185	0	0	0	0	0
Blastomonas sp.	4.55437	0	0	0.717221	1.27109	0	0	0	0	0	0.996087	1.11163	0	0.785912	0	0	0	0	0	2.38944	1.2414	0	0.936644	1.0675
Blastopirellula marina	5.46525	9.5665	3.64417	12.1928	10.1687	5.55928	6.32209	5.03938	7.66849	2.15005	2.98826	4.44653	6.11703	7.07321	2.98888	5.06868	2.05855	2.23288	2.3837	2.38944	12.414	8.51494	5.61986	5.33751
Blattabacterium cuenoti	0.910874	0	0.728834	1.43444	3.81328	0	2.10736	0	0.852055	0	0.996087	4.44653	0	0	2.98888	0.724097	0	0.744293	0	2.38944	0	2.55448	2.80993	1.0675
Blattabacterium punctulatus	0	0	0	0	0	0	0	0	0	0	0	0	0	0	0.996294	0	0	0	0	0	0	0	0	0
Blattabacterium sp.	0	0	0.728834	0	1.27109	0	0	0	0	0	0	0	1.22341	0	0	0	0	0.744293	0	0	0	0	0	0
Blautia	0	0.95665	0	1.43444	0	3.33557	0	0	2.55616	1.07503	0	1.11163	0	2.35774	1.99259	0.724097	0	0	1.19185	0	1.2414	1.70299	0	0
Blautia hydrogenotrophica	1.82175	2.86995	0.728834	1.43444	0	0	0	1.25985	0.852055	5.37513	2.98826	1.11163	1.22341	5.50139	0.996294	2.89639	1.02927	1.48859	1.19185	0	0	0.851494	0.936644	7.47252
Blautia massiliensis	6.37612	4.78325	1.45767	2.86888	1.27109	2.22371	0	2.51969	4.26027	4.30011	6.97261	3.33489	6.11703	3.92956	3.98518	1.44819	0	3.72146	1.19185	2.38944	4.9656	16.1784	2.80993	2.135
Blautia schinkii	0	2.86995	0	0	0	0	0	0	0	0	0	0	0	0	0	0	0	0	0	0	0	0	0	0
Blautia sp.	0	0.95665	0	0	2.54218	1.11186	0	0	0	0	0	0	0	0.785912	0	0	0	0	0	0	0	0	0	0
Blautia wexlerae	0	0	0	0	0	0	0	0	0	0	0	0	0	0	0	0	0	0	0	0	0	1.70299	0	0
blood disease	0	0	0	0	0	0	0	0	0	0	0	0	0	0.785912	0	0.724097	0	0	0	0	0	0	0	0
Bombella intestini	0	0	0	0	0	0	0	1.25985	0	0	0	0	1.22341	0	0	0	0	0	0	0	0	0	0	0
Bordetella ansorpii	0	1.9133	0	0.717221	0	1.11186	0	0	0	0	0	0	0	0	0	0	0	0	0	0	0	0.851494	0	0
Bordetella bronchialis	0	0	1.45767	0	0	1.11186	0	0	0	0	0	0	0	0	1.99259	0.724097	0	0	1.19185	0	0	0	0	0
Bordetella bronchiseptica	1.82175	3.8266	2.1865	2.86888	17.7953	0	1.05368	2.51969	1.70411	2.15005	1.99217	3.33489	6.11703	4.71547	0	3.62049	5.14637	10.4201	2.3837	1.19472	1.2414	3.40598	1.87329	3.20251
Bordetella flabilis	0	0	0	0	0	0	0	0	0	0	0	1.11163	0	1.57182	1.99259	0	0	0	0	0	0	0	0.936644	1.0675
Bordetella genomosp.	0.910874	0	0	1.43444	0	0	1.05368	0	0	0	0.996087	1.11163	0	0.785912	0	0	0	0	0	0	0	0	0	0
Bordetella hinzii	0	0	0.728834	0	0	0	0	0	0	0	0	0	0	0.785912	0	0	0	0	0	0	0	0	0	0
Bordetella pertussis	0	0	0	0	0	0	0	0	0.852055	0	0	0	0	0	0	0	0	0	1.19185	0	0	0.851494	0	0
Bordetella petrii	1.82175	0	0	1.43444	1.27109	2.22371	2.10736	0	0	1.07503	0	0	0	1.57182	2.98888	0	1.02927	1.48859	0	4.77889	1.2414	0	0	0
Bordetella sp.	1.82175	0.95665	0	0.717221	1.27109	1.11186	0	0	0	0	0	0	1.22341	0.785912	0	0	1.02927	0.744293	0	1.19472	0	0	0.936644	1.0675
Bordetella trematum	0	0	0	0	0	0	0	0	0	1.07503	0.996087	0	0	0	0	1.44819	0	0	1.19185	0	2.4828	0	0	3.20251
Borrelia coriaceae	0	1.9133	3.64417	1.43444	0	3.33557	1.05368	0	1.70411	0	0	0	1.22341	0.785912	0.996294	0.724097	1.02927	0	1.19185	0	1.2414	0.851494	0	0
Borrelia duttonii	0.910874	0	0	0	0	0	0	0	0	1.07503	0	0	0	0.785912	0	0	0	0	0	0	0	0	0	0
Borrelia persica	0	0	0.728834	0	0	0	0	0	0	0	0	0	0	0	0	0	0	0	0	0	0	0	0	0
Borreliella bissettii	0	0	0	0	1.27109	0	0	0	0	1.07503	0	0	0	0	0	0	0	0	0	0	0	0	0	0
Bosea sp.	2.73262	4.78325	6.5595	5.73777	7.62655	3.33557	6.32209	3.77954	5.11233	6.45016	3.98435	1.11163	1.22341	2.35774	6.97406	5.06868	2.05855	4.46576	5.95924	5.97361	11.1726	4.25747	3.74657	10.675
Bosea thiooxidans	1.82175	0	0	1.43444	1.27109	1.11186	0	2.51969	0.852055	1.07503	1.99217	0	0	0	0.996294	0.724097	1.02927	0	0	1.19472	1.2414	0	0.936644	1.0675
Bosea vaviloviae	0	0	0	0.717221	0	0	0	0	0	0	0	0	0	0	0	0.724097	0	0	1.19185	0	0	0	0	0
Botrytis cinerea	0	0	0	0	0	0	0	0	0	0	0	0	0	0	0	0	0	0	0	0	0	0.851494	0	0
Bovine gammaherpesvirus	14.574	18.1764	13.8478	7.17221	6.35546	11.1186	13.6979	25.1969	27.2657	25.8006	22.91	20.0094	7.34044	34.5801	2.98888	17.3783	8.23419	11.9087	9.53478	4.77889	19.8624	5.96046	30.9092	8.54002
Bovine papular	4.55437	0.95665	5.10184	3.58611	7.62655	5.55928	5.26841	6.29923	0.852055	3.22508	0.996087	4.44653	1.22341	0.785912	0	2.17229	1.02927	5.95434	4.76739	0	1.2414	0.851494	3.74657	2.135
Bovine retrovirus	6.37612	8.60985	4.373	6.45499	5.08437	3.33557	7.37577	2.51969	4.26027	8.60021	6.97261	14.4512	8.56385	5.50139	2.98888	9.41326	9.26347	14.8859	9.53478	4.77889	2.4828	4.25747	9.36644	11.7425
Bovine viral	0	0	0	0	0	0	0	0	0.852055	0	0	0	0	0	0	0	0	0	0	0	0	0	0	0
Brachybacterium massiliense	0	0	0	0	0	0	0	0	0	0	0.996087	0	0	0	0	0	0	0	0	0	0	0	0	0
Brachybacterium muris	0	0	0	0	0	0	0	0	0	0	0	0	0	0	0	0	0	0	1.19185	0	0	0	0	0
Brachybacterium nesterenkovii	0	0	0	0	0	0	0	0	0	0	0.996087	0	0	0	0	0	0	0	0	0	0	0	0	0
Brachybacterium paraconglomeratum	0	0	0	0	0	0	0	0	0	0	0	0	0	0	0	0	0	0	0	0	1.2414	0	0	0
Brachybacterium sp.	0.910874	0	0	0	0	0	0	1.25985	0	0	0	0	0	0.785912	0	0.724097	0	0	0	0	2.4828	0.851494	0	0
Brachymonas chironomi	0	0	0	0.717221	0	0	0	0	0	0	0	0	0	0	0	0	0	0	0	0	0	0	0	0
Brachyspira hampsonii	0	0	0	0	0	0	0	0	0	0	0	0	0	0	0	0	0	0	0	0	1.2414	0	0	0
Brachyspira hyodysenteriae	0.910874	0	0.728834	0.717221	3.81328	3.33557	0	0	0	2.15005	2.98826	1.11163	1.22341	0.785912	0.996294	2.89639	5.14637	0.744293	3.57554	0	0	0	0.936644	2.135
Brachyspira intermedia	0.910874	0	0	0	0	0	0	0	0	0	0	1.11163	0	0	0	0	0	0	0	0	0	0	0	0
Brachyspira murdochii	0	0	1.45767	0	0	0	0	1.25985	0	0	2.98826	0	1.22341	1.57182	0	1.44819	2.05855	0	0	0	0	0	0.936644	2.135
Brachyspira pilosicoli	1.82175	0	0.728834	0.717221	0	4.44743	2.10736	1.25985	1.70411	5.37513	0.996087	0	0	0	0.996294	3.62049	1.02927	0.744293	0	2.38944	2.4828	0.851494	0.936644	0
Brackiella oedipodis	0	0	0	0	0	0	0	1.25985	0	0	0	0	0	0	0	0	0	0.744293	0	0	0	0	0	0
Bradyrhizobiaceae	0	0	1.45767	0	0	0	0	0	0	0	0	0	0	0.785912	0	0	0	0	0	0	0	0	0	0
Bradyrhizobium	0.910874	0	5.10184	2.15166	1.27109	0	1.05368	0	0.852055	1.07503	0.996087	1.11163	1.22341	1.57182	0	0	1.02927	1.48859	0	0	2.4828	0	0.936644	1.0675
Bradyrhizobium canariense	9.10874	4.78325	8.01717	7.17221	19.0664	4.44743	7.37577	10.0788	10.2247	11.8253	17.9296	6.66979	51.3831	7.85912	12.9518	13.0338	51.4637	20.0959	22.6451	8.36305	2.4828	28.9508	26.226	6.40501
Bradyrhizobium diazoefficiens	0	0	0	0	0	0	0	0	0	0	0	0	0	0	0	0	0	0	1.19185	0	0	0	0	0
Bradyrhizobium elkanii	2.73262	3.8266	4.373	1.43444	0	4.44743	3.16104	2.51969	2.55616	2.15005	1.99217	1.11163	1.22341	3.14365	2.98888	2.17229	0	0.744293	3.57554	1.19472	2.4828	0	2.80993	1.0675
Bradyrhizobium embrapense	0.910874	0	1.45767	0	0	0	0	0	0	1.07503	0	0	0	0	0	0.724097	0	0	0	0	0	0	0	0
Bradyrhizobium erythrophlei	0.910874	0	1.45767	0.717221	2.54218	0	2.10736	0	0.852055	2.15005	2.98826	0	0	1.57182	0.996294	0	4.1171	2.97717	3.57554	1.19472	3.7242	1.70299	2.80993	0
Bradyrhizobium icense	0	0	0	0	0	0	0	0	0	0	0	0	0	1.57182	0.996294	0	0	0	0	0	0	0	0	1.0675
Bradyrhizobium japonicum	0.910874	0.95665	0.728834	0.717221	0	0	0	1.25985	3.40822	1.07503	0	0	0	0.785912	0	0	0	0	0	1.19472	0	0	0	2.135
Bradyrhizobium lablabi	0.910874	0	0	0.717221	0	0	0	0	0	0	0	0	1.22341	0	0	0	0	0	0	0	0	0	0.936644	0
Bradyrhizobium manausense	0	0	1.45767	1.43444	0	0	0	1.25985	0	0	0	0	0	0	0	0	0	0	0	0	0	0	0.936644	0
Bradyrhizobium mercantei	0.910874	0	4.373	0	0	0	0	0	0	0	0	0	0	0	0	0	0	0.744293	0	0	1.2414	0	0	0
Bradyrhizobium neotropicale	0	0	0	0	0	0	0	0	0	0	0	0	0	0	0	0	0	0	1.19185	0	0	0	0	0
Bradyrhizobium oligotrophicum	0	0	0	0	0	0	0	1.25985	0	0	0	0	0	3.14365	0	0	2.05855	0.744293	0	0	0	0	0	0
Bradyrhizobium paxllaeri	0	0	0	1.43444	0	0	0	0	0	0	0	0	0	0	0	0	0	0	0	0	0	0	0	0
Bradyrhizobium retamae	0	0.95665	0	0	0	0	0	0	0	0	0	0	0	0	0	0	0	0	0	0	0	0	0	0
Bradyrhizobium sp.	21.861	21.0463	40.0858	22.9511	20.3375	21.1253	21.0736	34.0158	24.7096	25.8006	21.9139	17.7861	56.2767	18.076	25.9036	29.688	104.986	30.516	50.0576	9.55777	13.6554	38.3172	29.036	26.6876
Bradyrhizobium valentinum	0	0	0	0	0	3.33557	0	0	0.852055	0	0	0	1.22341	0	0	0.724097	0	0	1.19185	0	0	0	0	0
Brazilian marseillevirus	1.82175	0.95665	0	1.43444	1.27109	0	1.05368	2.51969	0.852055	0	0.996087	0	0	0	1.99259	0.724097	0	0	0	0	0	0	0	0
Brenneria sp.	0	0	0	0	0	1.11186	0	0	0.852055	0	0	0	0	0.785912	0.996294	0.724097	1.02927	1.48859	0	0	1.2414	0	1.87329	0
Brevefilum fermentans	0.910874	0	0	0	0	0	1.05368	0	0	0	0	0	0	0	0	1.44819	0	0	0	0	0	0	0	0
Brevibacillus	0	0.95665	0	0	0	1.11186	0	1.25985	0	0	0	0	0	0	0	0	0	0	0	0	0	0	0	0
Brevibacillus borstelensis	0	0	0	0	0	0	0	1.25985	0	0	0	0	0	0	0	0	0	0	0	0	0	0	0	0
Brevibacillus brevis	0	0.95665	0	0	0	0	0	1.25985	0.852055	0	0	1.11163	0	0.785912	1.99259	0.724097	0	0.744293	0	1.19472	0	0	0	0
Brevibacillus choshinensis	0.910874	0	0.728834	0.717221	0	0	0	0	0	0	0	0	0	0.785912	0.996294	0.724097	0	0	0	0	0	0.851494	0.936644	1.0675
Brevibacillus laterosporus	0	3.8266	3.64417	3.58611	0	6.67114	1.05368	1.25985	2.55616	1.07503	0.996087	2.22326	2.44681	1.57182	1.99259	1.44819	4.1171	1.48859	1.19185	1.19472	1.2414	2.55448	0	1.0675
Brevibacillus panacihumi	0	0	0	0.717221	0	0	1.05368	1.25985	0	0	0	0	0	0	0	0	1.02927	0	0	0	0	0	0	0
Brevibacillus parabrevis	0	2.86995	2.1865	1.43444	3.81328	1.11186	4.21473	7.55908	0	0	1.99217	0	0	0.785912	0.996294	2.17229	2.05855	0	1.19185	0	2.4828	0.851494	0	3.20251
Brevibacillus phage	0	0	0	0	0	0	0	0	0	0	0	0	0	0	0	0	0	0	0	0	1.2414	0	1.87329	0
Brevibacillus reuszeri	0	0	0	0	0	0	0	0	0	0	0	0	0	0.785912	0	0	0	0	0	0	0	1.70299	0	0
Brevibacillus sp.	1.82175	0.95665	2.1865	0	0	0	2.10736	0	0.852055	0	0.996087	1.11163	1.22341	0	1.99259	0	1.02927	0	0	1.19472	0	0	0.936644	2.135
Brevibacterium album	0	0	0	0	0	0	1.05368	0	0	0	0	0	0	0	0	0	0	0	0	0	0	0	0	0
Brevibacterium casei	0.910874	0	1.45767	0	0	0	0	0	0.852055	1.07503	0.996087	0	1.22341	0.785912	0	0	1.02927	0.744293	0	3.58416	0	0.851494	1.87329	0
Brevibacterium epidermidis	0	0	0.728834	0	0	0	0	0	0	0	0	1.11163	0	0	0	0	0	0	0	0	0	0	0	0
Brevibacterium frigoritolerans	0	0	0	0	0	0	0	0	0	0	0	0	0	0	0	0	0	0	0	0	0	0.851494	0	0
Brevibacterium halotolerans	0	0	0	0.717221	0	0	2.10736	2.51969	0	0	0.996087	0	0	0.785912	0	0	0	0	0	0	0	0	0	0
Brevibacterium linens	0	0.95665	0	0	0	0	0	0	0	1.07503	0.996087	0	0	0.785912	0	0.724097	0	0	0	0	3.7242	0.851494	0	0
Brevibacterium mcbrellneri	0	0	0	0	0	0	0	0	0.852055	0	0.996087	0	0	0	0.996294	0	2.05855	0.744293	0	1.19472	2.4828	0	0	0
Brevibacterium ravenspurgense	0	0	0	0	0	0	0	0	0	0	0	0	0	0	0	0	0	0	0	0	1.2414	0	0	0
Brevibacterium senegalense	0	0	0	0	0	0	0	0	0	0	0	0	0	0	0	0	0	0	0	0	2.4828	0	0	1.0675
Brevibacterium sp.	0	0	0	0	0	0	0	0	0	0	0.996087	0	0	0	0	0	0	0	0	0	1.2414	0	0	0
Brevibacterium yomogidense	0	0	0	0	0	0	0	0	0	0	0	0	0	0	0	0	0	0.744293	1.19185	0	1.2414	0	0	0
Brevundimonas	0	0	0	0	0	0	0	0	0	0	0	0	0	0.785912	0	0	0	0	0	1.19472	1.2414	1.70299	0.936644	0
Brevundimonas abyssalis	0	0	0	0	0	1.11186	0	0	0	0	0	1.11163	1.22341	0	0	0	0	0	1.19185	0	0	0	0	0
Brevundimonas aveniformis	1.82175	0.95665	0	2.15166	0	1.11186	2.10736	1.25985	0	2.15005	1.99217	4.44653	0	1.57182	2.98888	0.724097	1.02927	0.744293	1.19185	2.38944	0	1.70299	0	0
Brevundimonas bacteroides	0	0.95665	0	0	0	2.22371	1.05368	0	0	0	0.996087	1.11163	0	0.785912	1.99259	0.724097	1.02927	0	0	1.19472	0	0	0	0
Brevundimonas diminuta	0	0	0	0	0	0	0	0	0	0	0	0	0	0	0	0.724097	0	0	0	0	1.2414	0	0	0
Brevundimonas naejangsanensis	0	0	0	0.717221	0	0	0	1.25985	0	0	0	1.11163	0	0	0	0	2.05855	0	2.3837	0	0	0.851494	0	0
Brevundimonas nasdae	0	0	0	0	0	0	0	0	0	0	0	0	0	0	0	0	0	0	0	0	2.4828	0	0	0
Brevundimonas sp.	1.82175	0.95665	3.64417	5.02055	2.54218	4.44743	2.10736	5.03938	2.55616	4.30011	0.996087	3.33489	6.11703	3.92956	5.97776	3.62049	5.14637	1.48859	4.76739	3.58416	1.2414	11.9209	6.5565	2.135
Brevundimonas subvibrioides	0.910874	0	0	0	0	0	1.05368	0	0	0	0	0	0	0	0	0	0	0	0	0	0	0	0	0
Brevundimonas vesicularis	0	0	0	0	0	0	0	0	0	0	0	0	0	0	0	0.724097	0	0	0	0	0	0	0	0
Brochothrix thermosphacta	0	0.95665	0	0	0	0	0	0	0	5.37513	0	0	0	0.785912	1.99259	0.724097	0	0.744293	0	0	0	0.851494	0	0
Brucella	0.910874	2.86995	2.91533	1.43444	2.54218	2.22371	2.10736	1.25985	0.852055	1.07503	0.996087	2.22326	2.44681	1.57182	1.99259	0	0	1.48859	1.19185	1.19472	6.207	6.81195	0	0
Brucella inopinata	0	0	0	0	0	0	0	0	0	1.07503	0	0	0	0	0	0	0	0	0	0	0	0	0	0
Brucella melitensis	0	0	0	0	0	0	0	0	0	0	0	0	0	0.785912	0	0.724097	0	0	0	0	0	0	0	0
Bryobacter aggregatus	0.910874	0	0.728834	0.717221	1.27109	1.11186	1.05368	1.25985	0	1.07503	2.98826	2.22326	0	0.785912	1.99259	0.724097	1.02927	0.744293	0	1.19472	0	4.25747	0.936644	1.0675
Buchnera aphidicola	2.73262	5.7399	3.64417	5.02055	1.27109	1.11186	4.21473	5.03938	0.852055	3.22508	0.996087	2.22326	1.22341	0.785912	1.99259	2.89639	0	0.744293	0	1.19472	1.2414	0.851494	1.87329	2.135
Bulleidia extructa	0	0	0	0	0	0	0	0	0	0	0	0	0	0	0	0	0	0	1.19185	0	0	0	0	0
Burkholderia	1.82175	3.8266	2.1865	0.717221	0	0	1.05368	2.51969	1.70411	4.30011	0	1.11163	0	0	4.98147	1.44819	1.02927	0	2.3837	2.38944	0	0.851494	0	3.20251
Burkholderia ambifaria	0	0	0	0	0	0	1.05368	0	0	1.07503	0	0	0	0	0	0	0	0	0	0	0	0	0	0
Burkholderia anthina	0	0	0	0	0	0	0	0	0	0	0	0	1.22341	0	0	0	0	0	0	0	1.2414	0	0	0
Burkholderia arationis	0	0	0	0	0	0	0	0	0	1.07503	0	0	0	0	0	0	0	0	0	0	0	0	0	0
Burkholderia arvi	0	0	0	0	0	0	0	0	0	0	0.996087	0	0	0	0	0	0	0	0	0	0	0	0	0
Burkholderia catudaia	0	0	0	0.717221	0	0	0	0	0	0	0	0	0	0.785912	0	0	0	0	0	0	0	0	0	0
Burkholderia cenocepacia	0	0	1.45767	0	0	0	0	0	0	0	0.996087	0	0	0	0	0	0	1.48859	1.19185	0	0	1.70299	0	1.0675
Burkholderia cepacia	2.73262	0.95665	2.91533	0.717221	1.27109	1.11186	5.26841	0	2.55616	0	2.98826	0	2.44681	1.57182	0	0.724097	0	0	2.3837	1.19472	2.4828	1.70299	0	0
Burkholderia fortuita	0	0.95665	1.45767	0	0	1.11186	0	0	0	0	0	0	0	0	0	0	0	0	0	1.19472	0	0	0.936644	0
Burkholderia gladioli	8.19787	9.5665	5.10184	12.91	6.35546	7.783	11.5905	2.51969	5.96438	3.22508	2.98826	6.66979	0	6.2873	8.96664	6.51688	1.02927	8.18722	8.34294	3.58416	3.7242	13.6239	2.80993	11.7425
Burkholderia glumae	0	1.9133	2.1865	0	0	1.11186	4.21473	2.51969	2.55616	0	0.996087	2.22326	0	0	0	1.44819	0	2.23288	1.19185	0	1.2414	1.70299	0	1.0675
Burkholderia hypogeia	0.910874	2.86995	1.45767	2.15166	0	1.11186	1.05368	1.25985	0	1.07503	0	2.22326	0	0.785912	4.98147	2.89639	4.1171	2.23288	2.3837	0	1.2414	3.40598	1.87329	1.0675
Burkholderia lata	0	0	0	0.717221	0	0	0	0	0	0	0	0	0	0.785912	0	0	0	1.48859	0	0	0	0	0	0
Burkholderia metallica	0	0	0	0	0	0	0	0	0	0	0	0	0	0	0	0	0	0.744293	0	0	1.2414	0	0	0
Burkholderia multivorans	0	0	0.728834	0	0	0	0	1.25985	0	0	0	0	0	0	0.996294	0	0	0	0	0	0	0	0	0
Burkholderia pedi	0	0	0	0	0	0	0	0	0	0	0	1.11163	0	0.785912	0	0	0	0	0	0	0	0	0	1.0675
Burkholderia peredens	0	1.9133	0.728834	0	0	0	0	0	0	0	0	0	0	0	0	0	0	0	0	0	1.2414	0	0.936644	1.0675
Burkholderia plantarii	0	0	0	0	0	0	1.05368	0	0	0	0	0	0	0	0	0	0	0	0	0	0	0	0	0
Burkholderia pseudomallei	0.910874	0.95665	0	0	0	0	0	1.25985	0	0	0	1.11163	0	0	0.996294	0	0	0.744293	0	0	0	1.70299	0.936644	0
Burkholderia ptereochthonis	0	0	0	0.717221	0	0	0	0	2.55616	0	0	0	1.22341	0.785912	2.98888	2.89639	0	0	1.19185	0	0	0	0.936644	0
Burkholderia pyrrocinia	0	0	0.728834	0	1.27109	0	0	0	0	0	0	0	0	0	0	0	0	0	0	0	0	0	0.936644	0
Burkholderia sp.	11.8414	32.5261	24.0515	15.0616	8.89764	17.7897	20.0199	15.1182	4.26027	7.52519	8.96478	15.5628	3.67022	12.5746	31.8814	15.206	4.1171	11.1644	33.3717	16.7261	29.7936	25.5448	6.5565	25.6201
Burkholderia stagnalis	0	0	0	0	0	0	0	0	0	0	0	0	0	0	0.996294	0	0	0	1.19185	0	0	0	0	0
Burkholderia temeraria	0	0	0	0	0	0	0	0	0	0	0	0	1.22341	0	0	0	0	0	0	0	0	0	0	0
Burkholderia territorii	0.910874	0	0	0	0	0	0	0	0	0	0	0	0	0.785912	0	0.724097	0	0	0	0	0	0	0	0
Burkholderia thailandensis	0	0	0	0	0	0	1.05368	0	0	0	0	0	0	0	0	0.724097	0	0	0	0	0	0	0	0
Burkholderia ubonensis	9.10874	4.78325	0.728834	5.02055	5.08437	4.44743	2.10736	6.29923	0	2.15005	2.98826	3.33489	0	2.35774	0.996294	2.89639	2.05855	2.23288	0	1.19472	4.9656	11.0694	3.74657	19.215
Burkholderia vietnamiensis	0	0	0	0.717221	0	0	0	0	0	0	0.996087	0	0	0	0.996294	0	0	0	0	1.19472	0	0	0	0
Burkholderiaceae	0.910874	0.95665	2.1865	0.717221	5.08437	1.11186	2.10736	5.03938	0	0	0	0	0	0.785912	0	1.44819	1.02927	0.744293	2.3837	1.19472	1.2414	0.851494	1.87329	0
Burkholderiaceae bacterium	1.82175	0	0	1.43444	0	3.33557	1.05368	1.25985	0	0	0	0	0	0	0	2.17229	2.05855	0.744293	0	1.19472	2.4828	0.851494	0	0
Burkholderiales	0	0	0.728834	0	0	0	0	0	0	0	0	0	0	0	0	0	0	0	0	0	0	0	0	0
Burkholderiales bacterium	0	0	0	0	1.27109	0	1.05368	0	0	3.22508	0.996087	4.44653	0	0	0	0.724097	0	0.744293	0	0	0	1.70299	0	2.135
Buttiauxella gaviniae	0	0	0	0	0	0	1.05368	0	0	0	0	0	0	0	0	0	0	0	0	0	0	0	0	0
Butyricicoccus desmolans	0.910874	0	0	0	0	0	0	0	0	0	0	1.11163	0	0	0	0	0	0.744293	0	1.19472	0	0.851494	0	0
Butyricimonas	0	0	2.1865	0	0	0	0	0	0	1.07503	0	0	0	0	0	0.724097	0	0	0	0	0	0	0	0
Butyricimonas virosa	0	0	0	0.717221	0	0	0	0	0.852055	0	0.996087	0	0	0	0.996294	0	0	0	1.19185	0	0	0	0	0
Butyrivibrio	0.910874	0	0.728834	0	0	0	0	0	0	0	0	0	0	0.785912	0.996294	0	0	0	0	0	1.2414	0	0	0
Butyrivibrio hungatei	0	0	0	0	0	0	0	0	0	0	0	0	0	0	0.996294	0	0	0	0	0	0	0	0	0
Butyrivibrio proteoclasticus	0	0	0	0	0	0	0	0	1.70411	0	0	0	1.22341	0	0	0.724097	1.02927	0	0	0	0	0	0	0
Butyrivibrio sp.	1.82175	0.95665	0	2.15166	0	1.11186	0	2.51969	4.26027	2.15005	1.99217	0	2.44681	2.35774	0.996294	2.89639	0	2.97717	0	2.38944	0	0.851494	0.936644	2.135
Buzura suppressaria	0	0	0	0	0	0	1.05368	0	0	0	0	0	0	0	0	0	0	0	0	0	0	0	0	0
Caballeronia choica	0	0	0	1.43444	1.27109	1.11186	0	0	0.852055	1.07503	0	0	0	0	0	0	0	0	0	0	2.4828	0.851494	0	0
Caballeronia glathei	0.910874	0	1.45767	0	0	1.11186	0	1.25985	0	1.07503	0.996087	0	0	0	1.99259	1.44819	0	0	1.19185	0	0	0.851494	0	0
Caballeronia jiangsuensis	2.73262	0	0.728834	0.717221	1.27109	1.11186	2.10736	5.03938	0.852055	1.07503	0	2.22326	0	0	0	0	0	0.744293	0	1.19472	1.2414	0	0	1.0675
Caballeronia mineralivorans	0	0	0	0	2.54218	0	0	0	0	0	0.996087	1.11163	1.22341	0	0	0	0	0	0	0	0	0	0	0
Caballeronia sordidicola	0	0.95665	0	1.43444	0	0	0	0	0	0	0	0	0	0	0	0	0	0	0	0	0	0	0	0
Caballeronia udeis	0	0.95665	0.728834	0	2.54218	0	0	0	0	1.07503	0	0	0	0	0.996294	0.724097	0	0	0	0	0	1.70299	0	1.0675
Caedibacter varicaedens	0	0	0	0.717221	1.27109	1.11186	0	0	0	0	0	1.11163	0	0	2.98888	0	0	0.744293	0	1.19472	0	1.70299	0	0
Caenibacillus caldisaponilyticus	0	0.95665	0.728834	0	0	0	0	2.51969	0	0	0	0	0	0.785912	0	0	1.02927	0	0	0	0	0.851494	0	1.0675
Caenispirillum salinarum	2.73262	4.78325	4.373	10.0411	5.08437	1.11186	4.21473	1.25985	2.55616	4.30011	8.96478	1.11163	2.44681	2.35774	20.9222	3.62049	3.08782	3.72146	5.95924	1.19472	2.4828	2.55448	3.74657	3.20251
Cafeteria roenbergensis	2.73262	7.6532	5.10184	5.73777	6.35546	3.33557	8.42945	1.25985	8.52055	4.30011	2.98826	2.22326	4.89363	3.92956	2.98888	6.51688	4.1171	8.18722	5.95924	5.97361	1.2414	7.66345	1.87329	5.33751
Caldalkalibacillus thermarum	0.910874	0.95665	1.45767	0.717221	0	2.22371	4.21473	0	0	0	0	0	0	0.785912	1.99259	0	0	0	0	0	1.2414	0.851494	0	1.0675
Caldanaerobacter subterraneus	0	0.95665	0.728834	0	0	0	0	0	0	0	0	0	0	0	0	0	0	0	0	0	0	0	0	0
Caldanaerobius fijiensis	0	0	0	0	1.27109	0	0	0	1.70411	0	0.996087	2.22326	0	0.785912	0	0.724097	0	0	1.19185	2.38944	0	2.55448	0	0
Caldanaerobius polysaccharolyticus	0.910874	0	0	0	0	0	1.05368	0	0	0	0	0	0	0	0	0	0	0	1.19185	0	0	0	0	1.0675
Caldanaerovirga acetigignens	0.910874	0.95665	0	0	0	2.22371	1.05368	0	0	0	0	0	0	0	0	0	0	0	1.19185	0	0	0.851494	0	0
Calderihabitans maritimus	1.82175	0.95665	0.728834	0	0	2.22371	0	0	0.852055	0	0	2.22326	0	0	0.996294	0.724097	0	0	0	0	0	1.70299	0	0
Caldibacillus debilis	2.73262	2.86995	2.1865	0.717221	1.27109	1.11186	3.16104	1.25985	1.70411	2.15005	1.99217	1.11163	2.44681	1.57182	1.99259	2.17229	0	0.744293	1.19185	1.19472	2.4828	0.851494	0	4.27001
Caldicellulosiruptor	0	0.95665	1.45767	0.717221	0	1.11186	0	0	0	0	0	0	1.22341	0	0.996294	0	0	0.744293	0	0	0	0	0.936644	0
Caldicellulosiruptor bescii	0	0	0	0	0	0	0	0	0	0	0	0	0	0	0	0	0	0	1.19185	0	0	0	0	0
Caldicellulosiruptor hydrothermalis	0	0	0	0	0	0	1.05368	0	0	0	0	0	0	0.785912	0.996294	0.724097	2.05855	0	0	1.19472	0	0	0	0
Caldicellulosiruptor kristjanssonii	0	0	0	1.43444	0	0	1.05368	0	0.852055	0	0	0	0	0	0	0	0	0	0	0	0	0	0	1.0675
Caldicellulosiruptor kronotskyensis	0	0.95665	0	0	0	0	0	0	0	0	0	0	1.22341	0	0	0	1.02927	0	0	0	0	0	0	0
Caldicellulosiruptor obsidiansis	0	0	0	0	0	0	0	0	0	1.07503	0.996087	0	0	0	0	0.724097	0	0	0	0	0	0	0	0
Caldicellulosiruptor owensensis	0	0	0	0	0	0	0	0	0	0	0	0	0	0	0	0	0	0.744293	0	0	0	0	0	0
Caldicellulosiruptor sp.	0	0	1.45767	0	0	2.22371	1.05368	0	0	0	0.996087	0	0	0	0	0	0	0	0	0	1.2414	0	0	1.0675
Caldicoprobacter oshimai	0	0	0.728834	0	0	0	1.05368	0	0.852055	0	0.996087	1.11163	0	1.57182	0.996294	0.724097	1.02927	2.23288	0	0	0	1.70299	0	0
Caldilinea aerophila	8.19787	33.4828	19.6785	17.2133	11.4398	11.1186	18.9663	13.8583	9.3726	9.67524	8.96478	17.7861	6.11703	12.5746	16.937	15.206	5.14637	8.18722	16.6859	8.36305	21.1038	17.0299	9.36644	9.60752
Caldimicrobium thiodismutans	0	0	0.728834	0	0	0	0	0	0	0	0	0	1.22341	0	0.996294	0	0	1.48859	2.3837	0	0	0.851494	0	0
Caldimonas manganoxidans	0	0	0	0	0	0	0	0	0	0	0	1.11163	0	0.785912	0	0	4.1171	0	0	0	0	0	0	0
Caldimonas taiwanensis	0.910874	0	0	0	0	0	2.10736	0	0	0	0.996087	0	0	0.785912	0	0.724097	0	0	0	0	0	1.70299	0	0
Caldisalinibacter kiritimatiensis	0	0	0	0	0	0	0	0	0	0	0.996087	0	0	0	0	0	0	0	0	1.19472	0	0.851494	0	0
Caldisericum exile	0	0.95665	0	0.717221	0	0	0	0	0	1.07503	0.996087	0	0	0	0	0.724097	1.02927	0	0	0	1.2414	0	0	0
Calditerricola satsumensis	0	0	0	0.717221	0	0	1.05368	1.25985	0	2.15005	0	0	0	0	0	0	0	0	1.19185	0	0	0	0	0
Calditerrivibrio nitroreducens	0	0.95665	0	0	5.08437	1.11186	0	0	0.852055	2.15005	0	1.11163	1.22341	0	2.98888	2.17229	0	1.48859	1.19185	0	1.2414	0.851494	1.87329	1.0675
Caldithrix abyssi	5.46525	8.60985	3.64417	23.6683	7.62655	4.44743	10.5368	8.81892	17.0411	12.9003	6.97261	10.0047	0	10.2169	1.99259	7.24097	5.14637	6.69863	7.15109	4.77889	9.93119	5.96046	7.49315	10.675
Caloramator	0	0	0	0	0	0	0	0	0	0	0	0	0	0.785912	0	0	0	0	0	0	0	0	0	0
Caloramator australicus	0	0	0	0	0	0	0	1.25985	0	0	0	0	0	0	0	0.724097	0	1.48859	0	0	0	0	0	1.0675
Caloramator mitchellensis	0	0	0	0	0	0	0	0	0	0	0	0	0	0	0	0	0	0	0	1.19472	0	0	0	0
Caloramator proteoclasticus	0	0	0.728834	0	0	0	0	0	0	0	0	1.11163	0	0	0.996294	0	0	0	0	0	0	0	0	0
Caloramator quimbayensis	0	0	0	0	0	0	0	0	0	1.07503	0	0	0	0	0	0	0	0	0	0	0	0	0	0
Caloranaerobacter azorensis	0.910874	0	0	0	1.27109	0	2.10736	0	0	1.07503	0.996087	0	0	0	0	0.724097	0	0.744293	0	0	1.2414	0	0	0
Calothrix parietina	0	0	0	0.717221	0	0	1.05368	0	0	0	0	0	1.22341	0	0	0	0	0	0	0	0	0	0	0
Calothrix rhizosoleniae	0	0.95665	1.45767	1.43444	0	0	0	0	1.70411	1.07503	4.98043	1.11163	0	0	0	2.17229	1.02927	2.23288	1.19185	0	1.2414	3.40598	0.936644	0
Calothrix sp.	0.910874	0.95665	1.45767	2.86888	1.27109	2.22371	0	2.51969	0.852055	2.15005	0	0	0	0	0	0.724097	0	0.744293	0	4.77889	2.4828	1.70299	0	0
Calyptogena okutanii	0.910874	0.95665	0	0	0	0	0	0	0.852055	0	0	0	0	0	0	1.44819	0	0.744293	0	0	0	0	0	0
Camelpox virus	8.19787	14.3498	6.5595	11.4755	8.89764	5.55928	9.48313	11.3386	8.52055	8.60021	6.97261	8.89305	2.44681	11.0028	17.9333	5.06868	8.23419	6.69863	10.7266	19.1155	7.44839	5.96046	4.68322	16.0125
Caminibacter mediatlanticus	0	0	0.728834	0.717221	0	0	0	0	0.852055	0	0	0	0	0	0.996294	0.724097	2.05855	0	0	0	2.4828	0	0	0
Campylobacter coli	0	0	0	0	0	0	1.05368	0	0	0	0	0	1.22341	0	0	0	0	0	0	0	0	0	0	1.0675
Campylobacter concisus	0	0	0	0	0	0	1.05368	0	0	0	0	0	0	0	0.996294	0	0	0.744293	0	0	0	0.851494	0.936644	0
Campylobacter cuniculorum	0	0	0.728834	0	0	0	0	0	0	0	0	0	0	0	0	0	0	0	0	0	0	0	0	0
Campylobacter fetus	0.910874	0.95665	2.1865	0	1.27109	0	0	3.77954	2.55616	0	0	0	0	0	0	0	0	0	0	0	1.2414	0.851494	0.936644	0
Campylobacter hominis	0	0	0	0	0	0	0	0	0	0	0.996087	0	0	0	0	0	1.02927	0.744293	0	0	0	0	0	1.0675
Campylobacter hyointestinalis	0	1.9133	0	0	0	1.11186	0	0	0	0	0.996087	0	0	0	0	1.44819	0	0	0	2.38944	1.2414	0	0	0
Campylobacter iguaniorum	0	0	0	0	0	0	0	0	0	0	0	0	0	0.785912	0	0	0	0	0	0	0	0	0	0
Campylobacter insulaenigrae	0	0	0	0	0	0	0	0	0	0	0	0	0	0	0	0	0	0.744293	0	0	0	0	0	0
Campylobacter jejuni	3168.02	3383.67	2735.31	1783.01	5505.1	2336.01	2887.09	1807.88	2391.72	2301.63	2349.77	2239.94	5072.24	2562.86	4070.86	1283.82	2024.58	1245.2	4809.11	2302.23	2192.31	3206.73	2238.58	1762.45
Campylobacter lari	0	0	0	0	0	0	0	0	0	0	0	0	0	0	0	0	0	0	0	1.19472	0	0	0	0
Campylobacter mucosalis	0	0	0	0	0	0	0	1.25985	0	0	0	0	0	0	0	0	0	0	0	0	0	0.851494	0	0
Campylobacter ornithocola	0	0	0.728834	0.717221	0	0	0	0	0	0	0	1.11163	0	0	0	0	0	0	0	0	0	0	0	0
Campylobacter pinnipediorum	0	0	0	0	0	0	0	0	0	0	0	0	0	0	0	0	0	0.744293	0	0	0	0	0	0
Campylobacter rectus	0	0	0	0	0	0	0	0	0	0	0	0	0	0	0.996294	0.724097	0	0	0	0	0	0	0.936644	0
Campylobacter showae	0	0	0	0	0	0	1.05368	0	0	1.07503	0.996087	1.11163	0	0	0	0	2.05855	0.744293	0	0	1.2414	0	0	0
Campylobacter sp.	0	0.95665	0.728834	1.43444	0	0	0	0	0.852055	0	1.99217	0	1.22341	0.785912	0	1.44819	0	0	0	0	2.4828	1.70299	0.936644	2.135
Campylobacter sputorum	0	0	0	0	0	0	0	0	0	0	0	0	0	0	0	0	0	0	1.19185	0	0	0	0	0
Campylobacter upsaliensis	0	0	0	0	0	0	0	0	0	0	0	0	0	0	0	0	0	0	0	0	0	0	0	1.0675
Canarypox virus	50.0981	20.0897	16.7632	9.32387	13.982	14.4541	12.6442	17.6378	13.6329	10.7503	13.9452	6.66979	14.6809	18.8619	46.8258	26.7916	14.4098	4.46576	3.57554	89.6041	32.2764	34.9113	9.36644	12.81
Candidatus Accumulibacter	0.910874	0	0.728834	0	0	0	0	0	1.70411	1.07503	1.99217	1.11163	0	0.785912	0	0	1.02927	1.48859	1.19185	0	0	1.70299	1.87329	1.0675
Candidatus Achromatium	1.82175	0	3.64417	1.43444	5.08437	0	1.05368	3.77954	2.55616	1.07503	0	0	1.22341	3.14365	0	0	1.02927	0.744293	0	1.19472	2.4828	0.851494	1.87329	1.0675
Candidatus Amoebophilus	0	0.95665	0	0	0	0	0	0	0	0	0.996087	0	0	0.785912	0	0	0	0	0	0	0	0	0	0
Candidatus Aquiluna	0	0	0	0	0	0	0	0	0	0	0.996087	1.11163	0	0	0	0	0	0	0	0	1.2414	0	0	0
Candidatus Arthromitus	0.910874	0.95665	0	0	0	0	1.05368	0	0	1.07503	0	1.11163	0	0	0	0	0	0	0	1.19472	0	0	0	0
Candidatus Atelocyanobacterium	5.46525	4.78325	1.45767	2.86888	5.08437	2.22371	3.16104	0	0.852055	1.07503	0.996087	0	0	1.57182	2.98888	2.17229	1.02927	2.97717	3.57554	2.38944	2.4828	1.70299	3.74657	4.27001
Candidatus Azobacteroides	0	0	0	0	0	0	0	1.25985	0	0	0	0	0	0	0	0	0	0	0	0	0	0	0	0
Candidatus Babela	0	3.8266	0.728834	2.15166	1.27109	0	0	2.51969	4.26027	0	0	2.22326	0	0.785912	2.98888	1.44819	3.08782	0.744293	0	1.19472	0	1.70299	0.936644	0
Candidatus Baumannia	0	0.95665	1.45767	0	0	0	2.10736	0	0	0	0	1.11163	0	0.785912	0	0	1.02927	0	0	0	0	1.70299	0	0
Candidatus Berkiella	0	1.9133	2.91533	2.15166	2.54218	1.11186	5.26841	6.29923	4.26027	6.45016	4.98043	2.22326	1.22341	4.71547	1.99259	2.89639	2.05855	4.46576	8.34294	8.36305	4.9656	3.40598	3.74657	1.0675
Candidatus Blastococcus	0	0	0	0	0	0	0	0	0	0	0	0	0	0	0	0	0	0	0	1.19472	0	0	0	0
Candidatus Blochmannia	0.910874	2.86995	0.728834	4.30333	1.27109	3.33557	4.21473	2.51969	0	1.07503	0	1.11163	0	0.785912	0	0	0	2.97717	0	2.38944	0	0	3.74657	3.20251
Candidatus Brocadia	2.73262	0.95665	0.728834	2.15166	1.27109	1.11186	3.16104	3.77954	5.96438	4.30011	7.96869	6.66979	1.22341	8.64504	1.99259	10.8615	2.05855	3.72146	1.19185	3.58416	7.44839	5.10896	2.80993	7.47252
Candidatus Burkholderia	0	0	0.728834	0.717221	0	0	1.05368	0	0	0	0	0	0	0	0	0	0	0	0	0	0	0	0	0
Candidatus Cloacimonas	3.6435	0	3.64417	3.58611	1.27109	0	0	5.03938	1.70411	1.07503	1.99217	0	3.67022	0	0	0	0	0.744293	0	0	0	2.55448	0.936644	2.135
Candidatus Competibacter	0	0.95665	2.91533	1.43444	0	0	1.05368	5.03938	0.852055	3.22508	0	3.33489	0	1.57182	2.98888	1.44819	5.14637	0	1.19185	4.77889	1.2414	6.81195	1.87329	4.27001
Candidatus Contendobacter	4.55437	2.86995	7.28834	0	16.5242	3.33557	3.16104	0	7.66849	6.45016	3.98435	2.22326	1.22341	3.14365	1.99259	3.62049	0	0.744293	1.19185	3.58416	6.207	2.55448	0.936644	1.0675
Candidatus Desulfofervidus	11.8414	13.3931	3.64417	9.32387	7.62655	10.0067	3.16104	8.81892	11.0767	7.52519	8.96478	11.1163	7.34044	4.71547	17.9333	8.68917	8.23419	2.23288	15.494	2.38944	13.6554	11.9209	19.6695	4.27001
Candidatus Desulforudis	0	0.95665	0	0	0	0	0	0	0	0	0	0	0	0	0.996294	0	1.02927	0	0	0	0	0	1.87329	0
Candidatus Endolissoclinum	0.910874	0	0.728834	0.717221	0	1.11186	0	2.51969	0.852055	1.07503	0	0	1.22341	1.57182	0.996294	1.44819	0	1.48859	0	0	0	0.851494	1.87329	1.0675
Candidatus Erwinia	0	0	1.45767	0.717221	0	0	0	0	0	1.07503	0.996087	0	0	0.785912	0	0	1.02927	0	0	1.19472	1.2414	0	0.936644	0
Candidatus Filomicrobium	0	2.86995	1.45767	0.717221	1.27109	1.11186	0	1.25985	1.70411	0	0	2.22326	0	0.785912	0	0.724097	0	1.48859	1.19185	0	1.2414	0	0.936644	1.0675
Candidatus Glomeribacter	0	0.95665	0.728834	0	0	0	0	0	0	0	0	0	0	0.785912	0	1.44819	0	0	0	0	0	0.851494	0	0
Candidatus Gullanella	0	0	0	0	0	0	0	0	0	0	0	1.11163	0	0	0	0	0	0	0	1.19472	0	0	0	0
Candidatus Hamiltonella	0	0	0	0	0	0	0	0	0	0	0	0	0	0	0	0	0	0	0	0	1.2414	0	0.936644	0
Candidatus Hepatobacter	0	0.95665	1.45767	2.15166	0	0	1.05368	2.51969	0.852055	0	0	4.44653	0	1.57182	3.98518	0	1.02927	0.744293	0	0	0	2.55448	0.936644	1.0675
Candidatus Hoaglandella	0	0	0	0	0	0	1.05368	0	0	0	0	0	0	0	0	0	0	0	0	0	0	0	0	1.0675
Candidatus Ishikawaella	0	0.95665	0	0.717221	0	1.11186	0	0	0	0	0	2.22326	0	3.14365	3.98518	1.44819	1.02927	0	0	0	3.7242	9.36644	0	3.20251
Candidatus Izimaplasma	0	0	0	0	0	0	0	0	0	0	0	0	1.22341	0	0	0	0	0	0	0	0	0	0	0
Candidatus Jettenia	0	2.86995	0.728834	0	1.27109	0	4.21473	0	1.70411	1.07503	0	2.22326	0	3.14365	0.996294	2.89639	1.02927	2.97717	0	2.38944	3.7242	1.70299	0.936644	1.0675
Candidatus Jidaibacter	1.82175	6.69655	7.28834	5.73777	8.89764	5.55928	2.10736	3.77954	5.96438	4.30011	1.99217	3.33489	0	3.14365	0.996294	6.51688	6.17565	0.744293	2.3837	3.58416	2.4828	4.25747	6.5565	6.40501
Candidatus Kinetoplastibacterium	0	0	0	0	1.27109	0	0	0	0	2.15005	0	0	2.44681	0.785912	0.996294	0	0	2.97717	0	1.19472	0	0	0.936644	2.135
Candidatus Koribacter	0.910874	0.95665	0.728834	1.43444	2.54218	0	1.05368	0	0.852055	1.07503	0.996087	0	1.22341	0.785912	0	0.724097	2.05855	0	2.3837	0	0	0.851494	0.936644	1.0675
Candidatus Kryptobacter	0.910874	4.78325	1.45767	3.58611	0	4.44743	2.10736	2.51969	0.852055	0	1.99217	2.22326	1.22341	3.92956	2.98888	2.17229	2.05855	2.97717	0	0	2.4828	0.851494	1.87329	1.0675
Candidatus Kryptonium	0.910874	2.86995	2.91533	2.15166	1.27109	1.11186	0	1.25985	0	1.07503	1.99217	0	1.22341	0	0.996294	0.724097	2.05855	1.48859	0	0	2.4828	0	0.936644	0
Candidatus Liberibacter	1.82175	0.95665	1.45767	1.43444	1.27109	1.11186	0	1.25985	3.40822	3.22508	0	2.22326	4.89363	0.785912	0	3.62049	2.05855	3.72146	3.57554	2.38944	2.4828	2.55448	0.936644	1.0675
Candidatus Magnetobacterium	0.910874	1.9133	1.45767	0.717221	1.27109	0	2.10736	1.25985	0	0	0	0	0	1.57182	0.996294	0	0	0	2.3837	4.77889	0	0	0	1.0675
Candidatus Marispirochaeta	20.0392	16.2631	21.1362	14.3444	15.2531	20.0134	22.1273	20.1575	40.0466	17.2004	8.96478	16.6745	8.56385	23.5774	18.9296	10.1374	16.4684	9.67581	16.6859	20.3103	16.1382	12.7724	11.2397	20.2825
Candidatus Marithrix	1.82175	2.86995	1.45767	0.717221	0	0	0	0	0	0	1.99217	0	1.22341	2.35774	0.996294	2.89639	1.02927	0	0	1.19472	2.4828	1.70299	0.936644	0
Candidatus Methylopumilus	3.6435	3.8266	2.91533	0	1.27109	2.22371	1.05368	0	0.852055	0	1.99217	1.11163	0	0	1.99259	0	0	0.744293	0	0	3.7242	1.70299	2.80993	0
Candidatus Microthrix	0	1.9133	1.45767	1.43444	2.54218	1.11186	1.05368	0	0.852055	0	0	2.22326	0	0	1.99259	2.89639	0	0.744293	1.19185	0	1.2414	1.70299	0	0
Candidatus Midichloria	4.55437	2.86995	6.5595	0	7.62655	0	1.05368	1.25985	4.26027	2.15005	0	4.44653	7.34044	1.57182	3.98518	5.06868	5.14637	0.744293	3.57554	5.97361	2.4828	4.25747	1.87329	6.40501
Candidatus Neoehrlichia	0.910874	1.9133	2.1865	0	0	2.22371	2.10736	6.29923	0.852055	0	0.996087	1.11163	1.22341	0	0	0.724097	0	0	0	0	0	0	0	1.0675
Candidatus Nitrospira	0.910874	1.9133	0.728834	0.717221	6.35546	2.22371	1.05368	2.51969	1.70411	2.15005	1.99217	2.22326	2.44681	0.785912	0.996294	1.44819	4.1171	3.72146	0	1.19472	6.207	3.40598	1.87329	1.0675
Candidatus Nucleicultrix	0	0.95665	0	1.43444	0	2.22371	0	0	0	1.07503	0.996087	3.33489	2.44681	0	2.98888	0	0	0	1.19185	0	0	0	0.936644	0
Candidatus Odyssella	1.82175	6.69655	1.45767	0.717221	2.54218	3.33557	4.21473	3.77954	4.26027	3.22508	3.98435	5.55816	6.11703	3.14365	3.98518	2.17229	6.17565	3.72146	2.3837	3.58416	3.7242	0.851494	1.87329	5.33751
Candidatus Paracaedibacter	10.0196	8.60985	10.9325	10.7583	7.62655	10.0067	6.32209	16.378	11.9288	12.9003	3.98435	8.89305	4.89363	9.43095	20.9222	15.206	21.6148	8.93151	13.1103	11.9472	11.1726	24.6933	10.3031	10.675
Candidatus Pelagibacter	16.3957	21.0463	17.492	15.7789	13.982	17.7897	17.9126	13.8583	23.0055	16.1254	22.91	25.5675	23.2447	17.2901	32.8777	26.7916	17.4977	11.1644	20.2614	22.6997	17.3796	15.3269	15.9229	25.6201
Candidatus Phaeomarinobacter	2.73262	4.78325	2.1865	2.86888	2.54218	5.55928	2.10736	5.03938	1.70411	2.15005	2.98826	0	3.67022	0.785912	13.9481	2.17229	2.05855	8.18722	2.3837	3.58416	0	1.70299	1.87329	4.27001
Candidatus Photodesmus	0	0	0	0	1.27109	0	0	0	0	0	0	0	0	0	0	0	0	0	0	0	0	0	0	1.0675
Candidatus Phytoplasma	0.910874	0	0	0.717221	0	0	1.05368	0	0	0	0	4.44653	0	2.35774	0.996294	0	0	0.744293	1.19185	1.19472	0	0.851494	0	1.0675
Candidatus Protochlamydia	0.910874	2.86995	0	2.15166	2.54218	1.11186	2.10736	0	0.852055	3.22508	0	4.44653	1.22341	0	1.99259	0	3.08782	0	1.19185	1.19472	1.2414	2.55448	0.936644	0
Candidatus Puniceispirillum	0	1.9133	0	0	1.27109	0	1.05368	0	1.70411	0	0.996087	0	0	1.57182	0	0.724097	0	0	0	1.19472	0	0	0	0
Candidatus Regiella	277.817	342.481	244.159	180.023	185.579	299.089	378.272	6154.35	109.915	394.535	159.374	121.168	106.436	106.098	210.218	236.78	154.391	72.1964	181.161	225.802	230.9	303.983	97.4109	59.7801
Candidatus Rhodobacter	0	0.95665	0.728834	0	0	0	0	1.25985	0	1.07503	0	1.11163	0	0	0	0.724097	0	0	0	0	0	0	0	2.135
Candidatus Riesia	0	0	0.728834	0	0	1.11186	1.05368	2.51969	0	0	1.99217	0	0	0	0	0	0	0.744293	2.3837	0	0	0	0	0
Candidatus Saccharibacteria	0.910874	0	0.728834	0.717221	0	0	0	0	0	0	0	0	1.22341	0	0.996294	0.724097	0	0	0	0	0	0.851494	0	0
Candidatus Schmidhempelia	0	0	0	0	1.27109	0	0	0	0	0	0	0	0	0	0	0	0	0	0	0	0	0	0	0
Candidatus Solibacter	4.55437	1.9133	3.64417	0	1.27109	3.33557	4.21473	3.77954	6.81644	1.07503	1.99217	2.22326	1.22341	4.71547	0.996294	1.44819	2.05855	3.72146	1.19185	2.38944	1.2414	1.70299	0	1.0675
Candidatus Sulcia	0	0	0	0	0	2.22371	0	0	0	0	0	0	0	0	0	0	0	0	0	0	0	0	0	0
Candidatus Symbiobacter	1.82175	0.95665	0	1.43444	0	2.22371	1.05368	0	0.852055	0	0	0	0	1.57182	0	0	0	0	0	0	1.2414	0.851494	0	0
Candidatus Synechococcus	0.910874	0	0.728834	0.717221	0	0	0	0	0	0	0.996087	0	0	0	0	0.724097	0	0	1.19185	0	1.2414	0	0	0
Candidatus Thiodiazotropha	0.910874	0	0.728834	2.15166	0	1.11186	1.05368	2.51969	1.70411	2.15005	0.996087	0	0	1.57182	0	0.724097	1.02927	0.744293	1.19185	2.38944	0	0	3.74657	2.135
Candidatus Thioglobus	0.910874	0	0	1.43444	1.27109	0	2.10736	0	0.852055	2.15005	0	0	0	0.785912	2.98888	0	1.02927	1.48859	1.19185	1.19472	0	0	0	1.0675
Candidatus Walczuchella	0	0	0	0	0	0	0	0	0.852055	0	0	0	0	0	0	0	0	0	0	0	0	0	0	0
Candidatus Xiphinematobacter	0.910874	0.95665	0.728834	0.717221	0	0	0	0	0	0	0	0	0	0	0.996294	0	0	0	0	0	0	0	0	1.0675
Candidimonas bauzanensis	0	0	1.45767	1.43444	2.54218	0	0	1.25985	0.852055	0	0	0	0	0	0.996294	0	0	0	0	0	0	0.851494	3.74657	2.135
Candidimonas nitroreducens	0	0	0	0	0	0	0	0	0	0	0	1.11163	0	0	0	0	0	0	0	0	0	0	0	0
Capnocytophaga	0.910874	0	0	0	0	0	0	0	0	0	0	0	0	0	0	0.724097	0	0	0	0	0	0	0	0
Capnocytophaga canis	0.910874	0	0	0	0	0	0	0	0	0	0	0	0	0	0	0	0	0	0	3.58416	0	0	0	0
Capnocytophaga cynodegmi	0	0	0	0	2.54218	0	0	1.25985	0.852055	0	0	0	0	0	0	0.724097	0	0	0	0	2.4828	0	0	1.0675
Capnocytophaga haemolytica	0	0	0	0	0	0	0	0	0	0	0	0	0	0	0	0	0	0	0	0	2.4828	0	0	0
Capnocytophaga ochracea	0	0	0	0	0	0	0	0	0	0	0	0	0	0	0	0.724097	0	0	0	0	0	0	0	0
Capnocytophaga sp.	0.910874	0	1.45767	0.717221	0	0	0	1.25985	0.852055	2.15005	0	0	0	0	0	0.724097	0	0.744293	0	0	0	0.851494	0.936644	1.0675
Carboxydocella	0	0	0	0.717221	0	0	0	0	0	0	0	0	0	0	0	0	0	0	1.19185	0	0	0	0.936644	0
Carboxydocella sp.	0	0	0	0.717221	0	0	0	0	0	0	0	0	0	0	2.98888	0	1.02927	0	0	0	0	0	0	0
Carboxydocella sporoproducens	0	0	0	0	0	0	0	1.25985	0	0	0	0	0	0	0	0	0	0	0	0	0	0	0	1.0675
Carboxydothermus ferrireducens	0	1.9133	0	0	0	3.33557	1.05368	0	0.852055	0	0	1.11163	0	1.57182	3.98518	0	0	1.48859	2.3837	1.19472	0	0	0	2.135
Carboxydothermus hydrogenoformans	0	0	0	0	0	0	0	0	0	0	0	0	0	0	0	0.724097	0	0	0	1.19472	0	0	0.936644	0
Carboxydothermus islandicus	0	0.95665	0	0	0	0	0	1.25985	0.852055	0	0	0	0	0	0	0	0	0	0	0	1.2414	0	0	1.0675
Carboxydothermus pertinax	0	0	0	0.717221	0	0	1.05368	0	0	1.07503	0	0	0	0	0	0.724097	0	0.744293	1.19185	0	0	0	0	0
Cardinium endosymbiont	0.910874	0.95665	2.91533	0	0	0	1.05368	1.25985	0	2.15005	0	0	1.22341	2.35774	1.99259	0.724097	0	0.744293	0	0	2.4828	0.851494	0.936644	2.135
Cardiobacterium hominis	1.82175	0.95665	0	0.717221	0	1.11186	1.05368	0	1.70411	1.07503	0	0	0	0.785912	2.98888	0.724097	0	1.48859	0	1.19472	0	0.851494	0	0
Cardiobacterium valvarum	0	0.95665	0	0	0	0	0	0	0	0	0	1.11163	0	0	0	0	0	0.744293	0	0	0	0	0	0
Carnimonas nigrificans	0	0	0	0.717221	0	0	0	0	0.852055	0	0	0	0	0	0	0.724097	0	0	0	1.19472	0	0.851494	0.936644	0
Carnobacterium gallinarum	0	0	0	0	0	0	0	0	0	0	0	0	0	0	0	0	0	0	0	0	2.4828	0	0	0
Carnobacterium iners	0	0	1.45767	0	0	0	0	0	0	0	0	0	0	0	0	0	0	0	0	0	1.2414	0	0	0
Carnobacterium maltaromaticum	0	0	0	0.717221	0	0	0	0	0	1.07503	0	0	0	0	0.996294	0	0	0	0	0	0	0	0	0
Carnobacterium mobile	0	0.95665	0	0	1.27109	0	0	0	0	0	0	0	0	0	0	0.724097	0	0	1.19185	0	0	0	0	0
Carnobacterium sp.	0	0	0	0	0	0	0	1.25985	0	0	0.996087	0	0	0	0	0	0	0	0	0	0	0	0	0
Caryophanon latum	0	0	0	0.717221	1.27109	0	1.05368	0	0	0	0	0	0	0	0	0	0	0	0	0	0	0	0	1.0675
Caryophanon tenue	0	0	0	0	0	0	0	0	0	0	0	0	0	0	0	0	0	0	0	1.19472	0	0	0	0
Castellaniella caeni	0.910874	0.95665	0.728834	0.717221	0	1.11186	0	0	0	1.07503	1.99217	0	0	0	0	2.17229	0	0.744293	1.19185	2.38944	2.4828	0	0	5.33751
Catabacter hongkongensis	0	0.95665	0	0	0	0	1.05368	0	0.852055	0	0	1.11163	0	0	2.98888	0	0	0	0	0	0	0.851494	0	0
Catelliglobosispora koreensis	0	0	0	0	0	0	0	0	0	0	0	0	0	0	0	0	1.02927	0	0	0	0	0	0	0
Catenovulum agarivorans	0.910874	5.7399	1.45767	2.15166	2.54218	2.22371	3.16104	3.77954	1.70411	0	1.99217	2.22326	1.22341	0.785912	2.98888	0	1.02927	0.744293	4.76739	0	2.4828	2.55448	1.87329	0
Catenovulum maritimum	10.0196	22.9596	17.492	11.4755	8.89764	8.89485	15.8052	8.81892	0.852055	7.52519	6.97261	4.44653	2.44681	10.2169	12.9518	4.34458	4.1171	7.44293	28.6043	3.58416	13.6554	27.2478	5.61986	11.7425
Catenulispora acidiphila	0	0	0	0	1.27109	0	0	1.25985	0.852055	0	0	0	0	0.785912	0	0.724097	0	0.744293	0	0	0	0.851494	0	0
Catenuloplanes japonicus	0	0.95665	0	0	0	1.11186	0	1.25985	0	0	1.99217	0	1.22341	0.785912	0	0	0	2.23288	0	0	0	1.70299	0.936644	0
Catonella morbi	0	0	0	0	0	0	0	0	0	0	0	0	0	0.785912	0	0	0	0	0	0	0	0	0	0
Caulobacter	3.6435	0.95665	2.1865	0	1.27109	2.22371	4.21473	0	0	3.22508	0	0	4.89363	1.57182	3.98518	0	0	2.97717	10.7266	1.19472	2.4828	9.36644	0	6.40501
Caulobacter henricii	1.82175	2.86995	0.728834	2.15166	1.27109	1.11186	2.10736	0	1.70411	3.22508	2.98826	1.11163	1.22341	2.35774	1.99259	0.724097	1.02927	1.48859	4.76739	3.58416	1.2414	0.851494	0.936644	4.27001
Caulobacter sp.	0.910874	0.95665	0.728834	2.15166	0	4.44743	1.05368	0	0	1.07503	0.996087	2.22326	0	0.785912	0.996294	2.17229	2.05855	0	1.19185	2.38944	0	0	1.87329	1.0675
Caulobacter vibrioides	3.6435	1.9133	2.1865	1.43444	0	0	4.21473	1.25985	0.852055	0	3.98435	1.11163	0	1.57182	0	6.51688	0	3.72146	2.3837	1.19472	1.2414	1.70299	0.936644	1.0675
Caulobacteraceae bacterium	0.910874	1.9133	5.10184	2.15166	1.27109	1.11186	3.16104	1.25985	1.70411	2.15005	1.99217	3.33489	0	2.35774	1.99259	3.62049	1.02927	1.48859	1.19185	3.58416	1.2414	1.70299	1.87329	2.135
Caviibacter abscessus	0.910874	0.95665	0.728834	0.717221	0	0	0	0	0.852055	0	1.99217	0	0	0	0.996294	1.44819	0	0.744293	0	0	1.2414	1.70299	0.936644	5.33751
Cedecea davisae	0	0	0	0	0	0	0	0	0	0	0.996087	0	0	0	0	0	0	0	0	0	0	0	0	0
Cedratvirus A11	0	0	0	0	0	0	0	0	0	0	0.996087	0	0	0	0	0	0	0	0	0	0	0	0	0
Celeribacter baekdonensis	0	0	0	0	0	0	0	0	0	0	0	0	0	0.785912	0	0	0	0	0	0	0	0	0	0
Celeribacter ethanolicus	0	0	0	0	0	0	0	0	0	0	0	0	0	0	0	0	1.02927	0.744293	1.19185	0	0	0.851494	0	0
Celeribacter halophilus	0.910874	0.95665	1.45767	0.717221	2.54218	1.11186	0	2.51969	0	0	0.996087	1.11163	0	0.785912	0	0.724097	0	1.48859	0	1.19472	0	0	0	0
Celeribacter marinus	0	0.95665	0	0	1.27109	0	0	0	0	0	0	1.11163	0	0.785912	0	0.724097	0	0	0	0	0	0	0	0
Celeribacter phage	0	0	0	0	0	0	0	0	0	0	0	1.11163	0	0	0	0	0	0	0	0	0	0	0	0
Cellulomonas	0	0	0	0	0	0	0	0	0	0	0	0	0	0	0	0	0	0	0	0	0	0.851494	0	0
Cellulomonas bogoriensis	0.910874	0.95665	1.45767	0	1.27109	2.22371	1.05368	2.51969	0	0	0	2.22326	1.22341	0.785912	1.99259	0	0	0	1.19185	0	0	0	0	1.0675
Cellulomonas fimi	0	0	0	0	0	0	0	0	0.852055	0	0	0	0	0	0	0	0	0	0	0	0	0	0	0
Cellulomonas gilvus	0	0	0	0	0	0	0	0	0	0	0	0	0	0	0	0	0	0	0	1.19472	1.2414	0	0	0
Cellulomonas sp.	0	0	0	0	0	1.11186	0	0	0	0	0	0	1.22341	0.785912	0	0.724097	1.02927	0.744293	0	0	2.4828	0	1.87329	0
Cellulophaga	0	0	0	0	0	0	0	0	0	0	0	0	0	0.785912	0	0	0	1.48859	0	0	0	0	0	0
Cellulophaga phage	0	0	0	0	0	0	0	0	0	0	0	0	0	0	0	0.724097	0	0	0	0	0	0	0	0
Cellulophaga sp.	0.910874	0.95665	0.728834	0.717221	0	0	0	1.25985	0	0	1.99217	0	2.44681	0.785912	0	0	0	0	0	0	1.2414	0	0	0
Cellulosilyticum lentocellum	0	0	0	0	0	0	0	0	0	0	0	0	0	0	0.996294	0	0	0	0	0	0	0	0	0
Cellulosilyticum ruminicola	0	0	0.728834	0	0	0	0	0	0	0	0	0	0	0	0	0	0	0	0	0	0	0	0	0
Cellulosilyticum sp.	4.55437	3.8266	2.1865	2.86888	0	2.22371	2.10736	1.25985	0.852055	1.07503	0.996087	2.22326	1.22341	1.57182	0	0	2.05855	1.48859	2.3837	7.16833	0	6.81195	0	12.81
Cellulosimicrobium	0	0	0	0	1.27109	0	0	0	0	0	0	0	0	0	0	0	0	0	0	0	0	0	0	0
Cellulosimicrobium cellulans	0	0.95665	0	0	0	0	1.05368	2.51969	0	0	0	0	1.22341	0	0	0	0	0	0	0	0	0	0	0
Cellulosimicrobium funkei	0.910874	0.95665	0	0.717221	1.27109	1.11186	1.05368	0	1.70411	0	2.98826	1.11163	0	0.785912	0	0.724097	1.02927	1.48859	3.57554	0	0	0	0	4.27001
Cellvibrio japonicus	0	0	0	0	0	0	0	0	0	1.07503	0	0	0	0	0	0	0	0	0	0	0	0	0	0
Cellvibrio mixtus	0	0	0	0	0	0	1.05368	0	0	0	0	0	0	0	2.98888	0	0	0	0	0	0	0	0	0
Cellvibrio sp.	2.73262	2.86995	5.10184	2.86888	2.54218	3.33557	0	5.03938	2.55616	1.07503	0.996087	4.44653	3.67022	3.14365	3.98518	1.44819	1.02927	0.744293	3.57554	1.19472	0	0	0.936644	4.27001
Cellvibrionaceae bacterium	2.73262	0	0	1.43444	2.54218	2.22371	1.05368	0	0	2.15005	0.996087	1.11163	1.22341	0	0	0.724097	0	0.744293	3.57554	0	1.2414	3.40598	1.87329	0
Cephaloticoccus capnophilus	1.82175	2.86995	1.45767	2.15166	2.54218	1.11186	2.10736	3.77954	1.70411	5.37513	1.99217	2.22326	0	3.14365	1.99259	0	2.05855	2.97717	4.76739	2.38944	3.7242	4.25747	1.87329	2.135
Cephaloticoccus primus	0	0	0	0.717221	0	0	0	0	0	0	0	0	0	0	0	0	0	0	0	0	0	0	0	0
Cercopithecine betaherpesvirus	58.296	2.86995	10.9325	2.15166	6.35546	12.2304	1.05368	2.51969	7.66849	2.15005	10.957	2.22326	7.34044	1.57182	0.996294	4.34458	5.14637	2.97717	2.3837	0	0	4.25747	0	0
Cesiribacter andamanensis	0	1.9133	0	0	2.54218	0	0	0	0	0	0	0	0	0	0	0.724097	0	0.744293	0	1.19472	0	0	0.936644	1.0675
Cetobacterium ceti	1.82175	3.8266	0.728834	5.02055	1.27109	3.33557	2.10736	2.51969	1.70411	0	0.996087	5.55816	3.67022	3.92956	0.996294	1.44819	1.02927	4.46576	2.3837	1.19472	7.44839	2.55448	1.87329	3.20251
Cetobacterium somerae	0	0	0	0	0	0	0	1.25985	0	0	0	0	0	0	0.996294	0	0	0	0	0	1.2414	0.851494	0	0
Cetobacterium sp.	0	0	0	0	0	0	0	0	0	0	0	0	0	0	0	0	0	0.744293	0	0	0	0	0.936644	0
Chamaesiphon minutus	0	0.95665	0	0	0	1.11186	0	1.25985	0	2.15005	0	0	0	1.57182	0	0	0	0	1.19185	1.19472	0	0	0	0
Changjiang picorna-like	0	0	0.728834	0	0	0	0	0	0.852055	0	0	0	0	0	0	0	0	0	0	0	0	0	0	0
Changjiang tombus-like	0	0	0	0	0	0	0	0	0	0	0	0	0	0	0	0	0	0	0	0	2.4828	0	0.936644	0
Chelativorans sp.	0.910874	0.95665	0.728834	1.43444	1.27109	0	0	0	0	1.07503	0	0	0	0.785912	0.996294	0	0	1.48859	0	0	0	0	0	0
Chelatococcus	0	0	0.728834	0	0	0	0	0	0	0	0	1.11163	0	0	0	0	1.02927	0	0	0	0	0	0	0
Chelatococcus daeguensis	0	0	0	0	0	0	0	0	0	0	0.996087	0	0	0	0	0.724097	1.02927	0.744293	0	0	0	0	0	0
Cherax quadricarinatus	0	0	0	0	0	0	0	1.25985	0	0	0	0	0	0	0	0	0	0	0	0	0	0.851494	0	0
Chimeric virus	0.910874	0	0	0	0	0	0	0	0	0	0	0	0	0	0	0	0	0	0	0	0	1.70299	0	0
Chishuiella changwenlii	0	0	0	0	0	0	0	2.51969	0	0	0.996087	0	0	0.785912	0	0	0	0	0	0	0	0	0	0
Chitinibacter sp.	0	0.95665	0	0	1.27109	2.22371	1.05368	0	0.852055	1.07503	0.996087	0	0	0.785912	0.996294	0	0	0.744293	1.19185	0	1.2414	0.851494	0	0
Chitinibacter tainanensis	0	0	0.728834	0	0	0	0	0	0	0	0	0	0	0	0	0	0	0	0	0	0	0	0	0
Chitinilyticum aquatile	0	0	2.1865	0.717221	0	0	0	0	0.852055	1.07503	0.996087	1.11163	0	0	0	1.44819	0	1.48859	2.3837	0	0	0	0	0
Chitinimonas koreensis	2.73262	0	0.728834	0	0	0	0	2.51969	0.852055	0	0	4.44653	1.22341	0.785912	0	1.44819	2.05855	1.48859	0	0	1.2414	0.851494	0	12.81
Chitinimonas taiwanensis	0.910874	0	1.45767	1.43444	0	3.33557	1.05368	0	0	1.07503	0	2.22326	0	0	0.996294	0.724097	0	0	0	1.19472	0	0	0	1.0675
Chitiniphilus shinanonensis	0	0	0	0	0	0	0	0	0	0	0	0	0	0	0	0	0	0.744293	0	0	0	0	0	0
Chitinivibrio alkaliphilus	3.6435	3.8266	5.10184	6.45499	2.54218	1.11186	1.05368	3.77954	5.96438	5.37513	2.98826	0	3.67022	0	1.99259	4.34458	1.02927	6.69863	2.3837	1.19472	0	5.96046	3.74657	4.27001
Chitinophaga eiseniae	0	1.9133	0	0.717221	0	0	1.05368	3.77954	3.40822	1.07503	0.996087	0	0	0	0.996294	0.724097	1.02927	0	0	2.38944	2.4828	1.70299	0	3.20251
Chitinophaga ginsengisegetis	0	1.9133	0	0	0	0	0	0	0	0	0	0	0	0	0	0	0	0	0	3.58416	0	0	0	1.0675
Chitinophaga jiangningensis	2.73262	0	2.91533	1.43444	2.54218	1.11186	1.05368	8.81892	0.852055	1.07503	0.996087	1.11163	1.22341	0	0	0	2.05855	2.97717	2.3837	0	2.4828	4.25747	0	1.0675
Chitinophaga niabensis	0	0	0.728834	0	0	0	0	1.25985	0	1.07503	0.996087	1.11163	1.22341	2.35774	0	0	0	0.744293	1.19185	1.19472	0	0	1.87329	2.135
Chitinophaga pinensis	0	0.95665	1.45767	0	0	0	0	0	0	0	0.996087	0	0	0	0	0	0	0	0	0	0	0	0	0
Chitinophaga sancti	0.910874	0	0.728834	0.717221	0	0	0	1.25985	0.852055	0	0.996087	0	0	2.35774	1.99259	1.44819	0	0	1.19185	0	2.4828	0	0	1.0675
Chitinophagaceae bacterium	3.6435	8.60985	5.10184	2.86888	2.54218	6.67114	0	1.25985	5.11233	4.30011	4.98043	2.22326	6.11703	3.92956	4.98147	2.89639	6.17565	2.97717	1.19185	1.19472	0	3.40598	1.87329	1.0675
Chlamydia	60.1177	62.1823	129.732	56.6605	138.549	81.1655	83.2408	75.5908	69.8685	130.078	148.417	93.377	248.352	97.4531	192.285	123.821	409.651	149.603	191.888	120.667	83.1737	179.665	175.152	87.5352
Chlamydia abortus	288.747	270.732	282.787	250.31	589.787	334.669	228.649	220.473	194.268	322.508	320.74	254.564	549.31	279.785	210.218	383.772	589.774	596.178	339.677	273.591	261.935	176.259	402.757	258.336
Chlamydia caviae	0	0.95665	0.728834	0	1.27109	3.33557	0	3.77954	0.852055	0	0.996087	0	0	0	0.996294	0	0	0	0	0	1.2414	0.851494	0	0
Chlamydia felis	0	0	0	0	0	0	0	0	0	0	0	0	0	0	0	0	0	0	0	0	1.2414	0.851494	0	0
Chlamydia gallinacea	0	0.95665	0	0	2.54218	0	0	0	0	0	0	0	0	0	0	0.724097	0	0	0	0	0	0	0	0
Chlamydia muridarum	0	0	0.728834	0	1.27109	0	0	0	0	0	0	0	0	0	0	0	0	0	0	0	0	0	0	0
Chlamydia pecorum	0	0	0	0	1.27109	0	2.10736	0	0	0	0	0	0	1.57182	0.996294	0	0	1.48859	0	0	0	1.70299	0	0
Chlamydia pneumoniae	0.910874	0	0.728834	0	0	0	0	0	0	0	0	0	1.22341	0	0.996294	0	0	0	0	0	0	0	0	0
Chlamydia psittaci	743.273	1585.17	880.431	952.47	691.474	514.79	611.135	19269.3	622	4182.93	258.983	251.229	419.629	706.535	732.276	272.261	655.648	319.302	340.869	335.717	377.385	1072.03	1447.11	135.573
Chlamydia sp.	0.910874	0.95665	0.728834	0.717221	0	0	1.05368	0	0.852055	0	0	0	1.22341	1.57182	0	1.44819	1.02927	0.744293	1.19185	0	1.2414	0.851494	0	2.135
Chlamydia suis	0	0	0.728834	0.717221	0	0	1.05368	2.51969	0	0	0	0	0	0.785912	0	0.724097	0	0	0	0	0	0	0	0
Chlamydia trachomatis	205.858	177.937	196.056	192.932	415.647	190.128	151.73	142.363	165.299	297.782	254.002	193.424	474.682	169.757	211.214	248.365	354.07	482.302	257.439	226.997	167.589	160.081	275.373	249.796
Chlamydiales bacterium	4.55437	4.78325	7.28834	8.60665	2.54218	5.55928	4.21473	18.8977	5.96438	6.45016	2.98826	8.89305	8.56385	13.3605	7.97035	4.34458	2.05855	4.46576	9.53478	4.77889	7.44839	1.70299	1.87329	6.40501
Chlamydiia	0	0	0	0	0	0	0	0	0	0	0	0	0	0	0	0	0	0	0	0	1.2414	0	0	0
Chloracidobacterium thermophilum	0	1.9133	1.45767	0.717221	0	1.11186	3.16104	1.25985	0.852055	2.15005	0.996087	1.11163	0	0.785912	2.98888	0	0	0	1.19185	1.19472	1.2414	0.851494	2.80993	2.135
Chlorobaculum parvum	0.910874	0	0	0	0	0	0	0	0	0	0.996087	0	0	0	0	0	0	1.48859	0	0	0	0.851494	0	0
Chlorobium chlorochromatii	0	0	0	0	0	0	0	0	0	0	0	0	3.67022	0	0	0	0	0.744293	0	1.19472	0	0	0.936644	0
Chlorobium ferrooxidans	0	0	0	0	0	0	0	1.25985	0	0	0	0	0	0.785912	0	0	0	0	0	0	0	0	0	0
Chlorobium limicola	0.910874	0	0	0.717221	1.27109	0	0	0	1.70411	0	1.99217	0	0	0.785912	0.996294	0	1.02927	0	1.19185	1.19472	0	0.851494	0	0
Chlorobium phaeobacteroides	0	1.9133	0.728834	0.717221	0	2.22371	0	0	0.852055	1.07503	0	2.22326	0	0.785912	0.996294	0.724097	0	0.744293	1.19185	0	0	0	0	2.135
Chlorobium phaeovibrioides	0	2.86995	0	0	0	0	0	0	0	0	0	1.11163	0	0	0	0	1.02927	0	0	0	0	0	0	0
Chlorobium sp.	0	1.9133	0	0	0	1.11186	1.05368	0	0	0	0	0	0	0	0	0	0	0	0	0	0	0.851494	0	0
Chloroflexus	0.910874	0.95665	0	0	0	1.11186	0	0	0	0	0.996087	0	0	0.785912	0	0.724097	0	0.744293	1.19185	0	1.2414	0	0.936644	0
Chloroflexus aggregans	2.73262	0	0	0	0	0	1.05368	2.51969	1.70411	0	0	0	0	0	0.996294	0.724097	0	0.744293	0	0	3.7242	0	0.936644	1.0675
Chloroflexus islandicus	1.82175	0.95665	1.45767	2.15166	2.54218	1.11186	0	2.51969	0.852055	0	0.996087	4.44653	1.22341	3.14365	2.98888	2.89639	2.05855	2.23288	1.19185	3.58416	1.2414	5.10896	1.87329	5.33751
Chloroflexus sp.	0	0	0	0	0	0	0	0	0	0	0	1.11163	0	0	0	0.724097	0	0	0	0	0	0	0	0
Chlorogloeopsis fritschii	0.910874	7.6532	5.10184	4.30333	1.27109	4.44743	10.5368	7.55908	2.55616	3.22508	0.996087	1.11163	4.89363	1.57182	1.99259	2.89639	2.05855	3.72146	3.57554	1.19472	2.4828	5.10896	1.87329	4.27001
Chloroherpeton thalassium	4.55437	3.8266	5.83067	9.32387	2.54218	8.89485	4.21473	0	3.40822	4.30011	1.99217	1.11163	2.44681	6.2873	0.996294	0	1.02927	0.744293	2.3837	1.19472	1.2414	1.70299	3.74657	3.20251
Chondromyces apiculatus	7.28699	7.6532	13.119	6.45499	5.08437	4.44743	4.21473	13.8583	4.26027	5.37513	4.98043	3.33489	1.22341	3.92956	6.97406	3.62049	1.02927	2.97717	10.7266	2.38944	8.68979	5.10896	4.68322	4.27001
Chondromyces crocatus	2.73262	0	0	0	1.27109	1.11186	1.05368	0	0.852055	0	0	0	1.22341	0.785912	0.996294	1.44819	0	1.48859	0	5.97361	0	0.851494	0.936644	1.0675
Choristoneura fumiferana	3.6435	3.8266	1.45767	2.15166	0	1.11186	1.05368	2.51969	0.852055	2.15005	3.98435	5.55816	2.44681	2.35774	2.98888	1.44819	2.05855	3.72146	3.57554	1.19472	2.4828	1.70299	0.936644	2.135
Choristoneura murinana	0	0	0.728834	0	0	0	0	0	0.852055	0	0	0	0	0	0	0	0	0	0	0	0	0	0	0
Choristoneura rosaceana	1.82175	3.8266	3.64417	2.86888	1.27109	4.44743	2.10736	5.03938	3.40822	2.15005	0.996087	2.22326	2.44681	3.92956	4.98147	2.17229	3.08782	2.97717	2.3837	1.19472	1.2414	4.25747	0.936644	0
Christensenella massiliensis	0.910874	3.8266	0	0	0	0	1.05368	0	0	0	0	0	0	0.785912	0	0.724097	0	0	0	0	0	0	0	0
Christensenella minuta	0	0	0	0	0	0	0	0	0	0	0	3.33489	0	0	0	0	0	0	1.19185	0	0	0	0.936644	0
Christensenella sp.	0	0	0	0	0	0	0	0	0	0	0	1.11163	0	0	0	0	1.02927	0	0	0	0	0	0	0
Christensenella timonensis	0.910874	1.9133	0	0.717221	0	0	1.05368	0	0	0	0	1.11163	0	0	0	0	0	0	2.3837	1.19472	3.7242	0.851494	0.936644	0
Chromatiaceae bacterium	0	0.95665	0	0	2.54218	0	0	1.25985	1.70411	0	0	0	0	0	0.996294	0	1.02927	1.48859	1.19185	0	0	0	0	0
Chromobacterium	0	0	0	0.717221	0	1.11186	0	0	0	0	0	0	0	0.785912	0	0	0	0	0	0	0	0	0.936644	0
Chromobacterium sp.	0	0	0	0.717221	0	0	0	0	0	0	0	0	0	0	0	0	0	0	0	0	0	0	0	0
Chromobacterium subtsugae	0	0	0	0	0	0	0	0	0	0	0	0	0	0	0	0	0	0	0	0	1.2414	0	0	0
Chromohalobacter	0	0	0.728834	0	0	0	0	0	0	0	0	0	1.22341	0	0	0	0	0.744293	0	0	0	0	0.936644	1.0675
Chromohalobacter japonicus	0	0	0	0	0	0	0	0	0	0	0	0	0	0	0	0	0	0	0	0	0	0	0	1.0675
Chroococcidiopsis thermalis	0	0	0	0	0	0	0	1.25985	0.852055	0	0.996087	0	2.44681	0.785912	0	0.724097	0	0.744293	1.19185	1.19472	1.2414	0.851494	0.936644	0
Chroogloeocystis siderophila	2.73262	3.8266	0.728834	2.86888	5.08437	1.11186	2.10736	2.51969	2.55616	2.15005	1.99217	1.11163	0	1.57182	0.996294	1.44819	0	2.97717	2.3837	1.19472	1.2414	0.851494	0.936644	5.33751
Chryseobacterium	0	0	0.728834	0	0	1.11186	0	0	0	0	0	0	0	0.785912	0.996294	0	0	0	0	0	2.4828	0.851494	0	0
Chryseobacterium antarcticum	0	0	0	0	0	0	0	0	0	0	0	0	0	0	0	0	0	0	0	0	0	0	0.936644	0
Chryseobacterium arthrosphaerae	0	0	0	0	0	0	0	0	0	0	0	1.11163	0	0	0	0	0	0	0	0	0	1.70299	0	0
Chryseobacterium artocarpi	0	0.95665	0	0	0	0	0	1.25985	0	0	0	0	0	0	0	0	0	0	0	0	0	0	0	0
Chryseobacterium bovis	0	0	0	0	0	0	0	0	0	0	0	0	0	0.785912	1.99259	0	0	0	0	0	3.7242	0	0	1.0675
Chryseobacterium caeni	0	0	0	0	0	0	0	0	0	1.07503	0	0	0	0.785912	0	0	0	0	0	1.19472	1.2414	0	0	0
Chryseobacterium carnipullorum	0	0	0	0	0	0	0	0	0	0	0	0	0	0	0	0	0	0.744293	0	0	0	0	0	0
Chryseobacterium chaponense	0	0.95665	0	0	0	0	0	0	0	0	0	0	0	0	0	0	1.02927	0	0	0	0	0	0	0
Chryseobacterium contaminans	0	0	0	0	0	0	0	0	0	0	0	0	0	0	2.98888	0	0	0	0	0	0	0	0	0
Chryseobacterium cucumeris	0	0	0	0	0	0	0	0	0.852055	0	0	0	0	0	0	0	0	0	0	0	0	0	0	0
Chryseobacterium daeguense	0	0	0.728834	0	0	0	0	0	0	0	0	0	0	0	0.996294	0	0	0	0	0	0	0	0	0
Chryseobacterium gallinarum	0	0	0	0	0	0	0	0	0	1.07503	0	0	0	0	0	0	0	0	0	0	0	0	0	0
Chryseobacterium gambrini	0	0	0	0	0	0	0	0	0	0	0	0	0	0	0	0	0	0	0	0	1.2414	0	0	0
Chryseobacterium gleum	0	0	0	0	0	0	0	2.51969	0	0	0	0	0	0	0	0	0	0	0	0	0	0	0	0
Chryseobacterium gregarium	0	0	0	0	0	0	0	0	0	0	0	0	0	0	0	0	0	0	0	0	1.2414	0	0	0
Chryseobacterium haifense	0	0.95665	0	0.717221	1.27109	1.11186	0	2.51969	0.852055	1.07503	0	0	0	1.57182	0	1.44819	0	0	0	0	7.44839	0	0	2.135
Chryseobacterium indologenes	0	0.95665	0	2.15166	0	0	0	0	1.70411	0	0	0	0	0	0	0	0	1.48859	0	0	0	0.851494	0	0
Chryseobacterium jeonii	0	0	0	0	0	1.11186	0	0	0	0	0	0	0	0	0	0	0	0	0	0	0	0	0	0
Chryseobacterium joostei	0	0	0	0	0	0	0	0	0	0	0	0	0	0	0	0	0	0	0	0	0	0	0	1.0675
Chryseobacterium koreense	0	0.95665	0	1.43444	0	0	0	0	0	0	0	1.11163	0	0	0	0.724097	0	0.744293	1.19185	0	0	0	0	0
Chryseobacterium molle	0.910874	0	1.45767	0	0	1.11186	4.21473	2.51969	0	0	0	0	0	0.785912	0	0	0	0	0	0	0	0	0	0
Chryseobacterium oranimense	2.73262	0.95665	0	0.717221	1.27109	0	0	0	0	0	0	1.11163	0	0.785912	0	1.44819	0	0	0	2.38944	0	0	0	0
Chryseobacterium palustre	0	3.8266	0.728834	1.43444	1.27109	0	0	0	0	1.07503	0	0	0	2.35774	0	0	0	0	0	0	0	2.55448	0	1.0675
Chryseobacterium piperi	0.910874	0	0.728834	0	0	0	0	0	0	0	0	0	0	0	0	0	0	0	1.19185	0	0	0	0	0
Chryseobacterium piscicola	0	0	0	0	0	0	1.05368	0	0	0	0	0	0	0	0	0	0	0	0	0	0	0	0	0
Chryseobacterium scophthalmum	0	0	0	0	0	0	0	0	0	0	0	0	0	0.785912	0	0	0	0	0	0	0	0	0	0
Chryseobacterium soli	0	0	0	0	0	0	2.10736	0	0	0	0	0	0	0	0	0	0	0	0	0	0	0	0	0
Chryseobacterium solincola	1.82175	3.8266	1.45767	2.86888	0	2.22371	1.05368	1.25985	0.852055	0	0	1.11163	3.67022	0	0.996294	0.724097	0	2.97717	0	0	4.9656	1.70299	0	0
Chryseobacterium sp.	1.82175	3.8266	2.1865	7.88943	3.81328	1.11186	6.32209	5.03938	1.70411	0	1.99217	4.44653	2.44681	1.57182	1.99259	2.89639	5.14637	2.23288	3.57554	5.97361	8.68979	1.70299	2.80993	3.20251
Chryseobacterium zeae	0	0	0	0	0	0	1.05368	2.51969	0.852055	2.15005	0.996087	0	0	0.785912	0	0	0	0	0	0	2.4828	0	0	0
Chryseolinea serpens	0.910874	0.95665	1.45767	1.43444	0	0	0	0	3.40822	1.07503	0	1.11163	0	0.785912	0	0	0	2.23288	1.19185	1.19472	2.4828	2.55448	2.80993	3.20251
Chrysiogenes arsenatis	8.19787	2.86995	0	2.15166	1.27109	2.22371	1.05368	2.51969	0	2.15005	0	2.22326	1.22341	1.57182	1.99259	2.17229	0	0.744293	1.19185	1.19472	7.44839	0.851494	0.936644	3.20251
Chrysochromulina ericina	52.8307	32.5261	40.8147	28.6888	13.982	23.349	17.9126	28.9765	30.674	31.1758	24.9022	36.6838	37.9256	39.2956	52.8036	20.9988	17.4977	26.7945	27.4125	43.01	43.449	35.7628	16.8596	37.3626
Chthoniobacter flavus	5.46525	2.86995	3.64417	6.45499	8.89764	6.67114	5.26841	2.51969	4.26027	2.15005	5.97652	3.33489	1.22341	3.14365	1.99259	4.34458	3.08782	5.21005	10.7266	3.58416	1.2414	5.96046	4.68322	2.135
Chthonomonas calidirosea	0.910874	5.7399	0	0	0	1.11186	0	1.25985	0.852055	0	1.99217	0	3.67022	0.785912	0	0.724097	1.02927	0	0	1.19472	1.2414	1.70299	0	1.0675
Citreicella sp.	0	1.9133	0.728834	1.43444	1.27109	1.11186	0	1.25985	0.852055	0	1.99217	2.22326	0	0.785912	0	0.724097	1.02927	0	0	0	0	0	0.936644	0
Citricoccus sp.	0	0	0	0	0	0	0	0	0	0	0	0	0	0	0	0	0	0	1.19185	0	0	0	0	0
Citrobacter	0	0	0	0.717221	0	0	0	0	0	0	0	0	0	0	0	0	0	0	0	1.19472	0	0.851494	0	0
Citrobacter amalonaticus	0	0.95665	0	0	0	0	0	0	0	0	0	0	0	0	0	0	0	0	0	0	0	0	0	0
Citrobacter freundii	0	0	0	1.43444	2.54218	0	2.10736	0	0	0	0	0	1.22341	0.785912	0	0.724097	3.08782	0.744293	0	1.19472	0	0	0	1.0675
Citrobacter phage	0	0	0.728834	0	0	0	0	0	0	0	0	0	0	0	0	0	0	0	0	0	0	0	0	0
Citrobacter rodentium	0	0	0	0	0	0	0	0	0	0	0	0	0	0	0	0	0	0.744293	0	0	0	0	0	0
Citrobacter sedlakii	0	6.69655	0.728834	0.717221	1.27109	2.22371	0	0	1.70411	0	0.996087	1.11163	0	0.785912	3.98518	0.724097	3.08782	0	0	0	0	4.25747	0	5.33751
Citrobacter sp.	0	0	0	0	0	0	1.05368	0	0	0	0	0	0	0	0	0	0	0	0	0	1.2414	0.851494	0	1.0675
Citromicrobium sp.	0	0	0	0	0	0	0	0	0	0	0	0	0	0	0	0	0	0	0	0	0	0	0.936644	0
Cloacibacillus porcorum	0	0	0	0	0	0	0	0	0	0	0	0	0	0	0.996294	0	0	0.744293	0	0	0	0	0	0
Cloacibacillus sp.	0.910874	0	0	1.43444	0	0	0	0	0.852055	0	0.996087	0	1.22341	0	0.996294	0	0	0	0	0	0	0	0.936644	0
Cloacibacterium normanense	500.981	172.197	228.854	263.937	380.056	211.253	125.388	238.111	604.959	213.93	951.263	384.624	529.735	356.018	206.233	225.918	315.987	978.745	255.055	279.565	187.451	122.615	534.823	285.023
Clostera anachoreta	0	0	0	0	0	0	0	0	0	0	0	0	0	0	0.996294	0	0	0	0	0	0	0.851494	0	0
Clostera anastomosis	0	0	0	0	0	0	0	0	0	0	0	0	0	0	0	0	0	0	0	1.19472	0	0	0	0
Clostridiales	0.910874	0.95665	1.45767	0.717221	0	2.22371	0	0	0	0	1.99217	1.11163	0	0	1.99259	0.724097	1.02927	0	0	0	1.2414	0	1.87329	0
Clostridiales bacterium	8.19787	7.6532	2.1865	4.30333	8.89764	4.44743	5.26841	2.51969	6.81644	2.15005	2.98826	2.22326	2.44681	11.0028	0.996294	2.17229	7.20492	3.72146	4.76739	4.77889	0	11.0694	3.74657	1.0675
Clostridiisalibacter paucivorans	0	1.9133	0.728834	0.717221	0	0	0	0	0	1.07503	0	0	0	0.785912	0.996294	1.44819	1.02927	0	0	0	0	3.40598	0	1.0675
Clostridioides difficile	54789.1	15058.6	35623.9	25498.6	8531.57	23076.6	32038.2	24385.6	39495.3	40939.2	28405.4	23218.6	14049.6	15079.3	17954.2	16437.7	25175	23714.7	10396.5	13843.2	40788.6	26265.2	23736.4	5557.42
Clostridioides mangenotii	0.910874	0	0	0	0	0	1.05368	3.77954	0	0	0.996087	1.11163	0	0	1.99259	0	0	1.48859	0	0	0	1.70299	0.936644	1.0675
Clostridium	0.910874	0.95665	2.91533	0	2.54218	1.11186	1.05368	3.77954	4.26027	3.22508	1.99217	0	2.44681	3.92956	3.98518	2.89639	2.05855	1.48859	1.19185	1.19472	2.4828	0.851494	6.5565	1.0675
Clostridium aceticum	0	0	0	0	0	0	0	0	0	0	0	0	0	0	0	0	0	0	0	0	1.2414	0.851494	0	0
Clostridium acetobutylicum	0	0	0	0	1.27109	0	1.05368	0	0	0	0	0	2.44681	0	0.996294	0	0	0	0	0	0	0	0	1.0675
Clostridium aerotolerans	0	0	0.728834	0	0	0	1.05368	1.25985	0	0	0	0	0	0	0	0	0	0	0	0	1.2414	0	0	0
Clostridium akagii	0	0	0	0	0	0	0	0	0	0	0	0	0	0	0	0	0	0	0	0	0	0	0	1.0675
Clostridium algidicarnis	0	0	0.728834	2.15166	0	0	3.16104	0	2.55616	1.07503	0	3.33489	0	1.57182	0	0.724097	0	0	1.19185	0	2.4828	0.851494	0.936644	0
Clostridium amylolyticum	0	0	0	0	1.27109	0	0	0	0	0	0	0	0	0	0	0	0	0	1.19185	0	0	0	0	0
Clostridium arbusti	0	0	0	0	1.27109	0	0	0	0	0	0	0	0	0	0.996294	0	0	0	0	0	0	0	0	0
Clostridium argentinense	0	0	0.728834	0	0	0	0	0	0	0	0	0	0	0	0	0	0	0	0	0	0	0	0	1.0675
Clostridium aurantibutyricum	0	0	0	0	0	0	0	0	0	0	0	0	0	0	0	0	0	0	0	0	0	0	1.87329	0
Clostridium baratii	0	0	0.728834	0	0	0	0	0	0	1.07503	0	0	0	0	0	0.724097	0	0	0	0	0	0	0	1.0675
Clostridium beijerinckii	0	0	0.728834	0.717221	0	0	0	0	0	0	0.996087	1.11163	0	0.785912	0	0.724097	1.02927	0	1.19185	0	0	0	1.87329	0
Clostridium bornimense	0	0	0	0.717221	1.27109	0	0	0	0	0	0	0	0	0	0	0	0	0.744293	0	0	0	0	0	0
Clostridium botulinum	7.28699	2.86995	9.47484	2.86888	8.89764	8.89485	4.21473	5.03938	5.96438	4.30011	3.98435	5.55816	6.11703	4.71547	10.9592	5.06868	3.08782	9.67581	3.57554	7.16833	7.44839	1.70299	4.68322	6.40501
Clostridium butyricum	0	0	0	0	1.27109	0	0	1.25985	0	0	0	0	0	0	0	0	0	0	0	0	1.2414	0	0	0
Clostridium cadaveris	0	0	0	0	0	0	0	0	0	0	0	0	0	0	0	0	0	0.744293	0	0	0	0	0	0
Clostridium carboxidivorans	0	0	0	0	1.27109	0	0	0	0	1.07503	0	0	1.22341	0	0	0	1.02927	0	0	0	0	0	0	1.0675
Clostridium cellulolyticum	0	0	0	0	0	0	0	0	0	0	0	0	0	0	0	0	0	0	0	0	0	0	0	1.0675
Clostridium cellulosi	0	0	0	0	0	0	0	0	0	2.15005	0	0	0	0	0	0	0	0	0	0	0	0	0	0
Clostridium cellulovorans	0	0	0	0	0	1.11186	0	0	0	0	0.996087	0	0	0	1.99259	0.724097	0	0	0	0	2.4828	0	0	1.0675
Clostridium chauvoei	0	0.95665	0	0.717221	0	0	0	0	0	0	0	0	0	0.785912	0	0	0	0	0	0	0	0	0	0
Clostridium chromiireducens	0	0.95665	0	0	0	0	0	0	0	0	0	0	0	0	0	0	1.02927	0	0	0	0	0	0.936644	0
Clostridium citroniae	77.4243	30.6128	13.119	21.5166	43.2171	7.783	50.5767	35.2757	5.11233	21.5005	10.957	4.44653	56.2767	20.4337	28.8925	10.8615	3.08782	9.67581	20.2614	21.505	12.414	12.7724	27.1627	2.135
Clostridium clariflavum	0	0	0	0.717221	0	2.22371	2.10736	0	0.852055	0	0	1.11163	1.22341	0.785912	0	0.724097	1.02927	0	1.19185	0	2.4828	0.851494	0	1.0675
Clostridium colicanis	0	0	0	0	0	0	0	0	0	0	0	0	0	0	0	0	0	0.744293	0	0	1.2414	0.851494	0.936644	0
Clostridium collagenovorans	0	0	0	0	0	0	1.05368	0	0	1.07503	0.996087	0	0	0	0	0	0	0.744293	0	0	0	0	0	0
Clostridium coskatii	0	0.95665	2.1865	0	0	0	0	2.51969	1.70411	0	0	0	0	0	0	0	1.02927	0	0	0	0	0	0	0
Clostridium cylindrosporum	0	0	0	0.717221	0	0	0	1.25985	0	0	0	0	0	0	0	0	0	0	0	0	0	0	0	0
Clostridium dakarense	0.910874	0	0	0.717221	0	0	0	0	0	0	0	0	0	0	0	0	0	0	0	0	0	0	0	0
Clostridium diolis	0	0	0.728834	0	0	0	1.05368	0	0	1.07503	0	0	0	0	0	0	0	0	0	0	0	0	0	0
Clostridium estertheticum	0	0	0.728834	0	0	0	0	0	0	0	0	0	0	0	0	0	0	0	0	0	0	0	0	0
Clostridium felsineum	0	0	0	0	0	0	0	0	0	0	0	1.11163	0	0	0	0	0	0	0	0	0	0	0	0
Clostridium formicaceticum	0	0	0	0	0	0	0	0	0	1.07503	0	0	0	0	0	0.724097	0	0	0	0	0	0	0	0
Clostridium hiranonis	0	0	0	0	0	0	0	0	0	0	0	1.11163	0	0	0	0	0	0	0	0	0	0	0	2.135
Clostridium homopropionicum	0	0.95665	0	0.717221	0	1.11186	0	1.25985	0	0	0	1.11163	0	0.785912	0.996294	2.17229	0	0	0	1.19472	0	0	0	1.0675
Clostridium hungatei	0	0	0	0.717221	1.27109	0	1.05368	0	0	2.15005	0	0	0	1.57182	0	0	0	0	2.3837	0	0	0	0.936644	0
Clostridium hydrogeniformans	0	3.8266	1.45767	2.15166	3.81328	0	0	1.25985	1.70411	0	0	1.11163	0	0	0.996294	0	0	1.48859	0	1.19472	0	1.70299	0	1.0675
Clostridium ihumii	0	0	0.728834	0	0	0	0	0	0	0	0	0	0	0.785912	0	0	0	0	0	0	0	0	0	0
Clostridium indolis	0.910874	0	0	0	0	0	0	0	0	0	0	1.11163	0	0	0	0	0	0	0	0	0	0	0	0
Clostridium innocuum	0	0	0	0	0	0	0	0	0	2.15005	0	0	0	0	0	0	0	0.744293	0	0	0	0	0	0
Clostridium intestinale	1.82175	2.86995	1.45767	3.58611	1.27109	6.67114	0	10.0788	1.70411	3.22508	0	1.11163	1.22341	3.14365	1.99259	1.44819	0	1.48859	1.19185	2.38944	2.4828	3.40598	4.68322	3.20251
Clostridium kluyveri	0	0.95665	0	0	0	0	0	0	0	0	0	0	0	0	0	0	0	0	0	0	0	0	0	0
Clostridium lactatifermentans	0	0	0	0	0	0	0	0	0	0	0	0	0	0	0	0	0	0	0	0	1.2414	0	0	0
Clostridium leptum	0	0.95665	0.728834	0	0	0	1.05368	0	0.852055	1.07503	0	1.11163	0	1.57182	0	0	0	0	0	2.38944	1.2414	0	0	0
Clostridium litorale	0	0	0	0	0	0	0	0	0.852055	0	0	0	0	0	0	0.724097	0	0	0	0	0	0	0	0
Clostridium ljungdahlii	0	0	0	0	0	1.11186	0	0	0	0	0	0	0	0	0	0	0	0	0	0	0	0	0	0
Clostridium lundense	0	0	0.728834	1.43444	0	1.11186	2.10736	0	0	1.07503	0	0	0	0	0	0.724097	0	1.48859	0	1.19472	1.2414	0.851494	0	1.0675
Clostridium magnum	0	0	0	0	0	0	0	0	0	0	0	0	0	0	0	0	0	0.744293	0	0	0	0	0	0
Clostridium merdae	2.73262	2.86995	0	1.43444	0	2.22371	1.05368	1.25985	0.852055	0	0.996087	0	0	0	0.996294	0.724097	0	2.23288	1.19185	1.19472	1.2414	2.55448	1.87329	1.0675
Clostridium neopropionicum	0	0.95665	0	0	0	0	0	0	0	0	0.996087	0	0	0.785912	0.996294	0	0	0	0	0	0	0	0	0
Clostridium oryzae	0	0	0	0	0	0	1.05368	0	0	0	0	0	1.22341	0	0	0.724097	0	0	1.19185	0	1.2414	0	0	0
Clostridium papyrosolvens	0	0	0	0	0	0	0	0	0.852055	0	0	0	1.22341	0.785912	0	0	0	0	0	0	0	0	0	0
Clostridium paradoxum	0	0.95665	0	0	0	0	1.05368	0	0	0	0	1.11163	1.22341	0	0	0	0	0	0	0	0	0.851494	0	0
Clostridium pasteurianum	0	0	0	0	0	0	0	0	0	0	0	0	0	0.785912	0	0	0	0.744293	0	0	0	0	0	0
Clostridium perfringens	2.73262	0.95665	2.1865	0.717221	0	3.33557	1.05368	1.25985	0.852055	1.07503	0	2.22326	2.44681	0	0.996294	0.724097	0	0.744293	0	1.19472	0	0	0	3.20251
Clostridium propionicum	0.910874	0	0	0	0	0	0	1.25985	0.852055	3.22508	0.996087	0	0	0	0.996294	0	1.02927	0	0	0	2.4828	0.851494	0	1.0675
Clostridium purinilyticum	0	0	0	0	0	0	0	0	0	0	0	0	0	0	0	0	0	0	0	0	0	0.851494	0	0
Clostridium ragsdalei	0	0	0	0	0	2.22371	0	0	0.852055	0	2.98826	1.11163	2.44681	0	0	0.724097	0	0.744293	0	0	0	0.851494	0	1.0675
Clostridium roseum	0	0.95665	0.728834	0	0	0	0	0	0	0	0	0	0	0	0	0	0	0	0	0	0	0	0.936644	1.0675
Clostridium saccharobutylicum	0	0	0.728834	0	0	0	0	0	0	0	0	0	0	0	0	0	0	0	0	0	0	0.851494	0	0
Clostridium saccharoperbutylacetonicum	0	0.95665	0.728834	0	1.27109	0	1.05368	1.25985	0	0	0	0	0	2.35774	0	0	0	0	0	0	0	0	0	0
Clostridium septicum	0	0	0.728834	0	1.27109	0	0	0	0.852055	0	0	0	1.22341	0	0	0	0	0	0	0	3.7242	0.851494	0.936644	0
Clostridium sp.	239.56	181.764	176.378	200.105	272.014	223.483	164.374	129.764	131.216	193.505	237.069	137.842	318.086	190.977	179.333	178.852	207.913	291.763	178.777	191.155	178.761	88.5554	274.437	181.475
Clostridium spiroforme	1.82175	0	0	0	0	0	0	0	0	1.07503	0.996087	1.11163	2.44681	0.785912	0	0	0	0.744293	0	0	0	0	0.936644	0
Clostridium sporogenes	0	0	0	0	0	0	0	0	0.852055	0	0	0	0	0	0	0	0	0	0	0	0	0	0	0
Clostridium stercorarium	0	0.95665	0	0.717221	0	0	0	0	0	0	0	0	0	0	1.99259	0	0	0	2.3837	0	0	0.851494	0.936644	0
Clostridium tepidiprofundi	0	1.9133	0	0	0	2.22371	1.05368	0	0	0	0	0	1.22341	2.35774	0.996294	0	1.02927	0.744293	1.19185	1.19472	0	0.851494	0	0
Clostridium termitidis	0	0	0	0	1.27109	0	1.05368	0	0	0	0	3.33489	0	0	0	0	1.02927	0	1.19185	0	0	0	0.936644	0
Clostridium tetani	0	0	0	2.15166	0	0	3.16104	2.51969	1.70411	3.22508	0.996087	1.11163	1.22341	0	0.996294	2.89639	3.08782	1.48859	1.19185	1.19472	6.207	4.25747	0	2.135
Clostridium thermoalcaliphilum	0	0	0	0	0	0	0	0	0.852055	0	0	0	0	0	0	0	0	0	0	0	0	0	0.936644	1.0675
Clostridium thermobutyricum	0	0	0.728834	0	0	0	0	0	0	0	0	0	0	0	0	0	0	0	0	0	0	0	0	0
Clostridium tunisiense	0	0	0	0	1.27109	0	0	0	0	0	0	0	0	0	0	0	0	0	0	0	0	0	0	0
Clostridium tyrobutyricum	0	0	0	0	0	0	0	0	0	0	0	0	0	0.785912	0	0	0	0	0	0	0	0	0	0
Clostridium ultunense	0	0	0	0	1.27109	0	0	0	0	0	0	0	0	0	0	0	0	0	0	0	0	0	0	0
Clostridium ventriculi	0	0.95665	0.728834	0	0	0	0	0	0	0	0	0	0	0.785912	0	0	0	0.744293	0	0	0	0	0	0
Clostridium viride	0	0	0	0	0	0	0	0	0.852055	0	0	1.11163	0	0	0	0	0	0	0	1.19472	0	0.851494	0	0
Cnaphalocrocis medinalis	0	0	0.728834	0	0	0	0	0	0.852055	0	0	0	0	0	0	0	0	0	0	0	0	0	0	0
Cnuella takakiae	1.82175	0	0.728834	0	0	1.11186	0	1.25985	0	1.07503	0	3.33489	3.67022	0	0.996294	1.44819	3.08782	1.48859	0	0	0	1.70299	0	0
Cnuibacter physcomitrellae	0	0	0	0	0	0	0	0	0.852055	0	0	0	0	0	0	0	0	0	0	0	0	0	0	0
Cobetia	0	0	0	0.717221	0	0	0	0	0.852055	1.07503	0	0	0	0.785912	0.996294	0.724097	0	0	0	1.19472	1.2414	0	0	1.0675
Cobetia amphilecti	0	0	0	0	0	0	0	0	0	0	0	0	0	0	0	0	0	0.744293	0	0	0	0	0	0
Cobetia crustatorum	0	0	0	0	0	0	0	0	0	0	0	1.11163	0	0	0	0	0	0	0	0	0	0	0	0
Cobetia sp.	0	0	0	0	0	0	0	0	0	0	0	0	0	0	0	0	0	0	0	0	0	0.851494	0	0
Cocksfoot mottle	0	0	0	0.717221	0	0	0	0	0	0	0	0	0	0	0	0	0	0	0	0	0	0	0	0
Cohnella kolymensis	0	0	0	0	0	0	0	0	0	0	0	0	0	0	0	0	0	0	0	0	1.2414	0	0	0
Cohnella laeviribosi	0	1.9133	0.728834	0.717221	0	0	0	0	0	1.07503	0	0	0	0.785912	0	0.724097	0	0.744293	1.19185	1.19472	0	0.851494	0	2.135
Cohnella panacarvi	0	0	0	0	0	0	0	0	0	0	0	0	0	0	0	0	1.02927	0	0	1.19472	0	0	0.936644	0
Cohnella sp.	0	0	0.728834	0	0	0	0	0	0	0	0	0	0	0	0	0	0	0	0	0	0	0	0	0
Cohnella thermotolerans	0	0	0	0	0	0	1.05368	0	0.852055	0	0	0	0	0	0	0	0	0	0	0	0	0	0	0
Coleofasciculus chthonoplastes	0.910874	5.7399	3.64417	1.43444	0	3.33557	3.16104	1.25985	1.70411	8.60021	0.996087	1.11163	6.11703	6.2873	5.97776	2.17229	2.05855	5.21005	5.95924	0	6.207	7.66345	11.2397	6.40501
Collimonas arenae	0	1.9133	0	2.15166	0	0	1.05368	0	0.852055	0	0	0	0	0	0.996294	0	0	0.744293	0	3.58416	0	0.851494	0	0
Collimonas fungivorans	0.910874	0	0	0	0	0	0	0	0	0	1.99217	0	0	0	0	0	0	0	0	0	0	0	0	1.0675
Collimonas pratensis	7.28699	14.3498	11.6613	22.2339	8.89764	10.0067	3.16104	23.9371	9.3726	6.45016	11.953	11.1163	2.44681	8.64504	10.9592	10.8615	7.20492	13.3973	8.34294	2.38944	14.8968	13.6239	15.9229	16.0125
Collinsella bouchesdurhonensis	0	0	0.728834	0	0	0	1.05368	0	0	0	0	0	1.22341	0	0.996294	0	0	0	0	0	0	0	0	0
Collinsella phocaeensis	0	0	0	0	0	0	0	0	0	0	0	0	0	0.785912	0	0.724097	0	0	0	0	0	0	0	0
Collinsella sp.	3.6435	0.95665	0.728834	0.717221	2.54218	1.11186	0	6.29923	0	1.07503	0	0	0	0	0.996294	0.724097	0	2.23288	3.57554	0	0	0	0	2.135
Columbid alphaherpesvirus	0	0	0	0	0	0	0	1.25985	0	0	0	0	0	0	0	0	0	0	0	0	0	0	0	0
Colwellia	0	0	0	0	0	0	0	0	0	0	0	0	0	0	0	0	0	0	0	0	0	0.851494	0	0
Colwellia aestuarii	0.910874	0	0	0	0	0	1.05368	0	0	0	0	0	0	0	0.996294	0	0	0	0	0	0	1.70299	0	0
Colwellia agarivorans	1.82175	0	0.728834	1.43444	1.27109	0	0	1.25985	0	1.07503	0	0	0	0	0	0	0	2.23288	0	0	0	0	0	1.0675
Colwellia chukchiensis	1.82175	0	0	0	0	0	0	1.25985	0.852055	0	0.996087	0	0	0	0.996294	0	0	0	0	0	0	0.851494	0	0
Colwellia piezophila	0	0	0	0	0	2.22371	0	0	0	0	0	0	0	0.785912	0.996294	0	0	0	0	0	0	0	0	0
Colwellia polaris	0	0	0	0	0	0	0	0	0	0	0	0	0	0	0	0	1.02927	0.744293	0	0	1.2414	0	0	0
Colwellia psychrerythraea	0	0.95665	0	0	0	2.22371	0	0	0	0	0	0	0	0	0	0	1.02927	0	1.19185	0	0	0.851494	0	0
Colwellia sediminilitoris	0	0	0	0	0	0	0	0	0	0	0	0	0	0	0	0	0	0	0	0	0	0.851494	0	0
Colwellia sp.	0	0	1.45767	1.43444	1.27109	0	3.16104	1.25985	0.852055	0	0	0	1.22341	1.57182	1.99259	0	0	0.744293	1.19185	0	0	3.40598	0	0
Comamonadaceae	0	0	0	0	0	0	0	0	0	0	0.996087	0	0	0	0	0	0	0	0	0	0	0	0	0
Comamonadaceae bacterium	0.910874	1.9133	0.728834	1.43444	0	2.22371	3.16104	5.03938	0	2.15005	0	1.11163	2.44681	1.57182	0.996294	0	4.1171	4.46576	0	2.38944	0	3.40598	0	1.0675
Comamonas aquatica	0	0	0	0	0	0	2.10736	0	0	0	0	0	0	0	0	0.724097	0	0	0	0	1.2414	0	0.936644	0
Comamonas badia	0	0	0	0	0	0	0	0	0	0	0	0	0	0.785912	0	0	0	0	0	0	0	0	0	0
Comamonas granuli	0	0	0	0	0	0	0	0	0	1.07503	0	0	0	0	0	0	0	0	0	0	0	0	0	0
Comamonas serinivorans	0	0	0	0	1.27109	0	0	0	0	0	0	0	0	0	0	0	0	0	0	0	0	0	0	0
Comamonas sp.	0	0	0	0	0	0	1.05368	0	0	0	0.996087	0	0	0	0	0	0	0	0	0	0	0	0	0
Comamonas terrae	0	0	0	0	0	0	0	1.25985	0	0	0.996087	0	0	0	0	0.724097	1.02927	0	2.3837	0	0	0	0	0
Comamonas terrigena	0	0	0	0	0	0	2.10736	0	0.852055	0	0	0	0	0	0	0	0	0	0	0	0	0	0	0
Comamonas testosteroni	0	0	1.45767	0	0	0	2.10736	0	1.70411	2.15005	0	1.11163	0	0	0	0	0	0.744293	1.19185	1.19472	1.2414	0.851494	0	4.27001
Comamonas thiooxydans	0.910874	0	0	0	0	0	0	0	0	1.07503	0	0	1.22341	0	0	0	0	0	0	0	0	0	0	0
Commensalibacter sp.	0	0	0	0	0	0	0	0	0	0	0	0	0	0	0	1.44819	0	0	0	0	0	0	0	0
Common bottlenose	0	0	4.373	1.43444	0	0	2.10736	5.03938	0	0	0	3.33489	2.44681	3.14365	0.996294	0	1.02927	1.48859	1.19185	2.38944	1.2414	0	0.936644	2.135
Conchiformibius steedae	0	0	0	0	0	0	0	0	1.70411	0	0	0	0	0	0	0	0	0	0	0	0	0	0	0
Condylorrhiza vestigialis	0.910874	0	0	0.717221	0	0	0	0	0.852055	0	0	0	0	1.57182	0	0.724097	0	0	0	0	0	0.851494	0	1.0675
Conexibacter woesei	0	0	1.45767	0	1.27109	1.11186	1.05368	2.51969	0.852055	2.15005	0	0	0	1.57182	1.99259	0.724097	0	0	0	0	1.2414	0	0.936644	0
Coprobacter fastidiosus	0	0	1.45767	0	1.27109	1.11186	0	0	1.70411	0	0.996087	0	0	0	0.996294	0.724097	0	0	2.3837	0	0	0	0	1.0675
Coprococcus comes	0.910874	6.69655	2.91533	7.17221	2.54218	0	7.37577	2.51969	1.70411	0	2.98826	1.11163	2.44681	3.14365	1.99259	0.724097	1.02927	2.23288	0	2.38944	2.4828	0	0	9.60752
Coprococcus sp.	0	0	0	0	0	0	0	0	0	1.07503	0	0	0	0	0	0	0	0	0	0	0	0	0	0
Coprothermobacter platensis	0.910874	0	0	0	0	0	0	0	0	1.07503	0	0	0	0	0	0	0	0	1.19185	0	0	0	0	0
Coraliomargarita akajimensis	4.55437	3.8266	4.373	4.30333	2.54218	1.11186	0	0	2.55616	1.07503	1.99217	0	3.67022	2.35774	0	0	1.02927	1.48859	7.15109	0	2.4828	0	0.936644	0
Corallococcus coralloides	3.6435	1.9133	2.1865	1.43444	1.27109	0	3.16104	0	0.852055	5.37513	0	5.55816	1.22341	1.57182	0.996294	2.89639	4.1171	3.72146	1.19185	0	0	0	0	4.27001
Coriobacteriales bacterium	0	0	0	0	0	0	0	0	0	1.07503	0	0	0	0	0	0	0	0	1.19185	0	0	0	0	0
Coriobacterium glomerans	0.910874	0	0	0	0	0	0	0	0	0	0	0	0	0	0	0	0	0	0	0	0	0	0	0
Corynebacterium	0.910874	1.9133	0	0	0	1.11186	0	3.77954	0	0	0.996087	1.11163	0	1.57182	0	0	0	0	1.19185	2.38944	17.3796	0.851494	0	0
Corynebacterium accolens	0	0	0	0	0	0	0	1.25985	0	0	0.996087	0	1.22341	0	0	0	1.02927	0	0	0	1.2414	0.851494	0	0
Corynebacterium afermentans	0	0	0.728834	0	0	0	0	0	0	0	0	0	0	0	0	0	0	0	0	0	0	0	0	0
Corynebacterium amycolatum	0	0	0	0	0	0	0	0	0	0	0	0	0	0	0	0	0	0	0	0	1.2414	0	0	0
Corynebacterium aurimucosum	0	0	0	0	0	0	0	0	0	2.15005	0	0	0	0.785912	0.996294	0	0	0	0	0	9.93119	0	0	0
Corynebacterium bouchesdurhonense	0	0	0	0	0	0	0	0	0	0	0	0	0	0	0	0	0	0	0	0	1.2414	0	0	0
Corynebacterium callunae	0	0	0	0	0	0	0	0	0	0	0	0	0	0	0	0	0	0	0	0	0	0.851494	0	0
Corynebacterium camporealensis	0	0	0	0	0	0	0	0	0	0	0	0	0	0	0	0	0	0	0	0	0	0	0	1.0675
Corynebacterium casei	0	0	0	0	0	0	0	1.25985	0	0	0	0	0	0.785912	0	0	0	0	1.19185	0	1.2414	0	0.936644	0
Corynebacterium caspium	0	0	0	0	0	0	0	0	0	0	1.99217	0	1.22341	0	0	0	1.02927	0	0	0	0	0	0	0
Corynebacterium ciconiae	0.910874	0	0.728834	0.717221	0	0	0	0	0	0	1.99217	0	0	0	0	0	1.02927	0	0	0	0	0	0	0
Corynebacterium diphtheriae	10.0196	2.86995	5.83067	11.4755	2.54218	7.783	1.05368	2.51969	1.70411	2.15005	1.99217	3.33489	9.78726	3.92956	2.98888	3.62049	4.1171	2.97717	5.95924	3.58416	1.2414	1.70299	9.36644	5.33751
Corynebacterium doosanense	0	0	0	0	0	0	0	0	0	0	0	0	0	0	0	0	0	0	1.19185	0	1.2414	0	0	0
Corynebacterium durum	0	0	0	0	0	0	0	0	0.852055	1.07503	0.996087	0	0	0	0	0	0	0	0	0	0	0	0	0
Corynebacterium efficiens	0	0	0	0.717221	0	0	0	0	0	0	0	0	0	0	0	0	0	1.48859	1.19185	0	0	0	0	0
Corynebacterium falsenii	0	0.95665	0	0	0	0	0	0	0	0	0	0	0	0.785912	0	0.724097	0	0	0	0	0	0	0.936644	0
Corynebacterium frankenforstense	0.910874	0	0	0	0	0	0	0	0	0	0	0	0	0	0	0	0	0	0	0	0	0	0	0
Corynebacterium freiburgense	0	0	0	0	0	0	0	0	0	0	0	0	0	0	0	0	1.02927	0	0	0	0	0	0	0
Corynebacterium genitalium	0	0	0	0	0	0	0	0	0	0	0	0	0	0	0	0	0	0	3.57554	0	0	0	0	0
Corynebacterium glutamicum	0	0	0	0	1.27109	0	0	0	0	0	0	0	0	0	0	0	0	0	1.19185	0	1.2414	0	0	0
Corynebacterium glyciniphilum	0	0	0	0	0	0	1.05368	1.25985	0	0	0	0	0	0.785912	0	0	0	0.744293	0	0	0	0	0	0
Corynebacterium humireducens	0	0	0	0	0	0	0	0	0	1.07503	0	0	0	0	0	0	0	0	0	0	0	0	0.936644	0
Corynebacterium imitans	0	0	0	0	0	0	0	0	0	0	0	0	0	0	0	0	0	0	0	0	2.4828	0	0	0
Corynebacterium jeikeium	0	0	0	0	0	1.11186	0	0	0	0	0.996087	0	0	0.785912	0	0	0	0	0	0	2.4828	0	0	0
Corynebacterium kroppenstedtii	0.910874	0	0.728834	0	2.54218	0	0	1.25985	0	0	0	0	0	0	0	0	0	0.744293	0	0	1.2414	0	0	1.0675
Corynebacterium lactis	0	0	0	0	0	0	1.05368	0	0	0	0	0	0	0	0	0	0	0	0	0	0	0	0	0
Corynebacterium matruchotii	0	0	0.728834	0	0	0	0	1.25985	0.852055	1.07503	0	1.11163	1.22341	1.57182	0.996294	1.44819	0	0	0	0	0	0	2.80993	0
Corynebacterium minutissimum	0	0	0	0	0	0	0	0	0	0	0	0	0	0	0	0	0	0	0	0	1.2414	0	0	0
Corynebacterium nuruki	0	0	0	0	0	0	0	0	0	0	0	0	1.22341	0	0	0	0	0	0	0	0	0.851494	0	0
Corynebacterium oculi	0	0	0.728834	0	0	0	0	0	0	1.07503	0	0	0	0.785912	0	0	1.02927	0	0	0	0	0	0	0
Corynebacterium propinquum	0	0	0.728834	0.717221	0	0	0	1.25985	0	0	0	1.11163	0	0	0	0.724097	0	0	1.19185	1.19472	0	0	0	0
Corynebacterium provencense	0	1.9133	0	1.43444	1.27109	0	0	0	0	0	0	0	0	1.57182	0.996294	2.17229	2.05855	0	0	0	0	0	0.936644	0
Corynebacterium pseudogenitalium	0	0	0	0	0	0	0	0	0	0	0	2.22326	0	0	0	0	0	0	0	0	13.6554	0	0	0
Corynebacterium pseudotuberculosis	0	0	0	0	0	0	0	0	0	0	0	0	0	0	0	0	0	0	0	0	1.2414	0	0	0
Corynebacterium simulans	0	0	0	0	0	0	0	0	0	0	0	0	0	0	0	0	0	0	0	0	6.207	0	0	0
Corynebacterium sp.	8.19787	7.6532	5.10184	15.0616	12.7109	13.3423	1.05368	64.2521	11.0767	11.8253	6.97261	20.0094	8.56385	7.07321	10.9592	12.3097	15.4391	5.21005	5.95924	15.5314	47.1732	9.36644	9.36644	10.675
Corynebacterium sphenisci	0.910874	0.95665	0.728834	1.43444	0	0	0	0	0	1.07503	0	2.22326	1.22341	0.785912	0	0.724097	0	0	1.19185	0	0	0	0.936644	2.135
Corynebacterium stationis	0.910874	0	0	0.717221	0	0	0	0	0	0	0	0	0	0	0	0	1.02927	0	1.19185	0	0	0	0	0
Corynebacterium striatum	0	0	0	0	0	0	0	0	0	0	0	0	0	0	0	0	0	0	0	0	2.4828	0	0	0
Corynebacterium terpenotabidum	0	0	0	0	0	0	0	0	0	0	0	0	0	0	0	0	0	0	0	0	1.2414	0	0	0
Corynebacterium testudinoris	0	0	0	0	0	0	0	0	0	0	0.996087	0	0	0	0	0.724097	0	0	0	0	0	0	0	0
Corynebacterium tuberculostearicum	0	0	0	0	0	0	0	1.25985	0.852055	0	0	0	0	0.785912	0	0	0	0	2.3837	0	7.44839	0	0	1.0675
Corynebacterium urealyticum	0	0	0	0	0	0	0	0	0	0	0	0	0	0	0	0.724097	0	0	0	0	0	0	0	0
Corynebacterium urinapleomorphum	0	0	0	0	0	0	0	0	0	1.07503	0	0	0	0	0	0	0	0	0	0	0	0	0	0
Corynebacterium uterequi	0	0	0	0	0	0	0	0	0	0	0	0	0	0	0	0	0	0	0	0	1.2414	0	0.936644	0
Corynebacterium variabile	0.910874	0	0	0	0	0	0	0	0	0	0	0	0	0	0.996294	0	0	0	0	0	0	0.851494	0	0
Corynebacterium vitaeruminis	0	0	1.45767	0	0	0	0	0	0	0	0.996087	1.11163	0	0	0.996294	0	0	0	0	0	1.2414	0	0	0
Corynebacterium xerosis	0	0	0	0	0	0	0	0	0	0	0	1.11163	0	0	0	0	0	0	0	0	0	0	0	0
Cotesia congregata	0	0	0	0	0	1.11186	0	0	0	0	0	0	0	0	0	0	0	0.744293	0	1.19472	0	0	0	0
Cotia virus	0.910874	1.9133	2.1865	1.43444	0	1.11186	0	0	0	0	0	0	0	0	0	0	0	0	2.3837	0	0	0	0	0
Couchioplanes caeruleus	0.910874	0	2.1865	2.86888	1.27109	0	0	2.51969	3.40822	1.07503	1.99217	0	1.22341	0.785912	0.996294	1.44819	1.02927	0	3.57554	8.36305	0	0	1.87329	2.135
Cowpox virus	0	0	0	0	0	0	0	1.25985	0	0	0	0	0	0	0	0	0	0	0	0	0	0	0	0
Coxiella burnetii	0.910874	0	2.1865	2.15166	0	0	2.10736	0	3.40822	3.22508	2.98826	1.11163	0	3.14365	3.98518	1.44819	2.05855	1.48859	4.76739	1.19472	1.2414	1.70299	0	7.47252
Coxiella-like endosymbiont	0	0	0	0	0	0	0	0	0	0	0	0	0	0.785912	0	0	0	0	0	0	0	0	0.936644	0
Crenobacter luteus	0	0	0	0	0	0	0	0	0	1.07503	0	0	0	0	0.996294	0.724097	0	0	0	1.19472	0	0	0	1.0675
Crenothrix polyspora	0	0	1.45767	5.02055	1.27109	0	2.10736	10.0788	0.852055	1.07503	0.996087	1.11163	1.22341	0	2.98888	0.724097	1.02927	4.46576	1.19185	4.77889	3.7242	0	0	3.20251
Criblamydia sequanensis	8.19787	2.86995	2.1865	7.17221	0	6.67114	7.37577	56.6931	5.96438	3.22508	0	4.44653	4.89363	5.50139	4.98147	4.34458	3.08782	2.23288	11.9185	3.58416	4.9656	4.25747	0	4.27001
Cricetid gammaherpesvirus	13.6631	0.95665	4.373	0	1.27109	0	1.05368	18.8977	0	0	0.996087	0	11.0107	0	8.96664	0	0	0	1.19185	0	2.4828	0.851494	0	0
Criibacterium bergeronii	0	0	0	0	0	0	0	0	0	1.07503	0	1.11163	0	0	0	0	0	0	0	0	0	0	0	2.135
Crinalium epipsammum	1.82175	4.78325	2.1865	2.15166	2.54218	0	1.05368	0	0.852055	3.22508	0	2.22326	2.44681	3.14365	2.98888	0	2.05855	0.744293	0	2.38944	0	0.851494	0.936644	2.135
Croceibacter atlanticus	0	0	0	0	0	0	0	0	0	0	0	0	0	0	0	0	1.02927	0	0	0	0	0	0	0
Croceicoccus marinus	0	0	0	1.43444	1.27109	0	0	0	0	0	0	0	0	0	0	0	0	2.23288	1.19185	0	1.2414	1.70299	0	0
Croceicoccus mobilis	0	0	0	0	0	0	0	0	0	0	0	1.11163	0	0	0	0	0	0.744293	0	0	0	0	0	0
Croceicoccus naphthovorans	0	0.95665	1.45767	0	3.81328	0	1.05368	0	2.55616	1.07503	0	0	1.22341	0.785912	0	1.44819	0	0	0	0	0	0	0	1.0675
Croceicoccus pelagius	0	0	0	0	0	0	0	0	0	0	0	0	1.22341	0	0.996294	0	0	0.744293	0	0	0	0	0.936644	0
Croceicoccus sp.	1.82175	0.95665	0	0	0	0	0	0	0	0	0.996087	1.11163	0	0.785912	0.996294	1.44819	0	0	3.57554	0	0	3.40598	0	1.0675
Croceitalea dokdonensis	0	0	0	0	0	0	0	0	0	0	0	0	0	0	0.996294	0	1.02927	0.744293	0	0	0	0	0	0
Crocinitomix catalasitica	0	1.9133	1.45767	3.58611	1.27109	2.22371	3.16104	0	0	1.07503	0	0	1.22341	0	2.98888	1.44819	2.05855	2.23288	1.19185	1.19472	0	0.851494	0	2.135
Crocinitomix sp.	0.910874	0	0	0	1.27109	4.44743	1.05368	1.25985	0	1.07503	1.99217	1.11163	0	1.57182	0	3.62049	1.02927	0	1.19185	0	0	2.55448	0	1.0675
Crocosphaera watsonii	6.37612	12.4365	8.746	6.45499	5.08437	10.0067	10.5368	11.3386	3.40822	3.22508	7.96869	6.66979	6.11703	16.5042	3.98518	7.96507	5.14637	5.95434	8.34294	9.55777	13.6554	5.96046	8.42979	4.27001
Cronobacter malonaticus	24.5936	19.133	28.4245	29.4061	78.8077	32.2438	14.7515	21.4174	21.3014	29.0257	52.7926	41.1304	72.181	22.7915	14.9444	36.929	39.1124	67.7306	33.3717	35.8416	22.3452	21.2874	32.7825	38.4301
Cronobacter sakazakii	32.7915	29.6562	18.9497	27.9716	55.928	37.8031	23.181	20.1575	14.4849	36.5509	39.8435	57.8048	61.1703	28.2928	17.9333	37.6531	36.0246	76.6621	54.825	40.6205	21.1038	6.81195	37.4657	24.5525
Crossiella equi	0	0	0	0	0	0	0	0	0.852055	1.07503	0	0	0	0	0	1.44819	0	0	0	1.19472	0	0.851494	0	2.135
Cruoricaptor ignavus	0	0	0	0	1.27109	0	0	0	0	0	0	0	0	0	0	0	0	0	0	0	0	0	0	0
Cryobacterium sp.	0	0.95665	0	0	0	1.11186	0	0	0	0	0	0	0	0	0	0	0	0	0	0	0	0	0	0
Cryptobacterium curtum	0	0.95665	0	0	0	0	0	0	0	0	0	0	0	0	0	0	0	0	0	0	0	0	0	0
Cryptosporangium arvum	0	0	0	0	0	0	0	0	1.70411	0	0	0	0	0	0	0	0	0	0	0	1.2414	0	0	0
Cryptosporangium aurantiacum	0	0	0	0	0	0	0	0	0.852055	1.07503	0	2.22326	0	0.785912	0	0.724097	0	0	0	0	0	0.851494	0	1.0675
Cucumibacter marinus	5.46525	1.9133	2.91533	1.43444	0	4.44743	0	0	0	0	0.996087	0	1.22341	2.35774	0	0	1.02927	0	0	0	4.9656	0	0	0
Cupriavidus	0	0	0	0	0	0	0	0	0	1.07503	0	1.11163	0	0	0	0	0	0	0	0	0	0	0.936644	0
Cupriavidus basilensis	0	0	0.728834	0	0	0	3.16104	0	0	0	0	0	1.22341	0	0.996294	0	0	0	0	1.19472	0	0	0	0
Cupriavidus gilardii	0	0	0	0	0	0	0	0	0	0	0	0	0	0.785912	0	0	0	0	0	1.19472	0	0	0	0
Cupriavidus metallidurans	13.6631	19.133	15.3055	4.30333	5.08437	7.783	16.8589	1.25985	0.852055	4.30011	13.9452	11.1163	3.67022	18.8619	21.9185	10.1374	2.05855	7.44293	27.4125	7.16833	12.414	23.8418	3.74657	11.7425
Cupriavidus nantongensis	0	0	0	0	0	0	0	1.25985	0	0	0	0	0	0	0	0	0	0	0	0	0	0	0	0
Cupriavidus necator	0	0.95665	0	0.717221	0	1.11186	0	0	0	0	0	0	0	0	0	0.724097	1.02927	0.744293	0	0	0	0	1.87329	0
Cupriavidus pauculus	0.910874	0	1.45767	0	0	0	0	0	0	0	0	0	2.44681	0	0.996294	0	0	0	1.19185	1.19472	0	0	0	0
Cupriavidus sp.	2.73262	1.9133	0.728834	2.15166	0	0	1.05368	0	0	0	0	0	0	0.785912	0	0.724097	0	0	5.95924	0	1.2414	1.70299	1.87329	5.33751
Cupriavidus taiwanensis	0.910874	0	0	0	1.27109	0	1.05368	0	0	0	0	0	1.22341	0.785912	0.996294	0.724097	0	0.744293	0	0	0	0	0	1.0675
Curtobacterium sp.	0.910874	0.95665	0	0	0	0	1.05368	0	0	0	0	0	2.44681	0	0.996294	0	0	0	0	0	0	0	0	0
Curvibacter	0.910874	0.95665	1.45767	0	0	0	3.16104	0	0	0	1.99217	0	0	0.785912	0	0	0	0	1.19185	0	2.4828	0	0	1.0675
Curvibacter gracilis	3.6435	1.9133	3.64417	0.717221	0	1.11186	1.05368	1.25985	6.81644	0	1.99217	4.44653	1.22341	1.57182	3.98518	0.724097	2.05855	2.97717	3.57554	2.38944	2.4828	3.40598	0.936644	5.33751
Curvibacter lanceolatus	10.0196	35.3961	26.9668	11.4755	8.89764	14.4541	26.342	15.1182	1.70411	11.8253	9.96087	8.89305	3.67022	16.5042	47.8221	8.68917	3.08782	10.4201	26.2207	22.6997	29.7936	30.6538	5.61986	23.485
Curvibacter sp.	0.910874	0	0	0	0	0	0	0	0	0	0	0	0	0.785912	0	0	1.02927	0	0	0	0	0	0	0
Cutibacterium acnes	10.0196	18.1764	4.373	2.86888	0	2.22371	12.6442	8.81892	3.40822	13.9753	3.98435	11.1163	4.89363	7.85912	3.98518	1.44819	2.05855	2.23288	14.3022	10.7525	120.416	1.70299	3.74657	2.135
Cutibacterium avidum	0	0.95665	1.45767	0.717221	0	1.11186	0	0	0.852055	0	0.996087	0	0	0.785912	0	0	0	0.744293	1.19185	2.38944	8.68979	1.70299	0.936644	0
Cutibacterium granulosum	0	0	0	0	0	0	0	0	0	0	0	0	1.22341	0	0	0.724097	0	0	0	0	0	0	0	0
Cyanobacterium aponinum	0	0	0	0	0	0	0	0	1.70411	0	0	0	0	0	1.99259	0	0	0	0	0	0	0.851494	0	0
cyanobacterium endosymbiont	0.910874	0.95665	2.91533	0.717221	6.35546	3.33557	4.21473	0	0	2.15005	0	3.33489	1.22341	1.57182	1.99259	2.17229	2.05855	0.744293	1.19185	0	0	0.851494	1.87329	2.135
cyanobacterium PCC	0	2.86995	2.1865	4.30333	0	0	3.16104	8.81892	3.40822	0	0.996087	1.11163	0	4.71547	0.996294	2.89639	4.1171	0.744293	4.76739	2.38944	2.4828	1.70299	0	1.0675
Cyanobacterium sp.	0	1.9133	0	0	0	0	0	0	0.852055	0	0	0	0	1.57182	0	0	0	0	0	0	0	0	0	0
Cyanobium gracile	0	0	1.45767	0.717221	0	0	0	0	1.70411	0	0	0	1.22341	0	0	0	0	0.744293	0	1.19472	0	0	0	1.0675
Cyanobium sp.	0	0	0.728834	0	0	2.22371	0	1.25985	0	0	0	0	0	0.785912	0.996294	1.44819	2.05855	0.744293	0	2.38944	0	0	0	0
Cyanothece	0.910874	0	2.1865	0.717221	0	1.11186	0	2.51969	1.70411	2.15005	0.996087	0	0	0	0.996294	0.724097	0	0	0	2.38944	1.2414	0.851494	7.49315	0
Cyanothece sp.	36.435	47.8325	32.0687	43.7505	95.3319	44.4743	20.0199	18.8977	45.1589	51.6013	65.7417	46.6885	123.564	42.4393	33.874	63.7206	52.493	113.132	65.5516	26.2839	40.9662	23.8418	51.5154	44.8351
Cyclobacterium amurskyense	2.73262	1.9133	2.1865	0.717221	0	0	0	0	1.70411	0	0	0	1.22341	0	2.98888	0	0	2.97717	0	0	0	0	0	1.0675
Cyclobacterium lianum	0	0	0.728834	0	0	0	1.05368	5.03938	0	0	0	0	0	0.785912	1.99259	0	0	0.744293	0	0	0	0.851494	0.936644	0
Cyclobacterium marinum	0.910874	0.95665	0.728834	0	1.27109	1.11186	1.05368	2.51969	0	1.07503	0	0	1.22341	0.785912	0	0	2.05855	0	0	0	3.7242	0.851494	1.87329	0
Cycloclasticus sp.	5.46525	0.95665	1.45767	1.43444	5.08437	4.44743	0	2.51969	3.40822	1.07503	2.98826	1.11163	2.44681	0	1.99259	2.17229	3.08782	0	1.19185	1.19472	0	0.851494	1.87329	1.0675
Cylindrospermopsis raciborskii	0	0	0	0	0	0	0	0	0	0	0	0	0	0.785912	0	0	1.02927	0	0	0	0	0	0	0
Cylindrospermopsis sp.	0.910874	0	0	0	0	1.11186	0	0	0	0	0.996087	0	0	0	0	0.724097	0	0	0	0	0	0	0	0
Cylindrospermum stagnale	0	0	0	0	0	0	0	0	0.852055	0	0	0	0	0	0.996294	0	0	0	0	0	0	0.851494	0.936644	0
Cymbidium ringspot	0	0	0	0	0	0	0	0	0	0	0	0	0	0	0	0	0	0	0	0	0	0	0.936644	0
Cynomolgus cytomegalovirus	27.3262	4.78325	2.1865	2.15166	2.54218	4.44743	1.05368	3.77954	4.26027	1.07503	3.98435	2.22326	0	0.785912	0	2.17229	1.02927	4.46576	0	0	2.4828	2.55448	0	2.135
Cyprinid herpesvirus	15.4849	1.9133	1.45767	5.02055	2.54218	3.33557	3.16104	0	2.55616	5.37513	2.98826	1.11163	4.89363	4.71547	1.99259	0.724097	2.05855	5.21005	2.3837	7.16833	1.2414	1.70299	0.936644	0
Cystobacter ferrugineus	6.37612	5.7399	7.28834	6.45499	7.62655	4.44743	8.42945	8.81892	4.26027	7.52519	0.996087	1.11163	3.67022	9.43095	6.97406	9.41326	8.23419	11.1644	4.76739	10.7525	2.4828	4.25747	5.61986	6.40501
Cystobacter fuscus	0.910874	0	0	0	0	0	0	0	2.55616	2.15005	0	2.22326	0	2.35774	0.996294	1.44819	0	0	3.57554	0	0	0.851494	0	0
Cytophaga aurantiaca	0	0	0	0	0	0	0	0	0	1.07503	0	0	0	0	0	1.44819	0	0	0	0	0	0	0.936644	0
Cytophaga hutchinsonii	6.37612	10.5232	10.2037	15.0616	6.35546	6.67114	11.5905	10.0788	6.81644	6.45016	4.98043	22.2326	3.67022	7.85912	5.97776	5.06868	9.26347	9.67581	10.7266	5.97361	6.207	7.66345	7.49315	8.54002
Cytophagales bacterium	0	1.9133	1.45767	1.43444	2.54218	0	0	0	0	0	0	1.11163	1.22341	0	2.98888	0.724097	1.02927	0.744293	1.19185	2.38944	3.7242	0	0	1.0675
Dactylococcopsis salina	0	3.8266	0	0	0	0	2.10736	1.25985	0	0	0.996087	0	0	0	0	0.724097	1.02927	0.744293	0	0	0	3.40598	0	0
Dactylosporangium aurantiacum	0	0	0	0	0	0	0	0	0	0	0	0	0	0	0	0	0	0.744293	0	0	0	0	0	0
Dakarella massiliensis	0	0	0.728834	0	0	0	0	0	0	0	0	0	0	0	0	0.724097	0	0	0	0	0	0	0	0
Dasania marina	0	0.95665	0	0	0	1.11186	2.10736	0	0.852055	2.15005	0.996087	1.11163	1.22341	0.785912	0	0.724097	0	0	0	3.58416	0	0	0	2.135
Dechloromonas agitata	0	0	0	0	0	0	0	0	0	0	0.996087	0	0	0	0	0	0	0	0	0	0	0	0	0
Dechloromonas aromatica	0	0.95665	0	0.717221	0	0	1.05368	0	0.852055	0	0	0	0	0	0	0	0	0.744293	0	0	0	0	0	0
Dechloromonas denitrificans	0	0	0	0	0	0	0	0	0.852055	0	0	0	0	0	0	0	0	0	0	0	1.2414	0	0.936644	0
Deefgea rivuli	0	0	0	0	0	0	0	1.25985	0	0	0.996087	0	0	0	1.99259	0	0	0.744293	0	0	0	0	0	0
Deerpox virus	0	0	0	0.717221	0	0	1.05368	1.25985	0.852055	1.07503	0.996087	0	0	0.785912	0	0.724097	2.05855	0.744293	1.19185	0	0	0	0	1.0675
Deferribacter desulfuricans	1.82175	0.95665	2.1865	2.86888	0	2.22371	2.10736	7.55908	2.55616	5.37513	0.996087	3.33489	0	2.35774	1.99259	1.44819	1.02927	2.23288	0	0	2.4828	0	1.87329	1.0675
Deferrisoma camini	1.82175	0.95665	0.728834	0	3.81328	0	2.10736	0	0	1.07503	0.996087	1.11163	0	2.35774	0	0	1.02927	1.48859	2.3837	0	0	0	0	2.135
Defluviimonas alba	0	0	0	0	0	0	0	0	0	0	0	0	0	0	0	0	0	0	0	0	1.2414	0	0	0
Defluviimonas sp.	0	3.8266	1.45767	1.43444	1.27109	0	0	0	1.70411	0	0	1.11163	0	0.785912	0.996294	0.724097	0	0.744293	2.3837	0	0	1.70299	0	1.0675
Defluviitalea phaphyphila	0	0	0	0	0	0	0	1.25985	0	0	0	0	0	0	0	0	0	0	0	1.19472	0	0	1.87329	0
Dehalobacter	0	0	0	0	0	0	0	1.25985	0	0	0	0	0	0	0	0.724097	0	0	0	0	0	0	1.87329	0
Dehalobacter sp.	0	0.95665	0.728834	0	1.27109	0	0	1.25985	0	0	0	1.11163	1.22341	1.57182	0	0.724097	0	0	1.19185	0	0	0.851494	0.936644	0
Dehalococcoides mccartyi	0	0.95665	0	0	1.27109	0	2.10736	0	0.852055	0	0	0	0	0.785912	0	0	0	0	3.57554	0	0	0	0	0
Dehalogenimonas alkenigignens	0	0	0	0	1.27109	0	0	0	0	0	0	0	0	0.785912	0	0	0	0	0	1.19472	0	1.70299	0	0
Dehalogenimonas formicexedens	0	2.86995	0.728834	0	0	1.11186	2.10736	0	0	0	0.996087	0	0	0	0	0	0	0	1.19185	0	0	0	0	0
Dehalogenimonas lykanthroporepellens	0	0.95665	0	0	0	0	0	0	0	1.07503	0	0	0	1.57182	0	0	0	0	0	0	0	0	0	0
Deinococcus actinosclerus	0.910874	3.8266	0.728834	3.58611	3.81328	6.67114	3.16104	6.29923	0.852055	2.15005	2.98826	3.33489	4.89363	2.35774	2.98888	0	3.08782	3.72146	3.57554	5.97361	1.2414	2.55448	1.87329	2.135
Deinococcus apachensis	0	0	0	0.717221	0	0	0	0	0	0	0	0	0	0	0	0	0	0	0	0	0	0	0.936644	0
Deinococcus deserti	2.73262	0	0.728834	1.43444	0	1.11186	1.05368	0	0	0	0	1.11163	0	0.785912	0	0.724097	0	0	0	0	0	0	0	0
Deinococcus frigens	0	0	0	0	1.27109	0	0	0	0	0	0.996087	0	0	0	0	0.724097	1.02927	0	0	0	0	0.851494	0	0
Deinococcus geothermalis	0.910874	0	0	0.717221	0	0	0	0	0	0	0	0	0	0.785912	0	1.44819	0	0	1.19185	0	0	0	0	0
Deinococcus hopiensis	0.910874	2.86995	0.728834	0.717221	0	0	0	0	0.852055	0	0	1.11163	0	0	0	0	0	0.744293	1.19185	2.38944	2.4828	0	0	1.0675
Deinococcus indicus	0	1.9133	0	0	0	0	1.05368	0	0	0	0	0	0	0.785912	0	0	0	0	0	0	0	0	0	0
Deinococcus maricopensis	0	0	0	0	0	0	0	0	0	0	0	1.11163	0	0	0	0	0	0	1.19185	0	0	0	0	1.0675
Deinococcus marmoris	0.910874	0.95665	0	2.15166	1.27109	1.11186	0	0	0	0	0	0	0	0	0	0.724097	1.02927	2.23288	1.19185	3.58416	2.4828	0	2.80993	0
Deinococcus misasensis	0	1.9133	1.45767	1.43444	1.27109	3.33557	4.21473	0	1.70411	2.15005	0	1.11163	2.44681	0.785912	0	0.724097	0	0.744293	1.19185	2.38944	2.4828	0.851494	1.87329	1.0675
Deinococcus murrayi	0	0.95665	1.45767	1.43444	0	1.11186	1.05368	0	0	0	0	0	0	0	0.996294	0.724097	2.05855	1.48859	0	0	0	0.851494	0	0
Deinococcus peraridilitoris	0.910874	1.9133	2.1865	1.43444	2.54218	2.22371	1.05368	1.25985	0	1.07503	1.99217	1.11163	2.44681	0	3.98518	0	1.02927	3.72146	0	2.38944	1.2414	0.851494	2.80993	4.27001
Deinococcus phoenicis	0	0	0	0	0	0	1.05368	0	0	0	0	0	0	0	0	0	0	0	1.19185	0	0	0	0	0
Deinococcus pimensis	0	0	1.45767	0	0	0	0	0	0	0	0	0	1.22341	0	0	0	0	0	0	0	0	0	0	0
Deinococcus proteolyticus	0	0	0	0	0	0	0	0	0	0	0	0	1.22341	0	0	0	0	0	0	0	0	0	0	0
Deinococcus puniceus	0	0	0	0	0	0	0	0	0	0	0	0	0	0	0	0	0	0	0	1.19472	1.2414	0	0	0
Deinococcus radiodurans	0.910874	0.95665	0	0	0	0	0	0	0.852055	0	0	0	0	0	0	0	1.02927	0.744293	0	0	0	1.70299	1.87329	0
Deinococcus sp.	0.910874	0.95665	0.728834	0	0	1.11186	1.05368	0	0	0	0	1.11163	1.22341	0	0	0	0	0	0	3.58416	1.2414	0.851494	0.936644	1.0675
Deinococcus swuensis	0	0	0	0	0	0	0	0	0	0	0	0	0	0	0.996294	0	0	0	0	0	0	0	0	0
Deinococcus wulumuqiensis	0.910874	0	0	0	1.27109	0	1.05368	0	0	1.07503	0.996087	0	0	0.785912	0.996294	0.724097	0	0	0	1.19472	0	1.70299	0.936644	1.0675
Delftia	0	0	0	0	0	0	0	0	1.70411	0	0	0	0	0.785912	0.996294	0	0	0	0	0	0	0	0	0
Delftia acidovorans	0	0	0.728834	0.717221	1.27109	0	1.05368	0	1.70411	0	0	0	0	0	0	0	0	0	1.19185	0	0	0	0	0
Delftia sp.	0	0	0	0	0	0	0	0	0	0	0	0	0	0	0	0.724097	0	0	0	0	0	0	0	0
Delftia sp. GW456-R20	0	0	0	0	0	0	1.05368	0	0	0	0	0	0	0	0	0	0	0	0	0	0	0	0	0
Delftia tsuruhatensis	0	0	0	0	0	0	0	0	0	0	0	0	0	0	0.996294	0	0	0	0	0	0	0	0	0
delta proteobacterium	0.910874	3.8266	8.01717	3.58611	5.08437	3.33557	1.05368	7.55908	11.0767	25.8006	9.96087	21.121	9.78726	3.14365	17.9333	26.0675	32.9368	2.97717	2.3837	8.36305	6.207	8.51494	4.68322	12.81
Demequina aestuarii	0	0	0.728834	0	0	0	0	0	0	0	0	0	0	0	0	0	0	0.744293	0	0	1.2414	0	0.936644	0
Demequina flava	1.82175	0	0.728834	0.717221	2.54218	2.22371	3.16104	2.51969	0	2.15005	0	0	0	0	0	0	0	0	0	0	1.2414	0.851494	0	0
Demequina globuliformis	0.910874	0.95665	0	0	0	0	0	0	0	1.07503	0	0	1.22341	0	0	0	0	0	0	0	0	0.851494	0	0
Demequina lutea	0	0	0	0	1.27109	0	0	0	0	0	0.996087	0	0	0	0	0	0	0	1.19185	0	0	0	0	0
Demequina salsinemoris	0.910874	0	0	0	0	1.11186	0	0	0	0	0	0	0	0	0.996294	0	0	0	0	0	0	0	0	0
Demequina sp.	0.910874	0	0	1.43444	0	0	0	0	0	0	0	0	0	1.57182	0	0.724097	0	0	0	0	1.2414	0.851494	0	0
Denitrobacterium detoxificans	0	0	0.728834	0	1.27109	0	0	0	0.852055	0	0	1.11163	0	0	0	0	2.05855	0	0	0	2.4828	0	0	0
Denitrovibrio acetiphilus	0	0.95665	0	0.717221	0	1.11186	0	1.25985	0.852055	2.15005	0	0	0	0.785912	0	1.44819	0	0	0	0	0	0	1.87329	1.0675
Dermabacter hominis	0.910874	0	0	0	0	0	0	0	0	0	0	0	0	0	0	0	0	0	0	0	3.7242	0	0.936644	0
Dermabacter sp.	0	0	0	0	0	0	0	0	0	0	0	0	0	0	0	0	0	0	2.3837	0	0	0	0	0
Dermabacter vaginalis	0	0	0	0	0	0	0	0	0	0	0	0	0	0	0	0	0	0	0	0	3.7242	0	0	0
Dermacoccus nishinomiyaensis	0	0.95665	0	0	0	0	0	0	0	0	0	0	0	0	0	1.44819	0	0	0	0	1.2414	0	0	0
Dermacoccus sp.	0	0	0	0.717221	0	0	0	0	0	1.07503	0	0	0	0	0	0	0	0	0	0	1.2414	0	0	0
Derxia gummosa	1.82175	0	1.45767	0.717221	0	1.11186	2.10736	0	0	0	0.996087	0	0	2.35774	0.996294	0	0	0.744293	0	1.19472	1.2414	0	0.936644	0
Derxia lacustris	2.73262	1.9133	2.91533	2.15166	0	1.11186	2.10736	3.77954	1.70411	4.30011	1.99217	1.11163	1.22341	0.785912	0	0.724097	3.08782	0	3.57554	2.38944	0	4.25747	0	3.20251
Desertifilum sp.	0	0.95665	0.728834	0.717221	1.27109	1.11186	0	1.25985	0.852055	2.15005	0.996087	0	0	1.57182	1.99259	2.89639	0	0.744293	2.3837	1.19472	0	1.70299	0	2.135
Desmodus rotundus	1.82175	1.9133	0.728834	0.717221	1.27109	0	0	0	0	2.15005	0.996087	0	1.22341	0	1.99259	0	1.02927	2.97717	1.19185	1.19472	1.2414	0	0.936644	0
Desmospora sp.	0	0.95665	0	0	0	0	0	0	0	0	0.996087	0	0	0	0	0.724097	0	0	0	0	0	0	0	0
Desnuesiella massiliensis	1.82175	0.95665	1.45767	3.58611	1.27109	1.11186	2.10736	0	0	0	0.996087	0	0	0	0	0	0	0	0	0	2.4828	0	0	0
Desulfacinum hydrothermale	1.82175	0.95665	2.91533	4.30333	3.81328	1.11186	2.10736	5.03938	0	2.15005	2.98826	2.22326	1.22341	2.35774	1.99259	3.62049	0	1.48859	1.19185	0	2.4828	0	3.74657	1.0675
Desulfacinum infernum	0.910874	1.9133	0.728834	0.717221	1.27109	1.11186	0	1.25985	0.852055	0	1.99217	1.11163	2.44681	1.57182	0.996294	2.17229	1.02927	0.744293	2.3837	0	2.4828	1.70299	0	2.135
Desulfamplus magnetovallimortis	5.46525	0.95665	2.1865	2.86888	0	2.22371	0	7.55908	2.55616	4.30011	3.98435	7.78142	3.67022	0	2.98888	3.62049	2.05855	8.18722	0	4.77889	3.7242	1.70299	5.61986	3.20251
Desulfarculus baarsii	0	0	0	0.717221	0	0	1.05368	0	0.852055	0	1.99217	0	1.22341	0	0.996294	2.17229	0	0.744293	0	0	0	0	0	0
Desulfatibacillum aliphaticivorans	0.910874	0	0	0.717221	0	0	0	1.25985	0	0	1.99217	0	0	0.785912	0.996294	0	0	0.744293	0	0	0	1.70299	1.87329	0
Desulfatibacillum alkenivorans	2.73262	0	0	0.717221	0	0	0	0	0	0	0	1.11163	2.44681	0	0.996294	0	0	0	0	1.19472	0	0.851494	0	0
Desulfatiglans anilini	0	0	0	0.717221	0	0	1.05368	5.03938	1.70411	0	4.98043	1.11163	2.44681	1.57182	0	5.06868	4.1171	0.744293	2.3837	0	3.7242	3.40598	0.936644	0
Desulfatirhabdium butyrativorans	0.910874	0	0	0.717221	0	1.11186	0	0	0	0	0	0	0	0	2.98888	0.724097	1.02927	0	1.19185	0	0	0	0	0
Desulfatitalea tepidiphila	0.910874	0.95665	1.45767	1.43444	2.54218	1.11186	0	1.25985	2.55616	0	0.996087	0	0	0	0	0.724097	1.02927	1.48859	1.19185	3.58416	0	0	3.74657	1.0675
Desulfitibacter alkalitolerans	0	0.95665	0.728834	1.43444	1.27109	0	0	0	1.70411	0	0.996087	1.11163	0	0.785912	0	2.17229	2.05855	0.744293	2.3837	0	1.2414	0	1.87329	0
Desulfitobacterium dichloroeliminans	0	0	0.728834	0	0	0	0	0	0	0	0	1.11163	0	0	0	0	0	0	0	0	0	0	0	0
Desulfitobacterium hafniense	0	0.95665	0	0.717221	0	0	1.05368	0	0	0	0	0	1.22341	1.57182	0	0	2.05855	0	0	1.19472	0	0	0	1.0675
Desulfitobacterium metallireducens	0.910874	0	0.728834	0.717221	0	2.22371	2.10736	1.25985	0.852055	0	0	0	0	0	0.996294	0.724097	0	1.48859	0	0	0	0	0	0
Desulfobacca acetoxidans	0	0	0	0	1.27109	1.11186	0	0	0	0	0	0	0	0	0	0	0	0	0	2.38944	0	0	0	0
Desulfobacter curvatus	1.82175	0.95665	5.83067	2.15166	6.35546	2.22371	2.10736	1.25985	5.11233	2.15005	0	1.11163	0	5.50139	2.98888	2.17229	1.02927	1.48859	1.19185	5.97361	3.7242	0.851494	3.74657	2.135
Desulfobacter postgatei	0	0	0.728834	0	1.27109	0	1.05368	0	0.852055	0	0.996087	1.11163	0	0.785912	0	0	0	0	1.19185	0	0	0.851494	0	1.0675
Desulfobacter vibrioformis	0	0	0	0	0	0	0	0	0	0	0	0	0	0	0	0.724097	0	0	0	0	0	0	0	0
Desulfobacterium autotrophicum	0.910874	0	0.728834	0	0	0	0	0	0	1.07503	0	2.22326	0	0	0.996294	0.724097	0	0	0	0	1.2414	0	0.936644	0
Desulfobacterium vacuolatum	0	0	0	0.717221	0	0	1.05368	2.51969	0	0	0	0	0	0	1.99259	0	3.08782	1.48859	0	1.19472	0	0	0	0
Desulfobacula sp.	8.19787	5.7399	2.91533	3.58611	5.08437	3.33557	4.21473	5.03938	2.55616	2.15005	2.98826	3.33489	2.44681	4.71547	0	3.62049	4.1171	2.23288	4.76739	0	4.9656	17.0299	1.87329	3.20251
Desulfobacula toluolica	0	1.9133	0	0	0	0	0	3.77954	0	0	0	1.11163	0	0	0	1.44819	0	0	1.19185	0	1.2414	0.851494	0	0
Desulfobulbus elongatus	0.910874	0	0	0	3.81328	0	1.05368	1.25985	0	1.07503	0	0	0	2.35774	0	0	0	0.744293	0	0	0	0.851494	0	1.0675
Desulfobulbus japonicus	0.910874	3.8266	1.45767	0.717221	1.27109	2.22371	3.16104	0	2.55616	0	0.996087	0	2.44681	2.35774	0	2.17229	2.05855	2.23288	0	0	3.7242	0	0.936644	3.20251
Desulfobulbus mediterraneus	2.73262	0	0	0.717221	1.27109	4.44743	3.16104	0	0	0	0.996087	0	2.44681	1.57182	0	0	0	2.97717	0	1.19472	1.2414	0.851494	1.87329	0
Desulfobulbus propionicus	0	0.95665	0.728834	0.717221	0	0	0	1.25985	1.70411	2.15005	0	2.22326	0	0	0	0.724097	0	0.744293	1.19185	0	0	2.55448	0	1.0675
Desulfocapsa sulfexigens	0	1.9133	1.45767	0.717221	1.27109	0	2.10736	3.77954	0.852055	1.07503	0	1.11163	2.44681	2.35774	3.98518	0.724097	1.02927	3.72146	2.3837	3.58416	2.4828	0	1.87329	0
Desulfocarbo indianensis	0	0	0	0	1.27109	2.22371	0	0	0.852055	0	0	0	0	0	0	0.724097	1.02927	0	0	0	1.2414	0.851494	0	1.0675
Desulfococcus multivorans	2.73262	0	0	0	1.27109	2.22371	1.05368	1.25985	0.852055	3.22508	0	0	1.22341	0	0.996294	0.724097	0	0	0	1.19472	1.2414	0	0	0
Desulfococcus oleovorans	1.82175	1.9133	6.5595	1.43444	5.08437	0	6.32209	12.5985	2.55616	1.07503	0.996087	6.66979	4.89363	5.50139	1.99259	5.06868	1.02927	2.23288	3.57554	3.58416	1.2414	2.55448	0.936644	2.135
Desulfocurvus vexinensis	0	0	0	0	0	0	1.05368	0	0	0	0	0	0	0	0	0	0	0	0	0	0	0	0	0
Desulfofustis glycolicus	1.82175	2.86995	1.45767	1.43444	2.54218	0	1.05368	5.03938	1.70411	1.07503	2.98826	2.22326	0	2.35774	1.99259	4.34458	3.08782	2.23288	3.57554	3.58416	1.2414	0.851494	2.80993	5.33751
Desulfohalobium retbaense	0	0	0	0	0	0	0	0	0.852055	1.07503	0.996087	2.22326	0	1.57182	0	0	0	0	0	1.19472	2.4828	0	0.936644	0
Desulfomicrobium baculatum	0.910874	0	0.728834	0.717221	0	3.33557	1.05368	2.51969	0.852055	1.07503	0	0	0	3.14365	0	0	1.02927	0	0	9.55777	3.7242	0.851494	0.936644	0
Desulfomicrobium escambiense	0	0	0	0	0	0	1.05368	0	0.852055	0	0	0	0	0	1.99259	0	0	0	1.19185	0	1.2414	0.851494	0	0
Desulfomicrobium orale	0	0	0	0.717221	0	1.11186	1.05368	0	0	3.22508	0	0	0	1.57182	3.98518	2.89639	0	0.744293	0	0	0	0	0	1.0675
Desulfomonile tiedjei	3.6435	0.95665	3.64417	0	5.08437	6.67114	1.05368	1.25985	0.852055	0	0.996087	2.22326	2.44681	2.35774	1.99259	0.724097	1.02927	2.23288	2.3837	4.77889	2.4828	5.96046	2.80993	1.0675
Desulfonatronospira thiodismutans	0	0	0.728834	0	1.27109	1.11186	1.05368	0	0	0	0	2.22326	0	0	0	0	0	0.744293	0	0	1.2414	1.70299	0	1.0675
Desulfonatronovibrio hydrogenovorans	0	0	0	0	0	0	0	0	0	0	0	0	0	0	0	0	0	0	0	0	1.2414	0	0	0
Desulfonatronum lacustre	0.910874	0	0	0	0	1.11186	0	2.51969	0	1.07503	0	1.11163	1.22341	0.785912	0.996294	0	0	0	0	0	0	0.851494	0	0
Desulfonatronum thiodismutans	0	0	0	1.43444	0	0	0	0	0	2.15005	0	0	0	0	0	0	0	0	0	0	0	0	0	0
Desulfonispora thiosulfatigenes	0	0	0	0	0	0	0	0	0	0	0	1.11163	0	0	0	0	0	0	0	0	0	0	0	0
Desulfopila aestuarii	0.910874	1.9133	1.45767	2.86888	0	2.22371	2.10736	0	0	3.22508	0	3.33489	2.44681	0.785912	1.99259	1.44819	1.02927	1.48859	3.57554	2.38944	0	3.40598	0	1.0675
Desulfoplanes formicivorans	0	0	0	0	0	0	0	0	0	0	0	0	0	0	0	0	0	0	0	0	0	0	0.936644	0
Desulforegula conservatrix	0.910874	5.7399	3.64417	2.86888	1.27109	1.11186	3.16104	0	5.11233	1.07503	1.99217	2.22326	7.34044	3.14365	0.996294	2.17229	3.08782	2.23288	4.76739	0	0	0.851494	0	5.33751
Desulfosarcina cetonica	0	0.95665	0.728834	0.717221	0	1.11186	0	0	0	1.07503	0	0	0	0	0	0	0	0	1.19185	1.19472	0	0	0	0
Desulfosarcina sp.	0	0	0	0	0	0	0	0	3.40822	0	0.996087	0	0	0	0.996294	0	0	0	0	0	1.2414	0.851494	0	0
Desulfospira joergensenii	0	0.95665	0	0	0	0	0	0	0	0	0	1.11163	0	0	0	0	0	0	1.19185	1.19472	0	0	0	0
Desulfosporosinus lacus	0	0	0	0	0	0	0	0	0	0	0	0	0	0.785912	0.996294	0	0	0	1.19185	0	0	0	0	0
Desulfosporosinus orientis	0	0	0	0	0	0	0	0	0	0	0	0	0	0	0	0	0	0	0	0	0	0	0	1.0675
Desulfosporosinus sp.	0.910874	0.95665	0	0	1.27109	0	2.10736	0	2.55616	0	0	3.33489	0	0	0	0	1.02927	3.72146	1.19185	1.19472	0	0.851494	0.936644	0
Desulfotalea psychrophila	1.82175	0	0.728834	0	3.81328	0	0	0	0	0	0	0	0	0.785912	0	0	1.02927	0.744293	0	0	1.2414	1.70299	0	0
Desulfotignum balticum	0	0.95665	0	0	0	0	0	0	0	0	0	0	0	0	0	1.44819	1.02927	0.744293	1.19185	0	0	0	0.936644	0
Desulfotignum phosphitoxidans	0.910874	0	0	0	0	0	0	0	0	0	0	0	0	0	0	0	0	0	0	0	0	0	0	0
Desulfotomaculum	0	0.95665	0	0	0	0	0	0	0	0	0	0	0	0	0	0.724097	0	0	0	0	0	0	0	0
Desulfotomaculum acetoxidans	0	0	0	0	0	0	0	0	0	0	0	0	0	0	0.996294	0.724097	0	0	0	0	0	0	0	0
Desulfotomaculum aeronauticum	0	0	0	0	0	0	0	0	0	0	0.996087	0	0	0	0	0	0	0	0	0	0	0	0	0
Desulfotomaculum alcoholivorax	0	0	0	0	0	0	1.05368	0	0	0	0	0	0	0	0	0	0	0	0	0	0	0	0	0
Desulfotomaculum alkaliphilum	0	0	0	0	0	0	0	0	0	0	0	0	0	0.785912	0	0	0	0	0	0	0	0	0	0
Desulfotomaculum australicum	0	0	0	0	0	0	0	0	0	0	0.996087	0	0	0	0	0	0	0	0	1.19472	0	0	0	0
Desulfotomaculum copahuensis	0.910874	0	0	2.15166	0	0	0	0	0	0	0	0	0	0	2.98888	0	0	0	0	0	0	0	0	0
Desulfotomaculum gibsoniae	0	0	0	2.15166	0	0	1.05368	0	0.852055	1.07503	0.996087	0	4.89363	3.14365	1.99259	1.44819	0	2.23288	2.3837	1.19472	1.2414	0.851494	2.80993	0
Desulfotomaculum hydrothermale	0.910874	1.9133	0.728834	0	2.54218	0	1.05368	0	1.70411	2.15005	0	0	1.22341	0.785912	0	1.44819	0	2.23288	1.19185	0	0	0.851494	0	0
Desulfotomaculum intricatum	0	0	0	0	0	0	0	0	0	0	0	0	0	0	0	0	0	0	0	0	1.2414	0	0	2.135
Desulfotomaculum nigrificans	0	0	0.728834	0	0	0	0	0	0.852055	0	0	1.11163	0	0	2.98888	1.44819	0	0.744293	0	0	2.4828	1.70299	0	0
Desulfotomaculum putei	0	0	0	2.86888	1.27109	0	1.05368	2.51969	3.40822	0	0	1.11163	0	0.785912	0	0	1.02927	0	0	0	3.7242	1.70299	0	0
Desulfotomaculum reducens	0.910874	0	0	0	0	0	0	0	0	0	0	0	0	0	0	0	0	0	0	0	0	0	0	0
Desulfotomaculum ruminis	0	0	0	0	0	0	0	0	0	0	0	0	0	0.785912	0	0	0	0	0	0	0	1.70299	0	0
Desulfotomaculum thermocisternum	0	0	0	0.717221	0	0	1.05368	0	0	0	0	0	0	0	0	0	0	0	0	0	0	0	0	0
Desulfotomaculum thermosubterraneum	0	0.95665	0	0	0	0	1.05368	0	0.852055	1.07503	0	1.11163	0	0.785912	0	0	0	0.744293	0	0	0	0	0	0
Desulfovermiculus halophilus	0	0.95665	1.45767	0	0	0	1.05368	0	0	0	0	1.11163	0	0	0	0	0	0.744293	0	0	1.2414	0	0	1.0675
Desulfovibrio africanus	0	0	0	0	0	1.11186	0	0	0	0	0	0	1.22341	2.35774	0.996294	0.724097	0	0	0	0	0	0	0	0
Desulfovibrio alaskensis	0	0.95665	0	0	0	0	0	0	0	0	0	0	0	0	0	0	0	0	0	1.19472	0	0	0	0
Desulfovibrio alcoholivorans	0	0	0.728834	0.717221	0	0	0	0	0	0	0	0	1.22341	0.785912	0	0	1.02927	0	0	0	0	0	0	1.0675
Desulfovibrio alkalitolerans	0	1.9133	1.45767	2.15166	0	0	0	0	0.852055	0	0	1.11163	0	0	0	0.724097	0	0.744293	2.3837	0	0	0	0	1.0675
Desulfovibrio aminophilus	0	0	0	0	0	0	2.10736	1.25985	0	0	0	0	0	0.785912	0	0	1.02927	0	0	0	1.2414	1.70299	0	0
Desulfovibrio bastinii	0	0	0	0	0	0	0	0	0	0	0	0	0	1.57182	0	0	0	0	0	1.19472	0	0	0	0
Desulfovibrio bizertensis	0	0.95665	0.728834	0	0	0	0	1.25985	0.852055	1.07503	0	0	1.22341	0	0	0	1.02927	0.744293	0	1.19472	0	0	0	0
Desulfovibrio brasiliensis	0	1.9133	0	0	0	0	0	0	0	0	0	0	0	0	0	0	0	0	0	0	0	0	0.936644	0
Desulfovibrio cuneatus	0	0	0.728834	1.43444	0	0	0	0	0	0	0	0	0	0	0	0	0	0	0	0	0	0	0	0
Desulfovibrio desulfuricans	0.910874	0.95665	1.45767	0.717221	0	0	0	1.25985	0.852055	0	0	1.11163	1.22341	0	0	0.724097	0	0.744293	1.19185	0	1.2414	0	0	0
Desulfovibrio fairfieldensis	0	0	0	0	0	0	0	0	0	0	0	0	0	0	0	1.44819	1.02927	0	0	0	0	0	0	0
Desulfovibrio frigidus	0	0	0	0	0	1.11186	0	0	0	1.07503	0	0	0	0.785912	0	0	0	0	0	0	1.2414	0	0	0
Desulfovibrio fructosivorans	2.73262	0.95665	0.728834	0.717221	0	2.22371	1.05368	1.25985	0.852055	1.07503	0	1.11163	0	3.14365	1.99259	0	0	0	0	0	0	0	0	1.0675
Desulfovibrio gigas	0.910874	0	0.728834	1.43444	1.27109	2.22371	0	0	0	0	0.996087	0	2.44681	0	0	0	1.02927	0.744293	0	0	0	0	0.936644	0
Desulfovibrio gracilis	0.910874	0.95665	0.728834	0	0	0	1.05368	0	0	0	0	1.11163	0	0	0.996294	0	0	0	0	0	0	0	0	0
Desulfovibrio hydrothermalis	0.910874	0	0	0	0	1.11186	0	0	0	0	0	0	0	0.785912	0	0.724097	1.02927	0	0	0	0	0.851494	0	0
Desulfovibrio inopinatus	0	0	0	0	0	0	0	1.25985	0	0	0	1.11163	0	0	0	0	0	0	0	0	0	0	0	0
Desulfovibrio litoralis	0.910874	0	0	0	0	0	0	0	0	0	0	0	0	0	0	0	0	0	0	0	0	0	0	0
Desulfovibrio longus	0	0.95665	0	2.86888	0	0	0	0	1.70411	0	0	1.11163	2.44681	0.785912	0	0.724097	0	0.744293	0	1.19472	2.4828	0.851494	0.936644	0
Desulfovibrio magneticus	0	0	0	0	1.27109	1.11186	0	2.51969	0	0	0	2.22326	0	1.57182	0	3.62049	1.02927	0	0	1.19472	0	0.851494	0	0
Desulfovibrio piezophilus	0	0	0	0	0	0	1.05368	0	0	0	0	0	0	0	0	0	0	0	0	0	0	0	0	0
Desulfovibrio piger	0	0.95665	0	0	0	0	0	0	0	0	0.996087	0	0	0	0	0	0	0	0	0	0	0	0	0
Desulfovibrio putealis	0	0.95665	0	0	0	1.11186	0	1.25985	0	0	0	2.22326	0	0	0.996294	0	0	0.744293	0	0	0	0	0	0
Desulfovibrio salexigens	0	0	0	0	0	0	0	1.25985	0	0	0	0	0	0	0	0	0	0	0	0	0	0	0	0
Desulfovibrio sp.	1.82175	7.6532	7.28834	4.30333	1.27109	3.33557	3.16104	5.03938	1.70411	2.15005	2.98826	4.44653	4.89363	3.92956	4.98147	1.44819	1.02927	2.23288	8.34294	9.55777	1.2414	1.70299	7.49315	8.54002
Desulfovibrio termitidis	0	0	1.45767	1.43444	0	0	0	1.25985	0.852055	1.07503	0.996087	0	1.22341	1.57182	0	1.44819	0	0	0	1.19472	1.2414	0	0	0
Desulfovibrio vulgaris	0	0.95665	0.728834	0	0	0	0	0	0	0	0	0	0	0.785912	0	0	0	0	0	0	0	0.851494	0	1.0675
Desulfovibrio zosterae	0	0.95665	0	0.717221	0	1.11186	0	0	0	0	0	0	1.22341	0	0	0	0	2.23288	1.19185	0	1.2414	0.851494	0	0
Desulfovirgula thermocuniculi	0	2.86995	0	0	0	0	1.05368	0	0	0	1.99217	0	0	0	0.996294	0	0	0	0	0	0	0	3.74657	0
Desulfurella acetivorans	0	0	0	0	0	0	0	0	0	0	0	0	0	0	0	0	0	0.744293	1.19185	0	0	0	0	0
Desulfurella amilsii	0	0	0.728834	0.717221	2.54218	0	1.05368	2.51969	0.852055	1.07503	0.996087	0	0	0.785912	0.996294	1.44819	2.05855	0.744293	0	2.38944	1.2414	1.70299	0.936644	1.0675
Desulfuribacillus alkaliarsenatis	0.910874	0	1.45767	0	1.27109	0	2.10736	0	0	0	0	2.22326	1.22341	0	0	1.44819	0	0	0	0	0	1.70299	0	0
Desulfuribacillus stibiiarsenatis	0	0	0	0.717221	1.27109	0	1.05368	0	0	1.07503	0	1.11163	0	0.785912	1.99259	0.724097	1.02927	0	0	1.19472	0	0	0.936644	0
Desulfurispirillum indicum	3.6435	6.69655	6.5595	10.7583	0	11.1186	2.10736	12.5985	2.55616	4.30011	3.98435	0	1.22341	7.85912	0.996294	5.79278	3.08782	5.21005	4.76739	1.19472	3.7242	3.40598	3.74657	6.40501
Desulfurispora thermophila	0.910874	0.95665	1.45767	0	0	1.11186	0	1.25985	1.70411	1.07503	0	2.22326	0	1.57182	0	1.44819	1.02927	0	0	0	0	0	0	1.0675
Desulfurivibrio alkaliphilus	0	0	0	0	0	0	0	0	0	0	0.996087	0	0	0	0	0	0	0	1.19185	0	0	0	0	0
Desulfurobacterium indicum	0.910874	0	0	0	0	1.11186	0	0	0.852055	3.22508	0	0	4.89363	1.57182	0.996294	0.724097	0	2.23288	0	0	1.2414	0	0.936644	0
Desulfurobacterium thermolithotrophum	0	0	0.728834	0	0	1.11186	1.05368	0	0	3.22508	1.99217	1.11163	0	0	0.996294	0.724097	0	0.744293	3.57554	2.38944	0	3.40598	0.936644	1.0675
Desulfuromonas acetoxidans	0	0.95665	0	0	0	0	0	0	0	2.15005	0	0	0	0	0	1.44819	0	0.744293	0	0	1.2414	3.40598	0.936644	1.0675
Desulfuromonas soudanensis	0	0	0	0.717221	0	0	0	0	0	0	0	0	0	0	0.996294	0	0	0	0	0	0	0	2.80993	0
Desulfuromonas sp.	3.6435	2.86995	3.64417	4.30333	3.81328	3.33557	4.21473	2.51969	2.55616	2.15005	1.99217	1.11163	2.44681	3.92956	4.98147	2.89639	4.1171	5.95434	2.3837	2.38944	0	5.10896	7.49315	4.27001
Dethiobacter alkaliphilus	0	0	0	0.717221	0	0	0	0	0	0	0.996087	0	0	0	0	0.724097	0	0	0	0	0	0	0	0
Dethiosulfatarculus sandiegensis	0.910874	0.95665	0	2.86888	0	0	1.05368	0	2.55616	1.07503	0.996087	1.11163	0	0.785912	0.996294	1.44819	1.02927	0	1.19185	0	0	3.40598	0.936644	0
Dethiosulfatibacter aminovorans	0	0.95665	0	0	0	0	0	0	0	0	0	0	0	0	0	0	0	0	0	1.19472	0	0	0	0
Dethiosulfovibrio peptidovorans	0.910874	1.9133	1.45767	0	3.81328	0	0	1.25985	0	0	0	0	2.44681	1.57182	0.996294	0.724097	0	2.23288	0	0	0	0	0	1.0675
Dethiosulfovibrio salsuginis	0.910874	0	0	0	0	0	1.05368	1.25985	0	0	0	0	0	0	0	0	0	0	0	0	0	0	0.936644	0
Devosia	0	1.9133	0	0	1.27109	0	0	0	0	0	0	0	0	0	0	0	0	1.48859	0	0	0	0	0	0
Devosia chinhatensis	0.910874	2.86995	2.1865	4.30333	2.54218	5.55928	5.26841	2.51969	5.11233	4.30011	1.99217	4.44653	6.11703	4.71547	0.996294	1.44819	5.14637	2.23288	1.19185	3.58416	2.4828	8.51494	1.87329	9.60752
Devosia epidermidihirudinis	0	1.9133	1.45767	0.717221	0	1.11186	0	0	0	0	0	0	0	0.785912	0.996294	0	0	0	0	0	0	0	0	0
Devosia geojensis	0	0	0.728834	0	0	0	1.05368	0	0	0	0	0	0	0	0.996294	0	0	0	0	0	0	0	0	0
Devosia insulae	0.910874	0.95665	0	0	0	0	0	2.51969	0	2.15005	0	0	0	0.785912	0	0	2.05855	0	0	0	0	0	0	0
Devosia limi	1.82175	0	0.728834	1.43444	0	0	1.05368	0	0	0	0	0	0	0	0	0	0	0	0	1.19472	0	0	0	0
Devosia lucknowensis	0	0	0	0.717221	0	1.11186	2.10736	0	0	1.07503	0.996087	0	0	0	0	0	1.02927	0.744293	1.19185	0	0	0.851494	1.87329	0
Devosia psychrophila	0.910874	0	0	1.43444	0	1.11186	0	0	0	0	0	0	0	0	0	0	0	0	0	0	0	0	0	0
Devosia riboflavina	0.910874	1.9133	1.45767	1.43444	0	1.11186	1.05368	0	1.70411	0	0.996087	1.11163	2.44681	1.57182	0.996294	0	1.02927	0.744293	0	1.19472	0	4.25747	0	1.0675
Devosia soli	0	2.86995	2.91533	0.717221	1.27109	0	0	0	0.852055	3.22508	0.996087	0	0	2.35774	3.98518	0.724097	2.05855	0	0	2.38944	0	0.851494	0.936644	2.135
Devosia sp.	6.37612	3.8266	3.64417	5.73777	5.08437	6.67114	7.37577	3.77954	5.11233	8.60021	3.98435	4.44653	3.67022	6.2873	1.99259	6.51688	7.20492	3.72146	4.76739	5.97361	4.9656	4.25747	3.74657	1.0675
Devriesea agamarum	0	0	0	0	0	0	0	0	0	0	0.996087	1.11163	1.22341	0	0	0	0	0	0	0	0	0	0	0
Diachasmimorpha longicaudata	24.5936	24.8729	21.865	19.365	11.4398	26.6846	24.2347	36.5355	23.8575	31.1758	34.863	35.5722	20.7979	33.0083	39.8518	17.3783	22.644	26.0502	27.4125	39.4258	23.5866	25.5448	18.7329	22.4175
Diadromus pulchellus	0	0.95665	2.1865	2.86888	0	0	1.05368	1.25985	0.852055	2.15005	0.996087	2.22326	3.67022	3.92956	0.996294	1.44819	0	0	1.19185	1.19472	2.4828	3.40598	1.87329	4.27001
Dialister invisus	0	0	0	0	0	0	0	0	0	0	0	0	0	0	0	0	0	0	0	0	1.2414	0	0	0
Dialister pneumosintes	0	0	0	0	0	0	0	0	0	0	0	0	0	0	0.996294	0	0	0	2.3837	0	0	0.851494	0	0
Dialister succinatiphilus	0	0	0	0	0	0	0	0	0	0	0	0	0	0	0	0	0	0	0	0	0	0	0	1.0675
Diaphorobacter polyhydroxybutyrativorans	0	0.95665	0	0	0	0	0	0	0	1.07503	0	0	0	0	0	0	0	0.744293	0	0	1.2414	0	0	1.0675
Diatom colony	0	0	0	0	0	1.11186	0	0	0	0	0	0	0	0	0	0	0	0	0	0	0	0	0	0
Diatraea saccharalis	1.82175	0	0	0	0	0	0	1.25985	0	0	0	0	0	0	0	0	0	0	1.19185	1.19472	0	0	0.936644	0
Dichelobacter nodosus	0	0	0	0	0	0	0	0	0	0	0	0	0	0	0	0.724097	0	0	0	1.19472	0	0	0	0
Dickeya chrysanthemi	0	1.9133	0.728834	0	0	1.11186	0	0	0	0	0	1.11163	0	0	1.99259	0	0	0.744293	0	0	0	0.851494	0	2.135
Dickeya dadantii	0	0	1.45767	1.43444	0	0	0	0	1.70411	1.07503	0	0	0	0	0	0	0	1.48859	0	0	1.2414	0	0	0
Dickeya paradisiaca	0	0	0	0	0	1.11186	0	0	0	0	0	0	0	0	0	0	0	0	0	0	0	0	0	0
Dickeya solani	0	0	0	0	0	0	0	0	0	0	0	0	0	0	0	0	1.02927	0	0	0	0	0	0	0
Dickeya sp.	0	0	0	0	0	0	0	0	1.70411	0	0	0	0	0.785912	0	0	0	0	0	0	0	0	0	1.0675
Dickeya zeae	5.46525	4.78325	8.746	6.45499	2.54218	12.2304	7.37577	8.81892	13.6329	11.8253	7.96869	13.3396	2.44681	13.3605	7.97035	7.24097	7.20492	1.48859	2.3837	16.7261	9.93119	6.81195	2.80993	4.27001
Dictyoglomus thermophilum	1.82175	2.86995	1.45767	1.43444	2.54218	1.11186	2.10736	2.51969	0.852055	0	0.996087	0	1.22341	0	2.98888	0	1.02927	1.48859	0	2.38944	2.4828	3.40598	0	2.135
Dictyoglomus turgidum	0	0	0	0.717221	2.54218	0	1.05368	0	0.852055	0	0	0	1.22341	0.785912	0.996294	0	0	0.744293	0	0	0	0	1.87329	0
Didymococcus colitermitum	0	0	0	0	0	0	0	0	0	0	0	0	1.22341	0	0	0	0	0	0	0	0	0	0	0
Dielma fastidiosa	0	0	0	0	0	0	0	0	0	0	0.996087	0	1.22341	0	0	0	0	0	0	0	0	0	0	0
Dietzia	1.82175	2.86995	2.1865	2.86888	0	2.22371	0	0	2.55616	0	0	1.11163	1.22341	2.35774	1.99259	1.44819	1.02927	0.744293	0	0	1.2414	0.851494	1.87329	2.135
Dietzia cinnamea	0.910874	0	0	0.717221	0	0	0	1.25985	2.55616	2.15005	0	0	0	0	0	0.724097	0	0	1.19185	0	0	0	0	0
Dietzia timorensis	0	0	0.728834	0	0	0	0	1.25985	0	0	0.996087	0	1.22341	0	0	0	0	0	0	0	0	0.851494	0	0
Dinoroseobacter shibae	0	0	0	0	0	0	0	0	0	0	0	0	0	0	0	0	0	0	0	0	0	0.851494	0	0
Diplorickettsia massiliensis	0.910874	0.95665	0.728834	0.717221	0	0	0	0	0.852055	2.15005	0	3.33489	0	0.785912	0	1.44819	1.02927	0	0	0	1.2414	4.25747	2.80993	0
Dissulfuribacter thermophilus	0	2.86995	4.373	0.717221	0	5.55928	2.10736	2.51969	0.852055	0	0	3.33489	0	2.35774	2.98888	2.89639	1.02927	1.48859	3.57554	1.19472	1.2414	0.851494	1.87329	2.135
Dokdonella koreensis	0	3.8266	0.728834	2.86888	1.27109	1.11186	0	1.25985	0	0	0	1.11163	0	1.57182	1.99259	0.724097	0	1.48859	1.19185	0	2.4828	1.70299	0	1.0675
Dokdonia sp.	0.910874	0	0	0.717221	0	2.22371	0	0	0.852055	0	0	0	0	0	0.996294	0	1.02927	0	0	0	0	0	0	0
Dolichospermum circinale	0	0	0	0	0	0	0	0	0	0	0	0	0	0	0.996294	0	0	0	0	0	0	0	0	0
Dolosigranulum pigrum	1.82175	0	0.728834	0.717221	0	0	0	1.25985	0	0	0	1.11163	0	0	0	0	0	0	1.19185	0	1.2414	0.851494	0	0
Domibacillus antri	0	0.95665	0	0.717221	0	0	0	0	0.852055	0	0.996087	0	0	0	0	0	0	0.744293	0	0	1.2414	0	0	0
Domibacillus enclensis	0	0	0	0	0	0	0	0	0	0	0	0	0	0.785912	0	0.724097	0	0	0	0	0	0.851494	0.936644	0
Domibacillus robiginosus	0.910874	0.95665	0.728834	0.717221	1.27109	0	0	1.25985	0	0	0	1.11163	0	0.785912	0	1.44819	2.05855	2.23288	1.19185	0	0	0.851494	1.87329	1.0675
Donghicola sp.	0	0.95665	0	0	0	1.11186	0	0	0	0	0	0	0	0	0	0	0	0	0	0	0	0	0	0
Dongia sp.	8.19787	5.7399	2.91533	2.86888	3.81328	5.55928	3.16104	5.03938	1.70411	5.37513	2.98826	1.11163	1.22341	2.35774	3.98518	1.44819	3.08782	5.95434	0	1.19472	2.4828	3.40598	0.936644	2.135
Dorea formicigenerans	0.910874	2.86995	0	0.717221	1.27109	0	1.05368	0	0	1.07503	0	0	1.22341	1.57182	0	0	0	2.23288	1.19185	0	0	0	0	0
Dorea longicatena	0	0	0	0	0	0	0	0	0.852055	0	0	0	0	0	0	0	0	0	1.19185	0	0	0	0	0
Draconibacterium orientale	0.910874	2.86995	2.1865	0.717221	1.27109	1.11186	0	0	1.70411	0	0.996087	2.22326	0	3.92956	2.98888	0	0	0	1.19185	1.19472	1.2414	0.851494	3.74657	2.135
Draconibacterium sediminis	0	0	0	2.15166	0	0	0	0	1.70411	0	0	1.11163	1.22341	0	0	0.724097	0	0	2.3837	0	0	0.851494	0	0
Dubosiella newyorkensis	0	0.95665	0	0	0	0	0	1.25985	0	0	0	0	0	0	0.996294	0	0	0	0	0	0	0	0	0
Duganella	0	0	0	0	0	0	0	0	0	0	0	0	0	0	0	0	0	0	0	0	1.2414	0	0.936644	0
Duganella phyllosphaerae	0	1.9133	0	0	1.27109	0	0	0	0	1.07503	0	0	2.44681	1.57182	0	0	0	0	1.19185	0	1.2414	0	0	0
Duganella sacchari	0	1.9133	1.45767	0	0	0	0	0	1.70411	0	0	1.11163	0	0	0	0.724097	0	0	0	0	0	0	0	0
Duganella sp.	7.28699	13.3931	12.3902	9.32387	6.35546	14.4541	13.6979	11.3386	11.0767	10.7503	9.96087	21.121	6.11703	20.4337	6.97406	7.24097	15.4391	6.69863	4.76739	14.3367	8.68979	3.40598	8.42979	9.60752
Duodenibacillus massiliensis	1.82175	0	0	1.43444	1.27109	0	0	0	0.852055	0	0	0	1.22341	0.785912	0.996294	0.724097	6.17565	2.23288	0	0	2.4828	1.70299	1.87329	1.0675
Dyadobacter	0	0	0	0	0	0	0	0	0	0	0	0	0	0	0	0	0	0.744293	0	0	0	0	0	0
Dyadobacter alkalitolerans	1.82175	0	0	2.15166	0	2.22371	1.05368	1.25985	0	0	0.996087	0	0	1.57182	3.98518	0	3.08782	2.97717	0	1.19472	1.2414	0.851494	2.80993	1.0675
Dyadobacter fermentans	0	0	0	0	0	0	1.05368	0	0	0	0	0	0	0	0	0	0	0.744293	0	0	0	0	0	0
Dyadobacter psychrophilus	0.910874	0	0	0	0	0	0	0	0	0	0	0	0	0	0	0	1.02927	0	0	1.19472	0	0	0	0
Dyadobacter sp.	0	0	0	0.717221	0	0	0	0	0	0	0	0	0	0	1.99259	0	0	0.744293	0	0	0	0	0	0
Dyadobacter tibetensis	1.82175	0	0	0.717221	0	0	0	1.25985	0	0	0	1.11163	0	0	0	0.724097	2.05855	0	0	0	0	0	0	0
Dyella ginsengisoli	0.910874	0	0	0	0	0	1.05368	0	0.852055	0	0.996087	0	0	0.785912	0	0	0	1.48859	0	0	1.2414	0	0.936644	0
Dyella japonica	0.910874	0	0.728834	0.717221	2.54218	1.11186	0	1.25985	0.852055	0	0	2.22326	0	0	0.996294	0.724097	0	0	1.19185	1.19472	0	0.851494	0	0
Dyella jiangningensis	0	2.86995	0	0.717221	0	1.11186	1.05368	1.25985	0.852055	0	0	0	1.22341	0	0	2.17229	4.1171	0.744293	0	1.19472	0	0	0	0
Dyella thiooxydans	0.910874	0.95665	0	2.15166	1.27109	1.11186	2.10736	0	2.55616	1.07503	0	0	1.22341	0	4.98147	0.724097	0	0	0	1.19472	2.4828	0.851494	0	1.0675
Dysgonomonas capnocytophagoides	0	0	0	0	0	0	0	0	0.852055	0	0.996087	0	0	0.785912	0	0	0	0	0	0	1.2414	0.851494	0	0
Dysgonomonas gadei	0	0	0	1.43444	0	0	0	0	0	0	0	0	0	1.57182	0	0	0	0	1.19185	1.19472	0	0.851494	0	0
Dysgonomonas macrotermitis	0	0	2.91533	0	0	0	1.05368	0	0.852055	1.07503	0.996087	0	0	3.14365	0	0	0	0	0	1.19472	0	0	0	0
Dysgonomonas mossii	0	0.95665	0	0	0	0	0	0	0	0	0	0	0	0	0	0	0	0	0	0	1.2414	0	0	0
Dysgonomonas sp.	0	0	2.1865	0	0	0	1.05368	0	0	0	0	1.11163	0	0.785912	0	0	0	0	0	0	2.4828	0	0.936644	0
Echinicola pacifica	0	0	0.728834	0	3.81328	0	0	0	0.852055	0	0	0	0	0.785912	0	0	0	0	0	0	0	0	0	0
Echinicola vietnamensis	0.910874	0.95665	0	0.717221	0	1.11186	1.05368	0	0	0	0	0	1.22341	0	1.99259	0	0	0	0	0	0	0.851494	0.936644	0
Ectocarpus siliculosus	0.910874	0.95665	0	0.717221	0	0	0	0	0	1.07503	0	0	0	0	0.996294	0	0	0	0	0	0	0	0	0
Ectothiorhodosinus mongolicus	0	0	0	0	0	0	0	0	0	0	0	0	0	0.785912	0	0	0	0	0	0	0	0	0	0
Ectothiorhodospira haloalkaliphila	6.37612	6.69655	10.2037	8.60665	1.27109	12.2304	9.48313	5.03938	19.5973	4.30011	4.98043	14.4512	8.56385	8.64504	10.9592	2.89639	4.1171	4.46576	3.57554	4.77889	11.1726	6.81195	11.2397	6.40501
Ectothiorhodospira sp.	0.910874	1.9133	0	0	0	1.11186	0	1.25985	0.852055	1.07503	0.996087	0	1.22341	2.35774	0	0	0	0	0	0	0	0	0	0
Ectromelia virus	0.910874	0	0	0	0	0	0	2.51969	0.852055	0	0	0	0	0	0	0	0	0	0	0	0	0	0	0
Edaphobacillus lindanitolerans	0	0	0	0	0	0	1.05368	1.25985	0	0	0	0	0	0	0	1.44819	0	0	0	0	1.2414	0	0.936644	0
Edaphobacter aggregans	0	0.95665	0	0	0	0	0	0	1.70411	0	0	1.11163	0	0.785912	1.99259	0.724097	0	0.744293	0	0	0	3.40598	0.936644	2.135
Edwardsiella	0	1.9133	1.45767	0.717221	0	0	2.10736	1.25985	0.852055	3.22508	0.996087	2.22326	0	1.57182	6.97406	2.89639	2.05855	0	1.19185	0	2.4828	4.25747	0.936644	3.20251
Edwardsiella hoshinae	0	0	0.728834	0.717221	0	0	0	0	0	0	0.996087	0	0	0	0	0	0	0	0	0	0	0	0	0
Edwardsiella ictaluri	0	0.95665	0	0	0	0	0	0	0	0	0	0	0	0	0	0	0	0	0	0	0	0	0	0
Edwardsiella piscicida	0	0	0	0	0	0	0	0	0	0	0	0	0	0.785912	0	0	0	0	0	0	0	0	0	0
Edwardsiella tarda	13.6631	7.6532	1.45767	5.73777	0	2.22371	5.26841	5.03938	32.3781	4.30011	18.9256	1.11163	2.44681	7.07321	1.99259	5.79278	0	7.44293	0	3.58416	3.7242	17.8814	14.0497	7.47252
Effusibacillus pohliae	1.82175	0.95665	0.728834	0.717221	0	0	3.16104	1.25985	0.852055	2.15005	0	0	0	3.92956	0	0.724097	1.02927	0.744293	1.19185	0	1.2414	0	0.936644	2.135
Eggerthella sp.	0.910874	0	0	0	0	0	0	0	0	0	0	0	0	0	0	0	0	0	0	0	0	0	0	0
Eggerthellaceae bacterium	0	0	0	0	0	0	0	0	0	0	0	0	0	0	0	0	0	0	0	1.19472	0	0	0	0
Eggerthia catenaformis	0	0.95665	1.45767	0	0	1.11186	0	2.51969	0	2.15005	2.98826	0	0	1.57182	0	0	1.02927	0	1.19185	0	1.2414	0	1.87329	0
Ehrlichia	0	0.95665	0.728834	0.717221	0	0	1.05368	0	0.852055	0	1.99217	0	1.22341	0	0.996294	0	1.02927	0	0	2.38944	0	1.70299	0	1.0675
Ehrlichia canis	2.73262	1.9133	0	0.717221	0	0	1.05368	1.25985	0.852055	2.15005	0.996087	1.11163	1.22341	2.35774	0	0.724097	2.05855	0.744293	2.3837	0	0	0.851494	0	0
Ehrlichia chaffeensis	0	0	0	0	1.27109	0	0	0	0	0	0	0	1.22341	0	0	0	0	0.744293	0	0	0	0	0	0
Ehrlichia minasensis	4.55437	3.8266	5.83067	2.15166	3.81328	2.22371	3.16104	5.03938	0.852055	2.15005	0.996087	4.44653	1.22341	3.14365	3.98518	1.44819	7.20492	2.23288	3.57554	2.38944	0	1.70299	1.87329	4.27001
Ehrlichia ruminantium	2.73262	1.9133	5.10184	5.02055	5.08437	2.22371	2.10736	3.77954	8.52055	2.15005	2.98826	2.22326	1.22341	0.785912	2.98888	4.34458	4.1171	4.46576	1.19185	5.97361	2.4828	3.40598	5.61986	4.27001
Eikenella corrodens	0	0	0	0	0	0	0	0	0	0	0	1.11163	0	0	0	0	0	0	0	0	0	2.55448	0	1.0675
Eikenella sp.	0.910874	5.7399	1.45767	0	0	0	1.05368	3.77954	0.852055	1.07503	1.99217	0	1.22341	1.57182	0.996294	2.17229	2.05855	1.48859	0	0	0	0	0.936644	0
Eisenbergiella tayi	0.910874	0	0	0	0	0	1.05368	0	0	1.07503	0	2.22326	0	0	0.996294	0.724097	0	0.744293	0	0	0	1.70299	0	1.0675
Eisenibacter elegans	0.910874	0.95665	1.45767	0	0	0	4.21473	2.51969	0	0	0.996087	4.44653	0	1.57182	1.99259	0.724097	0	0	0	0	1.2414	0	0.936644	1.0675
Elephant endotheliotropic	0.910874	5.7399	1.45767	1.43444	0	0	2.10736	2.51969	5.96438	1.07503	4.98043	6.66979	8.56385	13.3605	11.9555	4.34458	3.08782	1.48859	7.15109	1.19472	4.9656	4.25747	0.936644	2.135
Elephantid betaherpesvirus	0.910874	4.78325	0.728834	1.43444	1.27109	0	2.10736	2.51969	2.55616	3.22508	6.97261	3.33489	8.56385	10.2169	11.9555	6.51688	5.14637	0.744293	1.19185	1.19472	3.7242	0.851494	0.936644	5.33751
Elioraea tepidiphila	4.55437	0.95665	2.91533	1.43444	2.54218	2.22371	0	1.25985	4.26027	3.22508	2.98826	4.44653	2.44681	0.785912	3.98518	2.89639	6.17565	3.72146	2.3837	3.58416	0	0.851494	1.87329	0
Elizabethkingia	0	0	0	0	0	1.11186	0	0	0	0	0	0	0	0	0	0	0	0	0	0	1.2414	0	0.936644	0
Elizabethkingia anophelis	6.37612	16.2631	4.373	4.30333	61.0124	18.9016	5.26841	7.55908	74.9808	9.67524	0.996087	12.2279	8.56385	8.64504	2.98888	0.724097	11.322	0	0	8.36305	1.2414	1.70299	1.87329	4.27001
Elizabethkingia genomosp.	0.910874	0	1.45767	0	0	0	0	0	0	0	0	0	0	0.785912	0	0	0	0	0	0	0	0	0	0
Elizabethkingia meningoseptica	80.1569	63.1389	53.2049	60.2466	158.886	73.3825	76.9187	42.8348	41.7507	65.5766	52.7926	62.2514	149.256	51.8702	33.874	85.4435	101.898	154.813	82.2375	95.5777	57.1044	17.0299	93.6644	86.4677
Elizabethkingia miricola	0	0	0.728834	0.717221	0	0	0	1.25985	1.70411	0	0.996087	0	1.22341	1.57182	0	0	0	0	0	0	0	0	0	1.0675
Elstera litoralis	0.910874	0	0	0.717221	0	0	1.05368	0	0	0	0	0	0	0	0	0.724097	0	0	0	1.19472	0	1.70299	0	0
Elusimicrobium minutum	0	1.9133	0.728834	0	0	1.11186	0	1.25985	0.852055	0	0	0	0	1.57182	1.99259	0	1.02927	0	0	3.58416	0	0.851494	0	0
Elusimicrobium sp.	2.73262	5.7399	1.45767	0	0	1.11186	0	2.51969	0.852055	0	0.996087	12.2279	3.67022	7.07321	0	5.79278	0	0	0	1.19472	3.7242	0.851494	0.936644	1.0675
Emergencia timonensis	0	0	0	0	0	0	0	0	0	0	0	0	0	0	0.996294	0	0	0	0	0	0	0	0	0
Emiliania huxleyi	3.6435	2.86995	2.1865	2.15166	1.27109	2.22371	1.05368	2.51969	0.852055	1.07503	0.996087	3.33489	6.11703	3.92956	1.99259	2.17229	2.05855	0.744293	1.19185	0	0	0.851494	0	1.0675
Empedobacter brevis	0	0.95665	0	0.717221	0	0	0	0	0	0	0.996087	0	0	0	0	0	0	0	0	0	0	0	0	0
Emticicia	0	0.95665	0.728834	0.717221	0	0	0	0	0	0	0	0	0	0	0	0	0	0	0	2.38944	0	0	0	0
Emticicia oligotrophica	0.910874	1.9133	4.373	4.30333	1.27109	2.22371	5.26841	0	1.70411	6.45016	2.98826	2.22326	0	2.35774	5.97776	2.17229	2.05855	2.23288	2.3837	0	1.2414	1.70299	2.80993	4.27001
Emticicia sp.	0	0	0	0.717221	0	0	1.05368	0	1.70411	0	0.996087	0	0	0.785912	0	0	3.08782	0	0	1.19472	0	0	0	1.0675
Endomicrobium proavitum	0	0.95665	0	0	0	0	0	0	0	0	0	2.22326	0	0	0.996294	2.17229	0	0	0	0	0	0	0	0
endosymbiont of	1.82175	8.60985	8.01717	5.02055	10.1687	12.2304	8.42945	6.29923	5.96438	8.60021	7.96869	2.22326	7.34044	7.07321	8.96664	5.79278	6.17565	2.23288	5.95924	3.58416	4.9656	5.96046	8.42979	7.47252
Endozoicomonas arenosclerae	0	1.9133	1.45767	1.43444	0	4.44743	1.05368	1.25985	0	2.15005	1.99217	2.22326	1.22341	0.785912	0.996294	0	0	1.48859	2.3837	0	3.7242	0.851494	0.936644	0
Endozoicomonas ascidiicola	2.73262	1.9133	6.5595	5.02055	5.08437	3.33557	4.21473	2.51969	0.852055	5.37513	1.99217	7.78142	1.22341	3.92956	0.996294	0.724097	0	1.48859	3.57554	0	1.2414	2.55448	3.74657	2.135
Endozoicomonas atrinae	1.82175	0.95665	0.728834	1.43444	0	2.22371	3.16104	0	0.852055	3.22508	0.996087	1.11163	1.22341	0	0	5.79278	1.02927	7.44293	5.95924	0	3.7242	0.851494	0	8.54002
Endozoicomonas elysicola	0	0	0	0	0	0	0	0	0.852055	1.07503	0	0	0	0	1.99259	0.724097	0	0.744293	0	2.38944	0	0	0	0
Endozoicomonas montiporae	0.910874	0	0	0	0	0	0	0	0	0	0.996087	0	0	0	0	0	0	0	0	0	0	0.851494	0	0
Endozoicomonas numazuensis	0.910874	0	0.728834	1.43444	1.27109	1.11186	3.16104	0	1.70411	0	0	2.22326	1.22341	1.57182	0.996294	0.724097	0	0.744293	1.19185	1.19472	1.2414	2.55448	2.80993	0
Endozoicomonas sp.	0	0	0	0	0	0	0	0	0	1.07503	0	0	0	0	0	0	0	0	0	0	0	0	0	0
Enhydrobacter aerosaccus	2.73262	5.7399	2.91533	2.15166	1.27109	4.44743	3.16104	0	0	0	3.98435	6.66979	3.67022	2.35774	1.99259	1.44819	2.05855	1.48859	5.95924	3.58416	0	4.25747	2.80993	4.27001
Enhydrobacter sp.	0.910874	0.95665	1.45767	1.43444	0	2.22371	7.37577	0	0.852055	0	0	0	0	0	0	0.724097	0	0	1.19185	2.38944	12.414	0	0	0
Enorma massiliensis	0	0	0	0	0	0	0	0	0	0	0.996087	0	0	0	0	0	0	0	0	0	0	0	0	0
Ensifer	0	0	0	0	0	0	0	0	0	2.15005	0	0	0	0.785912	0	0	0	0	0	0	0	0	0	0
Ensifer adhaerens	0	0	0	0	0	0	0	0	0	1.07503	0	0	0	0	0	0	0	0	0	0	0	0	0	0
Ensifer aridi	0	0	0	0	0	0	0	0	0	1.07503	0	0	0	0	0	0	0	0	0	0	0	0	0	0
Ensifer sojae	0.910874	2.86995	0.728834	0	0	0	0	0	0.852055	0	0.996087	3.33489	0	0.785912	0.996294	0	0	0	0	0	1.2414	0.851494	0.936644	4.27001
Ensifer sp.	0.910874	0	0	0	0	0	0	0	0	1.07503	0	0	0	0	0	0	0	0	0	0	0	0	0	0
Enterobacter	0	0	0.728834	0	0	0	1.05368	0	0	0	0	0	0	0	0	0	0	0	0	0	0	0	0	0
Enterobacter asburiae	0.910874	0	0	0	0	0	0	0	0	0	0	0	0	0	0	0	0	0	0	0	0	0	0	0
Enterobacter cloacae	73.7808	35.3961	46.6454	25.1027	33.0484	25.5727	45.3083	20.1575	35.7863	30.1007	34.863	25.5675	11.0107	34.5801	34.8703	28.2398	34.9953	20.0959	21.4533	53.7625	40.9662	51.0896	24.3527	57.6451
Enterobacter hormaechei	6945.42	6073.77	5671.05	6700.28	19371.4	6338.7	4757.37	4132.3	4753.61	6384.58	7843.19	6420.78	17125.2	5534.4	4098.75	7902.8	8326.83	18296.9	8597.99	6140.87	5324.36	3032.17	10454.8	7434.09
Enterobacter kobei	0.910874	0	0	0	0	0	0	0	0	0	0	0	0	0	0	0.724097	0	0	0	0	0	0	0	0
Enterobacter lignolyticus	0.910874	0.95665	0	0	1.27109	0	0	0	0.852055	1.07503	0.996087	2.22326	1.22341	1.57182	0.996294	0	0	0.744293	0	0	0	0.851494	0	1.0675
Enterobacter ludwigii	0	0	0	0	1.27109	0	0	0	0	0	0	0	0	0	0	0	0	0	0	0	0	0	0	0
Enterobacter massiliensis	0	0	0	0	0	0	0	0	0.852055	0	0	0	0	0	0	0	0	0	0	0	0	0	0	0
Enterobacter sp.	0	0	0.728834	0	0	0	0	0	0	0	0.996087	0	1.22341	1.57182	0	0	0	0	0	1.19472	1.2414	0	0	0
Enterobacterales	0	0	0	0	0	0	0	0	0	1.07503	0.996087	0	0	0	0	1.44819	0	0	0	0	1.2414	0	0	0
Enterobacteriaceae	2.73262	2.86995	2.91533	2.15166	1.27109	0	1.05368	5.03938	2.55616	4.30011	0	0	0	2.35774	0.996294	2.17229	2.05855	0	1.19185	0	2.4828	0.851494	0.936644	2.135
Enterobacteriaceae bacterium	0.910874	0	0	3.58611	0	0	4.21473	1.25985	3.40822	2.15005	0.996087	0	2.44681	1.57182	0	0	0	0	0	2.38944	2.4828	0	0.936644	1.0675
Enterococcus	2.73262	2.86995	2.1865	1.43444	1.27109	0	0	1.25985	0	1.07503	0.996087	5.55816	0	2.35774	0.996294	1.44819	1.02927	0	2.3837	2.38944	7.44839	0	0	1.0675
Enterococcus aquimarinus	0	0.95665	0	0	0	0	0	0	0	0	0	0	0	0	0	0	0	0	0	0	0	0	0	0
Enterococcus asini	0	0.95665	0.728834	2.15166	0	0	0	1.25985	0	0	0	0	0	0	0	0	0	0	0	0	0	0	0	0
Enterococcus avium	0	0	0.728834	0	0	0	0	0	0	0	0	0	0	0	0	0	0	0	0	0	0	0	0	0
Enterococcus canintestini	0	0	0	0	0	0	0	0	0	0	0	0	1.22341	0	0	0	0	0	0	0	0	0	0	0
Enterococcus canis	0	0	0	0	0	1.11186	0	0	0	0	0	0	0	0	0	0	0	0	0	0	0	0	0	0
Enterococcus casseliflavus	0	0	0	0.717221	0	0	0	0	0.852055	0	0	1.11163	0	0	0	0	0	0	0	0	0	0	0	0
Enterococcus cecorum	0	2.86995	0	0.717221	0	0	0	0	0.852055	1.07503	0	1.11163	0	0.785912	0	0.724097	0	0	0	0	2.4828	0	0	0
Enterococcus columbae	0.910874	0	0	0	0	0	0	0	0	0	0	0	0	0	0	0.724097	0	0	0	0	0	0	0	0
Enterococcus devriesei	0.910874	0	0	0	0	0	0	0	0	1.07503	0	0	0	0	0	0	0	0	0	0	0	0	0	0
Enterococcus dispar	0	0.95665	0	0	0	0	0	0	0	0	0	0	0	0	0	0	0	0	0	0	0	0	0	0
Enterococcus durans	0	0	0	0	0	0	0	0	0	0	0	0	0	0	0.996294	0	0	0	0	0	0	0	0	0
Enterococcus faecalis	5.46525	1.9133	2.91533	1.43444	2.54218	4.44743	1.05368	0	0.852055	3.22508	0.996087	2.22326	2.44681	3.92956	0.996294	2.17229	1.02927	0	3.57554	0	1.2414	1.70299	0	0
Enterococcus faecium	655.829	667.742	571.406	560.867	765.197	706.029	606.92	540.474	602.403	634.266	737.104	674.76	888.193	682.172	570.876	676.307	725.638	733.128	605.459	658.291	645.528	504.085	724.962	550.831
Enterococcus gallinarum	0	0	0	0	0	0	0	0	0	0	0.996087	0	0	0	0	0	0	0	0	0	0	0	0	0
Enterococcus italicus	0	0.95665	0.728834	0	0	0	1.05368	0	0	0	0	0	1.22341	0	1.99259	0.724097	0	0	0	1.19472	0	0	0	1.0675
Enterococcus mundtii	0	0	0	0	0	0	0	0	0.852055	0	0	0	0	0	0	0	0	0	0	0	0	0	0	0
Enterococcus pseudoavium	0	0	0	0	0	0	0	0	0	0	0	0	0	0	0.996294	0	0	0	0	0	0	0	0	0
Enterococcus quebecensis	0	0.95665	0.728834	0	0	0	0	0	0	0	0	0	0	0.785912	0	0	0	0	0	1.19472	1.2414	0	0	0
Enterococcus rivorum	0	0.95665	0	0	0	0	0	0	0	0	0	0	0	0	0	0	0	0	0	0	0	0	0	0
Enterococcus saccharolyticus	0	0	0	0	0	0	0	0	0	0	0	1.11163	0	0	0	0	0	0	0	0	0	0	0	0
Enterococcus sp.	0	4.78325	1.45767	0.717221	1.27109	0	3.16104	1.25985	1.70411	3.22508	0	3.33489	1.22341	0.785912	0.996294	0.724097	0	0	5.95924	0	0	0.851494	1.87329	1.0675
Enterococcus thailandicus	0	0	0.728834	0	0	0	0	0	0.852055	0	0	0	0	0.785912	0	0	0	0	0	0	0	0	0	0
Enterovibrio	0	0.95665	0	0.717221	0	0	1.05368	0	0	0	0	0	0	0	0	0	0	0	0	0	0	0	0.936644	0
Enterovibrio nigricans	0	0	0	0	0	0	0	0	0	0	0	0	0	0	0	0	1.02927	0	0	0	0	0	0	0
Enterovibrio norvegicus	0	0	0	0	0	0	0	0	0	0	0	0	1.22341	0	0	0	0	0	0	0	0	0	0	0
Enterovibrio pacificus	0.910874	1.9133	2.1865	0.717221	0	0	1.05368	0	0	2.15005	0.996087	1.11163	1.22341	1.57182	0.996294	0.724097	1.02927	0.744293	0	0	2.4828	1.70299	0.936644	0
Entomoplasma somnilux	0	0.95665	0.728834	0	0	0	0	0	0	0	0.996087	0	0	0	0.996294	1.44819	0	0	0	1.19472	0	0.851494	0.936644	0
Enzootic nasal	0	2.86995	0	0	3.81328	0	1.05368	0	1.70411	0	0	1.11163	1.22341	0.785912	0.996294	0	0	0	2.3837	0	0	2.55448	0	3.20251
Epinotia aporema	2.73262	2.86995	0.728834	2.15166	6.35546	6.67114	2.10736	3.77954	0	0	2.98826	2.22326	0	4.71547	4.98147	2.89639	1.02927	0.744293	1.19185	1.19472	1.2414	2.55448	0.936644	0
Eptesipox virus	3.6435	1.9133	2.1865	1.43444	1.27109	1.11186	1.05368	6.29923	3.40822	1.07503	1.99217	0	1.22341	0.785912	1.99259	0.724097	1.02927	0	2.3837	0	2.4828	3.40598	0.936644	1.0675
Equid gammaherpesvirus	2.73262	0	3.64417	0	0	2.22371	1.05368	0	0	0	0	1.11163	0	2.35774	0	0	0	2.97717	1.19185	0	3.7242	0.851494	0	0
Erwinia amylovora	37.3458	10.5232	22.5938	15.0616	6.35546	20.0134	14.7515	18.8977	21.3014	15.0504	25.8983	6.66979	7.34044	19.6478	17.9333	11.5856	7.20492	13.3973	16.6859	9.55777	31.035	21.2874	18.7329	23.485
Erwinia billingiae	0.910874	0.95665	0.728834	0	0	0	1.05368	0	0	0	0	0	0	0	0	0	0	0.744293	1.19185	0	0	0	0.936644	0
Erwinia gerundensis	0.910874	0	0	0	0	0	0	0	0	0	0	0	0	0	0	0	0	0	0	0	1.2414	0	0	0
Erwinia mallotivora	0	0	1.45767	0	0	0	0	0	0	0	0	0	0	0	0	0	0	0	0	0	0	0	0	0
Erwinia sp.	0	0.95665	0	0	0	0	0	0	0	0	0	1.11163	0	0	0	0.724097	0	0	0	0	0	0	0	0
Erwinia tasmaniensis	0	0	0	0	0	0	0	1.25985	0.852055	0	0	0	0	0	0	0	0	0	0	0	0	0	0	0
Erwinia toletana	0	0	0	0	0	0	0	0	0	1.07503	0	1.11163	0	0	0	0	0	0	0	0	0	0	0	0
Erwinia tracheiphila	0.910874	0	0	0	0	0	0	0	0	0	0	0	0	0	0	0	0	0	0	0	0	0	0	0
Erwinia typographi	0.910874	0	0	0	0	0	0	0	0	0	0	0	0	0	0	0	0	0	0	0	0	0	0	0
Erysipelatoclostridium sp.	0	0	0	0	0	0	0	0	0	0	0	0	0	0	0	0	0	0	0	0	1.2414	0.851494	0	0
Erysipelothrix rhusiopathiae	0	0	0	0	0	1.11186	0	2.51969	0.852055	0	0	0	0	0	2.98888	0	0	0	1.19185	0	0	0	0	0
Erysipelotrichaceae bacterium	0	0	0.728834	0	0	0	0	0	0	0	0	3.33489	2.44681	0	0	0.724097	0	0	1.19185	0	0	0	0	0
Erythrobacter	0	0	0.728834	0.717221	0	0	0	1.25985	0	0	0.996087	0	1.22341	0	0.996294	0	0	0.744293	0	0	0	0.851494	0	0
Erythrobacter gangjinensis	0	0	0.728834	0.717221	0	0	1.05368	0	0	1.07503	0	0	0	0.785912	0.996294	0	0	0	0	0	0	0	0	0
Erythrobacter litoralis	0	0	0.728834	1.43444	2.54218	1.11186	0	0	0.852055	1.07503	0	2.22326	1.22341	0.785912	0	0	0	0	0	0	0	0.851494	0	0
Erythrobacter longus	0	0.95665	0.728834	0.717221	0	0	0	0	0	0	0	0	0	0.785912	0.996294	0	0	0.744293	0	0	0	0	0	0
Erythrobacter luteus	0	0	0	0.717221	0	0	0	1.25985	0.852055	0	0	0	0	0.785912	0	0	0	0	1.19185	0	1.2414	0	0	0
Erythrobacter marinus	0	0	0	0	0	0	0	0	0	0	0.996087	0	1.22341	0	0	0	0	0	0	0	1.2414	0	0	0
Erythrobacter sp.	4.55437	5.7399	6.5595	7.17221	3.81328	7.783	4.21473	2.51969	1.70411	4.30011	1.99217	5.55816	4.89363	4.71547	1.99259	5.06868	3.08782	5.95434	4.76739	10.7525	2.4828	4.25747	8.42979	7.47252
Erythrobacter vulgaris	0	0.95665	1.45767	2.15166	0	0	0	1.25985	0	2.15005	0.996087	0	0	1.57182	0.996294	0	1.02927	0.744293	1.19185	0	0	0.851494	0.936644	0
Erythrobacteraceae bacterium	0	0	0	0.717221	0	0	0	0	0	0	0.996087	0	0	2.35774	0	1.44819	0	0	2.3837	0	1.2414	0.851494	2.80993	0
Escherichia	0.910874	0	0	0	0	0	1.05368	0	0	0	1.99217	0	0	0	0	0	0	0	0	0	0	0.851494	0	0
Escherichia albertii	0	0	0.728834	0	1.27109	0	0	1.25985	0	0	0	0	0	0	0	0	0	0	1.19185	0	0	0.851494	0	0
Escherichia coli	8984.86	2858.47	2900.03	3012.33	4403.06	2480.55	3012.47	3004.73	5900.48	4032.43	7496.55	4354.26	5391.55	4122.11	2256.61	2722.61	2797.57	22211.9	2568.43	3709.61	3605.02	2287.11	7770.39	2805.4
Escherichia sp.	0	0	0	0	0	0	0	0	0	0	0	1.11163	0	0	0	0	0	0	0	0	0	0	0	0
Ethanoligenens harbinense	0	0.95665	0	0	0	0	0	0	0	0	0	0	0	0	0	0	0	0	0	0	0	0	0	0
Eubacterium brachy	0	0	0	0	0	0	1.05368	0	0	0	0	0	0	0	0	0	0	0	0	0	0	0	0	0
Eubacterium coprostanoligenes	0	0	0	0	0	0	0	0	0	0	0	0	1.22341	0	0	0	0	0	0	0	0	0	0	0
Eubacterium hallii	0	0	0	0	0	0	1.05368	0	0	0	0	0	0	0	0	0	1.02927	0	0	0	0	0.851494	0.936644	0
Eubacterium infirmum	0.910874	0	0.728834	0	0	1.11186	1.05368	0	0.852055	0	0	1.11163	0	0.785912	0.996294	0	1.02927	0.744293	0	0	0	0	0.936644	0
Eubacterium ramulus	0	0	0	2.15166	0	0	0	3.77954	0.852055	0	0	1.11163	1.22341	0	0	0.724097	0	0	0	2.38944	0	0	4.68322	0
Eubacterium rectale	0	0	0	0	0	0	0	1.25985	0	0	0	0	0	0	0	0	0	0	0	0	0	0	0	0
Eubacterium ruminantium	0.910874	0	0	0	0	0	0	0	0.852055	0	0	0	0	0	0.996294	0	0	0.744293	0	0	2.4828	0.851494	0	0
Eubacterium saphenum	0	0	0.728834	0.717221	0	1.11186	2.10736	1.25985	0	0	0	0	0	0	0	0	0	0	0	0	0	0	0	0
Eubacterium siraeum	0	3.8266	0.728834	0.717221	0	3.33557	2.10736	0	3.40822	2.15005	0	4.44653	0	0.785912	0.996294	2.17229	4.1171	0.744293	2.3837	5.97361	2.4828	0.851494	0.936644	1.0675
Eubacterium sp.	1.82175	0	0	0.717221	0	0	0	1.25985	0	0	0	0	0	0	0	0	0	0	0	0	0	0	0	0
Eubacterium sulci	0	0	0	0	0	0	0	0	0	0	0	0	0	0.785912	0	0	0	0	0	0	0	0	0	0
Eubacterium uniforme	0	0	0	1.43444	0	0	0	0	0	0	0	1.11163	0	0	0	0.724097	0	0	0	0	0	0	0	0
Eubacterium yurii	0	0	0	0.717221	0	0	0	0	0	1.07503	0	1.11163	0	0	0	0	0	0	1.19185	0	1.2414	0	0	0
Eudoraea adriatica	2.73262	0.95665	2.91533	2.86888	0	0	1.05368	0	0	1.07503	0.996087	0	0	0.785912	0	2.17229	1.02927	0.744293	0	0	2.4828	1.70299	0.936644	1.0675
Euproctis pseudoconspersa	0	0	0	0.717221	0	0	0	0	0	0	0	0	0	0	0	0	0	0	0	0	0	0	0	0
European catfish	0	0	0	0	0	0	0	0	0	0	0	1.11163	0	0.785912	0	0	0	1.48859	0	0	0	0.851494	0	0
Euryhalocaulis caribicus	0	0	2.91533	2.15166	3.81328	2.22371	2.10736	1.25985	0.852055	0	0	1.11163	2.44681	1.57182	0.996294	2.89639	0	0	2.3837	1.19472	0	1.70299	2.80993	1.0675
Ewingella americana	0	0	0	0	0	0	0	0	0	0	0	0	0	0	0	0	1.02927	0	0	0	0	0	0	0
Exiguobacterium	0	0	0	0	0	0	0	0	0	0	0	0	0	0	0	0	0	0	0	1.19472	0	0	0	0
Exiguobacterium acetylicum	0.910874	2.86995	3.64417	3.58611	6.35546	3.33557	1.05368	2.51969	0.852055	1.07503	3.98435	0	0	1.57182	0	1.44819	2.05855	2.23288	0	0	1.2414	2.55448	1.87329	3.20251
Exiguobacterium antarcticum	0	0	0	0	0	0	0	0	0	1.07503	0.996087	0	0	0	0	0	0	0	0	0	0	0	0	0
Exiguobacterium oxidotolerans	0.910874	0	0	0.717221	0	1.11186	0	0	0.852055	0	0	0	0	0	0	0	0	0	0	0	0	0	0	1.0675
Exiguobacterium sp.	6.37612	0	2.1865	2.15166	2.54218	11.1186	2.10736	3.77954	0	2.15005	1.99217	2.22326	1.22341	1.57182	0	2.17229	1.02927	2.23288	1.19185	2.38944	1.2414	5.96046	0.936644	3.20251
Exiguobacterium undae	0	0	0	0	1.27109	0	0	0	0.852055	0	0.996087	0	0	0	0	0.724097	1.02927	0	1.19185	0	0	0	0.936644	0
Ezakiella massiliensis	0	0.95665	0	0	1.27109	0	0	0	0	0	0.996087	0	0	0	0.996294	0	0	0.744293	0	0	1.2414	0.851494	0	1.0675
Fabibacter misakiensis	0	0	0.728834	0.717221	0	1.11186	0	0	0	0	0.996087	0	0	0.785912	0	0.724097	0	0	0	1.19472	0	0	0.936644	0
Facklamia ignava	0	0.95665	0	0	0	0	0	1.25985	0.852055	0	0	0	0	0	0	0.724097	0	0	0	0	1.2414	0	0.936644	2.135
Facklamia sourekii	0	0	0	0	0	1.11186	0	0	0	0	0	0	0	0	0	0	0	0	0	0	0	0	0	0
Faecalibacterium	0	0	0	0	0	0	0	0	0	1.07503	0	0	0	0	0	0	0	0	0	0	0	0	0	1.0675
Faecalibacterium prausnitzii	0.910874	0	0	0	0	0	1.05368	0	0	1.07503	0	0	0	3.14365	0.996294	0.724097	0	0	0	0	1.2414	0	0	1.0675
Faecalibacterium sp.	0	0	0	0	0	1.11186	0	0	0	0	0	0	0	0	0	0	0	0	0	0	0	0	0	0
Faecalibaculum rodentium	0	0	0	0.717221	0	0	0	0	0	0	0.996087	1.11163	1.22341	0	0	0	0	0	0	0	0	0	0	0
Faecalicatena contorta	1.82175	2.86995	1.45767	0	0	0	0	0	0	2.15005	1.99217	1.11163	0	0.785912	0	0	0	1.48859	0	1.19472	0	0	1.87329	0
Faecalicoccus pleomorphus	0	0.95665	0	0	0	0	0	0	0	2.15005	0	1.11163	0	0	0.996294	0	1.02927	0	2.3837	0	0	2.55448	0	0
Faecalitalea cylindroides	0	0	0	0	0	0	0	2.51969	0	2.15005	0	0	0	0.785912	0	0	1.02927	0	0	0	0	0.851494	0	0
Falsirhodobacter sp.	0	0	0.728834	0	0	0	0	0	0.852055	0	0	0	0	0	0.996294	0	0	0	0	0	2.4828	0	0	0
Fangia hongkongensis	0	0.95665	2.1865	1.43444	1.27109	0	1.05368	1.25985	0.852055	7.52519	1.99217	1.11163	4.89363	2.35774	0.996294	0.724097	4.1171	1.48859	4.76739	3.58416	1.2414	0.851494	2.80993	2.135
Feline leukemia	0.910874	0.95665	0	0	0	0	1.05368	3.77954	0	0	0	0	0	0.785912	0	0	0	0	0	0	2.4828	0	0	6.40501
Feline sarcoma	7.28699	0	2.91533	2.86888	6.35546	2.22371	4.21473	6.29923	0.852055	2.15005	1.99217	0	6.11703	1.57182	1.99259	2.89639	2.05855	2.97717	1.19185	2.38944	9.93119	2.55448	4.68322	2.135
Fenollaria timonensis	0	0	0	0	0	0	0	0	0	0	0	0	0	0	0	0.724097	0	0.744293	0	0	0	0	0	0
Fermentimonas caenicola	0	0	0	0	1.27109	0	1.05368	0	0	2.15005	0	0	0	0	0.996294	0	0	0	0	0	0	0	0	1.0675
Ferrimicrobium acidiphilum	0	0	0	0	0	0	0	0	0.852055	0	0	0	0	0	0	0	0	0	0	0	0	0	0	0
Ferrimonas balearica	0	0	0.728834	0	0	0	0	0	0	0	0	0	0	0	0	0	2.05855	0	1.19185	0	0	0	0	0
Ferrimonas futtsuensis	0.910874	0.95665	2.1865	0	1.27109	1.11186	0	0	0.852055	0	0	0	0	0.785912	0	0	0	0.744293	1.19185	0	0	1.70299	0.936644	1.0675
Ferrimonas kyonanensis	0	0	0	0	1.27109	0	0	0	0	0	0	0	0	0	1.99259	0	0	0	0	0	0	0.851494	0	0
Ferrimonas marina	0.910874	0.95665	0	1.43444	0	0	0	0	1.70411	0	0	0	0	0.785912	1.99259	0	0	0	0	0	0	0.851494	0	0
Ferrimonas senticii	0	0	0	0	0	0	0	0	0	0	0	0	0	0.785912	0	0	0	0	0	0	0	0	0	0
Ferriphaselus amnicola	0.910874	1.9133	0	1.43444	1.27109	0	2.10736	1.25985	0.852055	1.07503	0.996087	1.11163	0	1.57182	1.99259	0.724097	0	2.97717	1.19185	0	0	5.96046	0	0
Ferriphaselus sp.	0.910874	0	0	0.717221	0	1.11186	0	2.51969	0	0	0	0	1.22341	0	0	0	0	0	0	0	0	0	0	0
Ferrithrix thermotolerans	0	0	0	0.717221	2.54218	1.11186	1.05368	0	0.852055	0	0	1.11163	0	0	0	0	0	0	0	0	1.2414	0	0	0
Ferrovum	0	0	0	0	0	1.11186	0	0	0	0	0	0	0	0	0.996294	0	0	0	0	0	0	0	0	0
Ferrovum sp.	0.910874	0	0	0	0	1.11186	0	0	0	1.07503	0	1.11163	0	0.785912	0.996294	1.44819	0	0	0	0	0	0	0	1.0675
Fervidicella metallireducens	0	0	0	0	0	0	0	0	0	0	0	0	0	0	0.996294	0	0	0	0	0	0	0	0	0
Fervidicola ferrireducens	0	0	2.91533	0.717221	0	3.33557	3.16104	3.77954	0.852055	1.07503	1.99217	1.11163	0	0.785912	0.996294	0.724097	0	0	0	1.19472	1.2414	0.851494	0.936644	1.0675
Fervidobacterium gondwanense	0	0	0	0.717221	0	0	0	0	0	0	0	0	0	0	0	0	0	0	0	0	0	0	0	0
Fervidobacterium islandicum	0	0	0	0	0	1.11186	0	0	0	0	0	0	0	0	0	0	0	0	0	0	0	0	0	0
Fervidobacterium nodosum	0	0.95665	0	0	0	0	0	0	0	0	0.996087	0	0	0	0	0	0	0	0	0	0	0.851494	0	0
Fervidobacterium pennivorans	0	0	0.728834	0.717221	0	0	0	0	0	0	0.996087	0	0	0.785912	0	0	0	0	0	0	1.2414	0.851494	0	0
Fervidobacterium thailandensis	1.82175	0.95665	0.728834	0	1.27109	0	0	0	0	0	0.996087	1.11163	1.22341	1.57182	0	1.44819	1.02927	0	0	0	1.2414	0	0	1.0675
Fibrella aestuarina	0.910874	8.60985	0.728834	0.717221	1.27109	0	2.10736	6.29923	3.40822	3.22508	0	2.22326	0	2.35774	1.99259	0.724097	0	3.72146	0	1.19472	0	0.851494	0	3.20251
Fibrella sp.	0.910874	2.86995	4.373	0.717221	2.54218	1.11186	0	3.77954	0	0	0.996087	0	1.22341	2.35774	3.98518	1.44819	0	2.23288	2.3837	2.38944	2.4828	1.70299	3.74657	2.135
Fibrisoma limi	0	1.9133	4.373	0.717221	1.27109	1.11186	0	5.03938	0.852055	3.22508	1.99217	1.11163	0	1.57182	1.99259	1.44819	0	0.744293	4.76739	0	0	0.851494	0	0
Fibrobacter	0	0.95665	0	0.717221	1.27109	1.11186	1.05368	1.25985	0	2.15005	0	0	0	2.35774	0	0	1.02927	0.744293	0	0	1.2414	0	0.936644	2.135
Fibrobacter sp.	6.37612	10.5232	4.373	5.02055	0	3.33557	5.26841	7.55908	11.0767	0	8.96478	5.55816	9.78726	8.64504	7.97035	2.17229	2.05855	5.21005	9.53478	2.38944	6.207	7.66345	5.61986	8.54002
Fibrobacter succinogenes	0.910874	0	0	0.717221	1.27109	2.22371	0	0	0	0	0	1.11163	1.22341	0.785912	1.99259	0.724097	1.02927	0	1.19185	0	1.2414	1.70299	0	0
Fictibacillus arsenicus	0	0	0	0	0	0	0	0	0	0	0	0	0	0	0	0	0	0	1.19185	0	0	0	0	3.20251
Fictibacillus enclensis	0	0	1.45767	0	0	0	0	0	0	0	0	0	0	0	0	0	0	0	0	0	0	0	0	0
Fictibacillus macauensis	0	0	0	0	0	0	0	0	0	0	0	0	0	0	0	0	0	0	0	0	1.2414	0	0	0
Fictibacillus phosphorivorans	0	0	0	0	0	0	0	0	0	0	0	1.11163	0	0	0.996294	0	0	0	0	0	0	0.851494	1.87329	1.0675
Fictibacillus sp.	0	0	0	0.717221	0	0	0	0	0	0	0	0	0	0.785912	0	0	0	0	0	0	0	0.851494	0	0
filamentous cyanobacterium	0	0	0	0	0	0	0	0	0	0	0	0	0	0	0	0	0	0	0	2.38944	0	0	0	0
Filifactor alocis	0	0	0	0	1.27109	0	0	0	0	0	0	1.11163	0	0	0.996294	0	0	0	0	0	0	0	0	0
Filimonas lacunae	0	0.95665	2.91533	0.717221	0	1.11186	1.05368	0	0	2.15005	1.99217	4.44653	1.22341	2.35774	3.98518	0.724097	1.02927	0	0	0	0	0	0	1.0675
Fimbriiglobus ruber	14.574	10.5232	10.9325	13.6272	3.81328	8.89485	5.26841	12.5985	8.52055	8.60021	8.96478	6.66979	4.89363	3.92956	12.9518	10.1374	6.17565	5.95434	3.57554	9.55777	12.414	13.6239	8.42979	19.215
Fimbriimonas ginsengisoli	0	0	0.728834	1.43444	1.27109	0	0	1.25985	0	0	0	0	1.22341	0	0	2.89639	0	0	0	0	0	0.851494	0	0
Finegoldia magna	0	0	0	0.717221	0	0	0	0	2.55616	1.07503	0	0	1.22341	0.785912	0	0	0	0	1.19185	2.38944	3.7242	0	0	1.0675
Firmicutes	0.910874	0	0	0.717221	0	0	0	0	0	0	0	1.11163	0	0	0.996294	0	0	0.744293	1.19185	1.19472	1.2414	0	1.87329	0
Firmicutes bacterium	0.910874	0	0	0.717221	0	0	0	0	0.852055	0	0	0	0	0	0	0	2.05855	0	0	0	0	0	0.936644	0
Fischerella	0.910874	0	0.728834	2.15166	0	0	0	2.51969	0	1.07503	0	0	0	0.785912	0.996294	0	1.02927	0	1.19185	0	0	1.70299	0.936644	0
Fischerella muscicola	0.910874	0.95665	0	0.717221	2.54218	1.11186	2.10736	3.77954	0	1.07503	0	0	1.22341	0.785912	0	0	0	0	0	0	1.2414	0.851494	0.936644	0
Fischerella sp.	1.82175	0.95665	0.728834	0.717221	2.54218	0	0	0	0	0	0	0	0	0	1.99259	0	0	0	0	2.38944	0	2.55448	0	0
Flamingopox virus	623.038	37.3094	115.156	159.94	25.4218	126.752	129.603	633.703	82.6493	34.4009	268.943	113.386	99.096	264.852	295.899	60.1001	40.1417	18.6073	59.5924	232.971	228.417	56.1986	27.1627	184.678
Flammeovirga pacifica	0	0	0.728834	0	0	0	0	1.25985	0	0	0.996087	0	0	0	0	0	2.05855	0	1.19185	0	1.2414	0	0	0
Flammeovirga sp.	0	0.95665	0.728834	0.717221	2.54218	2.22371	1.05368	0	0	1.07503	0.996087	2.22326	0	3.14365	0.996294	0.724097	0	0	2.3837	0	0	3.40598	0.936644	0
Flammeovirgaceae bacterium	0.910874	0	0	1.43444	0	0	0	0	0.852055	1.07503	0	0	0	0.785912	0	1.44819	1.02927	1.48859	0	1.19472	0	1.70299	0	0
Flaviflexus massiliensis	2.73262	1.9133	0.728834	0	1.27109	0	1.05368	26.4568	1.70411	3.22508	2.98826	1.11163	3.67022	3.92956	1.99259	3.62049	1.02927	2.23288	2.3837	2.38944	2.4828	2.55448	1.87329	3.20251
Flavihumibacter petaseus	0	0	0.728834	0	0	0	1.05368	1.25985	0	1.07503	0	0	0	0	0	0	1.02927	0	0	0	0	0	0	0
Flavihumibacter solisilvae	0	5.7399	1.45767	5.02055	6.35546	2.22371	0	6.29923	1.70411	4.30011	3.98435	2.22326	1.22341	2.35774	0	1.44819	1.02927	2.97717	0	0	1.2414	0.851494	2.80993	2.135
Flavihumibacter sp.	0	0.95665	0.728834	0	0	1.11186	0	1.25985	0	0	1.99217	0	1.22341	1.57182	0	0	2.05855	0.744293	1.19185	0	1.2414	0	0	2.135
Flavisolibacter ginsengisoli	2.73262	0	0	0.717221	0	0	2.10736	0	0	0	0	0	1.22341	0	0	0.724097	1.02927	0	1.19185	1.19472	0	1.70299	0	1.0675
Flavisolibacter sp.	0.910874	0	1.45767	0.717221	0	0	1.05368	0	0	1.07503	0	0	1.22341	0	1.99259	0	0	0	2.3837	0	0	0	0.936644	0
Flavobacteria bacterium	0	0.95665	0.728834	0	0	1.11186	0	0	0	0	1.99217	0	0	0	0	0.724097	0	0	0	0	1.2414	0.851494	0	3.20251
Flavobacteriaceae bacterium	0.910874	1.9133	2.1865	2.15166	0	1.11186	1.05368	5.03938	4.26027	2.15005	0.996087	1.11163	1.22341	1.57182	1.99259	2.17229	1.02927	2.23288	0	0	1.2414	5.10896	0	0
Flavobacterium	0.910874	0.95665	0	0	0	0	0	0	0.852055	0	0.996087	1.11163	0	0	0	0	0	0	0	0	0	0	0	0
Flavobacterium akiainvivens	0	0.95665	0	0	0	1.11186	0	1.25985	0	0	0.996087	1.11163	1.22341	0	0	0	1.02927	0	0	0	0	1.70299	1.87329	2.135
Flavobacterium antarcticum	0	0	0	0	0	0	0	0	0	0	0	0	1.22341	0	0	0	0	0	0	0	0	0	0	0
Flavobacterium aquatile	0	0	0.728834	0	0	0	0	0	0	0	0	0	1.22341	0	0	1.44819	0	0	0	0	0	0	0	0
Flavobacterium beibuense	0	0	0	0	0	0	0	0	0.852055	0	0	0	0	0	0	0	0	0	0	0	0	0	0	0
Flavobacterium branchiophilum	0	0	0	0	0	0	0	0	0.852055	0	0	0	0	0	0	0	0	0	0	0	0	0.851494	0	0
Flavobacterium cauense	0	0	0	0	1.27109	0	0	0	0	1.07503	0.996087	0	0	1.57182	0	0	0	1.48859	0	0	2.4828	0	0	0
Flavobacterium chilense	0	0	0	0	0	0	0	0	0	0	0	0	1.22341	0.785912	0	0	0	0	0	0	0	0	0	0
Flavobacterium chungangense	0	0	0	0	0	0	0	0	0	0	0	0	0	1.57182	0	0	0	0	0	0	0	0	0	0
Flavobacterium columnare	0.910874	0.95665	0	0.717221	0	0	0	0	0	0	0	0	0	0	0	0	0	0	0	0	0	0	0	0
Flavobacterium crassostreae	0	0	0	0	0	0	0	0	0.852055	0	0	0	0	0	0	0	0	0	0	0	0	0	0	0
Flavobacterium cucumis	0	0.95665	0.728834	0	0	0	0	1.25985	0	0	0	0	0	0.785912	0	0	0	0	0	0	0	0	0	1.0675
Flavobacterium enshiense	0	0	0.728834	0.717221	0	0	0	0	0.852055	2.15005	0.996087	0	0	1.57182	0	0.724097	0	0	0	0	0	0	0	0
Flavobacterium flevense	0.910874	0	0	0	0	0	0	0	0	0	0	0	0	0	0	0	0	0	1.19185	0	0	0	0	0
Flavobacterium fluvii	0	0	0.728834	0	0	0	2.10736	1.25985	0.852055	0	0	2.22326	0	0	1.99259	0	0	0	0	0	0	0	0	0
Flavobacterium fontis	0	0	0	0	0	0	0	0	0	0	0.996087	0	0	0	0	0	0	0	1.19185	0	0	3.40598	0	2.135
Flavobacterium frigidarium	0	0.95665	0	0	0	0	0	0	0	0	0	0	0	0	0	0	0	0	0	0	1.2414	0	0	0
Flavobacterium frigoris	0	0.95665	0	0	0	0	0	0	0	0	0	0	0	2.35774	0	0	0	0	0	0	0	0	0	1.0675
Flavobacterium fryxellicola	0	0	0	0	0	0	0	0	1.70411	0	0	0	0	0	0	0	0	0	0	2.38944	0	0	0	0
Flavobacterium gelidilacus	0	0.95665	0	0.717221	0	0	1.05368	1.25985	0	0	0	0	1.22341	0	0.996294	0	1.02927	0	2.3837	0	0	0	0	0
Flavobacterium gilvum	0	0	0.728834	0	0	0	0	1.25985	0	0	0	1.11163	0	0	0	0.724097	0	0	0	0	0	0	2.80993	0
Flavobacterium glycines	0	0	0	0	0	0	0	0	0.852055	0	0	0	0	0.785912	0	0	0	0	0	0	0	0.851494	0	0
Flavobacterium granuli	0	0	0.728834	0	0	0	0	0	0.852055	0	0	1.11163	0	0.785912	0	0	0	0	0	0	0	0	0	1.0675
Flavobacterium haoranii	0.910874	0	2.1865	0.717221	0	0	0	1.25985	0	0	0	0	0	1.57182	0	0	0	0.744293	0	0	0	0	0	0
Flavobacterium hibernum	0.910874	1.9133	0	1.43444	0	0	0	0	0	0	0.996087	3.33489	1.22341	1.57182	0.996294	0	1.02927	0.744293	0	0	0	0.851494	0	0
Flavobacterium hydatis	0	0	0	0	0	0	1.05368	0	0	0	0	0	0	0	0	0	0	0	0	0	0	0	0	0
Flavobacterium indicum	0	0.95665	0.728834	0	0	0	1.05368	0	1.70411	0	0	0	0	0	0	0	0	0	0	0	0	0	0	0
Flavobacterium johnsoniae	0	0	0	0	0	0	1.05368	0	0	0	0	0	0	0	0	0	0	0	0	0	0	0	0	0
Flavobacterium micromati	0	0.95665	0.728834	0	0	0	1.05368	0	0.852055	0	0	0	0	0	0	0	0	0	0	0	0	0	0	1.0675
Flavobacterium oncorhynchi	0.910874	0	0	0	0	1.11186	0	0	0.852055	0	0	0	0	0.785912	0	0	0	0	2.3837	0	0	1.70299	0	0
Flavobacterium pectinovorum	0	0	0	0	0	0	0	0	0.852055	0	0	0	0	0	0	0	0	0	0	0	0	0	0	0
Flavobacterium phage	0	0	0.728834	0	0	1.11186	0	0	0	0	0	0	0	0	0	0	0	0	0	0	0	0	0	1.0675
Flavobacterium piscis	0	0	0	0	0	0	1.05368	0	0	0	0	0	0	0	0	0	0	0.744293	0	0	0	0	0	0
Flavobacterium plurextorum	0	0.95665	0	0	0	0	0	0	0	0	0	0	0	0	0	0	0	0	1.19185	0	0	0	0	0
Flavobacterium psychrophilum	0.910874	2.86995	2.91533	2.15166	0	0	0	1.25985	0.852055	0	0	1.11163	2.44681	1.57182	0	0.724097	0	0.744293	0	1.19472	0	0	0	1.0675
Flavobacterium reichenbachii	0	0	0	0	0	0	0	0	0	0	0	0	0	0	0.996294	0	0	0	0	0	0	0	0	0
Flavobacterium rivuli	0	0	0	0	2.54218	0	0	0	0	1.07503	0.996087	0	0	0.785912	0	0	0	0	0	0	0	0	0	1.0675
Flavobacterium saccharophilum	0	0	0.728834	0	0	0	1.05368	0	0	0	0	0	0	0	0	0	0	0	0	0	0	0	0	0
Flavobacterium sasangense	0.910874	0	0.728834	0	0	1.11186	1.05368	0	1.70411	0	0	0	0	0.785912	0	1.44819	0	0	0	0	0	0	0	0
Flavobacterium segetis	0	0.95665	0.728834	0	0	0	0	0	0	0	0	1.11163	0	0	0	0	1.02927	0	0	0	0	0	0	0
[truncated: 3,324 more rows]
