# Supplementary material for: Microbiota of the prostate tumor environment investigated by whole-transcriptome profiling
Source: Genome Med. 2022 Jan 25;14:9. doi: 10.1186/s13073-022-01011-3 (PMC8787950; doi:10.1186/s13073-022-01011-3)
Supplement: Supplementary file 6 — Additional file 6: Table S8. Normalised host gene count data for the discovery cohort - benign samples. [file 13073_2022_1011_MOESM6_ESM.xlsx]

## Sheet: Info
Additional file 6: Supplementary Table of
Microbiota of the prostate tumor environment investigated by whole-transcriptome profiling
Paul Vinu Salachan, Martin Rasmussen, Jacob Fredsøe, Benedicte Ulhøi, Michael Borre, Karina Dalsgaard Sørensen
Table S8. Host Transcriptome Data: Counts normalised using size factors as implemented in DESeq2. B1-B23, benign samples 1-23.

## Sheet: Normalised_Transcript_Counts
ENSG_ID	B1	B10	B11	B12	B13	B14	B15	B16	B17	B18	B19	B2	B20	B21	B22	B23	B3	B4	B5	B6	B7	B8	B9
ENSG00000000003.15	679.041	497.17	1110.58	1132.76	741.144	1777.05	1230.92	1167.2	554.941	1032.66	863.789	741.557	1022.91	1216.65	924.361	1675	690.449	667.389	792.024	1131.79	697.001	626.905	748.164
ENSG00000000005.6	30.9508	7.8363	35.4022	9.34764	23.2994	199.596	52.2069	12.8264	6.1465	45.153	17.4945	20.2083	7.01157	35.0544	18.5402	3.71672	29.429	19.3192	32.7119	5.0753	9.2318	32.1726	46.7602
ENSG00000000419.12	468.951	290.814	826.051	520.918	521.463	1128.9	792.385	687.493	388.107	403.032	411.12	350.57	485.357	560.016	345.201	582.286	429.361	426.778	295.398	540.157	398.506	402.616	466.736
ENSG00000000457.14	538.356	398.781	768.359	634.79	527.011	850.967	809.787	619.513	473.28	474.942	542.328	492.907	472.113	564.291	487.342	552.552	358.43	369.699	480.766	514.78	441.588	531.307	402.657
ENSG00000000460.17	172.574	99.2598	258.305	175.056	137.578	244.666	190.265	224.461	117.661	162.216	180.776	202.962	191.65	123.118	152.736	132.563	217.322	158.944	119.944	197.212	120.783	160.863	132.487
ENSG00000000938.13	111.61	92.2942	56.3813	83.279	85.4313	26.8274	58.0077	80.806	117.661	117.899	133.395	46.5669	114.522	37.6194	58.2692	26.017	175.819	82.5455	75.3365	52.9281	65.3919	174.651	96.9842
ENSG00000000971.16	1059.83	919.459	2859.71	1503.27	1588.8	2441.3	2913.15	1990.65	1044.9	969.116	2540.34	1225.68	1379.72	745.548	610.943	953.958	1636.7	1000.21	405.429	1323.2	903.947	1228.07	876.321
ENSG00000001036.14	706.24	509.359	706.733	850.635	426.047	823.066	548.753	492.532	613.771	707.396	499.321	544.745	739.331	1018.29	724.833	1181.92	676.112	627.873	495.635	707.642	655.458	613.117	581.039
ENSG00000001084.13	1062.64	1158.03	1819.94	1414.04	1350.26	2242.77	1567.37	1331.38	1145.88	1354.59	970.213	1353.08	1589.29	2660.72	1384.33	2526.13	1172.63	1694.82	1159.78	1421.81	1416.31	986.318	1068.56
ENSG00000001167.14	791.589	665.215	841.786	881.227	717.844	750.095	705.373	649.013	965.878	821.115	788.708	748.586	962.923	1199.55	803.408	1137.32	825.52	922.051	567.997	1070.89	744.698	659.078	837.354
ENSG00000001460.18	302.004	252.503	338.288	308.472	241.87	259.69	334.124	216.765	399.522	318.579	249.296	257.436	258.649	314.635	474.099	382.822	280.707	332.817	439.132	531.456	448.511	263.815	259.779
ENSG00000001461.17	5378.87	4277.75	3354.03	6638.52	3403.94	4499.5	6488.74	2673.01	6544.26	4586.37	1909.08	2147.35	4964.97	6396.15	10039.1	7815.02	3674.09	5347.9	9092.91	8488.08	10295.8	1821.89	3552.91
ENSG00000001497.16	707.178	571.179	836.541	665.382	660.151	959.35	867.795	672.101	527.721	719.103	545.244	709.048	571.833	708.783	625.069	612.02	692.713	705.15	605.665	588.735	565.447	541.418	639.056
ENSG00000001561.7	908.827	363.082	1346.6	1379.2	680.122	2247.07	1134.63	881.17	657.675	1200.73	698.32	723.106	1473.21	1988.7	675.393	1769.16	619.517	1001.08	454.993	1114.39	735.466	674.704	1078.95
ENSG00000001617.12	629.332	677.404	233.392	1035.04	256.294	371.292	269.156	534.859	584.795	760.911	1057.69	1101.79	862.423	1114.9	1085.04	595.914	557.641	434.681	567.997	849.025	793.934	675.624	626.067
ENSG00000001626.16	399.546	371.789	194.057	622.893	491.507	262.909	237.832	1503.25	328.398	433.134	698.32	248.65	694.925	163.302	314.3	189.553	337.301	252.027	337.032	249.415	519.289	779.495	486.653
ENSG00000001629.10	1300.87	959.511	3233.4	1107.27	2339.93	2632.31	2791.33	2726.88	1136.22	1097.89	1027.07	1028.87	1212.22	1106.35	1127.42	1040.68	1202.81	1297.02	921.88	1328.28	1066.27	1472.58	1298.03
ENSG00000001630.17	1886.12	1119.72	3898.18	4063.67	1825.12	4710.9	3801.82	1859.82	2008.15	2493.45	1533.68	1664.11	3281.42	4832.38	2873.73	8014.49	1684.24	2674.83	1696.06	3105.36	1975.6	1386.18	1836.64
ENSG00000001631.15	851.615	673.051	1755.69	765.657	1103.95	1894.02	1940.94	1239.03	777.971	826.132	931.58	932.218	945.783	795.137	808.705	842.457	885.133	955.421	746.426	991.133	683.922	909.104	813.108
ENSG00000002016.18	236.351	282.977	395.98	230.292	422.718	284.371	484.944	561.794	233.567	255.031	269.706	404.166	195.545	182.967	239.257	244.065	247.505	252.905	311.259	274.066	260.029	289.553	176.65
ENSG00000002079.14	45.9572	31.3452	2.62239	7.64807	2.21899	0	1.16015	2.56527	10.5368	10.034	10.2051	9.66484	17.9185	4.27493	16.7745	21.0614	11.3188	6.14701	13.8778	35.5271	9.2318	8.27294	6.06151
ENSG00000002330.13	375.161	365.694	220.28	469.081	100.964	230.716	160.101	102.611	391.62	275.935	255.856	329.483	345.125	402.698	346.083	372.911	339.565	327.548	350.909	184.886	276.954	225.208	291.818
ENSG00000002549.12	786.9	752.285	1122.38	750.36	778.867	1611.79	1207.72	1094.09	725.286	747.532	795.269	680.053	859.307	1056.76	654.204	862.279	741.761	749.057	629.456	595.26	742.39	886.124	662.436
ENSG00000002586.20	2289.42	1486.28	1502.63	2317.36	1109.5	1418.64	1214.68	888.866	1786	1676.51	1519.83	1698.38	2228.9	2110.11	1847.84	1992.16	1941.56	1933.67	1716.88	1402.23	1657.88	1487.29	1886
ENSG00000002586.20_PAR_Y	2289.42	1486.28	1502.63	2317.36	1109.5	1418.64	1214.68	888.866	1786	1676.51	1519.83	1698.38	2228.9	2110.11	1847.84	1992.16	1941.56	1933.67	1716.88	1402.23	1657.88	1487.29	1886
ENSG00000002587.10	155.692	103.613	68.182	134.266	72.1173	147.014	78.8905	55.1533	130.833	40.9721	175.673	138.822	122.313	81.2237	97.9981	39.645	61.8763	68.4952	56.5023	97.8808	112.32	165.459	149.806
ENSG00000002726.20	76.908	338.702	107.518	99.4249	327.302	417.435	70.7694	60.2839	169.468	474.106	155.992	114.221	987.074	215.457	103.295	1641.55	138.844	523.374	128.865	922.979	1000.88	57.9106	188.773
ENSG00000002745.13	10.3169	11.3191	56.3813	34.8412	29.9564	100.871	29.0038	25.6527	20.1956	26.7573	33.531	11.4221	33.4997	16.2447	9.71153	34.6894	29.429	43.0291	12.8865	10.1506	23.8488	19.3035	33.7713
ENSG00000002746.15	216.655	209.839	212.413	118.97	224.118	70.8245	140.379	218.048	204.59	198.171	107.882	170.453	216.58	389.874	149.204	432.379	200.721	247.637	396.508	82.6549	634.686	100.195	173.186
ENSG00000002822.15	182.891	252.503	660.841	182.704	559.186	687.856	602.12	593.86	279.226	244.997	258.772	288.188	228.266	198.357	299.292	198.225	294.29	273.103	220.062	201.562	291.571	268.411	277.098
ENSG00000002834.18	1559.73	1411.4	1953.68	1671.53	1257.06	2183.75	2219.37	2254.87	1433.89	1322.81	2008.95	1468.18	1548.78	1685.18	1506.17	1372.71	1427.68	1336.54	1224.22	1230.4	1414	1628.85	1194.12
ENSG00000002919.14	209.152	212.451	197.99	182.704	323.973	188.865	209.988	165.46	166.833	236.635	204.102	201.204	225.928	251.366	214.536	230.437	194.684	214.267	261.695	242.889	220.794	217.854	218.214
ENSG00000002933.9	134.12	122.769	94.4059	248.987	65.4603	79.4092	45.246	73.1102	183.517	118.736	272.622	99.2842	269.556	33.3445	114.773	118.935	409.742	76.3985	59.4762	105.856	160.787	113.983	86.593
ENSG00000003056.8	1762.32	1051.81	2299.83	1793.9	1922.76	3524.05	2306.39	2177.91	1349.59	1565.3	1648.12	1570.1	1645.38	1801.46	1511.47	1725.8	1567.28	1496.36	1189.52	1683.55	1444.78	1477.18	1381.16
ENSG00000003096.14	387.354	374.401	394.669	366.257	296.236	550.499	410.694	333.485	326.642	343.664	430.801	296.096	483.799	313.78	276.337	247.781	292.78	240.611	107.057	345.12	220.794	312.533	404.389
ENSG00000003137.8	73.1564	105.355	43.2694	105.373	12.2045	27.9005	22.0429	20.5222	45.6597	99.5037	26.9706	77.3187	42.0694	100.033	30.9003	73.0955	39.2386	12.294	29.7381	80.4797	199.253	34.011	76.2018
ENSG00000003147.19	576.81	735.741	739.513	877.828	908.678	1289.86	725.096	888.866	729.677	765.092	452.669	384.836	984.736	978.959	934.072	1008.47	537.267	650.705	1135.99	999.834	1020.88	522.115	563.72
ENSG00000003249.14	56.2741	121.027	26.2239	138.515	42.1609	46.1432	19.7226	51.3054	99.222	54.3508	77.2672	59.7463	106.732	144.493	78.5751	100.351	55.085	49.1761	109.04	76.8545	95.3952	49.6377	74.47
ENSG00000003393.15	752.197	559.86	924.391	699.373	847.656	947.546	884.037	863.214	789.386	780.979	734.767	802.182	779.843	849.001	794.579	911.835	682.148	933.467	894.125	830.174	723.927	739.049	800.119
ENSG00000003400.15	274.805	231.606	322.553	171.657	404.966	340.172	238.992	463.031	208.981	296.839	387.065	231.956	399.66	222.296	237.491	180.88	173.555	214.267	212.132	217.513	265.414	426.516	183.577
ENSG00000003402.20	5303.84	5466.25	6847.05	4192.84	7645.54	7872.25	8167.48	9006.67	5114.76	5045.42	5501.28	4642.64	5365.41	4428.83	5081.78	4925.89	5538.68	4973.81	5307.26	5443.62	5027.48	6603.65	4974.77
ENSG00000003436.16	1185.51	615.585	6940.14	952.609	1705.3	1727.69	2918.95	2003.48	1292.52	760.911	1443.29	821.511	859.307	549.756	668.33	540.163	1395.99	904.488	571.962	953.431	897.023	1148.1	768.08
ENSG00000003509.16	261.675	171.528	413.026	218.395	308.44	324.076	328.324	395.052	257.275	266.737	255.856	246.893	254.754	281.29	282.517	247.781	216.567	238.855	193.297	305.243	283.878	307.018	308.271
ENSG00000003756.17	2331.62	2793.2	8261.83	2143.16	8601.93	8175.93	8375.15	9290.13	2641.24	2929.93	2537.43	2508.46	2444.7	2667.56	3085.62	2580.64	2777.64	2561.55	2915.32	3179.31	2878.78	2854.16	2538.91
ENSG00000003987.14	62.8394	26.9917	74.738	78.1802	68.7888	74.0438	76.5701	59.0012	69.3676	48.4976	49.5676	58.8677	52.1973	61.559	32.666	58.2286	36.2203	72.886	68.3976	102.231	65.3919	61.5875	69.2744
ENSG00000003989.17	2133.73	1279.93	2699.75	2176.3	2051.46	3104.47	1665.98	1779.02	2165.32	1873.85	1710.08	1326.72	2959.66	5218.84	1732.18	5140.22	1500.12	1885.38	1475.01	1988.07	1914.83	1709.74	1382.89
ENSG00000004059.11	772.831	645.189	352.711	1020.59	156.439	417.435	323.683	241.135	676.993	608.729	644.379	659.845	705.832	1022.56	817.534	1046.88	725.16	707.784	568.989	581.484	611.606	477.992	587.967
ENSG00000004139.14	783.148	898.562	312.064	908.421	406.076	450.701	300.48	321.941	913.194	880.483	858.686	833.812	781.401	869.521	845.786	654.143	928.899	723.591	897.099	651.813	618.53	637.936	756.823
ENSG00000004142.12	1039.2	915.105	768.359	1380.9	488.179	1045.2	589.358	400.182	950.951	927.308	826.613	868.078	1075.11	1503.07	1138.9	1340.5	1040.58	1094.17	1031.91	830.174	868.558	708.715	878.919
ENSG00000004399.12	1031.69	1348.71	1726.84	898.223	975.248	1103.14	1029.06	1097.94	1280.23	960.755	1694.78	1006.02	698.82	470.242	1072.68	479.457	1128.86	642.801	637.386	756.22	1410.16	1241.86	819.17
ENSG00000004455.17	1525.97	1540.27	1759.62	2140.61	1260.39	2430.57	1482.68	1512.23	1569.99	1444.89	1487.03	1527.04	1891.57	2045.98	1644.78	2158.18	1766.49	1484.94	1775.36	1748.08	1525.55	1527.74	1362.11
ENSG00000004468.13	959.474	631.257	1172.21	2179.7	4619.94	3925.39	1907.29	1496.84	1135.35	1844.58	722.375	577.254	1816.78	1705.7	3547.36	3395.84	758.362	1808.1	2467.27	1776.35	2339.49	1028.6	904.031
ENSG00000004478.8	2048.38	3364.38	2824.31	2219.64	1684.22	5128.34	3144.02	4282.72	3975.03	2247.61	1973.23	2193.92	2777.36	3124.97	3033.53	3065.06	3126.26	6738	1865.57	3571.56	2659.53	1452.36	1621.89
ENSG00000004487.16	1815.78	1324.33	2589.61	2083.67	1646.49	3295.48	2454.89	1870.08	1579.65	1709.96	1603.66	1677.29	1819.11	2166.53	1779.86	1935.17	1524.27	1742.24	1498.8	1730.68	1404.77	1447.76	1703.28
ENSG00000004534.15	2051.19	2556.37	2462.42	1698.72	3370.65	2973.55	3958.44	3940.26	2297.03	2413.17	2355.92	2341.53	2015.44	2043.42	2754.54	1803.85	2232.83	2213.8	2951.01	2768.21	3093.42	3260.46	2089.49
ENSG00000004660.15	207.276	184.588	276.662	236.24	201.928	244.666	149.66	157.764	172.102	211.55	199.728	253.043	142.569	215.457	220.717	167.252	223.358	191.435	160.586	137.758	204.638	151.671	215.617
ENSG00000004700.16	810.347	471.049	1897.3	695.974	888.707	1819.97	1705.43	1240.31	722.652	600.367	663.331	606.249	623.251	546.336	476.748	681.399	710.068	627.873	512.486	621.362	520.058	675.624	619.14
ENSG00000004766.17	494.274	415.324	1441	541.313	983.014	1748.08	1201.92	1332.66	515.428	574.446	533.581	450.733	553.135	642.095	399.938	623.17	438.416	604.163	422.281	696.041	451.589	576.348	491.848
ENSG00000004776.13	3521.82	3157.16	406.47	2570.6	225.228	139.503	201.867	112.872	2302.3	2389.76	1952.82	3750.84	1837.03	1443.22	1575.92	1382.62	3615.24	2819.72	1390.75	520.581	1547.1	2053.53	2546.7
ENSG00000004777.18	201.649	239.442	20.9791	125.768	102.074	11.8041	34.8046	21.8048	233.567	132.114	242.007	255.679	109.848	122.263	269.274	104.068	264.106	185.288	343.97	58.0034	238.488	205.904	139.415
ENSG00000004779.10	396.733	210.709	769.67	473.33	376.119	1011.93	596.319	582.316	341.57	292.658	339.684	290.824	392.648	448.013	309.886	541.402	325.982	323.157	174.463	396.598	263.875	273.007	319.528
ENSG00000004799.8	1101.1	757.509	6899.5	703.622	7462.48	2555.05	2240.26	1378.83	1142.37	2063.66	633.445	632.608	2019.33	952.455	791.931	6507.98	5387.76	5959.96	756.338	3612.16	1447.08	1729.96	2123.26
ENSG00000004809.14	34.7024	27.8624	17.0455	33.9914	15.533	20.3889	13.9218	19.2395	21.0737	31.7743	21.1391	18.4511	29.6044	50.4442	23.8374	53.273	18.1101	40.3946	12.8865	36.9772	16.1556	24.8188	27.7098
ENSG00000004838.14	15.9443	15.6726	6.55596	7.64807	1.1095	1.0731	9.28123	11.5437	16.6833	17.5595	16.0366	7.02897	5.45345	3.41994	7.94579	11.1502	14.3372	9.65958	8.92142	4.35026	12.3091	7.35373	5.19558
ENSG00000004846.16	32.8266	12.1898	13.1119	11.897	18.8614	21.462	16.2422	34.6312	20.1956	33.4466	16.0366	20.2083	14.0231	31.6345	44.1433	24.7781	15.8464	29.8569	21.8079	18.8511	13.0784	18.3843	35.5031
ENSG00000004848.8	0.937902	261.21	64.2484	14.4464	4.43799	40.7777	3.48046	38.4791	4.39035	163.052	287.201	8.78622	284.358	5.12992	5.2972	68.1399	9.80966	4.39072	4.95635	316.844	6.92385	4.59608	15.5867
ENSG00000004864.13	472.703	590.334	449.739	686.627	433.813	647.078	517.429	615.665	544.404	505.044	389.252	434.918	595.205	853.276	354.029	718.566	612.726	422.387	539.25	617.011	468.514	527.63	490.982
ENSG00000004866.20	444.566	342.185	414.337	459.734	412.733	486.113	326.003	324.507	561.087	489.993	367.384	442.825	486.136	328.315	426.424	281.232	457.281	349.501	390.56	475.628	552.369	442.143	401.792
ENSG00000004897.12	1824.22	1415.76	2631.56	1593.35	1447.89	2474.56	2500.13	1401.92	1286.37	1157.25	1336.14	1361.86	1593.19	1407.31	1504.4	1136.08	1519.74	1350.59	1258.91	1194.15	1434.77	1430.3	1568.2
ENSG00000004939.15	4.68951	21.7675	26.2239	11.0472	36.6134	9.65788	10.4414	12.8264	15.8053	6.68933	10.934	13.1793	10.9069	4.27493	10.5944	8.67235	14.3372	16.6847	22.7992	9.42556	29.234	15.6267	13.8549
ENSG00000004948.15	4.68951	1.7414	6.55596	0	5.54748	5.36549	3.48046	7.69581	0.878071	0.836166	0.728936	0	3.11625	0.854986	1.76573	1.23891	3.01836	2.63443	0	0.725043	0	0	1.73186
ENSG00000004961.15	266.364	164.562	301.574	232.841	170.863	345.538	252.914	207.787	200.2	244.997	227.428	231.956	257.091	260.771	237.491	275.037	207.512	208.12	145.717	231.289	174.635	204.066	217.348
ENSG00000004975.12	585.251	688.724	531.033	649.236	411.623	549.426	477.983	466.879	672.602	617.09	689.573	717.834	574.17	702.799	987.044	792.9	774.963	753.448	669.107	645.288	642.379	490.861	517.826
ENSG00000005001.10	91.9144	121.898	43.2694	192.901	65.4603	96.5788	87.0115	201.374	141.369	209.041	294.49	195.054	158.929	99.1784	194.231	83.0068	127.526	100.987	152.655	174.01	153.094	155.347	148.94
ENSG00000005007.12	2205.01	2565.08	1538.03	2364.1	1406.84	1844.66	1648.58	1359.59	2777.34	2436.59	2266.99	2217.64	2625.44	3069.4	2818.11	2607.9	2764.06	2200.63	2400.85	2420.19	2227.94	2180.38	2193.4
ENSG00000005020.13	599.319	417.936	679.198	480.129	701.202	865.99	614.881	709.297	365.277	586.988	601.372	543.867	571.054	607.895	444.964	545.119	525.194	511.958	416.333	606.861	350.039	588.298	514.362
ENSG00000005022.6	1359.02	1107.53	878.499	1672.38	488.179	900.329	752.94	636.187	1197.69	1333.68	1209.3	1410.19	1673.43	1492.81	1216.59	1429.7	1179.42	1307.56	653.246	1094.09	959.337	982.642	1173.34
ENSG00000005059.16	84.4112	99.2598	104.895	62.0343	114.278	105.164	163.582	210.352	68.4895	135.459	136.311	90.498	62.3251	29.0695	45.909	49.5563	85.2685	45.6635	40.642	50.753	63.8533	195.793	101.314
ENSG00000005073.6	459.572	309.098	385.491	426.592	147.563	349.83	288.878	135.959	355.619	438.987	355.721	391.865	345.125	324.04	310.769	325.833	412.006	317.01	320.18	253.765	235.411	307.018	369.752
ENSG00000005075.15	362.968	270.788	575.614	429.991	260.732	624.543	587.038	434.813	344.204	280.116	306.153	287.309	387.974	473.662	355.795	431.14	325.982	315.254	222.044	317.569	250.028	224.289	285.757
ENSG00000005100.13	513.97	400.522	504.809	504.772	426.047	447.482	382.851	366.834	429.377	504.208	430.801	488.514	485.357	459.983	489.108	418.751	589.334	438.194	428.228	446.626	406.968	408.132	438.161
ENSG00000005102.14	132.244	89.6821	95.7171	105.373	16.6425	30.0467	60.328	26.9353	72.0018	23.4126	110.798	75.5615	47.5229	13.6798	13.243	11.1502	30.9381	24.588	8.92142	60.9036	73.085	46.88	32.0394
ENSG00000005108.16	933.213	1265.13	2345.72	536.215	1263.72	1238.36	2132.36	936.324	1275.84	915.602	871.078	1366.26	573.391	603.62	488.225	551.314	1366.56	1133.68	1008.12	426.325	797.781	816.264	1028.72
ENSG00000005156.12	1375.9	1515.02	2635.5	1566.15	1847.31	2839.42	1756.47	1484.01	1470.77	1695.74	1421.42	1440.94	1751.34	2360.62	1765.73	2199.06	1524.27	1372.54	1522.59	1642.22	1511.71	1386.18	1412.33
ENSG00000005175.10	496.15	307.357	1218.1	537.914	903.13	1147.14	1024.42	1082.54	506.647	540.163	454.127	508.722	511.845	624.14	439.667	680.16	459.545	574.306	438.141	537.257	408.507	546.933	397.462
ENSG00000005187.12	467.075	548.541	705.422	1046.09	503.712	774.777	1046.46	663.122	1229.3	569.429	427.885	434.039	744.785	772.052	611.826	854.846	743.27	742.032	685.958	967.207	851.633	448.577	642.52
ENSG00000005189.19	139.747	95.777	145.542	160.609	180.848	174.915	245.953	220.613	175.614	132.114	78.7251	144.094	191.65	254.786	273.688	234.153	168.273	217.78	186.359	161.685	170.788	67.1027	155.867
ENSG00000005194.15	288.874	222.028	390.735	305.073	295.126	560.157	590.518	293.723	251.128	248.341	271.164	258.315	294.486	347.124	278.103	380.344	296.553	214.267	263.678	236.364	273.877	285.876	258.913
ENSG00000005206.17	466.137	609.49	305.508	498.824	368.353	393.827	292.359	442.509	540.014	559.395	723.104	592.191	457.31	442.028	734.545	358.044	594.616	533.033	758.321	422.7	548.523	545.095	428.635
ENSG00000005238.19	325.452	264.693	283.218	302.524	232.994	319.783	255.234	243.701	230.933	237.471	230.344	218.777	230.603	247.946	317.832	303.532	252.033	328.426	245.835	157.334	226.948	193.035	222.544
ENSG00000005243.10	432.373	254.244	340.91	305.073	224.118	344.464	306.281	164.177	254.641	255.867	317.087	325.09	196.324	238.541	235.725	265.126	363.712	283.641	149.682	172.56	243.104	246.35	324.724
ENSG00000005249.13	1001.68	555.506	2059.88	737.614	742.253	897.11	1152.03	465.597	714.75	610.401	555.449	643.151	626.367	513.847	517.359	384.061	920.598	540.937	580.884	567.709	477.745	681.139	567.184
ENSG00000005302.19	427.683	249.891	1450.18	338.215	878.721	1268.4	1121.87	951.715	375.814	353.698	387.065	347.934	343.567	325.75	289.58	389.017	369.749	338.085	325.136	342.945	276.185	512.003	391.4
ENSG00000005339.15	3033.18	3583.8	3267.49	2989.54	4570.02	2530.36	4523.44	3860.73	3234.81	4117.28	3848.05	4112.83	4385.35	3288.28	3030.88	3063.82	3200.21	3884.91	2620.92	4840.39	4314.33	4128.2	4127.89
ENSG00000005379.17	986.673	1124.94	902.101	740.163	928.649	708.245	1038.34	826.017	902.657	1003.4	1190.35	1168.57	795.424	554.886	1068.27	602.109	1291.86	1035.33	1305.5	810.598	1072.43	1177.52	818.304
ENSG00000005381.8	6.56531	6.0949	3.93358	1.69957	39.9419	2.1462	2.32031	8.97845	7.90264	2.5085	5.10255	20.2083	2.33719	0.854986	7.94579	3.71672	3.77294	0.878144	2.97381	1.45009	23.8488	16.5459	2.59779
ENSG00000005421.9	5.62741	6.9656	9.17835	3.39914	7.76648	11.8041	12.7617	5.13054	7.02457	19.2318	9.47616	3.51449	10.9069	5.12992	10.5944	86.7235	6.03671	16.6847	4.95635	34.8021	37.6965	16.5459	9.52523
ENSG00000005436.14	675.289	478.885	865.387	890.575	745.582	976.519	930.443	867.062	898.266	602.876	535.039	608.885	600.658	936.21	418.478	889.535	648.946	741.154	613.596	917.179	619.3	591.975	643.386
ENSG00000005448.17	116.3	86.1993	169.144	113.871	103.183	181.354	142.699	164.177	101.856	111.21	132.666	107.192	103.615	114.568	105.061	81.7679	98.0966	106.255	94.1706	71.0542	110.012	111.225	95.2523
ENSG00000005469.11	790.651	488.463	1587.85	875.279	994.109	1843.58	1840	1654.6	699.822	716.594	766.84	1053.47	1021.35	1133.71	716.887	1170.77	690.449	922.929	740.478	1358.01	795.473	692.169	632.995
ENSG00000005471.17	28.1371	42.6643	78.6716	52.6867	41.0514	34.3391	119.496	65.4144	42.1474	35.119	40.8204	41.2952	32.7207	37.6194	54.7377	22.3003	27.1652	34.2476	38.6595	33.352	54.6215	56.9914	44.1624
ENSG00000005483.21	4141.78	3063.12	6963.74	4423.98	5590.75	6655.35	6985.29	6064.3	3660.68	3998.54	4256.26	3683.18	4217.85	3755.1	3369.02	3529.65	3532.99	4188.75	3367.34	4767.88	3728.11	4628.25	4368.62
ENSG00000005486.17	740.943	581.627	234.704	871.03	237.432	319.783	235.511	256.527	812.215	600.367	605.746	615.914	818.017	999.479	914.649	890.774	718.369	615.579	640.36	514.055	768.547	591.056	554.195
ENSG00000005513.10	47.833	35.6987	24.9127	39.0901	21.0804	23.6082	13.9218	21.8048	20.1956	20.9041	40.0915	21.0869	13.2441	26.5046	34.4318	8.67235	21.1285	7.9033	11.8952	17.401	36.9272	27.5765	53.6877
ENSG00000005700.15	1680.72	1313.02	3005.25	2090.47	2010.41	3389.92	2393.4	1920.11	1716.63	1549.42	1461.52	1555.16	1826.13	2348.65	1465.56	2383.66	1641.99	1568.37	1443.29	1861.91	1530.94	1639.88	1630.55
ENSG00000005801.18	554.3	545.058	591.348	734.215	580.267	651.37	595.159	556.664	579.527	641.339	590.438	605.37	640.39	748.113	784.868	576.092	533.494	551.474	554.119	750.419	585.45	515.68	538.608
ENSG00000005810.18	5643.36	5068.34	10864.5	5326.45	7353.74	10038.8	8419.24	7258.43	5279.84	5057.13	4805.14	5597.7	7208.68	8921.78	6121.79	8517.48	5740.16	8416.13	6059.63	6846.58	5960.66	5278.14	5309.02
ENSG00000005812.11	1567.23	1063.12	2937.07	1892.47	1609.88	3560.54	3051.2	2181.76	1364.52	1551.92	1358.74	1238.86	1533.98	1665.51	1192.75	2103.66	1433.72	1412.06	1149.87	1637.87	1253.99	1164.65	1432.25
ENSG00000005844.18	320.762	338.702	272.728	208.197	232.994	196.377	778.463	637.47	271.324	264.228	513.171	216.141	134.778	117.133	202.176	78.0511	209.021	112.402	337.032	165.31	224.64	1145.34	174.918
ENSG00000005882.12	590.878	588.593	638.551	809.845	348.382	537.622	495.386	320.659	529.477	571.101	597.727	787.245	483.799	465.967	595.052	406.361	639.137	501.42	426.246	282.042	450.05	477.073	587.967
ENSG00000005884.18	1529.72	1418.37	933.569	1339.26	963.043	1062.37	1295.89	1439.12	1970.39	1704.11	2318.02	2092	1871.31	1468.01	1672.15	1191.83	1555.21	1265.41	995.234	1580.59	1797.89	1955.17	1706.75
ENSG00000005889.15	2854.04	2459.73	5588.3	3115.31	4948.36	3925.39	4120.87	2561.42	2833.53	2748.48	1850.04	1743.19	2733.73	4387.79	2166.55	6260.2	3583.54	4265.15	1476	4065.31	2229.48	2184.98	2467.03
ENSG00000005893.16	3504	2345.67	5413.92	5765.79	3137.66	7326.04	5521.17	3960.78	3961.86	3791.18	2568.04	2483.86	4580.89	6553.47	4979.36	8381.21	3182.86	4194.89	2805.29	4366.93	3620.4	2393.64	2733.74
ENSG00000005961.19	20.6338	32.2159	17.0455	7.64807	22.1899	22.5351	15.082	37.1964	18.4395	21.7403	17.4945	43.9311	7.01157	9.40485	35.3146	16.1058	9.80966	13.1722	44.6071	15.9509	21.5409	42.2839	36.3691
ENSG00000005981.13	48.7709	46.1471	70.8044	50.9871	84.3218	45.0701	47.5663	52.588	61.465	71.9103	61.9595	68.5325	65.4413	44.4593	44.1433	61.9453	50.5575	51.8105	56.5023	98.6058	69.2385	64.3451	71.8722
ENSG00000006007.12	1745.44	1070.96	1553.76	1829.59	1030.72	2012.06	1254.13	1499.4	1797.41	1547.74	1221.7	1369.77	1906.37	1693.73	1473.5	1504.03	1359.01	1502.5	1135	1399.33	1232.44	1240.02	1424.45
ENSG00000006015.17	271.054	347.409	296.33	362.858	196.381	422.801	317.882	238.57	223.03	209.041	256.585	321.576	229.824	377.049	294.877	262.648	298.063	222.17	235.922	148.634	259.26	243.592	273.634
ENSG00000006016.11	67.5289	51.3713	14.4231	14.4464	27.7374	41.8508	23.2031	56.436	57.0746	40.9721	21.8681	40.4166	20.2557	23.9396	24.7202	26.017	27.1652	24.588	18.8341	35.5271	22.3102	46.88	26.8438
ENSG00000006025.12	287.936	183.718	192.745	172.506	194.162	231.789	267.996	238.57	222.152	300.184	338.226	246.893	269.556	233.411	377.867	131.324	249.769	255.54	282.512	240.714	266.183	265.653	201.762
ENSG00000006042.12	947.281	718.327	1336.11	1385.15	740.034	1557.07	984.971	1049.2	954.463	785.996	758.822	664.238	882.679	1804.88	1284.57	1557.31	906.261	755.204	1019.02	755.495	928.565	659.078	876.321
ENSG00000006047.13	55.3362	38.3108	13.1119	43.3391	31.0659	18.2427	4.64062	29.5006	27.2202	48.4976	34.26	52.7173	38.9532	36.7644	89.1695	30.9727	30.9381	56.2012	41.6333	15.9509	46.159	23.8996	56.2855
ENSG00000006059.4	0	0	0	0	0	0	0	0	0	0	0	0	0	0	0	0	0	0	0	0	0	0	0
ENSG00000006062.17	347.024	414.453	157.343	380.704	210.804	124.479	211.148	146.22	316.105	305.201	581.691	571.104	372.392	255.641	249.851	144.952	344.847	290.666	413.359	324.094	370.041	540.499	735.175
ENSG00000006071.14	167.884	219.416	204.546	67.133	83.2123	109.456	162.422	65.4144	314.349	93.6506	67.0621	204.719	56.8716	134.233	131.547	90.4402	418.797	180.898	187.35	295.817	73.8544	54.2337	123.828
ENSG00000006116.3	1.8758	2.6121	1.31119	1.69957	2.21899	0	4.64062	2.56527	0.878071	2.5085	2.91574	0	3.11625	0.854986	0.882866	0	0.754589	3.51258	4.95635	4.35026	3.84658	0.919216	0.86593
ENSG00000006118.14	222.283	176.752	111.451	294.876	114.278	158.818	93.9725	266.788	205.469	153.018	282.098	139.701	191.65	138.508	227.779	101.59	163.746	121.184	187.35	144.284	119.244	186.601	144.61
ENSG00000006125.18	3485.24	2589.46	3224.22	3295.47	4839.62	2831.91	2465.33	3061.65	3187.4	3476.78	2963.85	2849.37	3322.71	3394.29	2861.37	3516.02	3290.01	3261.43	3592.36	2938.6	3059.57	3564.72	3446.4
ENSG00000006128.12	5.62741	3.4828	6.55596	18.6953	0	19.3158	3.48046	1.28264	7.90264	10.8702	2.91574	7.02897	3.89532	11.9698	4.41433	13.628	28.6744	2.63443	1.98254	11.6007	5.38521	8.27294	6.06151
ENSG00000006194.10	580.561	511.971	1170.9	706.172	773.319	1459.41	937.404	1032.52	673.48	636.322	720.188	682.689	675.448	828.482	693.933	722.283	676.112	709.54	624.5	755.495	564.678	431.112	515.228
ENSG00000006210.7	2078.39	1399.21	824.74	2268.08	603.566	728.634	712.334	620.796	1479.55	1467.47	2209.4	1773.06	1441.27	996.914	1163.62	511.669	1485.79	1079.24	915.933	759.12	841.632	1651.83	2028.87
ENSG00000006282.21	1136.74	1185.02	763.114	1193.95	540.325	930.376	853.873	682.362	1160.81	1044.37	1013.95	757.372	722.192	1320.1	1560.02	1383.86	1316.76	1167.93	1022	851.925	1000.88	746.403	904.897
ENSG00000006283.18	91.9144	120.157	104.895	94.3262	87.6502	71.8976	88.1717	51.3054	170.346	77.7634	93.3038	79.076	70.8948	98.3234	120.953	112.741	128.28	67.6171	136.795	97.1557	163.095	62.5067	102.18
ENSG00000006327.13	226.034	151.502	306.819	208.197	78.7743	171.696	134.578	78.2408	180.005	127.097	238.362	193.297	119.976	120.553	52.0891	75.5733	204.494	146.65	20.8167	108.756	52.3135	178.328	302.21
ENSG00000006377.11	7.50322	4.3535	3.93358	25.4936	1.1095	7.51169	3.48046	1.28264	14.9272	5.85316	6.56042	5.27173	14.0231	6.83989	4.41433	4.95563	17.3555	6.14701	10.904	7.97547	10.0011	4.59608	10.3912
ENSG00000006432.15	283.246	252.503	152.098	335.665	268.498	222.131	206.507	286.028	177.37	249.177	309.798	340.905	355.253	313.78	313.417	306.01	233.923	192.314	303.328	382.823	384.658	359.413	385.339
ENSG00000006451.8	592.754	376.142	780.16	667.081	541.434	661.028	668.249	593.86	504.013	546.016	544.515	469.184	614.681	652.354	429.956	662.815	470.109	547.962	482.748	627.162	450.05	469.719	518.692
ENSG00000006453.14	901.324	947.321	878.499	1425.09	953.058	1004.42	1254.13	1321.11	993.976	969.116	761.009	708.169	1456.07	1509.05	1338.42	1622.97	893.433	1004.6	1476	1291.3	1332.46	967.015	813.108
ENSG00000006459.11	1031.69	674.792	1506.56	1075.83	1435.69	1465.85	1139.27	1463.49	952.707	918.11	1245.75	661.602	968.376	991.784	870.506	1169.53	839.103	865.85	866.369	1118.74	905.485	1222.56	1243.48
ENSG00000006468.14	386.416	438.833	364.512	192.901	310.659	642.786	386.331	407.878	304.691	320.252	330.937	354.085	359.927	229.136	268.391	253.976	362.203	223.049	141.751	166.76	163.095	293.23	291.818
ENSG00000006530.18	697.799	673.922	743.446	770.755	836.561	1053.78	793.545	896.562	705.091	732.481	732.58	725.742	669.216	728.448	642.726	763.167	715.35	704.271	680.011	849.025	770.086	789.606	788.862
ENSG00000006534.16	163.195	190.683	98.3395	150.412	59.9128	122.333	98.6131	138.525	143.126	188.137	248.567	141.458	113.743	126.538	107.71	131.324	235.432	152.797	130.848	110.207	120.013	206.824	158.465
ENSG00000006555.11	253.234	209.839	108.829	379.854	173.081	221.058	199.546	237.288	311.715	311.054	338.955	337.391	292.928	353.109	365.507	314.682	264.106	317.01	315.224	361.796	380.042	242.673	225.142
ENSG00000006576.16	514.908	440.574	954.548	373.906	742.253	821.993	706.534	845.257	502.256	427.281	642.921	549.139	390.311	376.194	315.183	371.672	565.187	496.151	404.438	384.273	398.506	672.866	549
ENSG00000006606.8	2.81371	0	2.62239	0	0	1.0731	0	0	0	0	2.91574	0.878622	0.779064	0.854986	0	0	0.754589	0.878144	0	0.725043	0.769316	0.919216	2.59779
ENSG00000006607.14	873.187	735.741	971.594	858.283	953.058	862.771	923.482	751.624	1064.22	948.212	992.081	936.611	1055.63	1050.78	685.104	926.702	842.121	858.825	899.081	1186.9	748.545	1177.52	994.088
ENSG00000006611.16	0	5.2242	30.1574	8.49785	3.32849	4.29239	6.96092	17.9569	1.75614	8.36166	10.934	15.8152	7.01157	34.1994	2.6486	0	25.656	11.4159	10.904	10.8756	13.0784	13.7882	6.92744
ENSG00000006625.18	386.416	273.4	777.537	616.094	559.186	951.838	699.573	828.582	355.619	364.568	322.19	336.512	476.008	577.116	342.552	735.911	325.228	366.186	285.486	417.625	323.882	324.483	334.249
ENSG00000006634.8	156.63	138.441	208.48	160.609	156.439	259.69	208.828	237.288	148.394	173.086	130.479	114.221	193.208	229.136	162.447	193.269	155.445	163.335	126.882	235.639	153.863	175.57	170.588
ENSG00000006638.12	57.212	82.7165	36.7134	77.3305	26.6279	30.0467	40.6054	26.9353	56.1965	36.7913	57.5859	66.7752	25.7091	32.4895	60.9178	35.9283	80.741	36.0039	39.6508	33.352	62.3146	44.1224	67.5425
ENSG00000006652.14	609.636	619.068	999.129	862.532	1472.3	1046.27	950.166	1158.22	768.312	884.663	814.221	606.249	824.249	761.793	569.449	841.218	651.965	985.278	836.631	1132.52	840.093	619.551	768.946
ENSG00000006659.13	9.37902	11.3191	7.86716	7.64807	6.65698	6.43859	1.16015	8.97845	18.4395	11.7063	13.1208	10.5435	9.34876	3.41994	7.94579	11.1502	12.828	9.65958	12.8865	7.97547	7.69316	10.1114	19.0505
ENSG00000006695.12	304.818	227.253	338.288	273.631	340.616	323.002	290.038	283.462	280.983	296.839	287.93	272.373	314.742	294.115	283.4	306.01	296.553	252.905	195.28	239.989	234.641	273.926	271.902
ENSG00000006704.10	498.026	659.12	378.935	534.515	199.709	260.763	236.671	210.352	534.745	526.784	504.423	784.609	543.786	654.919	597.7	573.614	497.274	516.349	660.185	708.367	660.073	499.134	477.993
ENSG00000006712.15	859.118	646.93	1185.32	860.833	1257.06	1324.2	980.33	797.799	799.044	797.702	720.188	821.511	969.934	1089.25	797.228	922.986	895.697	810.527	810.858	775.071	871.635	752.838	787.996
ENSG00000006715.16	1718.24	1133.65	4223.35	1654.53	2785.95	4535.99	4617.41	4103.15	1563.84	1299.4	1301.15	1477.84	1298.7	1539.83	1359.61	1682.44	1728.01	1559.58	1531.51	1656	1250.14	1534.17	1278.98
ENSG00000006740.17	444.566	400.522	420.893	410.446	367.243	320.856	353.847	369.399	371.424	386.309	352.805	332.119	398.881	445.448	409.65	387.778	484.446	259.052	448.054	334.245	408.507	364.929	406.987
ENSG00000006744.19	932.275	1044.84	1235.14	898.223	713.406	1375.71	1033.7	777.277	719.14	1017.61	927.206	965.605	991.748	1064.46	1100.93	1231.47	949.273	1038.84	871.326	829.449	803.166	1060.77	871.126
ENSG00000006747.15	226.972	263.822	373.69	394.3	215.242	797.312	269.156	170.591	143.126	352.026	201.915	143.215	328.765	508.717	245.437	279.993	195.439	160.7	703.801	310.318	204.638	331.837	248.522
ENSG00000006756.16	1583.18	1451.46	1017.49	2426.14	1171.63	1889.73	1406.11	1223.63	1857.12	1689.05	1465.16	1596.46	2214.88	2554.7	2600.04	2471.62	1678.21	1646.52	2162.95	2291.86	1893.29	1189.47	1417.53
ENSG00000006757.12	365.782	298.65	256.994	484.378	196.381	318.71	301.64	225.744	379.327	319.415	231.802	276.766	320.195	506.152	431.721	450.962	365.221	287.153	232.948	295.817	256.952	297.826	329.919
ENSG00000006788.14	1.8758	3.4828	0	0.849785	2.21899	1.0731	2.32031	0	0	5.01699	0.728936	0	0.779064	0	0.882866	0	0	0	1.98254	0	0.769316	0	0
ENSG00000006831.10	1305.56	920.33	1716.35	1470.13	1314.75	1520.58	1148.55	1178.74	1188.91	1277.66	1097.78	1014.81	1511.38	2016.06	1327.83	1952.52	1392.97	1328.63	943.688	1479.81	1230.14	1082.84	1389.82
ENSG00000006837.12	105.983	93.1649	152.098	78.1802	116.497	170.623	150.82	142.373	122.93	76.9273	99.8642	108.949	69.3367	64.9789	63.5664	79.29	74.7043	98.3521	105.075	121.807	72.3157	100.195	96.1182
ENSG00000007001.12	14.0685	8.707	30.1574	10.1974	13.314	2.1462	27.8437	20.5222	7.90264	8.36166	8.01829	11.4221	12.465	2.56496	8.82866	3.71672	7.54589	10.5377	6.93888	13.0508	9.2318	9.19216	20.7823
ENSG00000007038.11	10.3169	33.0866	10.4895	7.64807	4.43799	4.29239	2.32031	3.84791	114.149	35.9551	48.8387	24.6014	40.5113	11.9698	17.6573	28.4949	40.7478	27.2225	25.773	45.6777	44.6203	37.6878	4.32965
ENSG00000007047.15	736.253	680.017	625.439	799.648	520.354	502.21	597.479	360.421	812.215	546.016	641.463	706.412	739.331	731.868	650.672	638.037	701.768	673.536	607.648	463.302	595.451	764.787	768.946
ENSG00000007062.11	477.392	220.287	221.592	919.468	478.193	125.552	327.163	1087.67	363.521	204.024	775.588	282.916	495.485	108.583	205.708	96.6347	209.021	70.2515	65.4238	208.087	216.947	880.609	69.2744
ENSG00000007080.11	315.135	315.193	275.35	461.433	274.046	266.128	264.515	177.004	328.398	285.133	306.882	365.507	390.311	383.034	331.958	377.867	354.657	368.82	329.101	239.989	269.261	264.734	312.601
ENSG00000007129.18	20.6338	10.4484	13.1119	2.54936	3.32849	17.1696	10.4414	8.97845	21.0737	17.5595	24.0549	12.3007	17.1394	11.1148	12.3601	3.71672	10.5642	15.8066	9.91269	2.17513	8.46248	35.8494	11.2571
ENSG00000007168.13	3077.26	2736.61	4510.5	3462.88	3490.48	4782.8	3507.14	3169.39	2982.81	3318.74	3443.49	3243.87	3259.6	3171.14	2903.75	3577.96	3536.76	3320.26	2604.06	3781.82	2524.9	3558.28	3553.78
ENSG00000007171.18	25.3234	28.7331	18.3567	138.515	27.7374	5.36549	8.12108	17.9569	21.9518	13.3787	56.857	32.509	38.9532	24.7946	7.94579	7.43344	20.3739	12.294	51.546	10.8756	13.8477	58.8298	18.1845
ENSG00000007174.18	60.9636	121.027	114.074	44.1888	61.0223	52.5818	60.328	92.3497	53.5623	81.9442	53.9412	82.5904	102.057	30.7795	76.8093	111.502	67.1584	61.4701	117.961	131.233	54.6215	79.0526	87.4589
ENSG00000007202.15	3368.94	3625.59	4620.64	3458.63	3496.02	4391.12	3997.89	4693.16	3474.53	3596.35	3447.14	2926.69	3698.99	2867.62	3424.64	3198.86	3481.67	2909.29	3253.35	3069.11	3408.07	3464.52	3138.13
ENSG00000007216.14	0	0	0	5.09871	0	1.0731	1.16015	0	0	0	2.91574	1.75724	0	0	0	2.47781	6.03671	1.75629	0	0	1.53863	12.869	0
ENSG00000007237.18	876	625.162	798.516	394.3	598.019	825.212	808.627	885.018	452.206	436.479	905.338	1055.22	458.089	423.218	594.169	277.515	517.648	396.043	203.21	298.718	570.063	592.894	789.728
ENSG00000007255.10	189.456	121.027	68.182	300.824	44.3799	81.5554	82.3709	60.2839	151.028	149.674	143.6	155.516	172.952	233.411	168.627	260.17	157.709	148.406	204.201	139.208	153.094	98.3561	155.001
ENSG00000007264.15	37.5161	60.949	22.2903	26.3433	31.0659	23.6082	37.1249	39.7617	35.1228	42.6445	58.3149	32.509	35.8369	23.9396	32.666	24.7781	43.0116	28.1006	42.6246	31.1768	38.4658	65.2643	23.3801
ENSG00000007306.15	2.81371	4.3535	0	18.6953	1.1095	1.0731	49.8866	8.97845	11.4149	2.5085	31.3442	11.4221	49.081	129.958	7.94579	0	15.0918	15.8066	13.8778	4.35026	3.84658	28.4957	0.86593
ENSG00000007312.12	38.454	26.9917	26.2239	28.0429	14.4235	34.3391	27.8437	43.6096	65.8553	21.7403	37.1757	24.6014	20.2557	27.3596	22.0717	4.95563	33.2019	10.5377	26.7643	13.7758	28.4647	56.0722	23.3801
ENSG00000007314.12	5.62741	12.1898	6.55596	8.49785	7.76648	5.36549	23.2031	6.41318	45.6597	10.8702	21.8681	57.989	37.3951	8.54986	36.1975	2.47781	36.2203	4.39072	152.655	7.25043	11.5397	18.3843	25.9779
ENSG00000007341.19	422.056	370.918	854.898	478.429	717.844	858.478	813.268	674.666	395.132	481.632	475.995	419.981	477.566	431.768	402.587	514.146	365.976	473.32	325.136	437.201	442.357	438.466	450.284
ENSG00000007350.17	0	0	0	0.849785	3.32849	1.0731	2.32031	0	0.878071	3.34466	0	0.878622	7.79064	1.70997	0.882866	0	0.754589	2.63443	3.96508	0	2.30795	0.919216	0
ENSG00000007372.23	22.5096	5.2242	7.86716	22.9442	21.0804	7.51169	4.64062	19.2395	22.8298	23.4126	29.1574	25.48	28.8254	17.0997	14.1259	7.43344	19.6193	32.4913	57.4936	17.401	30.0033	35.8494	23.3801
ENSG00000007376.8	145.375	134.088	83.9163	162.309	27.7374	78.3362	56.8475	44.8922	144.004	100.34	162.553	149.366	105.174	163.302	173.925	85.4846	138.09	97.474	150.673	76.1295	129.245	135.125	75.3359
ENSG00000007384.15	519.598	646.93	359.267	571.906	362.805	419.581	484.944	382.225	518.062	481.632	655.313	643.151	415.241	528.381	813.12	402.645	648.946	421.509	546.189	481.428	696.231	475.235	507.435
ENSG00000007392.16	816.913	965.606	1125	792.85	1378	1281.28	1440.91	1333.94	886.851	982.495	1109.44	1044.68	905.272	708.783	1010.88	713.61	932.672	880.778	1074.54	1067.99	1021.65	1076.4	874.589
ENSG00000007402.11	359.216	282.107	254.371	339.064	184.176	250.032	254.074	110.307	317.862	248.341	247.838	216.141	387.195	415.523	470.568	379.106	347.865	327.548	321.171	224.763	430.817	161.782	219.946
ENSG00000007516.13	133.182	222.899	55.0701	307.622	59.9128	114.821	194.906	97.4803	178.248	178.103	223.783	178.36	208.789	167.577	387.578	151.147	196.948	289.788	185.367	205.187	239.257	149.832	147.208
ENSG00000007520.4	303.88	304.745	575.614	432.541	375.01	902.475	676.37	527.163	309.959	251.686	235.446	292.581	292.928	361.659	299.292	306.01	306.363	301.203	332.075	197.937	267.722	214.177	281.427
ENSG00000007541.16	438.938	622.55	267.483	421.494	203.038	276.859	191.425	296.289	537.379	451.53	439.548	476.213	346.683	409.538	519.125	318.399	645.173	378.48	522.399	248.69	371.58	354.817	306.539
ENSG00000007545.16	591.816	1142.36	621.505	865.081	828.794	858.478	792.385	774.712	724.408	758.402	1042.38	832.933	1004.21	1019.14	1034.72	660.337	1261.67	665.633	1415.53	692.416	1020.88	1095.71	944.73
ENSG00000007866.21	1311.19	1270.35	903.412	1374.95	767.772	896.037	741.338	627.209	1136.22	951.557	1030.72	1438.3	1108.61	1003.75	1119.47	830.068	1405.04	1159.15	945.671	870.051	1044.73	1024.93	1254.73
ENSG00000007908.16	1195.83	430.126	251.749	277.03	1093.96	383.096	312.081	194.961	948.316	445.676	1578.15	704.655	1132.76	206.907	131.547	32.2116	65.6492	110.646	6.93888	804.797	1432.47	932.085	1353.45
ENSG00000007923.16	514.908	486.721	999.129	558.309	1050.69	1065.59	971.049	973.52	601.478	602.039	525.563	600.977	546.903	554.031	690.401	592.197	617.254	514.592	634.412	551.033	547.753	559.802	568.05
ENSG00000007933.13	39.3919	33.9573	30.1574	23.794	42.1609	16.0965	34.8046	24.3701	39.5132	40.136	37.9047	28.9945	31.1625	17.9547	34.4318	23.5392	26.4106	29.8569	35.6857	29.7268	30.0033	36.7686	41.5646
ENSG00000007944.15	830.981	638.223	839.163	821.742	744.472	1417.56	993.092	1036.37	705.969	774.29	782.877	621.186	886.574	777.182	564.151	598.392	685.167	651.583	365.778	722.868	503.902	686.654	661.571
ENSG00000007952.18	23.4476	13.0605	7.86716	31.4421	21.0804	20.3889	5.80077	20.5222	10.5368	25.085	32.0732	28.1159	32.7207	61.559	8.82866	38.4061	39.2386	15.8066	21.8079	15.2259	10.7704	26.6573	6.06151
ENSG00000007968.7	30.0129	42.6643	14.4231	44.1888	14.4235	11.8041	37.1249	37.1964	26.3421	30.102	86.0144	26.3587	24.151	15.3898	37.0804	22.3003	26.4106	32.4913	40.642	42.0525	23.8488	39.5263	29.4416
ENSG00000008018.9	1288.68	859.381	1463.29	1518.57	650.165	1799.59	1418.87	936.324	1053.68	1051.06	938.14	1013.93	1236.37	1436.38	960.558	1589.52	1151.5	1148.61	768.234	1060.74	827.015	964.257	1054.7
ENSG00000008056.14	37.5161	43.535	17.0455	46.7382	15.533	2.1462	12.7617	14.109	35.1228	38.4636	31.3442	25.48	23.3719	25.6496	45.0262	11.1502	33.9565	45.6635	23.7905	10.8756	37.6965	44.1224	28.5757
ENSG00000008083.14	619.015	678.275	506.12	764.807	539.215	635.274	636.924	670.818	685.773	720.775	692.489	718.713	692.588	638.675	784.868	532.73	619.517	549.718	924.854	650.363	752.391	893.478	679.755
ENSG00000008086.13	1358.08	1230.3	1513.12	1149.76	1545.53	1874.7	1268.05	1753.36	1185.4	1108.76	919.188	1346.05	1286.23	1675.77	1101.82	1759.25	1062.46	1519.19	2009.3	1737.93	1825.59	1235.43	1201.04
ENSG00000008118.10	74.0943	94.0356	553.323	50.1373	94.3072	67.6052	131.097	21.8048	95.7097	43.4806	69.9778	79.9546	25.7091	79.5137	80.3408	33.4505	138.09	70.2515	46.5897	21.7513	30.7727	41.3647	64.9448
ENSG00000008128.23	193.208	387.461	274.039	372.206	277.374	210.327	397.933	497.663	390.741	460.727	423.512	436.675	363.823	362.514	487.342	389.017	494.256	452.244	472.835	499.554	454.666	482.588	281.427
ENSG00000008130.15	889.131	890.726	552.012	957.708	549.201	809.116	561.514	745.211	932.511	872.121	957.093	808.332	916.958	1093.53	938.487	1134.84	846.649	759.595	1018.03	857.726	919.333	947.711	782.801
ENSG00000008196.13	3.75161	0.8707	0	16.1459	1.1095	1.0731	0	0	0	5.01699	0.728936	0.878622	4.67438	0	0	1.23891	0.754589	0	0	0	6.15453	5.51529	0
ENSG00000008197.4	0	0	0	0	0	0	0	0	0	0	0	0	0	0	0	0	0	0	0	0	0	0	0
ENSG00000008226.20	118.176	69.656	61.6261	51.8369	68.7888	96.5788	78.8905	43.6096	69.3676	132.95	102.051	92.2553	68.5576	88.0636	118.304	96.6347	153.936	92.2051	108.048	165.31	229.256	106.629	86.593
ENSG00000008256.16	647.152	744.448	498.253	575.305	313.988	579.473	341.085	370.682	494.354	551.869	572.943	569.347	504.833	712.203	376.101	374.15	584.806	387.261	361.813	329.169	444.665	583.702	558.525
ENSG00000008277.14	2694.59	1003.92	3167.84	1567	2302.21	3368.45	4262.4	2071.46	1679.75	1868.83	1702.06	1911	1521.51	955.874	1166.27	994.842	1952.88	1924.89	1154.83	1439.21	993.957	1968.04	2375.25
ENSG00000008282.8	2317.56	1376.58	2020.55	2730.36	1271.48	2520.71	1967.62	1301.87	1561.21	2061.15	1903.25	1831.93	2180.6	2537.6	1922.88	3073.73	1905.34	2110.18	946.662	2594.93	1567.1	1540.61	1831.44
ENSG00000008283.16	2400.09	2208.09	1047.64	3333.71	1176.07	2238.48	1461.79	1276.22	2496.36	2187.41	1464.43	1570.1	2906.69	3509.72	4139.76	3805.92	2130.2	2865.38	3637.96	2549.98	3601.17	1462.47	1601.97
ENSG00000008294.21	2366.33	2344.79	10266.6	2070.08	6781.24	7627.58	8103.67	6296.46	2507.77	1882.21	2171.5	2523.4	2300.58	2093.86	1783.39	2205.25	2036.64	2384.16	1969.65	2018.52	2277.95	2733.75	2488.68
ENSG00000008300.17	38.454	114.932	36.7134	115.571	97.6357	39.7046	24.3632	30.7832	41.2693	75.2549	65.6042	78.1973	42.8485	49.5892	94.4667	52.0341	123.753	76.3985	58.4849	30.4518	45.3897	68.022	58.8832
ENSG00000008311.15	1172.38	1114.5	1935.32	1016.34	2141.33	2242.77	2168.33	1712.32	1130.96	1351.24	1290.22	1351.32	1250.4	1322.66	1254.55	1170.77	1239.03	1260.14	1184.57	1194.87	1174.75	1461.55	1348.25
ENSG00000008323.15	75.9701	74.0095	15.7343	82.4292	49.9274	66.5321	45.246	61.5665	72.8799	105.357	169.113	100.163	77.9064	57.2841	81.2237	55.7508	86.0231	57.0794	66.415	88.4552	65.3919	81.8102	90.9227
ENSG00000008324.11	139.747	111.45	136.364	268.532	112.059	171.696	122.976	88.5018	179.126	191.482	126.106	137.065	223.591	383.034	166.862	526.535	144.126	194.948	101.109	268.991	159.248	107.548	144.61
ENSG00000008382.15	275.743	165.433	195.368	290.627	169.753	414.216	223.91	209.07	164.199	154.691	184.421	217.898	151.917	214.602	187.168	330.788	178.083	195.826	186.359	139.933	213.87	126.852	142.878
ENSG00000008394.13	729.688	553.765	934.88	1639.24	494.836	964.715	1031.38	455.336	865.778	850.381	413.307	693.233	1318.18	2002.38	724.833	2988.24	920.598	784.183	507.53	950.531	883.175	528.549	527.351
ENSG00000008405.12	436.124	342.185	1121.07	493.725	601.347	1269.47	793.545	606.687	432.011	422.264	421.325	308.396	563.263	662.614	333.723	547.597	406.723	426.778	330.093	445.901	454.666	409.051	547.268
ENSG00000008438.5	2.81371	2.6121	3.93358	3.39914	1.1095	5.36549	6.96092	6.41318	2.63421	5.01699	8.01829	3.51449	3.89532	3.41994	8.82866	6.19453	6.7913	1.75629	14.869	3.62521	9.2318	8.27294	5.19558
ENSG00000008441.16	9475.62	9065.73	4762.25	12220.8	3687.97	4035.92	3635.92	2547.31	9758.88	8349.95	7059.01	8591.16	9758.55	10825.8	9253.32	9667.19	9540.27	8409.98	8830.23	7017.69	8534.03	6064.07	7978.68
ENSG00000008513.16	885.38	826.294	1114.51	784.352	1362.46	657.809	715.815	973.52	790.264	717.43	1109.44	861.049	662.983	558.306	704.527	567.419	1269.22	733.25	942.697	622.087	797.781	1052.5	961.182
ENSG00000008516.17	55.3362	57.4662	18.3567	39.9399	38.8324	12.8772	20.8828	23.0874	39.5132	40.9721	83.0987	32.509	45.1857	26.5046	72.395	32.2116	52.8212	45.6635	74.3452	32.6269	53.0828	47.7992	70.1403
ENSG00000008517.16	477.392	408.358	281.906	457.185	171.972	105.164	216.949	168.025	596.21	329.449	509.526	288.188	523.531	134.233	199.528	89.2013	369.749	194.948	231.957	183.436	168.48	447.658	470.2
ENSG00000008710.20	2588.61	4282.97	1544.59	2375.15	1474.52	1237.28	2004.75	1251.85	2912.56	2516.02	3278.02	3386.21	1995.96	1857.88	3075.02	1376.43	3363.96	2587.89	3286.06	1792.31	2447.96	3155.67	2372.65
ENSG00000008735.14	149.126	136.7	73.4268	181.854	53.2558	111.602	56.8475	32.0659	93.0755	104.521	95.4906	113.342	135.557	348.834	126.25	223.003	70.1768	131.722	146.708	102.231	111.551	73.5373	68.4085
ENSG00000008838.20	634.96	803.656	651.663	797.948	535.887	622.397	641.565	531.011	694.554	660.571	860.144	834.691	669.216	717.333	889.046	551.314	704.786	624.36	768.234	763.47	671.613	696.766	652.911
ENSG00000008853.16	578.686	438.833	382.868	606.747	305.112	280.079	320.202	174.438	655.919	468.253	588.251	445.461	469.775	451.433	458.207	432.379	669.32	503.177	387.586	410.374	437.741	530.387	584.503
ENSG00000008869.12	1585.05	1216.37	1701.93	1462.48	1265.94	1845.73	1570.85	1549.42	1513.79	1484.19	1451.31	1336.38	1632.92	1753.58	1465.56	1784.03	1481.26	1536.75	1370.93	1608.87	1557.1	1392.61	1250.4
ENSG00000008952.17	4488.8	2463.21	8615.85	4583.74	5027.13	9200.74	7783.47	5957.84	4195.42	4276.15	3492.33	3774.56	4810.72	5046.13	3383.14	5734.9	4698.82	4643.63	3575.51	5117.35	3655.79	3677.78	4107.11
ENSG00000008988.9	7780.84	5927.72	10101.4	8638.92	5131.42	10975.6	11438	8121.65	6704.95	5364.84	5737.45	4969.48	8251.84	8767.03	5927.56	8586.86	6204.23	6050.41	4112.78	6616.02	5617.55	6376.6	6941.3
ENSG00000009307.16	13248.8	10751.4	50953	12379.7	22559.4	48477.2	48250.8	37173.3	9988.93	11017.3	9395.98	11477.4	11707	11802.2	9708.88	11697.8	11458.4	12453	8911.51	11367.2	8225.53	10401.8	11649.4
ENSG00000009335.18	1732.31	1602.09	3473.35	1938.36	2429.8	3566.98	3191.58	2697.38	1481.31	1709.12	1623.34	1868.83	1869.75	1775.81	1627.12	2047.91	1684.24	1981.09	1481.95	1883.66	1302.45	1828.32	1604.57
ENSG00000009413.16	2371.02	2917.72	3298.96	2095.57	4036.35	2917.75	3606.92	3722.21	2751.87	2545.29	2414.23	3037.4	2292.78	2482.88	2229.24	2692.14	2987.42	3184.15	2567.39	2499.95	2346.41	2686.87	2879.22
ENSG00000009694.13	1024.19	378.754	1806.82	552.36	2399.84	1922.99	3300.64	1593.03	903.535	749.205	352.076	401.53	647.402	812.237	829.894	734.672	775.717	1298.77	843.57	1219.52	2515.66	377.798	609.615
ENSG00000009709.12	0	0	0	0	0	0	0	0	0.878071	0	0.728936	2.63587	0	0	1.76573	0	0	0	0	0	0	0	0
ENSG00000009724.17	44.0814	60.0783	28.8462	39.9399	38.8324	35.4122	41.7655	28.218	41.2693	60.2039	71.4357	43.0525	43.6276	52.1542	74.1607	39.645	46.0299	50.9324	88.223	63.8038	70.7771	39.5263	64.0788
ENSG00000009765.14	52.5225	72.2681	123.252	73.0815	68.7888	115.895	98.6131	94.915	87.8071	96.9952	63.4174	65.8966	79.4645	60.704	97.9981	65.6621	73.1951	51.8105	99.1269	139.208	67.6998	76.2949	64.0788
ENSG00000009780.15	373.285	279.495	1055.51	331.416	695.654	818.774	646.206	633.622	333.667	376.275	390.71	366.385	303.056	402.698	444.964	450.962	417.288	395.165	274.582	437.201	377.734	332.756	316.93
ENSG00000009790.15	181.953	167.174	212.413	120.67	240.761	147.014	411.855	595.143	201.078	174.759	354.263	107.192	86.4761	53.8641	116.538	45.8396	154.691	111.524	168.516	90.6303	149.247	382.394	113.437
ENSG00000009830.11	241.041	334.349	233.392	261.734	286.25	320.856	240.152	311.68	271.324	351.19	310.527	348.813	293.707	271.886	316.066	157.341	315.418	347.745	326.128	295.817	323.882	267.492	262.377
ENSG00000009844.16	475.516	331.737	974.216	663.682	572.5	1327.42	873.596	702.884	583.917	520.095	530.665	516.63	639.611	707.074	468.802	877.146	569.715	550.596	320.18	659.789	499.286	432.951	498.776
ENSG00000009950.16	42.2056	56.5955	28.8462	49.2875	34.3944	13.9503	34.8046	25.6527	42.1474	66.0571	54.6702	63.2608	63.8832	37.6194	81.2237	75.5733	36.2203	39.5165	71.3714	78.3046	50.7749	53.3145	46.7602
ENSG00000009954.11	3691.58	3091.85	7149.93	3738.21	4583.33	6971.92	5812.37	4959.95	3330.52	3198.33	2875.65	3289.56	3445.02	4028.69	3191.56	3227.35	3566.94	3481.84	3423.84	3182.94	3056.49	3191.52	3640.37
ENSG00000010017.13	1336.51	821.07	2063.82	1409.79	1901.68	1925.14	1618.41	1345.48	1512.92	1276.83	1111.63	937.489	1463.08	2045.98	970.27	1769.16	1265.45	1371.66	978.383	1597.99	1322.45	1203.25	1124.84
ENSG00000010030.14	65.6531	54.8541	45.8917	47.588	38.8324	35.4122	27.8437	46.1749	42.1474	41.8083	81.6408	65.018	64.6623	52.1542	21.1888	28.4949	67.1584	25.4662	39.6508	30.4518	43.851	88.2447	46.7602
ENSG00000010072.16	221.345	123.639	570.369	214.996	407.185	568.742	474.503	470.727	154.54	194.827	214.307	170.453	184.638	182.112	195.996	260.17	218.831	173.873	140.76	176.185	150.017	242.673	173.186
ENSG00000010165.20	439.876	373.53	406.47	487.777	362.805	518.306	418.816	371.964	329.277	420.591	401.644	408.559	515.74	444.593	482.928	494.324	374.276	374.967	461.931	438.651	372.349	305.18	326.456
ENSG00000010219.13	298.253	271.658	419.582	310.172	272.936	505.429	445.499	287.31	276.592	281.788	211.391	241.621	239.173	265.046	269.274	291.143	287.498	227.439	164.551	212.438	230.795	253.704	259.779
ENSG00000010244.18	2492.94	2287.33	3504.82	2881.62	3555.94	4680.85	4104.62	3369.48	2672.85	2811.19	3181.08	2449.6	2937.07	3065.13	2979.67	3323.99	2782.17	2661.65	2426.63	3528.06	2750.31	3249.43	2977.93
ENSG00000010256.11	1005.43	862.864	1958.92	1225.39	1206.02	2140.83	1415.39	1449.38	889.486	814.426	779.961	1115.85	949.679	1075.57	890.812	1013.43	1011.15	965.08	720.653	772.896	624.685	713.311	712.66
ENSG00000010270.13	789.714	572.92	972.905	824.292	758.896	1295.23	1161.31	940.172	957.975	686.492	503.695	501.693	898.26	899.445	942.018	1377.66	799.11	843.018	980.365	996.209	817.783	643.451	645.118
ENSG00000010278.14	5022.47	2939.48	5878.08	7161.14	3750.1	9849.97	8672.15	6387.52	4963.73	4675.84	3899.81	3872.96	6400.01	7632.46	6971.11	10683.1	3886.13	5470.84	4577.68	6449.98	5415.22	2895.53	3840.4
ENSG00000010282.15	1.8758	5.2242	6.55596	3.39914	7.76648	3.21929	8.12108	2.56527	4.39035	1.67233	5.83149	39.538	6.23251	0	1.76573	2.47781	3.77294	0	7.93015	2.17513	3.07727	1.83843	3.46372
ENSG00000010292.13	856.305	815.846	747.38	1035.89	614.661	727.56	777.303	542.555	854.363	711.577	1016.14	1023.59	885.016	613.88	870.506	864.757	838.348	696.368	713.714	701.841	807.013	818.102	801.851
ENSG00000010295.19	332.017	362.211	377.624	285.528	257.403	339.099	459.421	279.615	299.422	226.601	357.907	369.021	172.173	123.973	265.743	109.024	346.356	250.271	223.036	134.858	225.41	362.171	259.779
ENSG00000010310.9	65.6531	71.3974	44.5806	112.172	78.7743	55.8011	85.8514	112.872	99.222	131.278	202.644	177.482	108.29	66.6889	128.898	81.7679	86.0231	122.062	83.2666	147.909	96.9339	125.933	69.2744
ENSG00000010318.21	121.927	132.346	127.186	171.657	154.22	139.503	169.382	159.047	142.247	130.442	121.003	123.886	123.871	152.188	150.087	109.024	113.943	120.306	161.577	109.481	120.013	137.882	88.3249
ENSG00000010319.7	188.518	161.079	196.679	94.3262	126.483	226.424	124.136	85.9366	94.8316	107.029	142.871	159.031	118.418	210.327	180.105	121.413	130.544	100.108	209.158	129.058	178.481	152.59	70.1403
ENSG00000010322.16	2782.76	3306.05	2078.24	2393.85	2204.57	2138.68	2334.23	1678.97	2805.44	3016.05	3021.44	3472.31	2445.48	2790.67	3209.22	2783.82	3694.47	2966.37	4634.18	2768.94	2988.02	3009.51	2347.54
ENSG00000010327.10	899.448	995.21	968.971	740.163	1028.5	580.546	864.315	1190.29	795.532	795.194	1000.83	749.464	607.67	289.84	587.106	448.484	1341.66	781.548	793.015	590.91	883.944	1742.83	763.75
ENSG00000010361.14	203.525	158.467	97.0283	214.146	73.2268	135.21	104.414	103.893	128.198	180.612	193.897	192.418	143.348	143.638	226.014	110.263	163.746	167.726	117.961	149.359	153.863	154.428	142.013
ENSG00000010379.16	3.75161	8.707	5.24477	11.897	4.43799	8.58478	0	15.3916	9.65878	25.085	5.83149	5.27173	9.34876	6.83989	20.3059	0	0	4.39072	3.96508	2.17513	9.2318	5.51529	15.5867
ENSG00000010404.18	2354.13	2401.39	1986.46	2412.54	1552.19	1468	1660.18	1169.76	2312.84	2175.7	2536.7	2313.41	2288.89	2106.69	1968.79	2047.91	2822.92	2160.23	1587.02	1736.48	1765.58	2162.91	2239.3
ENSG00000010438.16	1.8758	1.7414	6.55596	2.54936	9.98547	0	0	0	0.878071	5.01699	1.45787	3.51449	6.23251	5.9849	2.6486	0	5.28212	1.75629	0.991269	0.725043	3.84658	7.35373	0
ENSG00000010539.11	211.028	161.95	435.316	227.742	239.651	364.853	310.921	277.049	214.249	260.884	246.38	214.384	256.312	259.916	259.563	284.949	212.039	216.902	189.332	243.614	183.867	237.158	200.03
ENSG00000010610.10	394.857	309.969	170.455	209.047	276.265	181.354	306.281	452.77	413.571	318.579	506.61	231.956	236.056	173.562	205.708	128.846	406.723	239.733	322.162	127.608	213.101	578.187	229.471
ENSG00000010626.15	120.051	106.225	140.298	159.76	148.673	180.28	126.457	144.938	81.6606	109.538	111.527	94.0125	129.325	105.163	120.07	111.502	151.672	102.743	90.2055	76.1295	96.1645	102.033	129.024
ENSG00000010671.15	86.287	84.4579	99.6507	40.7897	100.964	49.3625	84.6912	232.157	86.0509	84.4527	161.824	56.2318	45.1857	13.6798	49.4405	60.7064	110.17	91.327	74.3452	47.8528	40.0044	121.336	65.8107
ENSG00000010704.18	339.521	347.409	436.627	247.288	402.747	526.891	457.101	515.619	305.569	373.766	220.139	284.673	259.428	302.665	310.769	341.938	314.664	357.405	306.302	305.243	315.42	272.088	290.087
ENSG00000010803.16	1226.78	1231.17	906.034	1436.14	853.203	1164.31	1193.8	606.687	1258.28	1233.34	1039.46	1222.16	1295.58	1107.21	1212.18	1194.31	1257.9	1264.53	1387.78	1178.92	1242.45	1238.18	1198.45
ENSG00000010810.17	424.87	543.317	819.495	272.781	785.524	453.92	668.249	552.816	503.135	338.647	897.32	347.934	368.497	222.296	291.346	153.624	563.678	269.59	373.708	244.339	449.281	894.397	348.104
ENSG00000010818.10	1558.79	1351.33	1848.78	1342.66	1541.09	1706.23	1284.29	1630.23	1651.65	1393.05	1672.18	1585.91	1650.84	2092.15	1316.35	1284.75	1805.73	1979.34	945.671	1994.59	1584.02	2187.73	1957
ENSG00000010932.17	22.5096	10.4484	9.17835	14.4464	4.43799	15.0234	6.96092	15.3916	14.9272	4.18083	18.9523	14.0579	10.1278	23.9396	17.6573	28.4949	9.80966	3.51258	8.92142	12.3257	12.3091	17.4651	3.46372
ENSG00000011007.12	1199.58	1031.78	1779.29	1380.9	1339.16	2078.59	1527.92	1530.18	1271.45	1212.44	1107.98	1165.93	1394.52	2103.27	1250.14	1942.61	1379.39	1351.46	1274.77	1479.09	1192.44	1114.09	1167.27
ENSG00000011009.11	353.589	303.004	171.766	567.657	124.264	240.374	178.664	162.895	464.499	332.794	381.233	340.905	432.38	548.901	441.433	499.279	398.423	396.043	364.787	389.348	436.202	284.038	315.199
ENSG00000011021.23	673.414	753.155	426.138	696.824	386.105	439.97	446.659	419.422	584.795	774.29	646.566	693.233	582.74	639.53	924.361	665.293	620.272	631.386	867.361	736.643	880.867	797.879	596.626
ENSG00000011028.14	2355.07	2168.04	2213.29	1528.76	1194.93	1385.37	1671.78	1641.77	2075.76	1644.74	2181.7	1791.51	1541.77	1726.22	1731.3	769.361	2291.69	1356.73	1360.02	701.116	1417.08	1595.76	1498.06
ENSG00000011052.21	64.7152	90.5528	36.7134	139.365	9.98547	40.7777	59.1678	20.5222	67.6114	20.9041	43.0072	0	49.8601	44.4593	36.1975	130.085	37.7294	57.0794	106.066	0	66.1612	9.19216	81.3974
ENSG00000011083.9	0.937902	0	0	0.849785	1.1095	7.51169	1.16015	0	1.75614	2.5085	2.91574	2.63587	3.11625	0	0	0	0	0	6.93888	0	3.84658	2.75765	0
ENSG00000011105.14	1204.27	1081.41	694.932	1387.7	730.049	1165.38	1096.35	734.95	1138.86	1007.58	1263.25	1090.37	1263.64	1307.27	1498.22	1344.21	1242.05	1178.47	1235.12	1009.26	1255.52	765.707	910.958
ENSG00000011114.15	1499.71	1514.15	1770.11	1733.56	1330.29	1543.11	1572.01	1386.53	1194.18	1341.21	1618.97	1515.62	1697.58	1969.89	1286.34	1791.46	1552.94	1337.41	1195.47	1523.31	1571.71	1623.34	2091.22
ENSG00000011132.12	200.711	305.616	154.721	276.18	97.6357	115.895	114.855	129.546	302.934	230.782	317.087	311.032	247.742	213.747	260.445	144.952	292.026	217.78	191.315	188.511	209.254	227.046	204.359
ENSG00000011143.17	173.512	165.433	216.347	233.691	150.892	247.886	288.878	253.962	198.444	209.041	218.681	221.413	171.394	159.882	286.049	192.031	202.984	195.826	175.455	179.086	190.79	160.863	143.744
ENSG00000011198.10	512.095	330.866	923.08	421.494	586.924	750.095	715.815	513.054	438.157	399.687	522.647	378.686	606.112	508.717	325.778	604.587	550.095	533.033	323.154	453.152	323.882	339.191	453.747
ENSG00000011201.12	549.611	436.221	369.756	575.305	761.115	474.309	310.921	479.706	500.5	376.275	394.354	339.148	652.855	487.342	391.993	1640.31	664.793	814.039	403.447	510.43	628.531	440.304	384.473
ENSG00000011243.18	747.508	894.209	1114.51	723.167	1064.01	1315.62	1348.1	1236.46	885.973	894.697	931.58	929.582	765.041	825.062	1167.15	796.617	1014.17	891.316	1316.41	894.703	1056.27	920.135	880.651
ENSG00000011258.16	630.27	562.472	862.765	839.588	896.473	930.376	1032.54	1014.56	639.236	760.911	656.042	665.117	720.634	769.488	700.113	800.334	646.683	610.31	651.264	935.305	680.845	594.733	717.856
ENSG00000011260.14	410.801	309.969	799.828	454.635	562.515	867.063	640.405	861.931	367.034	372.094	395.812	425.253	448.741	512.137	316.066	529.013	379.558	358.283	364.787	506.08	377.734	435.708	373.216
ENSG00000011275.18	1239.91	1342.62	1888.12	1067.33	1410.17	1694.42	1530.24	1392.94	1254.76	1149.73	1253.77	1288.94	1038.49	1147.39	1240.43	1008.47	1347.7	1127.54	1157.8	1047.69	1109.35	1496.48	1247.81
ENSG00000011295.16	846.926	955.158	1463.29	1347.76	1474.52	2125.81	1414.23	1571.23	1113.39	1152.24	890.03	991.085	1228.58	1456.9	1181.27	1582.08	1061.71	1209.2	1098.33	1171.67	1224.75	1003.78	1017.47
ENSG00000011304.20	2313.8	2781.89	1650.79	2851.88	1188.27	1739.49	1445.55	901.693	2323.38	2078.71	2374.14	2332.74	2577.92	2932.6	2901.1	2086.32	2343	2144.43	2452.4	2017.79	2524.13	2103.17	2151.84
ENSG00000011332.19	13.1306	31.3452	11.8007	10.1974	8.87597	4.29239	5.80077	6.41318	14.0491	25.085	24.7838	19.3297	17.9185	23.9396	26.486	24.7781	20.3739	15.8066	34.6944	19.5762	13.8477	14.7075	11.2571
ENSG00000011347.10	3687.83	3211.14	2116.27	4672.12	1798.49	2977.85	2327.27	1968.85	4304.3	3303.69	1517.64	1672.02	4228.76	7081	6183.59	7811.31	3235.68	4021.9	6968.62	4083.44	5617.55	1549.8	2856.7
ENSG00000011376.12	549.611	652.154	647.729	639.039	613.552	817.701	569.635	428.4	609.381	534.31	634.174	506.086	665.32	671.164	704.527	662.815	560.66	543.571	604.674	725.043	558.524	697.685	637.325
ENSG00000011405.13	2939.38	2447.54	7857.98	2737.16	6257.56	7907.66	5604.7	4763.71	2736.07	2759.35	2015.51	2406.54	3107.69	3725.17	2992.03	3223.64	2665.96	2665.17	2624.88	2999.5	3115.73	2429.49	2910.39
ENSG00000011422.12	135.058	137.571	217.658	114.721	203.038	56.8742	103.254	153.916	151.906	210.714	344.787	117.735	285.916	83.7886	82.1065	64.4232	101.115	99.2303	67.4063	225.488	157.71	227.966	387.071
ENSG00000011426.11	56.2741	38.3108	182.256	56.9356	133.14	124.479	155.461	202.656	50.05	58.5316	55.3991	36.0235	73.232	67.5439	24.7202	56.9897	77.7227	27.2225	49.5635	49.3029	36.9272	69.8604	48.4921
ENSG00000011451.20	1039.2	1267.74	369.756	1103.87	310.659	344.464	326.003	264.223	908.803	860.415	953.448	1234.46	789.192	966.989	984.396	908.119	1229.98	984.399	884.212	580.034	855.48	863.144	952.523
ENSG00000011454.17	2887.8	2792.33	5135.94	3091.52	4192.79	4469.45	3744.98	3782.49	2777.34	3055.35	2792.55	2831.8	3282.2	3156.61	2826.05	3275.67	3015.34	3360.66	3039.23	3552.71	2841.09	2776.95	3342.49
ENSG00000011465.17	9136.1	4719.19	26715.6	4048.38	3549.28	10331.8	12813.9	5054.87	7690.14	4536.2	7938.11	4266.59	4373.66	4298.02	3720.4	5402.87	10288.1	6260.29	2952	3374.35	2189.47	4353.41	3724.37
ENSG00000011478.12	173.512	134.958	59.0037	158.91	83.2123	75.1169	66.1288	76.9581	160.687	127.933	144.329	157.273	130.883	143.638	188.933	136.28	100.36	117.671	189.332	70.3292	145.401	137.882	122.096
ENSG00000011485.15	782.21	661.732	826.051	723.167	740.034	870.282	781.944	534.859	756.019	646.356	588.251	890.044	543.007	702.799	778.688	869.713	800.619	754.326	958.557	576.409	607.76	728.938	635.593
ENSG00000011523.14	1497.83	1124.07	1520.98	1351.16	1032.94	1378.93	1364.34	1047.91	1253.01	1258.43	1414.86	1332.87	1216.9	806.252	964.09	854.846	1422.4	1309.31	878.265	1094.09	1078.58	1077.32	1369.9
ENSG00000011566.15	1078.59	872.441	1720.28	1138.71	1961.59	2140.83	1552.29	2002.19	970.268	1206.59	884.928	853.142	1223.91	966.989	867.857	1274.84	1065.48	1165.3	841.588	1194.87	1200.9	1606.79	1210.57
ENSG00000011590.14	50.6467	51.3713	38.0246	38.2403	41.0514	19.3158	59.1678	103.893	68.4895	47.6615	49.5676	68.5325	33.4997	26.5046	64.4492	30.9727	36.2203	36.882	29.7381	28.2767	56.1601	54.2337	32.0394
ENSG00000011600.12	166.009	129.734	119.319	113.021	73.2268	94.4326	90.492	205.222	130.833	132.95	150.161	68.5325	128.546	56.4291	58.2692	55.7508	145.636	58.8356	41.6333	41.3274	61.5453	171.893	87.4589
ENSG00000011638.10	634.022	498.04	375.001	663.682	312.878	516.16	547.593	346.312	504.891	432.298	544.515	515.751	479.903	592.505	539.431	612.02	419.551	497.029	433.185	595.26	363.117	402.616	573.246
ENSG00000011677.13	3.75161	9.5777	35.4022	9.34764	22.1899	32.1929	1.16015	3.84791	8.78071	5.01699	18.2234	9.66484	6.23251	34.1994	9.71153	35.9283	4.52753	9.65958	10.904	10.1506	3.84658	9.19216	1.73186
ENSG00000012048.23	208.214	267.305	262.239	221.794	241.87	241.447	198.386	327.072	330.155	206.533	223.783	236.349	197.103	212.037	292.229	193.269	227.886	218.658	256.739	226.213	221.563	270.249	223.41
ENSG00000012061.15	1014.81	863.734	590.037	1216.89	464.879	727.56	657.807	492.532	927.243	837.002	954.906	939.247	897.481	1016.58	1070.03	1041.92	933.426	942.248	1103.28	849.75	1025.5	807.991	903.165
ENSG00000012124.17	118.176	68.7853	44.5806	59.485	67.6793	33.266	99.7732	147.503	129.076	82.7804	134.853	75.5615	78.6854	23.9396	81.2237	58.2286	134.317	46.5416	139.769	28.2767	105.396	136.044	71.8722
ENSG00000012171.20	630.27	594.688	532.344	560.009	300.674	391.681	442.019	314.246	510.159	607.056	652.397	986.692	361.486	469.387	622.421	370.433	602.162	417.118	339.014	349.471	537.752	517.518	653.777
ENSG00000012174.12	796.279	493.687	764.425	795.399	480.412	583.765	439.698	324.507	677.871	698.198	546.702	585.162	755.692	948.18	651.555	1062.98	725.915	779.792	717.679	735.193	592.374	539.58	679.755
ENSG00000012211.13	168.822	156.726	132.43	175.056	133.14	133.064	103.254	134.677	179.126	193.99	193.897	246.014	130.883	168.432	209.239	126.369	188.647	122.062	142.743	152.259	217.717	150.751	142.013
ENSG00000012223.13	75099.7	18453.6	186.189	90875.2	7490.21	515.087	464.062	82347.8	12994.6	11561.7	27066.8	5423.73	10815	4353.59	4858.41	148.669	5021.03	2875.92	4843.34	2366.54	6369.94	32849.1	4056.88
ENSG00000012232.9	971.667	825.423	974.216	957.708	752.239	1023.74	742.498	625.926	918.462	808.572	914.085	803.06	1089.91	877.216	815.768	608.303	877.587	749.935	765.26	793.922	763.162	805.233	1033.92
ENSG00000012504.15	14.0685	10.4484	51.1365	8.49785	3.32849	23.6082	70.7694	16.6743	10.5368	5.85316	16.0366	8.78622	3.89532	6.83989	7.94579	14.8669	20.3739	12.294	6.93888	29.0017	9.2318	21.142	5.19558
ENSG00000012660.14	4124.89	2404.87	5034.98	6101.46	3993.08	7077.08	6535.15	3683.73	4519.43	3900.71	2329.68	2163.17	5076.38	6650.94	5043.81	9466.49	3228.89	4570.74	4712.49	5369.67	3723.49	2250.24	3079.25
ENSG00000012779.11	332.955	326.512	177.011	325.468	171.972	174.915	247.113	234.722	326.642	371.258	339.684	324.211	197.103	164.157	243.671	224.242	504.065	303.838	222.044	256.665	420.047	455.931	263.243
ENSG00000012817.15	1688.22	1841.53	1899.92	1631.59	2195.69	1872.56	2156.73	2229.22	1688.53	2027.7	1858.79	1702.77	1540.99	1758.71	1756.02	1501.56	1696.32	1636.86	1977.58	1856.11	1735.58	2070.99	1623.62
ENSG00000012822.16	2245.34	2023.51	2800.71	2175.45	1984.89	2646.26	3034.96	2607.6	1897.51	2096.27	2495.88	2321.32	1954.67	1791.2	2244.25	1847.21	2360.35	1961.77	1887.38	2035.2	1820.97	2339.4	2026.28
ENSG00000012963.15	652.78	450.152	1472.47	664.532	816.59	1495.9	1194.96	982.499	565.478	558.559	669.892	552.653	711.285	778.892	535.017	771.839	614.235	613.823	575.927	754.77	461.59	521.195	603.553
ENSG00000012983.11	1713.55	1077.93	2160.85	1519.42	1964.92	2029.23	2197.33	2097.11	1499.74	1405.59	1676.55	1492.78	1627.46	1440.65	982.63	1168.29	1366.56	1387.47	1180.6	1429.06	1379.38	1548.88	1913.71
ENSG00000013016.16	527.101	335.219	485.141	401.099	343.944	727.56	404.894	329.637	359.131	375.438	394.354	393.623	409.787	333.445	276.337	272.56	353.148	379.358	217.088	184.161	376.196	382.394	403.523
ENSG00000013275.8	866.621	892.467	1477.71	1045.24	786.633	1579.6	1081.26	815.756	849.972	781.815	704.881	774.066	1005.77	1293.59	927.009	1186.87	925.126	820.186	690.915	684.44	838.555	776.737	775.873
ENSG00000013288.9	1862.67	1605.57	1619.32	1634.99	1117.26	1782.42	1331.86	1214.66	1715.75	1352.08	1436.73	1368.01	1622.79	1543.25	1444.37	1730.75	1776.3	1703.6	1733.73	1127.44	1553.25	1542.44	1072.02
ENSG00000013293.6	89.1007	112.32	19.6679	55.236	63.2413	10.731	64.9686	44.8922	89.5632	94.4867	101.322	150.244	35.0579	36.7644	92.7009	90.4402	93.569	105.377	67.4063	43.5026	46.159	68.9412	114.303
ENSG00000013297.11	331.079	159.338	423.515	352.661	158.658	216.766	305.12	210.352	268.69	294.33	309.798	290.824	254.754	177.837	210.122	158.58	409.742	235.343	147.699	171.11	181.559	265.653	285.757
ENSG00000013306.16	862.87	856.769	356.644	1186.3	224.118	428.166	323.683	250.114	875.437	658.062	644.379	750.343	772.831	1146.54	912.001	898.207	907.016	819.308	837.622	551.758	800.089	662.755	615.676
ENSG00000013364.19	1310.25	1212.88	1442.31	1221.14	1258.17	1366.05	1312.13	1455.79	1215.25	1174.81	1441.11	1288.06	1223.13	833.611	1005.58	631.843	1542.38	1043.24	904.038	794.647	1112.43	1664.7	1168.14
ENSG00000013374.16	1251.16	1179.8	2967.23	1133.61	2238.96	3693.6	3039.6	2924.41	1116.91	1306.09	1156.09	1309.15	1235.6	1290.17	1204.23	1138.56	1192.25	1202.18	1052.73	1342.78	1107.82	1486.37	1157.75
ENSG00000013375.16	2028.68	1761.43	2775.8	2924.11	2559.61	3900.71	2683.44	2797.43	2599.97	2308.65	1464.43	1053.47	3037.57	4224.49	2772.2	4508.38	1930.99	2135.65	2749.78	2839.99	2376.42	1374.23	1727.53
ENSG00000013392.8	406.112	315.193	531.033	855.734	343.944	854.186	581.237	410.443	482.061	482.468	320.732	330.362	579.623	1015.72	776.922	869.713	344.847	367.064	749.4	524.206	566.986	273.926	339.445
ENSG00000013441.16	2610.18	2465.82	7009.64	2363.25	5323.37	6633.89	6652.32	7249.46	3079.39	2827.91	2883.67	2953.05	3116.25	1976.73	2756.31	2711.97	3181.35	4487.32	1769.42	4251.65	2444.12	2489.24	2344.94
ENSG00000013503.10	331.079	208.097	1024.04	328.867	631.304	1211.53	901.439	565.642	319.618	367.077	317.087	285.552	287.474	479.647	354.912	398.928	321.455	304.716	253.765	349.471	253.105	262.896	239.863
ENSG00000013523.10	481.144	526.773	482.519	436.79	329.521	312.272	266.835	307.832	464.499	544.344	525.563	410.316	472.113	425.783	459.09	386.539	531.985	364.43	435.167	353.821	426.201	484.427	405.255
ENSG00000013561.18	1195.83	972.572	2441.44	1361.36	1270.37	2728.89	2257.66	1567.38	1078.27	1055.24	809.119	933.096	1182.62	1679.19	1121.24	1832.34	1214.89	1232.91	907.011	1290.58	982.417	868.659	1043.45
ENSG00000013563.14	294.501	282.107	310.753	375.605	153.111	400.266	284.238	221.896	252.006	277.607	233.988	231.956	299.16	475.372	320.48	405.123	208.267	267.834	297.381	219.688	300.803	162.701	214.751
ENSG00000013573.17	566.493	425.772	621.505	409.597	777.757	437.824	598.639	986.347	432.011	396.343	777.045	841.72	317.079	225.716	482.045	310.966	625.554	259.931	569.98	187.786	598.528	495.457	393.132
ENSG00000013583.10	568.369	377.884	361.889	588.901	194.162	240.374	238.992	160.329	493.476	474.942	436.632	468.305	560.926	642.095	469.685	613.259	501.047	470.685	410.385	394.423	390.813	329.079	470.2
ENSG00000013588.8	779.397	801.044	544.145	1007.85	714.516	239.301	204.187	236.005	789.386	1260.94	2818.79	1027.99	2331.74	651.499	214.536	396.45	1094.15	1054.65	426.246	1804.63	857.788	1882.55	2159.63
ENSG00000013619.14	300.129	286.46	208.48	188.652	132.03	63.3128	89.3318	55.1533	231.811	216.567	270.435	377.807	190.092	132.523	295.76	128.846	295.799	377.602	159.594	120.357	175.404	175.57	296.148
ENSG00000013725.14	80.6596	101.872	79.9828	69.6824	102.074	47.2163	105.574	107.741	108.881	111.21	140.685	86.1049	96.6039	67.5439	103.295	56.9897	127.526	111.524	229.974	74.6794	148.478	223.369	108.241
ENSG00000013810.19	154.754	141.053	93.0947	103.674	125.373	78.3362	104.414	239.853	194.932	189.81	220.139	150.244	102.057	119.698	101.53	87.9624	175.819	110.646	123.909	85.555	130.014	276.684	110.839
ENSG00000014123.10	1612.25	830.648	3386.81	1838.09	2183.49	4170.06	3155.62	2449.83	1389.99	1585.37	1212.95	1150.12	1571.37	2154.57	1330.48	2430.74	1470.69	1626.32	1113.2	1811.16	1211.67	1289.66	1349.12
ENSG00000014138.9	218.531	163.692	152.098	178.455	161.987	145.941	143.859	124.416	193.176	173.922	228.157	220.534	148.801	146.203	197.762	143.713	226.377	203.729	202.219	174.01	168.48	166.378	150.672
ENSG00000014164.7	301.067	326.512	87.8499	319.519	100.964	81.5554	62.6483	98.7629	339.813	260.048	348.431	344.42	276.568	357.384	265.743	251.498	383.331	308.229	341.988	212.438	303.88	284.957	293.55
ENSG00000014216.15	2452.61	2362.21	1206.3	2941.96	819.918	1214.75	1084.74	1035.09	2367.28	2274.37	2681.03	3044.42	2299.02	3422.51	2841.06	2595.51	2462.98	2195.36	2398.87	1831.46	2341.03	2052.61	1891.19
ENSG00000014257.16	108527	100846	108636	92285.8	76443.2	237290	173571	133368	166916	93531.8	30304	54204.8	158271	158671	219681	432329	108645	181027	167436	256513	158037	38348.8	55048
ENSG00000014641.20	1501.58	986.503	1359.71	1503.27	744.472	1612.87	1139.27	974.803	1197.69	1275.99	1131.31	1302.12	1481.78	1788.63	1391.4	1837.3	1265.45	1390.98	1076.52	1399.33	1009.34	1083.76	1291.1
ENSG00000014824.14	1531.59	1058.77	4425.28	2032.69	2366.56	4858.99	3417.81	3178.37	1440.91	1663.13	1089.76	1344.29	1895.46	2371.73	1541.48	2707.01	1334.11	1710.62	1415.53	1801.01	1590.18	1303.45	1433.11
ENSG00000014914.21	261.675	307.357	171.766	186.103	155.33	148.088	150.82	183.417	328.398	227.437	341.871	396.258	194.766	135.088	274.571	144.952	270.143	384.627	206.184	171.11	175.404	281.28	192.236
ENSG00000014919.12	884.442	632.128	923.08	1080.08	630.194	1122.46	879.397	799.082	769.19	867.94	809.119	949.79	908.388	989.219	882.866	1112.54	885.133	858.825	829.692	907.754	753.93	761.111	809.645
ENSG00000015133.19	1123.61	1002.18	839.163	1035.04	1187.16	1396.1	1368.98	1359.59	1140.61	991.693	1751.63	1165.93	1238.71	1165.35	1434.66	1079.09	971.91	891.316	1819.97	1027.39	1631.72	1611.39	966.378
ENSG00000015153.14	422.056	375.272	735.579	371.356	694.545	609.52	677.53	542.555	392.498	280.952	384.149	395.38	340.451	359.094	286.931	398.928	430.87	368.82	390.56	406.024	399.275	461.446	439.892
ENSG00000015171.19	2865.29	2709.62	8554.22	2994.64	5241.26	8655.61	7006.17	4882.99	2728.17	2714.19	2181.7	2763.27	3015.76	3054.87	2778.38	2775.15	2973.83	2910.17	2514.85	2583.33	2392.57	2625.28	2843.71
ENSG00000015285.11	96.6039	113.191	57.6925	67.133	74.3363	18.2427	53.3671	73.1102	158.053	102.012	147.245	70.2897	86.4761	41.8943	67.9807	47.0785	92.0598	72.886	108.048	41.3274	81.5475	229.804	71.8722
ENSG00000015413.9	2.81371	2.6121	1.31119	6.79828	0	6.43859	3.48046	2.56527	0	2.5085	16.0366	9.66484	6.23251	13.6798	5.2972	6.19453	3.01836	12.294	11.8952	4.35026	1.53863	9.19216	2.59779
ENSG00000015475.18	196.959	150.631	224.214	250.687	126.483	191.011	196.066	218.048	175.614	157.199	225.241	169.574	320.974	222.296	189.816	185.836	151.672	134.356	140.76	178.361	137.708	248.188	166.259
ENSG00000015479.19	6688.18	5158.03	15556	7032.82	9402.99	17629.9	13863.8	11066.6	5831.27	6118.23	6002.06	5822.63	6639.18	7761.56	4952	7582.11	6108.4	6299.8	5170.46	7151.1	5097.49	5811.28	5845.89
ENSG00000015520.14	9.37902	23.5089	7.86716	7.64807	2.21899	4.29239	8.12108	1.28264	6.1465	10.8702	20.4102	12.3007	11.686	6.83989	3.53146	7.43344	11.3188	8.78144	8.92142	9.42556	10.0011	13.7882	13.8549
ENSG00000015532.10	929.461	744.448	593.97	743.562	439.361	811.262	595.159	554.098	735.823	668.933	876.181	884.772	687.913	747.258	912.883	595.914	806.656	583.088	863.395	647.463	814.706	670.108	696.208
ENSG00000015568.13	1027	957.77	1683.57	939.863	2514.12	1851.09	2155.57	1813.65	1411.94	1328.67	1099.96	1264.34	1251.18	1450.06	860.794	1699.78	1072.27	1333.9	1233.14	1309.43	1460.16	1802.58	1513.65
ENSG00000015592.16	12.1927	11.3191	2.62239	5.09871	8.87597	4.29239	4.64062	3.84791	12.293	10.8702	18.9523	18.4511	7.01157	8.54986	10.5944	4.95563	12.0734	13.1722	19.8254	21.7513	20.7715	11.9498	17.3186
ENSG00000015676.18	1679.78	1494.12	2272.3	1748.86	1657.59	2549.68	2352.79	1509.66	1325.89	1439.88	1292.4	1403.16	1383.62	1692.87	1567.09	1466.87	1630.67	1516.55	1378.86	1368.16	1301.68	1366.87	1697.22
ENSG00000016082.15	557.114	358.728	416.959	435.09	282.922	374.511	424.616	259.092	382.839	504.208	416.222	440.189	354.474	279.58	422.01	267.604	430.87	390.774	236.913	247.24	431.586	441.224	456.345
ENSG00000016391.11	511.157	775.794	321.242	1012.09	330.63	519.379	462.901	578.469	764.8	791.013	555.449	505.207	908.388	857.551	862.56	732.194	474.636	581.331	1068.59	611.211	765.47	532.226	655.509
ENSG00000016402.13	435.187	195.907	469.407	497.124	355.039	709.318	685.651	415.574	439.035	455.71	349.16	322.454	533.659	384.744	554.44	765.644	345.602	497.029	408.403	631.512	480.823	294.149	401.792
ENSG00000016490.16	0.937902	5.2242	2.62239	27.1931	2.21899	0	8.12108	2.56527	5.26842	2.5085	13.1208	72.047	5.45345	117.988	0.882866	0	14.3372	20.1973	65.4238	1.45009	4.6159	40.4455	0.86593
ENSG00000016602.9	32.8266	74.8802	107.518	401.948	251.856	104.091	341.085	366.834	87.8071	107.865	407.475	110.706	121.534	317.2	67.9807	68.1399	232.413	137.869	6.93888	332.795	113.859	195.793	77.0678
ENSG00000016864.18	610.574	531.127	812.94	822.592	500.383	920.718	872.436	740.081	691.042	672.277	650.94	574.619	699.599	788.297	743.373	801.573	599.144	699.881	582.866	693.141	577.757	535.903	547.268
ENSG00000017260.19	4678.26	3744.01	11209.4	7331.95	9852.33	15102.8	11793	8339.7	5663.56	5391.6	2996.65	3156.01	6712.41	10370.1	6106.78	9051.45	3801.62	6367.42	5370.7	8257.51	5320.59	2962.63	4282.89
ENSG00000017427.16	4803	3057.03	11913.5	1040.14	4997.17	5484.6	5482.89	4100.59	3293.64	1725.01	1702.06	1982.17	2486.77	4067.17	3735.41	2315.52	6679.62	3423.01	2534.68	1360.91	1689.42	1900.02	2853.24
ENSG00000017483.15	67.5289	70.5267	93.0947	14.4464	18.8614	19.3158	42.9257	41.0443	70.2457	25.085	83.8276	68.5325	38.9532	53.8641	57.3863	14.8669	107.152	28.9788	42.6246	28.2767	39.2351	88.2447	40.6987
ENSG00000017797.13	1988.35	1563.78	4375.45	3138.26	2529.65	6859.24	4008.33	2982.13	1764.92	2142.26	1815.78	1925.94	2471.97	4262.11	1945.84	3649.82	1723.48	2217.31	2189.71	2384.67	1689.42	1722.61	2293.85
ENSG00000018189.13	1183.63	1410.53	2407.35	1177.8	2150.2	2620.51	2467.65	2797.43	1350.47	1434.86	1420.7	1557.8	1349.34	1238.02	1204.23	1198.02	1291.1	1326	1473.03	1450.81	1430.93	1611.39	1701.55
ENSG00000018236.15	3238.58	2666.95	4699.31	1302.72	2721.6	4416.87	5499.13	2408.79	1641.11	1643.07	2116.83	2417.97	1826.13	1719.38	1137.13	1205.46	1895.53	1924.01	1149.87	1843.06	1128.59	2191.41	1994.24
ENSG00000018280.17	108.797	141.053	69.4932	45.0386	155.33	68.6783	64.9686	56.436	103.612	83.6166	43.7361	74.6828	155.813	78.6587	72.395	85.4846	108.661	117.671	143.734	86.2801	101.55	88.2447	119.498
ENSG00000018408.14	3925.12	3292.12	3996.52	3463.72	2558.5	2469.2	2417.76	1644.34	3544.77	3080.43	3254.7	3416.96	3017.31	2374.3	2576.2	2230.03	3792.56	3268.45	1773.38	2810.27	2617.98	3210.82	4018.78
ENSG00000018510.16	773.769	534.61	1590.48	609.296	951.948	1502.34	1221.64	1074.85	732.311	717.43	759.551	749.464	588.193	600.2	401.704	486.89	694.976	616.457	484.731	624.262	413.892	780.414	755.091
ENSG00000018607.6	0	0	0	0	0	0	0	5.13054	1.75614	0	0	0	0	0	0	0	0	0	0	0	0	0	0
ENSG00000018610.14	330.142	280.365	835.23	325.468	457.113	1121.39	823.709	664.405	324.008	327.777	297.406	314.547	313.963	365.079	216.302	385.3	341.074	255.54	314.232	297.993	277.723	228.885	281.427
ENSG00000018625.15	2384.15	2155.85	4107.97	1818.54	2429.8	2493.88	2215.89	908.106	2225.03	2296.95	1680.93	2982.04	1835.47	1147.39	2463.2	1048.12	2572.39	3210.49	1630.64	1132.52	1424	1451.44	2739.8
ENSG00000018699.13	354.527	509.359	498.253	333.116	467.098	546.207	516.268	395.052	313.471	480.795	355.721	357.599	347.462	314.635	307.237	432.379	312.4	430.291	337.032	394.423	353.116	413.647	315.199
ENSG00000018869.16	63.7773	73.1388	133.742	125.768	80.9933	142.722	85.8514	64.1318	62.343	105.357	83.8276	79.9546	79.4645	113.713	88.2866	137.519	90.5507	75.5204	77.319	108.031	69.2385	56.0722	62.347
ENSG00000019102.12	342.334	161.079	504.809	967.056	307.331	1006.57	358.488	236.005	252.884	564.412	465.061	501.693	592.867	1905.76	600.349	1606.86	408.233	447.853	225.018	695.316	293.11	272.088	429.501
ENSG00000019144.19	2708.66	2908.14	2965.92	1679.18	1914.99	1595.7	2060.43	2162.52	2373.43	2107.14	3271.46	2722.85	1942.21	1453.48	2237.18	996.081	3170.78	1709.75	2381.03	1371.06	2501.82	2364.22	2826.4
ENSG00000019169.10	16.8822	14.8019	51.1365	22.9442	6.65698	16.0965	15.082	19.2395	7.90264	10.034	8.01829	2.63587	10.9069	9.40485	7.06293	14.8669	14.3372	21.0755	0	2.90017	0	22.0612	18.1845
ENSG00000019186.10	225.096	107.096	3.93358	60.3348	110.95	54.728	45.246	139.807	73.7579	132.95	574.401	55.3532	99.7202	48.7342	31.7832	0	42.257	48.2979	8.92142	89.1803	80.7782	399.859	452.015
ENSG00000019485.13	789.714	720.069	596.593	794.549	350.601	540.841	628.803	289.876	603.235	563.576	673.537	1021.84	578.844	636.965	494.405	651.665	915.316	836.871	613.596	460.402	697.77	723.423	718.722
ENSG00000019505.8	80.6596	120.157	57.6925	240.489	142.016	99.7981	80.0506	119.285	358.253	199.844	80.9119	114.221	143.348	238.541	280.751	200.703	70.1768	200.217	115.978	303.793	399.275	147.994	111.705
ENSG00000019549.13	620.891	216.804	1126.31	494.575	819.918	607.373	745.979	357.855	494.354	450.693	489.116	399.773	387.974	340.284	420.244	853.607	1180.18	1259.26	490.678	478.528	363.887	308.856	446.82
ENSG00000019582.15	13029.3	9070.95	6153.43	9925.49	6552.69	5493.19	6307.76	13217.6	9269.79	8237.07	15425	6456.11	7344.23	4471.58	4954.64	2820.99	11491.6	5117.82	5432.16	3318.52	5419.06	19142.7	6119.53
ENSG00000019991.18	415.491	291.684	574.302	384.103	580.267	804.823	1153.19	942.737	311.715	450.693	364.468	263.587	356.032	100.033	150.97	91.6791	390.122	242.368	169.507	186.336	264.645	530.387	507.435
ENSG00000019995.6	1059.83	1094.47	2336.55	1176.95	1619.87	2193.41	1945.58	1641.77	1086.17	1042.7	976.045	1097.4	1054.07	1101.22	1061.2	957.675	1186.21	1247.84	871.326	1164.42	897.792	1109.49	1204.51
ENSG00000020129.16	494.274	490.204	266.172	468.232	214.133	255.397	212.308	229.592	528.599	427.281	438.09	526.294	447.183	550.611	550.026	372.911	523.685	474.198	497.617	311.043	410.046	400.778	428.635
ENSG00000020181.18	5981	6085.32	5272.31	4888.81	2986.77	4581.06	3265.83	2739.71	4674.85	4440.88	4695.07	5964.08	3848.57	3490.91	5431.39	2166.85	6634.35	4785.01	3406.99	1516.79	3552.7	3899.31	5091.67
ENSG00000020219.9	0.937902	0.8707	0	0	3.32849	0	0	0	0	0	2.18681	0	0	0	0.882866	0	0.754589	0	3.96508	0	0	0	0
ENSG00000020256.20	452.069	382.237	330.421	469.931	248.527	410.997	361.968	302.702	433.767	353.698	439.548	421.738	372.392	413.813	381.398	431.14	421.061	309.985	423.272	346.57	376.965	398.94	428.635
ENSG00000020426.11	386.416	283.848	908.657	403.648	636.851	1125.68	808.627	701.602	311.715	318.579	290.116	361.114	348.241	386.454	332.84	412.556	304.099	324.913	332.075	432.126	310.034	347.464	341.176
ENSG00000020577.14	1721.99	1801.48	1901.23	1503.27	1534.43	1358.54	1577.81	850.387	1850.1	1306.93	1847.12	1838.96	1163.92	867.811	810.471	970.064	2844.05	1753.65	984.33	1104.24	1043.96	1872.44	2073.9
ENSG00000020633.18	239.165	95.777	89.1611	107.073	47.7084	26.8274	63.8085	125.698	327.52	209.878	354.992	170.453	160.487	51.2992	44.1433	24.7781	143.372	54.4449	110.031	65.2539	119.244	329.079	87.4589
ENSG00000020922.12	852.553	559.86	1730.77	814.094	1461.21	1663.3	1603.33	1503.25	784.117	883.827	752.991	973.513	885.016	903.72	774.273	1039.44	676.866	1142.47	614.587	893.253	667.767	907.266	888.444
ENSG00000021300.14	121.927	123.639	186.189	223.494	118.716	436.751	77.7303	191.113	125.564	287.641	112.985	152.002	239.173	274.451	202.176	249.02	151.672	121.184	171.49	115.282	236.18	105.71	209.555
ENSG00000021355.13	682.793	377.013	881.122	582.953	803.276	959.35	1270.37	936.324	389.863	556.05	801.1	530.687	564.821	355.674	358.444	272.56	630.082	501.42	229.974	462.577	375.426	799.718	670.23
ENSG00000021461.16	18.758	40.9229	14.4231	28.0429	57.6938	24.6813	25.5234	21.8048	36.879	29.2658	21.8681	9.66484	24.93	23.0846	57.3863	76.8122	67.913	102.743	59.4762	30.4518	28.4647	13.7882	21.6483
ENSG00000021488.13	12.1927	13.9312	14.4231	16.1459	18.8614	15.0234	16.2422	8.97845	21.9518	15.051	7.28936	23.7228	12.465	3.41994	12.3601	32.2116	24.1468	14.9284	22.7992	15.2259	15.3863	28.4957	13.8549
ENSG00000021574.12	679.041	538.963	1461.98	670.481	876.502	1480.88	1239.04	1099.22	513.671	619.599	608.661	635.243	761.924	820.787	607.412	711.133	535.004	626.995	611.613	772.896	622.377	576.348	594.894
ENSG00000021645.19	866.621	344.797	322.553	331.416	346.163	395.973	438.538	259.092	381.961	361.224	406.746	663.359	343.567	312.07	375.218	325.833	495.765	536.546	225.018	445.901	376.196	601.167	584.503
ENSG00000021762.20	732.501	836.743	571.68	641.588	492.617	715.756	649.686	547.685	924.609	729.973	858.686	962.091	766.599	641.24	951.73	568.658	983.229	684.074	805.902	651.088	885.483	851.194	628.665
ENSG00000021776.11	1639.45	1051.81	2516.18	1710.62	2299.99	2677.38	2305.23	2426.75	1506.77	1340.37	1296.78	1324.08	1604.09	1768.97	1413.47	1854.64	1744.61	1599.1	1287.66	1932.96	1404.77	1444.09	1571.66
ENSG00000021826.17	74.0943	74.8802	238.637	169.957	115.388	297.248	167.062	173.156	51.8062	82.7804	61.9595	101.041	41.2904	57.2841	50.3234	43.3617	98.0966	120.306	53.5285	123.257	37.6965	91.9216	72.7381
ENSG00000021852.13	0	0	0	0	0	0	0	0	0	0	0	0	0	0	0	0	0	0	0	0	0	0	0
ENSG00000022267.19	9926.76	6215.93	6121.96	8970.33	3593.66	5385.88	7211.52	2876.95	7550.53	6049.66	5069.02	9691.2	4001.27	2443.55	3791.03	3506.11	8501.2	8092.97	2027.15	3954.38	2952.64	6581.58	7269.48
ENSG00000022277.12	1170.5	790.595	2572.56	1222.84	1615.43	2874.83	2410.8	1864.95	871.924	980.823	813.492	872.471	1048.62	1103.79	847.551	1141.03	1069.25	998.45	812.841	927.33	793.165	936.681	1039.12
ENSG00000022355.18	1.8758	4.3535	3.93358	3.39914	2.21899	45.0701	5.80077	8.97845	0.878071	8.36166	8.74723	9.66484	8.5697	7.69488	3.53146	9.91126	9.05507	1.75629	15.8603	5.80034	3.84658	1.83843	6.06151
ENSG00000022556.16	93.7902	156.726	162.588	243.039	325.083	89.0671	38.2851	55.1533	150.15	158.035	117.359	126.522	212.684	474.517	178.339	231.676	59.6125	114.159	115.978	199.387	85.3941	93.76	38.1009
ENSG00000022567.9	701.551	691.336	1039.78	878.678	815.48	1332.79	1178.72	706.732	606.747	649.701	598.456	711.684	744.785	558.306	505.882	667.771	511.611	525.13	487.704	589.46	522.366	716.988	791.46
ENSG00000022840.16	1899.25	2213.32	2778.42	2251.08	2828.11	3096.96	2679.96	2702.51	1922.97	2115.5	1909.08	1848.62	2281.1	2279.39	2459.66	2404.72	2257.73	2304.25	2798.35	1945.29	2427.96	1864.17	2210.72
ENSG00000022976.15	280.433	285.59	329.109	256.635	333.959	407.777	308.601	350.159	268.69	311.054	325.834	278.523	196.324	324.895	312.535	286.187	301.081	326.67	376.682	310.318	271.569	271.169	267.572
ENSG00000023041.11	795.341	464.954	992.573	709.571	632.413	1060.22	893.318	882.453	561.087	684.82	693.947	612.399	661.425	848.146	758.382	1038.2	685.921	680.562	608.639	857.726	550.83	676.543	543.804
ENSG00000023171.18	120.051	187.2	119.319	104.524	96.5262	101.944	84.6912	216.765	144.882	130.442	193.897	80.8332	92.7086	64.9789	161.564	78.0511	156.2	128.209	156.621	81.2048	187.713	182.005	120.364
ENSG00000023191.17	1313.06	1221.59	1418.71	1563.6	809.933	1708.37	1128.83	1126.15	1253.89	1000.05	1072.99	1316.18	1143.67	1512.47	1353.43	1214.13	1375.62	1174.96	1260.89	805.523	1004.73	869.578	935.204
ENSG00000023228.14	2773.38	2422.29	7277.12	3237.68	3821.11	8512.89	5864.58	4421.24	2672.85	2678.24	2306.35	2607.75	3069.51	3490.05	2793.39	4001.67	2781.41	2940.03	2629.84	2884.95	2503.36	2474.53	2793.49
ENSG00000023287.13	2531.4	1777.1	4587.86	2662.38	2944.6	4621.83	4068.66	3391.29	2282.11	2227.55	2022.07	2330.98	2387.05	2781.27	2102.1	2645.07	2426	2374.5	1963.7	2617.4	1820.97	2230.02	2501.67
ENSG00000023318.8	1354.33	942.097	2103.15	1725.06	1239.31	2339.35	1732.11	1454.51	1382.08	1306.09	1015.41	988.449	1635.25	1831.38	1293.4	1729.51	1308.46	1262.77	966.487	1487.79	1185.52	1098.46	1110.99
ENSG00000023330.15	676.227	456.247	760.492	673.88	384.995	804.823	520.909	622.078	539.135	552.706	567.841	608.006	895.923	1004.61	564.151	889.535	485.201	514.592	490.678	510.43	528.52	562.56	551.597
ENSG00000023445.15	1043.88	403.134	1121.07	801.348	2414.27	1211.53	1163.63	2711.49	731.433	838.674	1163.38	451.612	1147.56	342.849	279.869	296.099	915.316	681.44	557.093	428.5	426.971	1516.71	901.433
ENSG00000023516.9	3978.58	2315.19	5961.99	3597.14	4146.19	5078.97	4443.39	3337.42	3082.03	2939.96	3103.81	3259.69	3553.31	3487.49	2508.22	3628.76	3695.22	3979.75	2217.47	3460.63	2591.83	3393.74	4414.51
ENSG00000023572.9	1249.29	550.282	1208.92	1553.41	580.267	2299.65	1828.4	941.454	1048.42	1230.84	821.51	822.39	1284.68	2369.17	1380.8	2435.69	822.502	1324.24	947.653	1642.95	1492.47	636.097	973.305
ENSG00000023608.5	297.315	181.106	927.013	301.674	632.413	1014.08	605.6	664.405	258.153	286.805	322.918	250.407	347.462	410.393	276.337	441.051	259.579	279.25	253.765	288.567	253.874	295.987	276.232
ENSG00000023697.13	329.204	186.33	506.12	270.232	390.543	488.26	488.425	416.856	184.395	302.692	285.014	231.956	281.242	279.58	251.617	227.959	265.615	286.275	162.568	288.567	208.485	284.957	237.265
ENSG00000023734.11	1238.97	781.018	1667.84	1414.04	1005.2	1562.43	1113.75	982.499	1194.18	1144.71	993.539	1028.87	1461.52	1599.68	1003.82	1806.33	1210.36	1247.84	710.74	1483.44	962.415	1063.53	1216.63
ENSG00000023839.12	66.591	25.2503	39.3358	13.5966	47.7084	13.9503	31.3242	30.7832	21.0737	20.9041	25.5127	17.5724	26.4882	25.6496	35.3146	19.8225	22.6377	45.6635	26.7643	31.1768	16.925	49.6377	28.5757
ENSG00000023892.11	286.06	283.848	304.197	259.185	287.36	462.505	516.268	542.555	324.886	264.228	349.16	297.853	236.056	309.505	388.461	284.949	302.59	266.956	379.656	292.192	348.5	417.324	221.678
ENSG00000023902.14	1285.86	1178.93	1166.96	1008.7	733.377	855.259	837.631	678.514	892.998	866.268	1007.39	1259.94	730.762	530.946	832.543	377.867	1082.08	793.842	744.443	398.048	648.534	1297.01	1089.34
ENSG00000023909.10	307.632	244.667	327.798	568.506	226.337	417.435	220.429	270.636	380.205	538.491	262.417	376.929	526.647	858.406	324.895	763.167	432.379	395.165	299.363	456.777	391.582	317.129	329.919
ENSG00000024048.10	2310.05	1961.69	3878.51	2325.86	2746	3880.32	3334.28	2821.8	2216.25	2143.09	2132.87	2250.15	2281.1	2380.28	2013.82	2381.18	2336.21	2183.07	1943.88	2379.59	2107.93	2342.16	2428.93
ENSG00000024422.12	2602.68	2151.5	1834.36	2558.7	1314.75	1267.33	1304.01	967.107	1943.17	1699.93	2274.28	2461.9	1566.7	1062.75	1543.25	973.781	2472.03	2003.92	877.273	1104.24	1377.08	1654.59	1692.03
ENSG00000024526.17	16.8822	16.5433	35.4022	28.8927	61.0223	153.453	291.199	343.746	44.7816	66.8933	30.6153	61.5035	230.603	813.092	28.2517	147.43	101.115	51.8105	67.4063	30.4518	463.128	35.8494	88.3249
ENSG00000024862.17	320.762	220.287	512.676	412.996	251.856	504.356	476.823	314.246	302.934	292.658	254.399	236.349	343.567	376.194	243.671	411.317	272.407	315.254	275.573	377.747	260.798	178.328	229.471
ENSG00000025039.15	665.91	435.35	597.904	1056.28	503.712	985.104	875.916	657.992	637.479	842.855	481.098	680.932	866.319	1084.98	644.492	1277.31	604.426	905.366	714.705	1112.22	974.724	379.636	581.039
ENSG00000025156.13	305.756	238.572	828.674	285.528	548.091	828.432	723.936	665.688	305.569	258.375	290.845	213.505	284.358	318.91	233.077	281.232	292.78	301.203	169.507	274.791	183.097	228.885	289.221
ENSG00000025293.17	1324.32	1231.17	2343.1	1278.08	2092.51	1944.45	1691.5	1416.03	1259.15	1232.51	1263.97	1223.04	1317.4	1320.95	1111.53	1816.24	1273.75	1168.81	1086.43	1853.93	1453.24	1442.25	1684.23
ENSG00000025423.11	921.02	693.077	2004.81	784.352	727.83	2738.55	1076.62	908.106	488.207	576.954	529.936	675.66	1348.56	685.699	499.702	584.764	624.045	745.544	348.927	468.378	371.58	500.053	840.818
ENSG00000025434.19	209.152	212.451	166.521	186.103	130.921	325.149	279.597	379.66	166.833	159.708	209.933	150.244	188.533	199.212	164.213	169.73	233.923	163.335	262.686	152.259	198.484	287.715	141.147
ENSG00000025708.14	533.666	519.808	264.861	383.253	224.118	267.201	314.402	473.292	443.426	495.01	753.719	333.876	461.985	294.115	300.174	151.147	512.366	273.103	290.442	179.086	338.499	664.593	300.478
ENSG00000025770.19	459.572	492.816	432.694	429.142	219.68	398.119	351.527	241.135	455.719	431.462	525.563	544.745	393.427	441.173	425.541	334.505	515.384	460.147	436.158	422.7	478.515	474.315	444.222
ENSG00000025772.8	316.073	256.856	330.421	364.558	205.257	428.166	242.472	223.179	295.032	270.918	319.274	292.581	327.986	376.194	283.4	335.744	295.799	299.447	227.001	226.213	250.028	285.876	270.17
ENSG00000025796.14	3730.04	2396.17	4603.6	3428.88	5020.47	4450.14	3423.61	4081.35	3218.13	3384.8	2500.25	2473.32	3067.95	3423.36	3204.8	4825.54	2705.96	3450.23	2962.9	4119.69	3380.38	3017.79	3008.24
ENSG00000025800.14	2577.35	2154.11	3280.6	2701.47	2051.46	3474.69	2435.16	1770.04	2399.77	2425.72	2307.81	2410.06	2711.14	3080.52	2351.96	2848.25	2574.66	2361.33	1924.05	2504.3	2096.39	2490.16	2428.07
ENSG00000026025.16	9791.7	8568.56	12658.3	6109.11	5450.96	6643.55	7570	6790.27	8881.69	5675.89	8679.44	5695.23	5503.31	4522.88	5295.43	4530.68	7041.82	6434.16	3580.46	6814.68	6638.43	7637.76	6077.96
ENSG00000026036.22	242.917	328.254	99.6507	180.154	130.921	121.26	189.105	141.09	250.25	228.273	267.519	362.871	196.324	135.088	252.5	167.252	282.216	175.629	386.595	131.233	266.183	266.573	276.232
ENSG00000026103.22	484.895	366.565	1265.3	437.639	609.114	691.075	1060.38	641.318	426.742	453.202	675.723	621.186	407.45	296.68	285.166	235.392	496.519	455.757	312.25	403.849	282.339	589.217	419.976
ENSG00000026297.15	1181.76	1036.13	1536.72	834.489	771.1	2088.25	1582.45	1342.92	782.361	830.313	879.825	1060.5	994.864	885.766	1193.63	901.924	972.665	858.825	692.897	759.845	689.307	931.166	975.903
ENSG00000026508.19	5116.26	4276.01	5475.54	5786.19	6307.49	4747.39	5989.87	6615.83	4353.47	4042.03	4890.43	4798.15	5053.79	3999.63	4053.24	2911.43	4045.35	4600.6	4059.25	4841.84	4034.29	6460.25	3422.16
ENSG00000026559.14	198.835	208.968	159.966	76.4807	304.002	284.371	63.8085	93.6324	155.419	164.725	194.626	288.188	197.103	204.342	144.79	192.031	245.996	199.339	230.966	71.7792	76.9316	161.782	223.41
ENSG00000026652.15	299.191	381.367	395.98	172.506	419.39	277.932	375.89	339.898	299.422	249.177	370.299	328.605	200.998	205.197	218.951	159.819	338.81	237.977	229.974	181.986	378.504	284.038	408.719
ENSG00000026751.17	181.953	139.312	91.7835	141.064	94.3072	64.3859	265.675	164.177	103.612	109.538	516.815	94.8911	90.3714	60.704	78.5751	26.017	99.6057	70.2515	67.4063	75.4044	83.8555	694.008	80.5315
ENSG00000026950.17	801.906	1107.53	966.349	652.635	866.517	1240.5	1473.4	1203.11	715.628	908.076	1592	746.828	814.901	546.336	629.483	553.791	1102.45	616.457	925.845	764.92	734.697	1791.55	666.766
ENSG00000027001.10	317.011	577.274	317.309	301.674	467.098	329.441	379.37	459.183	263.421	392.998	240.549	217.898	443.287	271.031	214.536	270.082	267.124	276.615	1261.89	276.966	232.334	364.929	224.276
ENSG00000027075.15	910.703	880.277	1071.24	998.498	1385.76	848.82	1160.15	1174.89	1055.44	1010.09	1075.91	840.841	886.574	1017.43	1051.49	905.641	835.33	930.833	1154.83	1256.5	1285.53	1133.39	975.903
ENSG00000027644.5	35.6403	50.5006	41.9582	15.2961	22.1899	9.65788	13.9218	24.3701	43.9035	39.2998	68.52	58.8677	25.7091	75.2388	30.0174	7.43344	39.2386	22.8317	45.5984	24.6515	61.5453	49.6377	101.314
ENSG00000027697.14	1301.81	640.835	2695.81	1380.05	2413.16	2872.68	2621.95	2799.99	1026.46	1274.32	1263.97	871.593	2043.48	1232.04	963.207	1845.97	1555.21	1234.67	1045.79	1310.15	963.184	1291.5	1063.36
ENSG00000027847.14	295.439	300.391	125.875	275.33	95.4167	215.693	132.258	116.72	331.033	283.46	277.724	330.362	223.591	285.565	361.092	267.604	364.466	298.569	324.145	240.714	265.414	274.846	209.555
ENSG00000027869.11	55.3362	44.4057	47.2029	25.4936	49.9274	15.0234	32.4843	39.7617	53.5623	52.6784	99.1352	55.3532	34.2788	17.0997	31.7832	12.3891	50.5575	19.3192	27.7555	13.7758	81.5475	129.609	79.6656
ENSG00000028116.17	455.82	384.849	756.558	481.828	503.712	813.408	792.385	548.968	443.426	497.519	427.156	433.16	445.624	470.242	371.687	441.051	510.102	457.513	489.687	495.929	386.966	489.023	498.776
ENSG00000028137.19	519.598	363.953	372.379	288.927	188.614	179.207	278.437	346.312	414.449	249.177	575.13	302.246	342.788	188.097	170.393	120.174	415.024	161.578	233.94	159.509	339.268	518.438	370.618
ENSG00000028203.18	1676.97	1207.66	2710.24	1452.28	2445.33	2931.7	2562.78	2462.66	1416.33	1496.74	1204.93	1323.2	1494.24	1592.84	1279.27	1442.09	1259.41	1454.21	1243.05	1561.02	1448.62	1523.14	1694.63
ENSG00000028277.21	268.24	169.786	138.986	181.004	102.074	100.871	122.976	170.591	230.055	215.731	247.109	271.494	130.104	63.269	162.447	149.908	179.592	248.515	233.94	79.0297	231.564	309.776	387.937
ENSG00000028310.18	531.79	627.775	794.583	500.524	933.087	946.472	799.346	911.954	547.038	651.373	743.514	691.475	617.798	553.176	595.935	510.43	756.098	538.302	882.23	627.887	637.763	666.431	649.448
ENSG00000028528.15	3414.9	3359.16	2138.56	3790.89	2771.52	2760.01	2262.3	2149.7	3122.42	2816.21	3027.27	3561.05	3858.7	4255.27	3133.29	4163.97	3489.22	3408.08	3229.56	3385.22	3102.65	2790.74	3319.98
ENSG00000028839.10	376.099	188.071	340.91	456.335	375.01	406.704	394.452	479.706	329.277	302.692	407.475	334.755	373.951	291.55	226.014	479.457	355.411	393.409	263.678	394.423	310.034	304.26	371.484
ENSG00000029153.14	236.351	181.106	173.077	183.554	219.68	243.593	208.828	391.204	132.589	193.99	276.267	93.1339	204.115	88.9186	67.9807	125.13	169.028	157.188	84.2579	77.5796	128.476	303.341	426.904
ENSG00000029363.17	3256.4	3155.42	11206.8	3327.76	9381.9	11944.7	10325.4	8321.74	3420.09	3733.48	3108.91	3177.97	3582.91	4150.1	3723.93	3630	3798.6	3342.22	3818.37	4143.62	3151.12	3639.18	3553.78
ENSG00000029364.12	1983.66	1737.05	2510.93	2657.28	1787.4	3191.39	2265.78	2002.19	2257.52	1846.25	1600.01	1631.6	2373.81	3132.67	2451.72	3145.58	2069.84	2087.35	2122.31	2462.25	2145.62	1514.87	1759.57
ENSG00000029534.20	53.4604	101.872	81.294	155.511	66.5698	60.0935	126.457	59.0012	95.7097	61.8763	48.1098	166.938	55.3135	53.0091	50.3234	44.6006	47.5391	52.6886	38.6595	65.9789	51.5442	66.1835	59.7492
ENSG00000029559.7	0	0	1.31119	0	1.1095	1.0731	0	0	0	0	0	0	0	0	0	0	0	0	1.98254	0	0	0	2.59779
ENSG00000029639.11	145.375	182.847	154.721	172.506	150.892	149.161	240.152	227.026	180.883	174.759	156.721	218.777	166.72	187.242	188.933	208.136	164.5	172.994	210.149	197.937	156.171	235.319	204.359
ENSG00000029725.17	2387.9	2094.03	6930.97	2466.08	4218.31	7049.18	5286.82	5651.29	1919.46	2316.18	2141.61	2055.1	2697.9	3158.32	2422.58	3032.84	2063.05	2314.79	2186.74	2389.74	2523.36	1941.38	2227.17
ENSG00000029993.15	236.351	187.2	460.229	330.566	310.659	799.458	603.28	531.011	257.275	271.754	213.578	146.73	335.776	362.514	273.688	327.071	193.175	195.826	255.747	223.313	180.789	234.4	229.471
ENSG00000030066.13	1163	1055.29	1063.38	1097.92	1012.97	1208.31	1103.31	922.215	1321.5	1189.86	1315	1259.06	1226.25	1196.98	1129.19	1373.95	1182.44	1279.46	1005.15	1417.46	1255.52	1467.99	1366.44
ENSG00000030110.13	187.58	222.899	91.7835	223.494	66.5698	81.5554	91.6521	66.697	198.444	153.855	204.102	194.175	191.65	236.831	185.402	200.703	191.666	194.948	193.297	128.333	184.636	196.712	183.577
ENSG00000030304.14	34.7024	21.7675	38.0246	18.6953	44.3799	31.1198	17.4023	30.7832	15.8053	25.085	31.3442	62.3821	28.0463	35.0544	37.0804	4.95563	29.429	56.2012	39.6508	35.5271	37.6965	45.9608	31.1735
ENSG00000030419.16	589.94	417.936	672.642	1012.09	963.043	1390.73	1089.38	1236.46	542.648	819.442	957.821	1019.2	1021.35	836.176	753.968	778.034	660.265	751.691	693.888	1065.81	787.78	961.5	738.638
ENSG00000030582.18	2327.87	1582.93	995.195	2539.16	672.355	1061.29	855.033	878.605	2030.1	1643.07	1926.58	1911.88	1947.66	2376.01	2224.82	2158.18	2239.62	1855.52	1922.07	1239.82	1728.65	1629.77	1153.42
ENSG00000031003.10	2379.46	2097.52	4522.3	2000.39	3230.85	3055.11	3261.19	2268.98	2166.2	1853.78	1878.47	2389.85	2098.8	2034.87	1491.16	1940.13	2468.26	2328.84	1425.45	2135.25	1646.34	2278.74	2365.72
ENSG00000031081.11	1022.31	770.569	701.488	769.906	613.552	568.742	545.272	482.271	771.824	682.311	919.917	868.957	599.1	507.862	605.646	742.105	757.607	575.184	485.722	516.23	877.79	828.213	1018.33
ENSG00000031691.7	66.591	40.9229	255.683	79.03	123.154	165.257	140.379	173.156	76.3922	74.4188	57.5859	57.1104	66.2204	86.3536	59.152	95.3958	88.2869	93.9614	42.6246	108.756	53.8521	65.2643	77.0678
ENSG00000031698.13	1732.31	1227.69	3196.69	1712.32	1733.03	3504.74	2872.54	2083	2067.86	1416.46	1467.35	1497.17	1614.22	1767.26	1447.02	1735.71	1601.99	1545.53	1311.45	1454.44	1418.62	1426.62	1495.46
ENSG00000031823.14	1017.62	827.165	1219.41	926.266	874.283	1640.77	1163.63	1014.56	885.973	837.838	969.484	950.669	839.052	1002.04	798.111	945.286	904.752	791.208	807.884	780.146	841.632	781.333	808.779
ENSG00000032219.19	1187.38	949.063	2453.24	1139.56	3027.82	2144.05	2312.19	2811.54	1038.76	1053.57	1153.18	991.085	996.422	955.874	919.064	1054.31	999.076	1174.96	929.81	1194.15	931.642	1358.6	1143.03
ENSG00000032389.12	197.897	218.546	180.945	237.94	236.323	235.008	196.066	150.068	207.225	194.827	190.252	175.724	217.359	235.976	237.491	255.215	188.647	163.335	286.477	188.511	211.562	199.47	187.907
ENSG00000032444.16	906.013	909.881	510.054	758.858	311.769	430.312	462.901	374.53	763.922	791.849	1018.32	1017.44	783.738	590.795	709.824	588.481	968.892	842.14	867.361	479.253	711.618	835.567	858.137
ENSG00000032742.17	411.739	338.702	630.684	395.15	541.434	568.742	674.049	436.096	410.059	337.811	399.457	352.327	375.509	404.408	375.218	377.867	379.558	338.964	457.966	461.852	279.262	383.313	376.68
ENSG00000033011.12	300.129	289.943	192.745	348.412	171.972	242.52	225.07	191.113	325.764	306.873	249.296	310.153	335.776	427.493	336.372	332.027	272.407	266.956	322.162	234.189	302.341	245.431	226.008
ENSG00000033030.15	561.803	450.152	934.88	485.227	983.014	896.037	906.08	961.977	526.842	619.599	739.141	609.763	617.798	578.826	545.611	561.225	565.187	600.65	478.783	735.193	496.978	624.147	611.347
ENSG00000033050.9	418.304	460.6	513.988	340.764	716.735	845.601	619.522	795.234	393.376	420.591	458.501	478.849	374.73	425.783	369.038	335.744	427.097	468.929	307.293	380.647	281.57	425.597	501.374
ENSG00000033100.16	821.602	818.458	668.708	712.97	515.916	694.294	669.409	696.471	835.045	779.307	913.356	692.354	786.075	807.107	979.981	744.583	867.023	753.448	829.692	690.966	747.775	918.297	626.933
ENSG00000033122.20	33.7645	49.6299	91.7835	78.1802	136.468	68.6783	37.1249	57.7186	64.9772	83.6166	90.388	60.6249	95.0458	59.849	46.7919	135.041	41.5024	100.108	96.1531	200.837	183.867	65.2643	115.169
ENSG00000033170.17	613.388	484.98	738.202	446.987	535.887	669.613	696.092	619.513	436.401	530.965	706.339	442.825	438.613	426.638	396.407	458.396	498.029	389.018	392.543	461.127	459.282	748.242	499.642
ENSG00000033178.13	1381.53	1127.56	2763.99	1267.03	1717.5	2843.71	2378.32	2054.78	1159.05	949.048	1153.91	920.796	1768.47	1948.51	1325.18	1808.8	1149.99	1350.59	1596.93	1377.58	1228.6	1293.34	1211.44
ENSG00000033327.13	843.174	713.103	1212.85	408.747	365.024	625.616	911.881	672.101	631.333	592.842	744.972	666.874	503.275	292.405	416.713	319.638	926.635	571.672	337.032	411.824	550.061	898.993	716.124
ENSG00000033627.16	1220.21	1361.77	1646.86	1182.9	1826.23	2214.87	1476.88	1876.5	1500.62	1417.3	1183.06	1433.03	1264.42	1586	1548.55	1873.23	1055.67	1262.77	1402.65	1672.67	1455.55	1317.24	1451.3
ENSG00000033800.13	2093.4	1704.83	2265.74	2110.02	2687.2	1914.41	1933.98	1939.34	2186.4	1754.28	2302.71	1761.64	2042.7	1673.21	1756.9	1922.78	2551.27	2337.62	2039.04	1936.59	1817.89	2572.88	2022.81
ENSG00000033867.16	1238.97	989.986	2315.57	1229.64	2617.3	1991.67	2277.38	2504.99	895.632	1099.56	1315.73	1136.94	1311.16	971.264	714.239	1081.57	1037.56	1212.72	861.413	1200.67	903.947	1710.66	1876.47
ENSG00000034053.14	185.705	202.002	296.33	102.824	104.293	136.283	359.648	96.1977	197.566	183.956	177.131	83.4691	80.2436	148.768	88.2866	69.3788	330.51	109.768	228.983	85.555	108.474	272.088	216.483
ENSG00000034152.19	475.516	467.566	238.637	700.223	216.352	177.061	111.375	178.286	531.233	516.75	764.654	637.879	639.611	524.106	438.784	361.761	470.863	482.979	362.805	443.001	509.287	551.529	644.252
ENSG00000034239.11	69.4048	61.8197	309.441	73.9313	93.1977	209.254	158.941	164.177	119.418	109.538	99.8642	139.701	52.9763	43.6043	94.4667	63.1843	128.28	153.675	95.1618	97.8808	142.324	47.7992	140.281
ENSG00000034510.6	3262.96	2043.53	9022.32	2817.89	4643.24	8638.44	8527.13	8652.66	2733.43	1963.32	2831.92	1940.88	2632.46	3818.37	1687.16	3322.75	2687.85	1811.61	1794.2	1586.39	1970.22	2915.75	2591.73
ENSG00000034533.11	130.368	102.743	245.193	149.562	152.001	297.248	207.668	296.289	158.931	173.922	213.578	159.031	174.51	171.852	150.087	149.908	192.42	172.116	120.935	155.159	140.785	125.013	116.035
ENSG00000034677.13	1375.9	1409.66	4464.61	1092.82	3137.66	3518.69	4089.54	3137.33	1232.81	1204.08	1771.31	1361.86	1213.78	925.095	1082.39	846.173	1464.66	1113.49	1187.54	1104.97	1041.65	1662.86	1299.76
ENSG00000034693.15	430.497	341.314	567.746	378.154	372.791	694.294	511.628	387.356	407.425	432.298	380.504	409.438	585.856	745.548	399.055	619.453	345.602	513.714	432.193	424.15	333.114	330.918	503.105
ENSG00000034713.8	1233.34	841.096	1305.95	1510.07	637.961	1477.66	1213.52	882.453	1015.05	1055.24	943.243	897.951	1269.09	1791.2	909.352	2077.65	1119.81	1088.9	884.212	1187.62	958.568	861.305	994.088
ENSG00000034971.17	181.015	134.958	74.738	290.627	42.1609	240.374	473.343	32.0659	95.7097	56.8593	77.2672	50.0814	21.0347	18.8097	22.0717	47.0785	144.126	57.0794	9.91269	70.3292	30.0033	114.902	46.7602
ENSG00000035115.22	691.234	751.414	1143.36	1324.82	1129.47	1477.66	1158.99	886.301	928.999	1130.5	838.276	939.247	1276.11	876.361	589.755	1956.23	876.832	756.96	1336.23	1022.31	691.615	860.386	808.779
ENSG00000035141.8	515.846	358.728	540.211	615.245	342.835	691.075	612.561	474.575	482.939	525.948	424.969	474.456	524.31	695.959	478.513	654.143	392.386	485.614	454.993	520.581	465.436	372.282	446.82
ENSG00000035403.17	14994.2	9917.27	24609.8	11356.5	11686.3	17201.8	14693.3	10465	11922.4	9207.86	9269.15	16681.5	7274.12	5645.47	7472.58	5964.1	14473	12297.5	6468.03	5987.4	5492.92	10445	11399.1
ENSG00000035499.13	17.8201	16.5433	14.4231	17.8455	12.2045	25.7544	19.7226	26.9353	11.4149	19.2318	28.4285	14.9366	17.1394	9.40485	15.8916	30.9727	9.80966	11.4159	18.8341	13.7758	7.69316	29.4149	19.0505
ENSG00000035664.11	267.302	382.237	201.924	181.004	234.104	395.973	182.144	347.594	172.98	260.884	352.076	334.755	307.73	416.378	294.877	395.211	238.45	193.192	191.315	165.31	218.486	303.341	273.634
ENSG00000035681.9	812.223	817.587	989.951	712.97	955.277	986.177	1071.98	1264.68	807.825	805.228	850.668	694.111	691.809	686.554	739.842	770.6	822.502	772.767	773.19	743.894	744.698	935.762	791.46
ENSG00000035687.10	890.069	653.025	1662.59	1158.26	1153.88	2152.63	1730.95	1510.94	756.897	867.94	825.884	912.009	912.284	1039.66	748.67	1085.28	856.458	1037.97	639.369	1226.77	801.628	819.94	892.774
ENSG00000035720.8	15.0064	4.3535	15.7343	10.1974	90.9787	55.8011	38.2851	32.0659	7.90264	9.19782	29.8864	6.15035	4.67438	11.1148	7.06293	3.71672	24.1468	6.14701	22.7992	4.35026	6.15453	28.4957	12.123
ENSG00000035862.12	12430	8653.01	7313.83	8723.9	4481.26	4601.44	5276.38	3110.39	9328.62	7450.24	9180.22	7912.87	7740	5612.98	6570.29	4950.67	12232.6	8288.8	4066.19	4413.34	6162.99	7271	9321.74
ENSG00000035928.16	1415.29	1500.22	3420.9	1414.04	2752.66	4087.43	2909.67	2531.92	1427.74	1363.79	1325.93	1266.97	1343.88	1238.87	1408.17	1375.19	1488.8	1621.05	1390.75	1522.59	1357.84	1615.98	1261.66
ENSG00000036054.13	651.842	593.817	1319.06	638.189	1052.91	1406.83	1321.42	1169.76	655.041	586.152	580.233	505.207	669.216	736.998	578.277	802.812	633.855	639.289	560.067	788.122	583.911	720.665	722.186
ENSG00000036257.13	1614.13	1303.44	3957.18	1602.7	3162.07	4414.73	3358.65	2982.13	1618.28	1518.48	1462.24	1428.64	1761.46	1903.2	1444.37	1927.74	1543.13	1588.56	1319.38	2174.4	1434.77	1763.06	1607.17
ENSG00000036448.10	210.09	162.821	132.43	79.03	130.921	107.31	285.398	53.8707	139.613	74.4188	150.89	279.402	216.58	74.3838	112.124	34.6894	162.237	120.306	120.935	134.858	90.01	167.297	199.164
ENSG00000036473.8	0	0.8707	2.62239	0	0	0	0	0	1.75614	0	0	0.878622	0	0.854986	0	0	0	1.75629	1.98254	2.17513	0	0	0
ENSG00000036530.9	298.253	232.477	390.735	242.189	421.609	245.739	320.202	338.616	311.715	281.788	289.387	432.282	265.661	234.266	273.688	225.481	363.712	310.863	414.351	289.292	434.664	383.313	416.512
ENSG00000036549.13	1771.7	1214.63	2794.15	1732.71	1880.6	3066.91	2489.69	2357.48	1714.87	1630.52	1282.2	1399.64	1698.36	1529.57	1492.93	1865.79	1499.37	1635.98	1387.78	2017.79	1443.24	1540.61	1740.52
ENSG00000036565.15	3.75161	8.707	3.93358	4.24893	8.87597	13.9503	18.5625	8.97845	12.293	9.19782	10.934	11.4221	8.5697	9.40485	4.41433	11.1502	11.3188	7.02515	23.7905	11.6007	17.6943	11.0306	13.8549
ENSG00000036672.16	81.5975	73.1388	108.829	67.9828	63.2413	42.9239	73.0897	26.9353	53.5623	50.1699	179.318	168.695	141.79	89.7735	51.2062	65.6621	78.4772	45.6635	56.5023	44.9527	154.633	114.902	74.47
ENSG00000036828.16	93.7902	87.9407	32.7798	73.9313	63.2413	35.4122	47.5663	34.6312	96.5878	100.34	89.6591	109.828	116.86	147.913	99.7639	74.3344	91.3053	80.7892	124.9	117.457	120.783	104.791	99.582
ENSG00000037042.9	363.906	443.186	437.938	432.541	337.287	386.315	395.612	291.158	344.204	429.789	434.446	450.733	308.509	293.26	421.127	298.577	447.471	378.48	369.743	311.043	348.5	382.394	264.975
ENSG00000037241.7	160.381	154.985	382.868	153.811	180.848	429.239	323.683	259.092	143.126	127.097	134.853	123.007	146.464	189.807	113.007	227.959	153.936	134.356	67.4063	110.932	98.4725	96.5177	125.56
ENSG00000037280.16	182.891	266.434	154.721	165.708	177.519	94.4326	124.136	115.437	179.126	196.499	205.56	139.701	110.627	97.4684	223.365	91.6791	206.757	93.9614	178.428	113.107	318.497	204.985	142.878
ENSG00000037474.15	1205.2	962.994	1620.63	1088.58	1324.74	1866.12	1342.3	1097.94	1028.22	941.523	1078.1	958.576	1239.49	1155.94	1236.9	1364.04	1241.3	959.811	934.767	1117.29	1152.44	1319.99	1214.03
ENSG00000037637.11	885.38	990.856	635.929	1107.27	609.114	612.739	585.878	460.466	1019.44	750.041	911.17	983.178	1043.95	1396.19	1133.6	1278.55	1128.86	1081	1209.35	996.209	1011.65	830.052	948.193
ENSG00000037749.12	545.859	381.367	536.278	465.682	417.171	595.569	534.831	401.465	447.816	490.829	512.442	360.235	589.751	524.961	430.839	586.003	461.808	480.345	302.337	491.579	478.515	428.355	452.881
ENSG00000037757.14	343.272	658.249	499.564	506.472	426.047	585.911	566.155	520.75	430.255	517.587	397.999	354.085	359.927	563.436	564.151	407.6	522.93	390.774	442.106	489.404	463.898	343.787	403.523
ENSG00000037897.17	100.356	64.4318	86.5387	101.124	126.483	106.237	77.7303	37.1964	80.7825	107.865	88.9302	65.018	100.499	110.293	122.718	112.741	109.415	70.2515	88.223	112.382	88.4714	84.5678	71.8722
ENSG00000037965.6	3.75161	0	0	3.39914	2.21899	1.0731	1.16015	1.28264	0.878071	1.67233	4.37361	11.4221	1.55813	0.854986	7.06293	0	0	1.75629	0.991269	4.35026	3.07727	0.919216	2.59779
ENSG00000038002.9	211.966	249.02	470.718	322.069	389.433	857.405	827.19	610.534	191.419	365.404	206.289	190.661	191.65	347.124	356.678	375.389	219.585	234.464	163.559	323.369	195.406	181.086	235.533
ENSG00000038210.14	456.758	225.511	663.464	559.159	459.332	953.984	791.225	970.955	446.938	455.71	405.288	403.287	564.821	447.158	414.947	652.904	409.742	470.685	403.447	552.483	555.446	409.051	370.618
ENSG00000038219.13	3562.15	2410.97	6087.87	2692.12	5332.24	5161.6	4863.36	4913.78	3202.32	3120.57	2987.18	3090.11	3140.41	3094.19	2704.22	2932.49	3545.06	2760.88	2844.94	3686.84	3107.27	3622.63	3049.81
ENSG00000038274.17	1111.41	729.646	1977.28	1386.85	1238.2	2600.12	2089.44	1495.55	910.559	996.71	1062.79	855.778	1117.18	1256.83	786.634	1309.52	1057.93	1088.02	606.657	1034.64	917.025	894.397	956.853
ENSG00000038295.8	203.525	168.916	403.847	129.167	252.965	167.403	169.382	293.723	166.833	132.95	215.036	262.708	123.092	118.843	73.2779	112.741	124.507	152.797	131.839	78.3046	247.72	164.54	159.331
ENSG00000038358.15	700.613	760.121	1030.6	669.631	856.532	1146.07	935.084	836.278	748.116	704.888	754.448	741.557	624.809	774.617	899.64	636.798	646.683	787.695	722.635	676.465	730.85	776.737	571.514
ENSG00000038382.20	2560.47	3724.85	3057.7	2409.14	4036.35	3248.27	3251.91	3431.05	3187.4	2699.98	2604.49	2956.56	2651.15	2125.5	2839.3	2625.24	3011.56	3332.56	3842.16	2998.78	2913.4	3581.26	3072.32
ENSG00000038427.16	2250.03	2228.99	4275.8	893.124	1680.89	1924.06	2277.38	2874.39	5035.74	1829.53	2716.01	429.646	1704.59	725.028	570.331	647.948	2130.96	1001.96	1740.67	1213.72	449.281	2888.18	1907.64
ENSG00000038532.16	689.358	808.009	1081.73	618.644	937.525	989.396	889.838	1029.96	752.507	702.379	735.496	933.975	780.622	699.379	851.966	887.057	1036.81	775.401	922.872	680.815	1109.35	1135.23	927.411
ENSG00000038945.15	187.58	298.65	381.557	147.863	262.951	333.733	270.316	384.791	191.419	198.171	282.098	173.088	284.358	158.172	101.53	115.218	138.09	139.625	140.76	100.056	121.552	224.289	175.784
ENSG00000039068.19	9435.29	5910.31	6811.65	12136.6	5920.27	10855.5	7798.55	5984.78	8918.56	9230.43	6747.03	6986.8	11426.5	15301.7	14003.1	17912.1	6320.44	10155.7	10536.2	11642	9572.6	6329.72	6662.47
ENSG00000039123.16	1419.98	1314.76	4315.14	1407.24	3055.55	5442.75	4128.99	3497.75	1373.3	1583.7	1266.89	1184.38	1896.24	2054.53	1617.41	1852.17	1392.22	1791.41	1650.46	1679.92	1468.62	1456.04	1266.86
ENSG00000039139.9	362.968	1065.74	291.085	816.644	361.696	812.335	247.113	1121.02	341.57	559.395	190.981	153.759	855.412	190.662	445.847	488.129	412.006	207.242	1428.42	422.7	290.802	468.8	618.274
ENSG00000039319.17	2174.06	1703.09	2665.65	2110.02	2537.42	2544.32	2630.07	2215.11	1985.32	2158.98	1753.09	1469.06	2260.06	2597.45	1674.8	2295.69	1654.06	2093.5	1583.06	2396.99	1488.63	1959.77	2063.51
ENSG00000039523.20	1009.18	1106.66	649.04	974.704	642.399	604.154	641.565	515.619	1074.76	969.952	1212.22	1093.01	832.04	719.898	865.209	686.354	902.488	841.262	735.522	708.367	944.72	1179.35	985.428
ENSG00000039537.13	49.7088	11.3191	76.0492	3.39914	35.5039	75.1169	55.6874	51.3054	32.4886	11.7063	14.5787	33.3876	3.89532	0	42.3776	2.47781	35.4657	18.441	19.8254	21.0262	16.1556	14.7075	1.73186
ENSG00000039560.14	1239.91	1420.98	1688.82	893.974	1379.1	1771.68	1525.6	1313.42	999.245	959.918	1048.21	1548.13	1039.27	933.645	791.048	925.463	1008.89	714.809	617.561	853.375	1080.12	1177.52	1524.9
ENSG00000039600.11	14.0685	8.707	14.4231	30.5923	12.2045	18.2427	11.6015	10.2611	21.0737	16.7233	10.934	13.1793	18.6975	26.5046	18.5402	21.0614	18.1101	18.441	7.93015	13.7758	10.0011	15.6267	24.246
ENSG00000039650.12	427.683	478.014	236.015	430.841	236.323	213.546	221.589	228.309	487.329	494.174	607.203	502.572	425.369	434.333	716.004	380.344	541.04	481.223	603.683	414.724	560.062	449.496	390.534
ENSG00000039987.7	15.9443	14.8019	13.1119	15.2961	11.095	18.2427	18.5625	19.2395	9.65878	16.7233	16.7655	14.9366	6.23251	6.83989	13.243	2.47781	16.601	10.5377	9.91269	17.401	13.8477	11.0306	12.123
ENSG00000040199.18	806.596	777.535	799.828	530.266	539.215	602.008	649.686	354.007	816.606	679.803	816.408	682.689	804.773	728.448	514.711	669.01	617.254	612.945	445.08	446.626	540.06	709.635	707.465
ENSG00000040275.17	134.12	87.9407	611.016	89.2275	266.279	604.154	500.026	362.986	94.8316	107.865	115.901	84.3477	109.069	78.6587	113.007	106.546	94.3236	90.4488	59.4762	123.257	88.4714	65.2643	106.509
ENSG00000040341.18	849.739	891.597	1102.71	967.905	1132.8	1428.29	1178.72	1232.61	754.263	876.302	854.313	868.078	1033.82	779.747	805.174	914.313	859.477	792.086	826.719	1012.16	883.175	1008.38	804.449
ENSG00000040487.13	151.002	125.381	103.584	151.262	97.6357	138.43	85.8514	79.5234	158.931	142.148	147.974	152.002	125.429	203.487	186.285	168.491	132.808	140.503	139.769	97.1557	143.093	159.944	100.448
ENSG00000040531.15	361.092	346.539	154.721	299.124	184.176	237.155	170.543	206.504	289.763	372.094	295.219	375.171	310.846	396.714	522.657	458.396	323.719	312.619	294.407	343.67	333.114	239.915	271.036
ENSG00000040608.14	20.6338	24.3796	3.93358	36.5408	8.87597	19.3158	19.7226	10.2611	19.3176	23.4126	20.4102	20.2083	21.0347	62.414	33.5489	27.256	14.3372	18.441	18.8341	12.3257	30.7727	12.869	20.7823
ENSG00000040633.13	710.93	491.075	747.38	745.262	509.259	788.727	547.593	600.273	605.869	540.163	605.746	544.745	807.11	1065.31	636.546	1027.05	595.371	549.718	564.032	672.115	739.313	550.61	554.195
ENSG00000040731.10	350.775	94.0356	552.012	243.888	109.84	147.014	418.816	184.699	273.08	131.278	134.124	151.123	118.418	189.807	144.79	168.491	298.817	223.927	181.402	137.758	75.393	102.952	146.342
ENSG00000040933.15	786.9	867.217	925.702	587.202	839.889	720.049	930.443	927.345	784.995	672.277	980.418	848.749	641.948	594.215	632.132	500.518	915.316	638.411	700.827	420.525	623.916	1334.7	711.795
ENSG00000041353.10	2038.06	1426.21	2467.66	3733.96	1545.53	4419.02	3648.68	2435.72	2159.18	2277.72	1487.03	1401.4	2953.43	5654.88	2497.63	5680.39	1573.32	2227.85	2432.57	3044.45	2549.51	916.458	1737.92
ENSG00000041357.16	1288.68	791.466	3127.19	1625.64	1774.09	3854.57	3149.82	2366.46	1128.32	1217.46	974.587	890.922	1501.26	1772.39	1298.7	2135.88	1185.46	1276.82	863.395	1514.61	1003.96	906.347	974.171
ENSG00000041515.16	45.9572	79.2337	35.4022	119.82	84.3218	42.9239	23.2031	21.8048	51.8062	35.119	43.0072	60.6249	34.2788	51.2992	37.0804	45.8396	42.257	35.1258	52.5373	125.432	48.4669	36.7686	51.0899
ENSG00000041802.11	692.172	534.61	1102.71	972.154	1254.84	1858.61	910.721	946.585	679.627	745.024	793.082	652.816	754.913	793.427	943.784	892.013	777.981	1078.36	567.006	1034.64	693.923	773.06	667.632
ENSG00000041880.14	362.03	336.09	444.494	396	361.696	507.575	525.55	483.554	345.082	244.997	467.977	422.617	283.579	263.336	364.624	247.781	387.859	312.619	321.171	316.119	318.497	438.466	289.221
ENSG00000041982.16	8103.47	5422.72	8118.91	4283.77	4962.78	4981.32	2838.9	4981.76	6598.7	3778.63	4513.57	4952.79	5075.6	3443.03	5407.55	2068.97	6586.81	6139.1	3081.86	2653.66	4880.54	4351.57	4787.73
ENSG00000041988.15	166.947	163.692	175.7	197.15	123.154	214.62	185.625	143.655	185.273	203.188	166.926	167.817	153.476	176.127	180.105	184.597	217.322	139.625	152.655	158.059	204.638	185.682	186.175
ENSG00000042062.13	85.3491	114.062	61.6261	70.5322	71.0078	37.5584	110.215	111.589	126.442	61.8763	174.945	109.828	91.9295	29.9245	115.655	40.8839	127.526	85.18	119.944	61.6286	127.707	101.114	76.2018
ENSG00000042088.14	358.279	259.469	351.4	263.433	191.943	338.026	327.163	469.445	362.643	275.099	294.49	274.13	313.184	286.42	294.877	273.798	295.799	310.863	262.686	308.143	276.954	265.653	266.706
ENSG00000042286.15	321.7	304.745	322.553	237.09	170.863	259.69	251.753	224.461	272.202	304.364	259.501	357.599	257.87	218.876	315.183	218.048	372.767	298.569	244.843	193.586	253.874	294.149	296.148
ENSG00000042304.11	5.62741	6.9656	6.55596	0.849785	6.65698	4.29239	8.12108	12.8264	3.51228	8.36166	16.7655	10.5435	7.01157	5.12992	7.94579	0	8.30048	7.02515	4.95635	7.97547	12.3091	5.51529	2.59779
ENSG00000042317.17	289.812	203.744	734.268	273.631	309.55	351.976	559.194	329.637	262.543	283.46	209.205	248.65	226.708	241.106	235.725	199.464	225.622	231.83	133.821	222.588	219.255	211.42	231.203
ENSG00000042429.12	565.555	505.877	1231.21	722.318	855.422	1062.37	813.268	878.605	558.453	647.192	761.738	579.89	642.728	710.493	677.158	817.679	679.885	746.422	565.023	762.745	577.757	577.267	620.006
ENSG00000042445.14	1099.22	1213.76	1098.78	1537.26	659.041	1369.27	1095.19	763.168	1297.79	1164.78	947.616	1219.53	1590.85	2689.79	1781.62	2502.59	1219.42	1425.23	1639.56	1489.96	1548.63	907.266	826.963
ENSG00000042493.16	658.407	432.738	468.096	561.708	258.513	604.154	366.609	445.074	629.577	539.327	587.522	673.024	557.031	844.726	615.358	1268.64	578.77	692.856	359.831	571.334	421.585	560.722	413.049
ENSG00000042753.11	546.797	544.187	386.802	706.172	189.724	447.482	294.679	185.982	612.015	421.428	397.27	412.074	561.705	652.354	610.06	930.419	608.953	586.6	615.578	447.351	467.744	343.787	448.552
ENSG00000042781.14	75.0322	6.9656	6.55596	13.5966	7.76648	12.8772	10.4414	17.9569	49.172	9.19782	8.74723	18.4511	31.1625	5.12992	6.18006	24.7781	29.429	24.588	8.92142	58.0034	17.6943	11.0306	6.06151
ENSG00000042813.8	0	0	2.62239	5.9485	1.1095	3.21929	2.32031	0	1.75614	1.67233	1.45787	0.878622	1.55813	5.9849	4.41433	9.91126	1.50918	0.878144	0.991269	4.35026	3.84658	0	1.73186
ENSG00000042832.12	87.2249	120.157	56.3813	105.373	103.183	87.994	74.2498	92.3497	64.9772	89.4697	139.227	186.268	82.5808	93.1935	180.988	294.86	92.8144	225.683	122.917	90.6303	95.3952	89.1639	172.32
ENSG00000042980.13	431.435	251.632	552.012	248.137	615.771	502.21	374.73	935.041	331.033	318.579	473.808	316.304	398.102	213.747	303.706	221.764	270.897	242.368	215.105	232.739	248.489	676.543	304.807
ENSG00000043039.7	67.5289	56.5955	61.6261	273.631	99.8547	77.2631	122.976	78.2408	97.4659	138.804	254.399	374.293	150.359	247.946	152.736	154.863	102.624	112.402	64.4325	210.262	153.094	132.367	90.9227
ENSG00000043093.15	1102.03	664.344	3287.16	1000.2	1791.84	3042.23	2342.35	2226.65	829.777	1013.43	1042.38	966.484	1110.17	1137.99	759.265	1116.26	1116.04	1168.81	779.138	1067.26	797.781	982.642	1303.22
ENSG00000043143.20	1174.25	1321.72	1118.45	995.099	904.24	1191.14	1012.81	820.887	1162.57	1125.48	1343.43	1413.7	1209.89	1232.04	1111.53	843.696	1482.77	1098.56	1177.63	988.233	1110.12	1293.34	1190.65
ENSG00000043355.12	0.937902	29.6038	0	5.9485	1.1095	1.0731	0	1.28264	0.878071	0.836166	0	7.9076	0.779064	1.70997	0	0	0	0.878144	0.991269	0	0	0.919216	0
ENSG00000043462.12	485.833	318.676	323.865	226.893	370.572	254.324	431.577	446.357	378.448	326.105	679.368	217.898	310.846	135.943	233.959	79.29	470.863	265.199	278.547	211.712	262.337	857.628	361.959
ENSG00000043514.17	458.634	360.47	600.526	562.558	698.983	709.318	686.811	681.079	444.304	385.472	375.402	493.785	414.462	395.859	504.116	651.665	433.889	497.029	483.739	653.264	405.43	420.082	361.093
ENSG00000043591.6	230.724	227.253	141.609	653.485	252.965	454.994	351.527	250.114	343.326	266.737	233.259	238.985	524.31	347.124	523.54	467.068	224.113	232.708	829.692	430.675	336.191	234.4	330.785
ENSG00000044012.4	0	0	0	0.849785	0	0	0	0	0	0	0	0	0	1.70997	0	0	0	0	0	0	0	0	0
ENSG00000044090.9	870.373	962.123	797.205	1122.57	723.392	1088.12	754.1	656.709	981.683	870.449	802.558	984.056	793.866	1229.47	1120.36	1179.44	1143.2	851.8	900.072	870.051	943.182	689.412	839.952
ENSG00000044115.21	4962.44	4980.4	8618.47	5606.88	7065.28	9447.55	8128.04	7404.65	4789	4369.8	4840.86	5231.31	4947.83	4858.03	5102.97	5270.31	4433.21	4820.13	4509.28	5116.63	4692.06	4767.97	4739.24
ENSG00000044446.12	913.517	1149.32	541.523	1061.38	596.909	674.979	647.366	647.731	1028.22	957.41	906.067	826.783	1008.89	905.43	1312.82	1061.74	938.709	1186.37	1130.05	1152.09	998.573	773.98	831.293
ENSG00000044459.15	572.12	399.651	1351.84	397.7	1149.44	1208.31	1297.05	965.824	493.476	459.891	467.248	534.202	472.113	422.363	318.715	372.911	571.224	496.151	355.866	479.253	505.441	579.106	533.413
ENSG00000044524.11	4279.65	2758.38	9368.47	2855.28	2211.23	4118.55	7293.89	2480.62	3786.24	2358.82	3366.22	2975.89	2344.98	1819.41	2021.76	1907.92	5629.23	3378.22	1770.41	1755.33	1894.06	2105	3068.86
ENSG00000044574.8	8311.69	6725.29	6885.07	9919.54	4884	6930.07	4713.7	2638.38	7810.44	8858.34	6195.22	5784.85	13403	11496.1	10448.7	12014.9	8154.09	9130.94	7506.88	7757.23	6932.31	5827.83	5683.1
ENSG00000046604.13	2319.43	1226.82	3073.44	3950.65	2184.6	4840.74	2780.89	2552.44	2400.65	3129.77	2262.62	2296.72	4065.15	5760.9	3495.27	6825.14	2078.14	3323.77	2085.63	3770.22	2683.38	1484.53	2092.09
ENSG00000046647.13	210.09	179.364	184.878	188.652	161.987	239.301	185.625	168.025	165.955	183.956	164.739	204.719	197.882	139.363	233.077	225.481	206.757	184.41	200.236	213.888	156.171	168.216	174.918
ENSG00000046651.15	983.859	693.077	1172.21	939.863	1249.29	1397.17	1639.3	1458.36	1156.42	1078.65	910.441	861.928	1050.18	1094.38	776.922	949.003	934.181	1066.07	1115.18	1618.3	1137.82	923.812	773.276
ENSG00000046653.15	1153.62	715.715	3072.12	645.837	869.845	1364.98	1756.47	1109.48	921.096	635.486	941.785	756.493	777.506	844.726	824.597	620.692	1000.58	990.546	539.25	725.768	663.151	482.588	833.891
ENSG00000046774.10	0	8.707	0	0	0	0	0	0	0	0	0	0	0	0	0	0	0	0	0.991269	0	0	0	0
ENSG00000046889.19	1194.89	1021.33	3018.37	629.691	1552.19	1378.93	1917.73	1101.78	1218.76	831.149	1047.48	1100.03	824.249	551.466	535.017	615.737	1532.57	874.631	908.994	807.698	815.475	1024.93	880.651
ENSG00000047056.16	466.137	389.203	308.13	411.296	416.061	333.733	409.534	362.986	461.865	440.659	540.87	543.867	579.623	513.847	486.459	401.406	586.316	461.026	545.198	498.104	530.828	555.206	451.15
ENSG00000047188.16	1261.48	942.097	1430.51	1001.9	1683.11	1222.26	1590.57	1466.05	889.486	959.082	980.418	1054.35	1096.14	1014.87	906.703	996.081	1072.27	1026.55	1114.19	1389.91	1220.14	1211.53	1189.79
ENSG00000047230.15	684.668	572.05	747.38	947.511	705.64	964.715	861.994	823.452	794.654	762.583	624.698	603.613	793.866	1090.96	748.67	982.453	698.749	724.469	692.897	1008.53	740.082	551.529	736.041
ENSG00000047249.18	744.694	535.48	1475.09	775.854	706.749	1899.38	1281.97	978.651	639.236	689.837	481.826	601.856	689.471	1170.48	671.861	1279.79	657.247	757.838	570.971	746.069	641.61	541.418	553.329
ENSG00000047315.16	1606.63	1417.5	6569.08	1629.04	3926.51	6485.8	5267.1	5317.81	1712.24	2092.92	1563.57	1619.3	1964.02	2051.97	1588.28	1894.29	1755.17	1653.55	1468.07	1884.39	1521.71	1706.98	1750.04
ENSG00000047346.12	1367.46	1041.36	1131.56	1544.06	1361.35	1085.98	1008.17	1237.74	1330.28	1531.02	1400.29	1260.82	1441.27	1586.85	1123.01	1769.16	1303.17	1715.89	1364.98	1563.92	1319.38	1547.04	1237.41
ENSG00000047365.12	756.887	541.575	777.537	461.433	1020.74	691.075	949.006	1183.87	736.701	575.282	903.88	573.74	414.462	414.668	507.648	315.921	615.745	462.782	329.101	626.437	616.992	1253.81	751.627
ENSG00000047410.14	4643.55	4322.15	9961.13	4366.2	7804.2	13013.5	9027.16	9286.28	4965.49	4740.22	4492.43	4654.94	4492.08	5436	3851.06	4974.21	4428.68	4851.75	4007.7	5548.75	3928.9	5414.18	4686.41
ENSG00000047457.14	1645.08	642.576	340.91	1304.42	1163.86	1075.24	425.776	5983.49	459.231	1171.47	2404.76	358.478	678.564	192.372	181.87	173.447	1039.82	295.056	290.442	317.569	325.421	1714.34	907.495
ENSG00000047578.13	1057.95	1119.72	814.251	1102.17	690.107	788.727	727.416	550.251	1168.71	927.308	908.983	843.477	1325.19	1119.18	1426.71	1487.93	1280.54	1041.48	1426.44	1368.88	1466.32	861.305	902.299
ENSG00000047579.19	264.488	188.942	203.235	204.798	183.067	158.818	230.871	202.656	190.541	213.222	223.783	214.384	261.765	225.716	179.222	183.358	220.34	235.343	192.306	161.685	179.251	232.562	262.377
ENSG00000047597.7	135.996	102.743	177.011	149.562	116.497	245.739	150.82	112.872	95.7097	121.244	90.388	126.522	125.429	243.671	107.71	195.747	130.544	190.557	66.415	148.634	105.396	108.467	149.806
ENSG00000047617.15	100.356	100.13	140.298	19.5451	118.716	78.3362	56.8475	79.5234	61.465	51.0061	104.238	61.5035	91.9295	24.7946	29.1346	14.8669	39.9932	43.0291	55.5111	55.8283	95.3952	79.9718	35.5031
ENSG00000047621.12	513.032	377.884	984.706	458.884	653.494	915.353	707.694	634.905	331.911	403.868	397.999	373.414	398.881	475.372	453.793	589.72	487.464	469.807	449.045	539.432	403.891	398.94	504.837
ENSG00000047634.15	324.514	287.331	382.868	303.373	342.835	338.026	346.886	280.897	374.936	340.319	382.691	304.882	397.322	359.949	218.068	360.522	297.308	330.182	268.634	395.148	274.646	396.182	423.44
ENSG00000047644.18	1383.41	1203.31	1463.29	1188.85	1105.06	1707.3	1490.8	1321.11	1444.43	1104.58	1276.37	1223.92	1460.74	1527.01	1342.84	1430.94	1540.12	1420.84	1024.97	1130.34	1100.89	1054.34	1314.48
ENSG00000047648.23	1790.45	1604.7	2653.85	2707.42	2049.24	3721.5	2569.74	1906	1613.02	1964.99	1527.85	1633.36	2308.37	3160.03	2309.58	3270.71	1882.7	2210.29	2052.92	2134.53	1612.49	1093.87	2138.85
ENSG00000047662.5	15.9443	15.6726	24.9127	18.6953	17.7519	13.9503	15.082	3.84791	22.8298	15.051	25.5127	42.1738	11.686	16.2447	19.4231	21.0614	25.656	21.0755	15.8603	18.8511	26.9261	22.0612	25.112
ENSG00000047849.21	7746.13	6962.99	7556.4	5971.44	4139.53	5008.15	5142.96	3239.94	6977.15	5343.1	5224.28	7354.94	4818.51	5032.45	4867.24	5311.19	7970.72	6234.82	4636.17	4649.7	4638.21	5731.31	6586.26
ENSG00000047932.14	1190.2	693.077	2327.37	1164.21	1554.4	2474.56	2213.57	1748.23	1031.73	1067.78	1161.19	1094.76	1126.53	1104.64	768.976	1335.54	1122.83	1173.2	739.487	1249.97	850.864	905.428	1095.4
ENSG00000047936.10	1.8758	10.4484	0	6.79828	1.1095	2.1462	1.16015	5.13054	1.75614	1.67233	2.18681	0	0.779064	1.70997	0.882866	2.47781	0.754589	0.878144	1.98254	2.17513	0	6.43451	3.46372
ENSG00000048028.11	764.39	533.739	862.765	754.609	890.926	970.081	908.4	1044.07	671.724	648.865	765.382	985.814	751.017	747.258	542.963	597.153	756.853	737.641	716.688	757.67	627.762	729.857	626.933
ENSG00000048052.21	1129.23	965.606	2061.2	1012.09	1922.76	2162.29	1878.29	1544.29	926.365	1249.23	990.624	1594.7	811.784	903.72	761.913	732.194	1208.1	1116.12	869.343	553.933	771.624	1242.78	1539.62
ENSG00000048140.18	412.677	382.237	230.77	529.416	193.052	259.69	209.988	250.114	393.376	329.449	429.343	347.056	436.276	512.992	512.945	491.846	441.434	332.817	360.822	361.796	405.43	286.795	299.612
ENSG00000048162.20	151.94	141.053	120.63	212.446	92.0882	136.283	122.976	132.111	154.54	156.363	188.065	189.782	200.219	191.517	125.367	230.437	160.727	155.431	123.909	149.359	171.558	160.863	176.65
ENSG00000048342.16	810.347	987.374	1834.36	931.365	1280.36	1053.78	1205.4	1219.79	908.803	821.115	869.62	976.149	780.622	701.944	677.158	878.385	825.52	855.312	807.884	745.344	934.719	929.327	1033.92
ENSG00000048392.12	1069.21	734	1935.32	1158.26	925.32	1783.49	1700.79	1151.81	857.875	1032.66	602.101	657.209	1135.1	1181.59	609.178	1086.52	811.938	850.043	707.766	930.955	743.16	558.883	898.835
ENSG00000048405.10	1012	666.085	1096.16	1019.74	771.1	948.619	958.287	792.669	847.338	903.895	889.302	887.408	994.864	1087.54	710.707	1054.31	935.69	906.245	715.696	1091.19	783.164	815.344	865.93
ENSG00000048462.11	3.75161	6.9656	10.4895	12.7468	7.76648	3.21929	23.2031	23.0874	8.78071	20.068	27.6996	8.78622	11.686	5.9849	4.41433	0	12.828	6.14701	16.8516	4.35026	0.769316	20.2227	1.73186
ENSG00000048471.14	573.058	1037	654.285	488.627	708.968	536.549	641.565	818.321	574.258	549.361	783.606	837.326	566.379	493.327	482.045	467.068	805.901	782.426	857.448	435.751	839.324	1081	967.244
ENSG00000048540.15	566.493	409.229	1507.87	272.781	369.462	688.929	835.311	247.549	397.766	225.765	384.878	409.438	204.115	195.792	160.682	199.464	567.451	365.308	341.988	248.69	145.401	402.616	251.986
ENSG00000048544.6	524.287	319.547	1170.9	601.648	627.975	1138.56	1048.78	664.405	465.377	482.468	446.838	477.97	528.984	667.744	427.307	602.109	538.022	444.341	245.835	522.756	358.501	442.143	510.033
ENSG00000048545.14	0	0.8707	2.62239	0	0	3.21929	0	0	0	0	0	0.878622	0	0	0.882866	0	1.50918	0	0	0	0.769316	0	0
ENSG00000048649.13	2728.36	2239.44	6139	2457.58	5098.14	5192.72	4540.84	4186.52	2031.86	2254.3	2207.22	2494.41	2428.34	2315.3	2389.92	2663.65	2242.64	2346.4	2465.29	2656.56	2095.62	2850.49	2622.9
ENSG00000048707.15	4414.7	4300.39	7224.67	4757.95	6643.67	6410.69	6618.68	7344.37	4889.1	5201.79	4977.17	6348.92	4536.49	4789.63	5065	4581.48	4797.68	4685.78	5569.94	5041.22	5282.13	5682.59	5784.41
ENSG00000048740.18	1849.54	1215.5	2084.8	1243.24	2015.96	1338.15	1201.92	1336.51	1579.65	1341.21	1470.99	1582.4	1090.69	895.17	955.261	988.648	2164.16	1623.69	1208.36	900.503	1073.97	1860.49	1632.28
ENSG00000048828.17	3620.3	4572.92	3169.15	4841.23	2436.45	3513.32	2573.22	2617.86	3922.34	3574.61	3072.46	3735.02	3896.1	5022.19	4660.65	4727.67	3995.55	3975.36	4069.16	3439.6	3702.72	3046.28	3184.89
ENSG00000048991.16	640.587	612.973	666.086	658.584	794.4	706.098	772.662	715.711	547.916	556.886	553.262	629.093	589.751	592.505	557.971	604.587	560.66	665.633	604.674	571.334	636.994	937.6	644.252
ENSG00000049089.15	530.853	533.739	377.624	842.987	266.279	392.754	265.675	287.31	305.569	492.502	848.481	643.151	1045.5	974.684	767.211	1351.65	645.928	640.167	902.055	395.873	820.861	459.608	375.814
ENSG00000049130.16	1359.02	713.103	3296.34	769.056	1604.33	3065.84	3299.48	1684.1	946.56	1133	1000.83	1234.46	1054.85	616.445	623.303	586.003	1155.28	1048.5	438.141	912.104	673.152	834.648	992.356
ENSG00000049167.14	198.835	144.536	267.483	206.498	216.352	287.59	263.355	216.765	223.03	194.827	193.168	186.268	196.324	213.747	202.176	253.976	225.622	185.288	188.341	261.74	182.328	185.682	206.091
ENSG00000049192.15	100.356	86.1993	242.571	39.0901	139.797	159.892	200.707	118.002	63.2211	20.9041	79.454	75.5615	52.9763	20.5197	63.5664	39.645	46.7845	66.7389	77.319	44.9527	68.4692	113.064	73.6041
ENSG00000049239.12	3077.26	2535.48	1859.27	3040.53	1449	2340.43	1754.15	2034.26	3111	2712.52	3089.96	2540.1	2625.44	2146.87	2849.01	2521.18	3237.19	2122.47	2142.13	2101.17	2512.59	2324.7	2631.56
ENSG00000049245.13	1430.3	885.502	1878.94	1469.28	1468.97	2263.16	1824.92	1487.86	1269.69	1151.4	1172.13	1385.59	1502.81	1305.56	1134.48	1303.33	1506.16	1371.66	843.57	1387.73	1083.97	1065.37	1358.64
ENSG00000049246.14	1592.56	1031.78	2758.75	1437.84	2287.78	2100.05	873.596	1404.49	1844.83	2033.56	1078.82	1638.63	1076.67	1067.88	2045.6	1788.98	2531.65	1832.69	710.74	1477.64	1291.68	1204.17	1438.31
ENSG00000049247.13	0.937902	0.8707	7.86716	0	37.7229	8.58478	0	8.97845	15.8053	7.52549	11.663	5.27173	15.5813	7.69488	6.18006	28.4949	3.77294	0	1.98254	4.35026	29.234	8.27294	0
ENSG00000049249.8	75.0322	116.674	86.5387	73.0815	160.877	69.7514	52.2069	96.1977	77.2702	106.193	203.373	109.828	129.325	52.1542	75.0436	83.0068	71.6859	70.2515	126.882	97.8808	111.551	145.236	93.5204
ENSG00000049283.18	618.077	621.68	325.176	809.845	138.687	462.505	387.491	307.832	461.865	559.395	454.127	529.809	622.472	1053.34	965.855	615.737	484.446	582.209	684.967	444.451	711.618	221.531	417.378
ENSG00000049323.16	7378.48	5020.46	15858.9	4859.07	5440.97	10449.8	11909	3868.43	6501.24	4308.76	4705.28	5452.73	4012.96	2396.53	2786.33	3642.39	7256.88	4814.86	2885.58	3090.86	3171.12	4054.66	4249.12
ENSG00000049449.9	3422.4	2129.73	2871.51	3381.3	2286.67	3687.16	1959.5	2270.26	3270.81	2946.65	2394.55	2364.37	3476.96	3999.63	2518.82	5166.24	3467.34	3354.51	2693.28	3286.62	2891.09	2642.75	2344.07
ENSG00000049540.17	1852.36	1827.6	1625.88	1449.73	673.465	775.85	1534.88	981.216	2486.7	1186.52	2455.78	1448.85	983.957	731.868	955.261	791.662	3514.12	1237.3	940.714	1231.85	1551.71	1383.42	1252.13
ENSG00000049541.11	221.345	166.304	263.55	265.133	153.111	289.736	225.07	178.286	224.786	250.85	229.615	271.494	237.614	587.375	187.168	384.061	233.168	211.633	177.437	229.114	163.864	215.096	205.225
ENSG00000049618.23	3652.19	3919.89	3742.14	3733.96	4528.97	3212.86	3352.84	3596.51	3541.26	3575.45	3826.18	3912.5	3673.29	3533.66	3588.85	3265.76	4129.11	4528.59	3596.32	4113.17	3621.94	3975.61	3941.71
ENSG00000049656.14	1004.49	1131.91	1423.96	1108.97	1086.2	1954.11	1549.97	1194.13	1228.42	1158.93	1113.81	962.969	1229.36	1432.96	1213.06	1214.13	1160.56	1054.65	1267.83	924.43	1171.67	1408.24	907.495
ENSG00000049759.18	2944.07	5590.76	3541.53	5448.82	9176.65	5740	2751.88	3727.34	4745.09	5270.35	3192.01	2584.9	6024.5	9309.94	5388.13	13027.1	6413.25	7814.6	9984.06	6861.8	6375.32	2985.61	4094.12
ENSG00000049768.16	24.3855	28.7331	7.86716	29.7425	14.4235	7.51169	5.80077	21.8048	36.0009	30.102	37.1757	26.3587	17.9185	19.6647	22.0717	19.8225	16.601	18.441	26.7643	13.0508	28.4647	24.8188	25.9779
ENSG00000049769.14	200.711	142.795	188.812	156.36	95.4167	215.693	125.297	112.872	87.8071	130.442	111.527	105.435	78.6854	123.118	145.673	76.8122	176.574	101.865	190.324	71.0542	110.782	143.398	150.672
ENSG00000049860.14	1586.93	1939.92	7148.62	1492.22	3301.86	11588.4	4743.87	4064.67	1274.96	1924.85	1274.91	1889.92	2472.75	4978.58	1884.04	3186.47	1183.2	1714.14	1138.97	1566.82	1610.95	1123.28	1226.16
ENSG00000049883.15	347.024	296.038	698.866	298.275	333.959	744.73	517.429	461.749	298.544	322.76	309.069	355.842	323.311	334.3	290.463	322.116	376.54	298.569	228.983	360.346	342.346	258.3	331.651
ENSG00000050030.15	615.264	285.59	676.575	488.627	424.937	564.45	886.357	236.005	388.985	331.122	207.747	245.135	393.427	621.575	431.721	502.996	368.994	340.72	480.766	361.796	413.892	316.21	404.389
ENSG00000050130.18	549.611	402.263	847.031	613.545	580.267	840.236	795.865	725.972	601.478	580.299	464.332	441.068	634.158	734.433	709.824	882.102	454.263	477.71	547.181	661.239	477.745	398.02	508.301
ENSG00000050165.18	3945.75	1804.09	4823.88	2272.33	1650.93	3648.53	3870.27	1972.69	2135.47	1938.23	2101.52	2092.88	2072.31	1757.85	2163.9	2457.99	3475.64	2357.82	1236.11	1909.76	1518.63	1543.36	1838.37
ENSG00000050327.15	1105.79	860.251	410.403	840.438	1095.07	426.02	580.077	581.034	1131.83	1248.4	973.129	989.328	2320.05	2354.63	1315.47	1770.4	1143.96	1079.24	1337.22	864.976	1110.12	607.602	813.974
ENSG00000050344.9	392.043	352.633	225.525	258.335	369.462	307.979	208.828	447.64	386.351	308.545	445.38	248.65	202.557	330.88	356.678	121.413	253.542	530.399	302.337	413.274	334.653	447.658	319.528
ENSG00000050393.11	572.12	428.384	1122.38	560.009	715.625	1202.94	892.158	826.017	540.892	489.993	384.149	301.367	610.007	1186.72	440.55	760.689	418.042	482.979	396.508	470.553	397.737	362.171	381.875
ENSG00000050405.13	2234.08	2186.33	2691.88	2601.19	2829.22	3583.07	2555.82	3123.22	1881.71	2347.95	2958.02	2786.99	2768.79	2773.57	2235.42	2262.24	1927.97	1824.78	2021.2	2656.56	2069.46	2471.77	2274.8
ENSG00000050426.16	875.063	647.801	772.293	939.863	714.516	955.057	755.26	961.977	737.579	724.12	882.741	807.453	678.564	849.001	876.686	807.767	684.412	832.481	740.478	808.423	652.38	707.796	653.777
ENSG00000050438.17	214.78	410.97	183.567	63.7339	286.25	213.546	176.343	214.2	139.613	253.358	96.9484	129.157	145.685	150.478	120.953	137.519	135.071	165.091	186.359	128.333	163.864	242.673	216.483
ENSG00000050555.18	191.332	414.453	208.48	233.691	52.1463	163.111	243.632	266.788	212.493	222.42	402.372	129.157	405.892	193.227	265.743	178.403	218.831	191.435	134.813	117.457	123.091	87.3255	126.426
ENSG00000050628.20	310.446	300.391	174.389	226.893	362.805	473.236	236.671	103.893	166.833	296.839	174.945	275.887	311.625	188.952	76.8093	250.259	279.198	218.658	125.891	105.131	98.4725	364.929	256.315
ENSG00000050730.16	31.8887	29.6038	18.3567	23.794	33.2849	15.0234	38.2851	35.9138	33.3667	19.2318	48.1098	27.2373	17.9185	29.9245	20.3059	19.8225	21.1285	11.4159	19.8254	13.7758	33.8499	41.3647	36.3691
ENSG00000050748.17	1018.56	860.251	1039.78	1137.01	852.094	1017.3	921.162	668.253	1003.63	888.844	841.921	999.871	994.085	1148.25	935.838	1277.31	971.91	926.442	882.23	892.528	863.942	878.77	1014
ENSG00000050767.17	229.786	195.037	106.207	108.773	108.731	124.479	82.3709	98.7629	155.419	188.973	88.9302	161.666	179.185	177.837	359.326	92.918	224.113	113.281	114.987	26.8266	196.945	78.1333	190.505
ENSG00000050820.17	664.973	814.975	600.526	674.73	570.281	642.786	623.003	473.292	741.092	596.186	819.324	615.914	583.519	659.194	776.922	728.477	699.504	770.132	684.967	538.707	791.626	676.543	729.979
ENSG00000051009.10	559.928	640.835	346.155	678.978	396.09	410.997	332.964	402.748	828.899	600.367	713.628	608.885	559.368	655.774	844.02	634.32	753.08	762.229	722.635	744.619	639.302	668.27	529.083
ENSG00000051108.15	4801.12	3149.32	2982.96	6968.24	3557.05	3500.45	3221.75	2348.51	4475.53	4618.98	3383.72	2906.48	6169.41	8215.56	7159.16	10116.9	4808.99	8524.14	5971.41	5186.96	5257.51	3216.34	3386.65
ENSG00000051128.19	181.015	174.14	133.742	158.06	92.0882	116.968	99.7732	144.938	107.125	109.538	188.065	150.244	114.522	167.577	157.15	131.324	162.991	128.209	101.109	106.581	150.017	165.459	129.024
ENSG00000051180.17	28.1371	24.3796	20.9791	28.8927	33.2849	23.6082	11.6015	15.3916	21.0737	35.119	21.8681	45.6883	20.2557	48.7342	24.7202	28.4949	47.5391	24.588	44.6071	24.6515	34.6192	21.142	26.8438
ENSG00000051341.14	45.0193	60.949	35.4022	13.5966	46.5989	40.7777	31.3242	62.8491	25.4641	40.136	64.1463	25.48	44.4066	20.5197	48.5576	12.3891	21.8831	43.9072	46.5897	21.0262	57.6987	49.6377	41.5646
ENSG00000051382.9	1136.74	1102.31	987.328	1382.6	978.576	1043.05	993.092	740.081	1018.56	1124.64	900.964	967.362	1283.9	1519.31	1283.69	1402.44	950.027	1038.84	1423.46	1326.83	1219.37	1061.69	1133.5
ENSG00000051523.11	505.529	286.46	491.697	339.914	203.038	416.362	464.062	529.728	447.816	303.528	622.511	277.644	313.963	244.526	301.057	185.836	473.127	278.372	237.905	181.986	215.409	534.984	202.628
ENSG00000051596.9	286.06	182.847	603.149	327.167	447.127	840.236	564.995	581.034	258.153	227.437	153.076	272.373	255.533	198.357	324.012	235.392	222.604	334.573	193.297	221.138	230.795	136.044	129.89
ENSG00000051620.11	2246.28	1921.63	2294.59	3192.64	1404.62	3898.56	2850.5	1925.24	2045.03	2071.18	1858.06	2106.93	2764.9	4150.1	2560.31	4305.2	2225.28	2465.83	2596.13	3203.96	2209.48	1531.41	2112
ENSG00000051825.15	420.18	509.359	1195.81	490.326	856.532	791.946	1243.68	968.39	545.282	499.191	503.695	622.064	533.659	352.254	471.45	485.651	515.384	533.912	687.941	515.505	463.128	558.883	415.646
ENSG00000052126.14	1767.95	1809.31	4321.69	1794.75	2668.34	3722.58	3800.66	2871.82	1528.72	1613.8	1600.01	1961.08	1648.5	1908.33	1581.21	1834.82	2174.73	1663.2	1750.58	1752.43	1620.18	1659.18	1944.01
ENSG00000052344.16	816.913	681.758	236.015	1181.2	165.315	449.628	299.32	252.679	932.511	724.12	446.109	666.874	923.97	1503.07	1200.7	1375.19	661.774	859.703	1290.63	707.642	1030.11	324.483	558.525
ENSG00000052723.11	942.592	550.282	1544.59	825.991	745.582	1700.86	1466.43	1122.31	629.577	689.837	713.628	478.849	646.623	798.557	746.905	603.348	702.522	743.788	480.766	837.424	557.754	489.023	572.38
ENSG00000052749.14	281.371	439.703	233.392	376.455	392.762	358.415	322.523	442.509	349.472	366.241	320.003	474.456	376.288	301.81	382.281	360.522	375.785	309.107	347.935	440.826	463.128	446.739	342.908
ENSG00000052795.13	892.883	1119.72	1614.08	1318.87	1290.34	1415.42	968.728	1183.87	1031.73	1223.31	1274.18	1044.68	1383.62	1059.33	782.219	921.747	1193.76	852.678	1059.67	1049.14	794.704	1020.33	1098
ENSG00000052802.13	1109.54	520.678	1451.49	2316.51	550.31	1534.53	1436.27	524.598	1309.2	1307.76	791.624	793.395	1362.58	2669.27	1892.86	6394	1017.94	1789.66	1039.84	2605.08	1150.9	674.704	1000.15
ENSG00000052841.15	1970.53	1640.4	3885.06	1872.93	4274.89	5277.5	4647.58	4785.51	2027.47	2182.39	2008.95	1801.17	2045.82	1861.3	2082.68	2327.91	1897.79	2116.33	1866.56	2853.04	1964.83	2450.63	2092.95
ENSG00000052850.8	3.75161	16.5433	2.62239	10.1974	1.1095	4.29239	6.96092	6.41318	10.5368	6.68933	4.37361	59.7463	6.23251	7.69488	3.53146	4.95563	3.01836	5.26886	9.91269	2.90017	6.15453	6.43451	7.79337
ENSG00000053108.17	72.2185	28.7331	35.4022	56.0858	15.533	25.7544	26.6835	57.7186	29.8544	56.8593	72.1646	180.996	74.011	253.931	135.961	113.979	86.0231	50.0542	31.7206	94.9806	84.6248	42.2839	35.5031
ENSG00000053254.15	3321.11	3346.97	3756.57	3168	2811.46	3094.81	3022.2	2345.94	3019.69	3175.76	3648.32	3122.62	3131.84	3808.11	2768.67	2870.55	3374.52	3502.04	2587.21	3140.16	2701.07	3148.31	3240.31
ENSG00000053328.8	123.803	119.286	262.239	87.5279	125.373	194.231	205.347	129.546	94.8316	96.1591	72.8936	102.799	78.6854	46.1693	77.6922	43.3617	138.09	106.255	36.677	47.8528	58.468	93.76	96.9842
ENSG00000053371.12	472.703	459.729	445.806	677.279	254.075	514.014	418.816	312.963	507.525	428.117	385.607	476.213	476.008	672.874	506.765	620.692	501.802	434.681	450.036	350.921	348.5	342.867	343.774
ENSG00000053372.5	269.178	241.184	321.242	424.893	232.994	422.801	302.8	228.309	335.423	295.167	282.827	289.945	340.451	400.988	300.174	427.423	322.964	290.666	293.416	329.894	280.031	323.564	267.572
ENSG00000053438.11	104.107	71.3974	45.8917	82.4292	82.1028	59.0204	54.5272	85.9366	109.759	112.046	116.63	124.764	102.836	85.4986	120.953	71.8566	84.514	113.281	76.3277	123.257	114.628	74.4565	92.6545
ENSG00000053501.13	175.388	188.942	137.675	248.137	107.621	172.769	139.218	92.3497	174.736	160.544	168.384	134.429	186.196	194.082	170.393	211.853	191.666	121.184	162.568	132.683	148.478	151.671	150.672
ENSG00000053524.12	249.482	202.002	342.221	95.176	350.601	140.576	483.784	295.006	156.297	283.46	231.073	221.413	150.359	120.553	131.547	95.3958	227.131	211.633	249.8	106.581	215.409	388.828	179.248
ENSG00000053702.15	211.966	201.132	157.343	140.215	133.14	134.137	148.5	137.242	164.199	181.448	249.296	255.679	155.813	154.752	252.5	136.28	140.354	170.36	237.905	195.037	205.407	253.704	167.99
ENSG00000053747.16	1399.35	1609.05	2234.27	1538.96	2449.77	2600.12	2537.26	1963.71	1267.06	1614.64	1751.63	2195.68	1370.37	1582.58	1176.86	1921.54	1659.34	1979.34	1180.6	2015.62	1979.45	1952.41	1748.31
ENSG00000053770.12	960.412	565.955	982.083	858.283	713.406	1123.53	780.783	861.931	949.194	803.555	814.95	875.107	849.958	997.769	829.894	1131.12	851.931	893.072	593.77	1006.36	783.164	873.255	819.17
ENSG00000053900.10	524.287	364.823	1020.11	598.249	997.438	1066.66	1096.35	1158.22	593.576	672.277	590.438	665.995	640.39	506.152	514.711	574.853	603.671	552.353	534.294	724.318	506.979	570.833	498.776
ENSG00000053918.18	241.041	255.986	38.0246	323.768	77.6648	97.6519	106.734	82.0887	131.711	203.188	286.472	173.088	283.579	315.49	300.174	200.703	187.893	229.196	144.725	160.959	210.023	312.533	152.404
ENSG00000054116.12	755.011	522.42	701.488	768.206	515.916	949.692	705.373	572.055	694.554	655.554	592.625	616.792	811.784	904.575	731.013	880.863	681.394	660.364	545.198	672.115	601.605	528.549	614.81
ENSG00000054118.15	4371.56	3922.5	5525.37	5470.92	6319.69	7033.08	5248.54	5107.45	5726.78	5426.72	4246.78	3998.61	5349.05	6702.24	5571.77	7917.85	5260.24	5995.97	4976.17	6500.73	5298.28	4290.9	4613.68
ENSG00000054148.18	778.459	545.058	367.134	899.073	216.352	445.336	238.992	223.179	766.556	549.361	526.292	593.948	839.831	864.391	658.618	919.269	673.093	658.608	479.774	538.707	598.528	476.154	507.435
ENSG00000054179.12	202.587	121.027	28.8462	209.897	32.1754	34.3391	34.8046	30.7832	169.468	153.018	88.9302	135.308	136.336	212.892	353.146	299.815	147.899	184.41	170.498	175.46	230.795	60.6682	90.9227
ENSG00000054219.11	406.112	224.641	454.984	347.562	285.141	370.219	158.941	393.769	250.25	239.98	527.749	303.124	287.474	241.961	143.024	118.935	259.579	189.679	142.743	195.762	189.252	503.73	179.248
ENSG00000054267.22	2211.57	2006.96	4924.84	2204.34	4251.59	4952.35	4765.91	4307.09	2141.61	2036.06	1803.39	1740.55	2062.96	2349.5	2087.1	2086.32	2254.71	2059.25	2296.77	2423.82	2134.85	2756.73	2159.63
ENSG00000054277.14	59.0878	38.3108	35.4022	79.03	58.8033	95.5057	42.9257	67.9797	68.4895	102.848	108.611	72.047	73.232	67.5439	75.9265	58.2286	57.3488	45.6635	46.5897	81.2048	40.7738	95.5984	79.6656
ENSG00000054282.16	532.728	685.241	1619.32	656.884	1397.97	1608.57	1397.99	1371.14	649.772	680.639	622.511	637.001	690.25	736.143	666.564	748.3	673.848	610.31	640.36	667.764	590.835	699.523	629.531
ENSG00000054356.14	35.6403	27.8624	0	26.3433	8.87597	8.58478	1.16015	6.41318	1.75614	35.9551	18.9523	0	3.11625	5.12992	3.53146	17.3447	10.5642	4.39072	2.97381	17.401	8.46248	3.67686	11.2571
ENSG00000054392.13	316.073	215.063	402.536	358.609	310.659	410.997	432.737	379.66	396.01	296.003	303.237	335.633	352.916	380.469	378.75	441.051	310.136	330.182	403.447	419.8	336.191	244.511	306.539
ENSG00000054523.17	3065.06	2716.58	3770.99	3167.15	3259.7	3320.17	2965.35	2338.24	3062.71	2858.01	2624.9	2971.5	2841.25	3355.82	2783.68	3592.83	2528.63	3114.78	2662.55	3501.96	3065.73	3071.1	3080.11
ENSG00000054598.9	830.981	270.788	923.08	993.399	610.223	727.56	652.006	814.473	567.234	1007.58	760.28	725.742	1093.81	511.282	862.56	255.215	654.229	644.558	207.175	430.675	899.331	652.643	1227.02
ENSG00000054611.14	495.212	417.065	304.197	463.133	316.207	289.736	324.843	369.399	485.573	443.168	454.856	410.316	389.532	377.049	375.218	329.549	534.249	376.724	460.94	338.595	360.04	565.318	473.664
ENSG00000054654.17	5770.91	5709.18	8040.23	5079.17	8391.12	5470.65	7877.44	10744.6	5751.36	5532.91	8155.33	6373.52	5616.27	3014.68	4641.23	3016.74	5283.63	4950.98	6001.14	6254.94	6355.32	9546.06	5819.92
ENSG00000054690.14	1311.19	1789.29	928.324	2258.73	971.919	1612.87	1378.26	733.667	1829.02	2367.19	1124.75	1147.48	2485.21	3241.25	4037.35	3301.69	1236.02	2125.11	3080.86	2812.44	2914.17	495.457	1715.41
ENSG00000054793.14	4754.23	3445.36	5128.08	4134.21	2953.48	5788.29	4146.39	2637.1	4096.2	4149.89	3942.81	3741.17	4949.39	5779.71	3934.93	5094.39	4815.03	3820.8	3180.98	3694.82	3725.03	2969.99	4176.38
ENSG00000054796.13	0	0	0	0	0	0	0	0	0	0	0	0	0	0	0	0	0	0	0	0	0	0	0
ENSG00000054803.4	10.3169	2.6121	13.1119	7.64807	0	2.1462	6.96092	0	6.1465	2.5085	0	6.15035	1.55813	3.41994	0.882866	0	0	0	0	0.725043	0.769316	1.83843	1.73186
ENSG00000054938.15	226.034	106.225	81.294	220.944	75.4458	38.6315	30.164	91.0671	215.127	122.08	181.505	251.286	190.871	17.9547	74.1607	94.1569	190.911	185.288	136.795	47.8528	53.8521	186.601	352.434
ENSG00000054965.10	2565.16	1828.47	2003.5	2080.27	1370.23	1766.32	1505.88	1371.14	2070.49	1988.4	2089.13	2068.28	2099.58	1929.7	1866.38	1900.48	2211.7	2016.22	1832.86	1619.02	2071.77	1821.89	2087.76
ENSG00000054967.13	66.591	103.613	55.0701	56.9356	54.3653	35.4122	51.0468	111.589	133.467	83.6166	169.113	63.2608	78.6854	60.704	97.1153	23.5392	85.2685	55.3231	50.5547	34.8021	68.4692	217.854	92.6545
ENSG00000054983.17	943.529	709.62	920.457	801.348	785.524	1082.76	928.123	920.932	915.828	894.697	771.214	729.256	818.796	809.672	1092.11	989.887	843.63	863.216	1049.75	894.703	792.396	981.722	647.716
ENSG00000055044.11	855.367	609.49	1674.39	892.275	1746.35	2177.32	1698.47	1492.99	797.288	963.263	842.65	934.853	926.307	1038.81	700.996	977.498	827.784	969.471	667.124	1301.45	809.321	977.126	794.058
ENSG00000055070.17	1718.24	1304.31	708.044	2008.89	669.027	871.356	718.135	486.119	1469.01	1223.31	1554.82	1426	1685.89	1839.93	1415.23	1708.45	1863.08	1368.15	1236.11	1239.82	1102.43	1393.53	1834.91
ENSG00000055118.15	681.855	739.224	659.53	793.699	399.419	521.526	368.929	238.57	659.431	556.886	495.676	913.767	523.531	368.499	548.26	292.382	858.722	641.045	412.368	232.739	444.665	444.9	632.129
ENSG00000055130.17	1492.2	1186.76	2615.83	1437.84	1800.71	2641.97	2103.36	1771.32	1276.71	1444.06	1305.52	1273.12	1369.59	1416.71	1083.28	1237.67	1384.67	1337.41	1010.1	1265.2	1173.98	1301.61	1435.71
ENSG00000055147.19	600.257	494.557	849.653	688.326	565.843	833.797	561.514	529.728	525.086	429.789	424.241	496.421	452.636	480.502	454.676	661.576	522.93	432.925	465.897	555.383	416.2	522.115	465.87
ENSG00000055163.20	710.93	606.007	524.477	594.85	510.369	515.087	462.901	574.621	668.212	621.271	662.603	609.763	642.728	649.789	433.487	473.262	648.946	463.66	562.05	332.07	400.044	1122.36	666.766
ENSG00000055208.19	3192.62	2015.67	2921.34	3619.24	2054.79	2684.89	2277.38	2044.52	2537.62	2823.73	2549.09	2439.93	2832.68	3048.03	2465.84	3150.54	2645.59	2796.89	1626.67	2894.37	2324.87	2400.99	2994.39
ENSG00000055211.14	1210.83	744.448	1686.19	1062.23	921.992	1699.79	1322.58	1082.54	940.414	980.823	920.646	778.459	1303.37	1202.97	911.118	1342.98	1124.34	1013.38	629.456	1186.9	886.252	852.113	1033.05
ENSG00000055332.18	2753.68	2385.72	5994.77	2892.67	4233.84	6888.22	4427.15	3708.1	2789.63	2714.19	2792.55	2473.32	3126.38	3917.55	2592.98	3125.76	2764.81	3016.42	2156.01	2607.98	2428.73	2864.28	3046.34
ENSG00000055483.19	939.778	1024.81	1181.38	1090.27	1510.03	1157.87	984.971	1164.63	1420.72	1246.72	1589.81	1326.72	1248.84	1088.4	979.098	859.801	1153.01	1087.14	759.312	1117.29	1320.92	1535.09	1265.12
ENSG00000055609.18	6358.04	7366.99	10300.7	6581.59	10891.9	9186.79	8595.58	9633.87	7082.52	6755.38	5893.44	7819.73	7298.27	7855.61	6380.47	6402.67	7973.74	6479.82	9032.44	7732.58	7463.14	8398.87	8089.52
ENSG00000055732.13	49.7088	53.9834	38.0246	40.7897	51.0369	42.9239	49.8866	66.697	59.7088	76.9273	83.0987	70.2897	55.3135	76.0938	80.3408	50.7952	55.085	51.8105	51.546	64.5288	82.3168	85.4871	63.2129
ENSG00000055813.6	195.084	78.363	857.52	139.365	148.673	275.786	225.07	105.176	172.102	87.7974	72.8936	133.55	112.185	98.3234	105.944	92.918	202.23	101.865	113.005	47.1278	110.012	40.4455	112.571
ENSG00000055917.15	3554.65	3122.33	6023.62	4341.55	5282.31	5447.05	4580.29	4326.33	3423.6	3437.48	3244.49	3304.5	3994.26	4220.21	3677.14	4058.66	3545.06	4367.01	3466.47	4256	3673.49	3448.9	4138.28
ENSG00000055950.16	543.045	419.677	436.627	601.648	266.279	560.157	474.503	421.987	456.597	420.591	435.904	460.398	522.752	622.43	483.811	744.583	487.464	451.366	382.63	421.25	394.659	376.878	421.708
ENSG00000055955.17	59.0878	104.484	59.0037	56.9356	25.5184	48.2894	40.6054	52.588	61.465	72.7464	105.696	108.949	42.8485	59.849	70.6293	45.8396	70.1768	62.3482	85.2492	58.0034	94.6259	124.094	64.0788
ENSG00000055957.11	5.62741	19.1554	6.55596	4.24893	15.533	1.0731	4.64062	12.8264	13.1711	14.2148	13.8498	8.78622	7.79064	10.2598	8.82866	8.67235	6.03671	8.78144	17.8428	15.2259	17.6943	14.7075	19.9164
ENSG00000056050.7	236.351	127.993	326.487	271.931	165.315	354.122	267.996	234.722	209.859	214.895	214.307	217.898	208.01	235.976	156.267	267.604	194.684	220.414	126.882	247.965	136.938	191.197	211.287
ENSG00000056097.16	2340.07	1474.09	4100.1	2485.62	2625.07	3908.22	3089.49	2801.28	2314.59	2151.45	2071.64	2036.65	2605.97	2543.58	2046.48	2477.81	2192.84	2414.9	1598.92	2455.72	1765.58	2024.11	2143.18
ENSG00000056277.16	220.407	155.855	336.977	192.901	218.571	267.201	242.472	192.395	202.834	166.397	181.505	209.991	178.406	247.091	212.771	221.764	205.248	215.145	126.882	233.464	186.175	235.319	223.41
ENSG00000056291.17	0	16.5433	107.518	5.09871	1.1095	1.0731	6.96092	0	2.63421	0.836166	7.28936	0.878622	2.33719	4.27493	2.6486	11.1502	8.30048	5.26886	2.97381	3.62521	1.53863	1.83843	2.59779
ENSG00000056487.16	154.754	196.778	106.207	100.275	106.512	57.9473	78.8905	100.046	238.835	127.933	80.1829	120.371	118.418	140.218	179.222	151.147	142.617	154.553	453.01	189.961	320.805	126.852	136.817
ENSG00000056558.11	358.279	369.177	323.865	322.918	286.25	171.696	293.519	388.639	394.254	393.834	570.028	334.755	244.626	152.188	277.22	164.775	418.797	221.292	275.573	217.513	272.338	647.128	342.908
ENSG00000056586.16	1451.87	1608.18	3559.89	1635.84	2765.98	3593.81	3109.21	2767.93	1721.02	1331.18	1661.24	1512.11	1772.37	1611.65	1492.93	1473.06	1727.25	1624.57	1315.41	1630.62	1390.92	1807.18	1661.72
ENSG00000056736.10	168.822	124.51	177.011	171.657	119.826	208.181	142.699	159.047	138.735	178.103	146.516	116.857	243.847	162.447	144.79	172.208	120.734	139.625	113.005	193.586	175.404	112.144	112.571
ENSG00000056972.20	656.531	659.99	814.251	882.077	641.289	1050.56	856.193	806.778	593.576	656.39	664.06	615.914	748.68	612.17	774.273	543.88	866.268	723.591	597.735	674.29	755.469	571.752	551.597
ENSG00000056998.20	315.135	228.123	131.119	428.292	129.811	165.257	128.777	132.111	241.469	206.533	201.186	204.719	231.382	189.807	275.454	162.297	196.948	195.826	205.193	168.935	133.861	281.28	319.528
ENSG00000057019.16	1827.97	1851.98	1817.31	1516.87	1423.48	2035.67	1366.66	1371.14	1615.65	1699.93	1274.91	1689.59	1598.64	1368.83	1679.21	1046.88	1632.93	1645.64	1243.05	1271.73	1199.36	1490.97	1710.21
ENSG00000057149.16	8.44112	15.6726	9.17835	66.2833	31.0659	36.4853	44.0858	83.3713	118.54	41.8083	35.7178	49.2028	35.0579	7.69488	32.666	0	100.36	26.3443	8.92142	23.2014	18.4636	692.169	8.6593
ENSG00000057252.13	1762.32	1506.31	4309.89	2879.07	2723.81	6313.04	4260.08	3225.83	2961.73	2119.68	1206.39	1401.4	2467.29	4415.15	2792.51	5243.05	1596.71	2445.63	2361.2	3485.28	2324.1	1327.35	1635.74
ENSG00000057294.14	495.212	255.986	868.01	534.515	918.663	958.276	784.264	1005.59	406.547	607.893	552.533	659.845	592.088	705.364	707.176	802.812	469.354	446.097	547.181	478.528	496.978	494.538	458.077
ENSG00000057468.7	5.62741	10.4484	19.6679	6.79828	7.76648	13.9503	19.7226	11.5437	4.39035	16.7233	5.83149	10.5435	13.2441	8.54986	8.82866	3.71672	12.0734	72.0078	5.94762	65.2539	5.38521	13.7882	8.6593
ENSG00000057593.13	17.8201	34.828	65.5596	2.54936	11.095	12.8772	19.7226	15.3916	31.6105	6.68933	18.2234	14.0579	2.33719	3.41994	15.0087	2.47781	55.8396	17.5629	13.8778	5.0753	9.2318	5.51529	9.52523
ENSG00000057608.17	3300.48	2088.81	10384.6	3724.61	5754.96	9317.71	7597.85	8981.01	2844.95	3085.45	2846.49	2465.41	3496.44	3588.38	2808.4	4208.57	2945.16	3058.58	2035.08	3615.79	2105.62	2526	3009.97
ENSG00000057657.17	284.184	194.166	309.441	287.227	550.31	90.1402	215.789	268.071	328.398	285.133	545.244	144.094	274.23	140.218	210.122	221.764	409.742	266.078	298.372	263.191	260.029	822.698	295.282
ENSG00000057663.16	723.122	404.875	1181.38	817.493	957.496	1588.18	1516.32	1071	614.65	598.695	525.563	540.352	782.959	1003.75	596.817	1346.69	602.162	844.775	565.023	830.899	627.762	553.368	677.157
ENSG00000057704.13	653.718	350.021	1438.38	708.721	1096.18	1386.44	1553.45	675.949	647.138	461.564	352.076	430.525	563.263	380.469	575.629	1209.17	804.392	853.556	733.539	669.94	768.547	420.082	434.697
ENSG00000057757.10	801.906	546.799	936.192	1072.43	508.15	1307.03	1161.31	713.145	804.313	769.273	634.174	629.093	856.97	1241.44	816.651	1274.84	748.552	792.086	637.386	1058.56	681.614	567.156	716.124
ENSG00000057935.13	969.791	909.881	1115.83	979.802	988.562	1300.59	1212.36	944.02	814.85	1002.56	894.404	893.558	962.144	965.279	917.298	807.767	850.422	818.43	802.928	928.055	860.096	1014.81	962.914
ENSG00000058056.9	691.234	636.482	970.283	742.712	655.713	809.116	856.193	586.164	774.458	602.876	519.002	564.075	584.298	801.977	706.293	665.293	715.35	562.012	592.779	633.687	539.291	482.588	615.676
ENSG00000058063.16	3033.18	2589.46	6057.71	4050.93	5024.91	7386.13	5007.22	5071.54	3394.62	3285.3	2369.77	2559.42	4371.33	6377.34	3988.79	5303.76	2849.33	3185.03	3861.98	4101.57	3334.22	2752.13	3164.97
ENSG00000058085.15	440.814	247.279	469.407	462.283	495.945	501.137	348.046	464.314	369.668	569.429	605.017	430.525	443.287	563.436	314.3	317.16	322.209	348.623	220.062	482.153	343.884	453.173	721.32
ENSG00000058091.17	1270.86	673.922	1822.56	787.751	1425.7	2065.71	1585.93	1504.53	770.946	863.759	906.796	919.917	984.736	1371.4	933.189	878.385	1030.77	1025.67	996.226	852.65	1062.43	1067.21	1159.48
ENSG00000058262.10	4514.12	3925.11	2242.14	5929.8	2105.82	3794.47	2481.57	1888.04	4594.94	3914.93	3358.21	3184.12	5076.38	5528.34	5092.37	5945.51	4367.56	4212.46	4615.35	3821.7	4580.51	3536.22	3422.16
ENSG00000058272.19	5393.87	5227.68	28180.2	4260.82	18573	22324.7	19211	14661.8	4240.2	4797.08	4009.15	6427.12	3833.77	3153.19	4369.3	3595.31	4746.36	6204.97	4527.13	4069.67	3146.5	5643.98	5948.07
ENSG00000058335.15	66.591	259.469	154.721	27.1931	28.8469	82.6285	51.0468	34.6312	72.0018	25.9211	48.1098	115.099	53.7554	58.994	11.4773	19.8225	134.317	44.7853	44.6071	31.9019	47.6976	21.142	38.1009
ENSG00000058404.20	54.3983	149.76	86.5387	93.4764	37.7229	37.5584	33.6445	85.9366	199.322	134.623	61.2306	78.1973	81.8017	76.9488	116.538	112.741	62.6309	56.2012	182.394	157.334	173.865	57.9106	81.3974
ENSG00000058453.17	405.174	436.221	418.271	339.064	510.369	582.692	473.343	463.031	394.254	403.032	470.892	423.496	370.834	297.535	416.713	282.471	525.948	377.602	443.097	359.621	516.981	341.948	321.26
ENSG00000058600.16	861.932	966.477	900.789	1080.93	903.13	1161.09	846.912	796.517	1141.49	995.037	994.997	844.355	1191.97	1211.52	1296.05	1030.77	1005.11	849.165	1372.91	1197.77	1269.37	1104.9	912.69
ENSG00000058668.14	10555.1	10080.1	10502.7	9821.82	9937.76	9517.31	6378.53	5311.39	8836.9	8787.27	8777.11	12747	7658.98	5043.56	7313.66	4780.94	8973.57	10002.1	3669.68	4764.26	5680.63	9177.45	12215.7
ENSG00000058673.16	3169.17	2892.46	5306.4	3919.21	3625.84	5834.43	5118.6	4177.54	2870.41	2996.82	2829.73	2736.91	3091.32	4003.05	3661.25	3383.45	3389.61	3192.05	2976.78	3049.53	2671.07	3065.58	2927.71
ENSG00000058729.11	368.595	301.262	860.142	390.901	499.274	992.616	730.897	584.882	374.058	391.326	391.438	364.628	363.044	388.164	384.047	340.699	356.166	428.534	291.433	403.124	292.34	336.433	407.853
ENSG00000058799.15	658.407	532.868	464.162	848.936	473.755	893.891	603.28	569.49	826.265	699.035	447.566	460.398	948.9	1011.45	947.315	1176.96	664.038	750.813	956.575	937.48	820.861	484.427	523.888
ENSG00000058804.12	420.18	188.942	625.439	422.343	367.243	770.484	547.593	459.183	324.008	381.292	329.479	320.697	420.694	369.354	273.688	379.106	363.712	374.967	181.402	414.724	265.414	325.402	341.176
ENSG00000058866.15	173.512	150.631	204.546	146.163	174.191	107.31	110.215	67.9797	199.322	105.357	127.564	180.117	200.219	99.1784	86.5209	109.024	144.126	105.377	136.795	141.383	143.862	227.966	193.102
ENSG00000059122.16	669.662	990.856	487.764	819.193	393.871	429.239	490.745	316.811	784.117	491.665	504.423	1002.51	534.438	500.167	1070.92	607.064	764.399	643.68	1104.27	429.225	864.712	785.01	630.397
ENSG00000059145.18	403.298	555.506	234.704	606.747	223.009	216.766	385.171	289.876	471.524	502.536	580.233	702.019	406.671	299.245	617.123	258.932	541.795	310.863	560.067	319.744	450.819	499.134	568.916
ENSG00000059377.17	192.27	307.357	194.057	224.343	322.864	288.663	306.281	339.898	253.762	219.075	188.794	128.279	301.498	153.043	316.066	174.686	320.7	307.35	375.691	252.315	336.191	284.038	149.806
ENSG00000059378.13	518.66	495.428	318.62	383.253	404.966	490.406	539.471	574.621	487.329	572.774	653.126	422.617	423.032	542.916	425.541	270.082	512.366	467.173	427.237	464.752	527.751	862.224	407.853
ENSG00000059573.9	1071.08	865.476	2058.57	1411.49	1309.21	2089.32	1503.56	1168.48	1037.88	1134.68	1032.17	961.212	1308.05	1811.72	1048.84	1881.9	1239.03	965.958	882.23	939.655	958.568	959.661	989.758
ENSG00000059588.10	1123.61	861.993	911.279	1308.67	983.014	1240.5	771.502	811.908	1078.27	1403.92	1000.1	927.824	1217.68	1877.55	1431.13	1538.72	764.399	973.862	1446.26	2146.13	1384	1168.32	985.428
ENSG00000059691.12	193.208	248.149	253.06	243.039	190.833	269.348	196.066	205.222	216.005	235.799	206.289	237.228	257.87	270.176	191.582	225.481	332.774	227.439	218.079	176.91	182.328	151.671	208.689
ENSG00000059728.11	477.392	383.108	516.61	409.597	644.618	564.45	483.784	718.276	515.428	468.253	567.112	439.311	485.357	372.774	385.812	486.89	416.533	519.861	333.066	558.283	339.268	585.54	521.29
ENSG00000059758.8	709.992	662.603	1624.57	1001.9	1746.35	1744.86	1424.67	1448.1	831.533	887.172	1029.26	848.749	1017.46	1088.4	708.059	918.03	634.609	852.678	546.189	1052.76	811.629	1201.41	842.55
ENSG00000059769.20	224.159	186.33	570.369	272.781	362.805	700.733	415.335	377.095	237.079	221.584	163.282	184.511	292.928	440.318	225.131	633.081	192.42	241.49	240.878	276.966	251.566	159.024	200.03
ENSG00000059804.16	1115.17	734.871	1509.18	491.176	1667.57	445.336	564.995	1068.44	989.586	1164.78	1863.16	909.373	1133.54	361.659	346.083	227.959	598.389	360.039	346.944	655.439	2097.16	1824.64	1415.8
ENSG00000059915.17	40.3298	80.1044	104.895	61.1845	16.6425	46.1432	31.3242	39.7617	76.3922	60.2039	64.8753	58.8677	45.9648	64.9789	74.1607	32.2116	83.7594	41.2728	72.3627	37.7022	54.6215	67.1027	54.5536
ENSG00000060069.16	379.85	379.625	388.113	446.137	286.25	470.017	348.046	319.376	421.474	381.292	473.079	419.981	456.531	459.983	456.442	429.901	390.122	442.585	476.8	367.597	484.669	458.689	385.339
ENSG00000060138.13	2587.67	1955.59	2803.33	2805.99	3978.66	2863.03	2302.91	2757.67	2322.5	2516.86	2234.19	2454.87	3542.4	1945.09	1895.51	1724.56	2492.41	2297.22	1615.77	2386.84	2304.87	2735.59	2885.28
ENSG00000060140.9	276.681	324.771	319.931	616.944	224.118	415.289	404.894	288.593	349.472	373.766	155.263	201.204	491.589	872.941	517.359	903.163	354.657	539.18	426.246	408.924	342.346	275.765	223.41
ENSG00000060237.17	5256.94	5755.33	10349.2	5470.07	8606.37	8285.39	5808.89	6576.07	5591.55	4715.98	5326.33	5406.16	6061.89	5619.82	5535.57	5276.5	5743.93	6229.55	5827.67	4973.07	4960.55	5856.32	6450.31
ENSG00000060303.5	0	0	1.31119	0	0	0	0	1.28264	0	1.67233	0	0	0	0.854986	0	0	0.754589	0	0	0	0	0	0
ENSG00000060339.14	1415.29	1481.06	3001.32	1609.49	3808.9	3006.82	3008.28	3546.49	1557.7	1695.74	1589.81	1482.23	1622.01	1969.03	1678.33	1828.63	1352.98	1823.91	1505.74	2092.47	1754.81	1935.87	1502.39
ENSG00000060491.16	776.583	792.337	555.946	865.081	414.952	746.876	668.249	647.731	874.558	719.939	858.686	788.124	687.913	867.811	699.23	538.924	852.685	626.995	901.064	508.98	780.856	863.144	680.621
ENSG00000060558.4	175.388	176.752	83.9163	226.043	92.0882	121.26	103.254	98.7629	206.347	127.097	214.307	127.4	301.498	308.65	165.979	229.198	188.647	192.314	228.983	134.133	216.947	236.238	168.856
ENSG00000060566.14	0.937902	3.4828	1.31119	0	0	0	0	5.13054	0	0	0	0	0.779064	0	0	0	0	0	0	0	0	0	0
ENSG00000060642.10	411.739	235.089	365.823	433.391	209.695	370.219	294.679	295.006	298.544	287.641	329.479	320.697	327.986	457.418	367.272	469.546	330.51	281.006	300.355	299.443	240.796	243.592	254.583
ENSG00000060656.20	963.225	636.482	1429.2	998.498	850.984	1866.12	1632.34	1141.55	723.53	933.161	1119.65	1002.51	765.82	1017.43	657.735	806.528	1235.26	743.788	552.137	610.486	837.785	708.715	697.074
ENSG00000060688.13	541.169	417.936	849.653	690.875	471.536	896.037	729.737	588.73	514.549	534.31	573.672	629.972	656.751	689.974	623.303	673.965	565.187	537.424	428.228	624.987	535.444	522.115	518.692
ENSG00000060709.15	150.064	126.251	97.0283	56.0858	93.1977	87.994	64.9686	42.327	140.491	84.4527	121.003	94.8911	58.4298	103.453	67.9807	53.273	131.298	57.0794	86.2404	31.1768	106.166	86.4063	69.2744
ENSG00000060718.22	11.2548	137.571	17.0455	16.9957	41.0514	71.8976	85.8514	7.69581	10.5368	32.6105	62.6885	23.7228	13.2441	26.5046	5.2972	42.1228	40.7478	17.5629	9.91269	15.9509	20.0022	30.3341	38.1009
ENSG00000060749.15	1687.29	1002.18	2324.74	1271.28	1700.86	1694.42	1835.36	1941.91	1630.58	1439.04	1729.04	1646.54	1321.29	1009.74	994.107	899.446	1730.27	1294.38	1219.26	1442.11	1059.35	1686.76	1591.58
ENSG00000060762.19	390.167	243.796	681.82	424.893	442.689	733.999	667.088	500.228	360.009	329.449	325.834	354.963	356.032	489.052	294.877	493.085	328.246	360.039	200.236	360.346	337.73	345.625	368.02
ENSG00000060971.18	1211.77	1100.56	962.416	1447.18	835.451	928.23	893.318	701.602	1093.2	1185.68	944.701	984.935	1248.84	2062.23	1567.09	2270.92	1143.2	1280.33	1728.77	1164.42	1387.85	782.253	929.143
ENSG00000060982.15	166.947	186.33	270.106	99.4249	255.184	271.494	286.558	265.506	183.517	221.584	150.161	144.094	184.638	144.493	107.71	219.287	200.721	147.528	143.734	186.336	113.089	263.815	164.527
ENSG00000061273.18	1178	1182.41	1009.62	1086.88	735.596	920.718	1213.52	732.385	1176.61	1036.85	1518.37	1165.93	914.621	838.741	1143.31	753.255	1298.65	835.115	1122.12	656.164	1180.9	1199.58	1012.27
ENSG00000061337.15	191.332	205.485	83.9163	68.8326	90.9787	69.7514	71.9295	83.3713	147.516	84.4527	126.835	137.944	136.336	145.348	136.844	71.8566	153.182	88.6925	137.786	59.4535	203.1	184.762	130.755
ENSG00000061455.11	286.06	343.056	234.704	462.283	190.833	119.114	249.433	165.46	405.669	177.267	266.062	528.93	292.149	119.698	239.257	138.758	213.549	456.635	115.978	182.711	409.276	431.112	516.96
ENSG00000061492.12	0	0.8707	0	1.69957	0	0	0	0	0	0	0	0.878622	0.779064	2.56496	0	0	0.754589	1.75629	0	1.45009	1.53863	0.919216	0.86593
ENSG00000061656.10	62.8394	83.5872	41.9582	22.9442	43.2704	25.7544	45.246	28.218	38.6351	84.4527	96.2195	87.8622	52.9763	50.4442	44.1433	40.8839	52.0666	28.1006	53.5285	36.9772	63.8533	108.467	83.1293
ENSG00000061676.15	5580.52	3779.71	9549.42	5952.75	6004.6	9393.9	7324.05	5996.32	4724.9	4635.7	4289.79	4687.45	5295.3	5333.4	4228.05	5646.94	4871.63	5623.63	2992.64	5430.57	4368.95	4583.21	5663.18
ENSG00000061794.13	589.94	424.031	1396.42	757.159	918.663	2125.81	1609.13	1104.35	530.355	525.948	417.68	520.144	614.681	748.968	519.125	983.692	579.524	529.521	375.691	694.591	502.364	453.173	566.318
ENSG00000061918.13	558.99	403.134	662.152	362.009	568.062	965.788	1007.01	640.035	419.718	463.236	435.904	516.63	459.648	355.674	361.092	333.266	407.478	433.803	271.608	387.173	361.579	572.671	428.635
ENSG00000061936.9	876	916.847	1105.34	993.399	1290.34	1045.2	1084.74	1122.31	783.239	972.461	1016.87	1187.9	989.411	874.651	928.775	857.324	1005.11	975.618	1151.85	903.403	977.801	1398.13	1060.76
ENSG00000061938.19	1090.78	1434.04	309.441	1032.49	443.799	458.213	554.553	513.054	1303.06	990.856	1073.72	1214.26	1155.35	1109.77	1349.02	1118.73	1077.55	977.374	1690.11	1115.12	1408.62	1126.96	936.07
ENSG00000061987.16	2421.66	1717.02	2615.83	2278.27	2681.65	2346.87	2402.68	2456.25	2682.51	2530.24	2286.67	2284.42	2704.91	2792.38	1921.12	3409.47	2472.79	2767.03	2368.14	3454.83	2722.61	2807.28	2686.98
ENSG00000062038.14	902.262	642.576	504.809	984.051	848.765	901.402	770.342	1431.42	1029.98	819.442	1052.58	800.424	976.946	625.85	829.011	624.409	593.107	641.923	674.063	703.292	708.54	1188.55	864.198
ENSG00000062096.15	7.50322	14.8019	6.55596	0	3.32849	1.0731	4.64062	10.2611	11.4149	4.18083	10.2051	8.78622	7.01157	8.54986	6.18006	8.67235	10.5642	3.51258	13.8778	7.97547	6.92385	6.43451	4.32965
ENSG00000062194.16	2229.39	1434.04	4677.02	2169.5	3275.23	4890.11	4307.65	3964.63	2057.32	2115.5	2085.48	1684.32	2517.93	2381.99	1615.64	2541	2008.72	2301.62	1547.37	2919.02	1923.29	2241.05	2196.86
ENSG00000062282.15	122.865	114.932	83.9163	175.056	47.7084	93.3595	66.1288	51.3054	65.8553	89.4697	60.5017	96.6484	146.464	165.012	168.627	182.119	67.1584	160.7	88.223	91.3554	90.7793	80.891	98.716
ENSG00000062370.16	270.116	224.641	490.386	268.532	431.594	841.309	693.772	345.029	216.005	267.573	221.596	209.991	204.894	277.016	285.166	268.843	296.553	239.733	263.678	315.394	220.794	197.631	291.818
ENSG00000062485.19	2452.61	1963.43	1591.79	2703.17	1405.73	1670.81	1279.65	1272.37	2057.32	2036.06	1902.52	2313.41	2456.39	2926.62	2281.33	2803.65	2207.17	2393.82	1756.53	2326.66	1902.52	1856.82	2022.81
ENSG00000062524.16	13.1306	13.0605	1.31119	14.4464	5.54748	5.36549	12.7617	19.2395	16.6833	10.034	34.26	9.66484	4.67438	5.9849	11.4773	1.23891	13.5826	19.3192	7.93015	4.35026	16.925	30.3341	6.92744
ENSG00000062582.14	407.049	300.391	179.633	503.923	71.0078	196.377	194.906	103.893	331.911	301.02	277.724	345.298	380.962	483.067	358.444	488.129	322.209	374.089	251.782	303.068	269.261	253.704	271.036
ENSG00000062598.18	1031.69	1075.31	875.877	1153.16	677.903	934.668	752.94	778.56	1205.59	1306.09	948.345	977.027	1368.81	1373.96	1364.03	1401.2	1021.71	1099.44	1097.33	1147.02	996.265	952.308	1090.21
ENSG00000062650.19	1958.34	1441.01	4107.97	2059.03	2655.03	3849.2	3189.26	2543.47	1863.27	1888.9	1796.1	1840.71	2090.23	2319.58	1723.35	2196.58	1911.37	1913.48	1382.82	2133.08	1575.56	2116.03	1974.32
ENSG00000062716.13	4014.22	3151.93	5457.18	4383.19	11401.2	6487.95	5551.34	8338.41	4415.82	5669.2	8097.02	4016.18	8398.31	4339.91	4924.63	5215.8	5340.23	5321.55	4599.49	5109.38	4393.57	6861.95	6314.36
ENSG00000062725.10	1760.44	1408.79	2495.2	2006.34	1607.66	2969.26	2174.13	1784.15	1666.58	1409.78	1438.92	1434.79	1816	2215.27	1669.5	2288.26	1514.46	1476.16	1714.9	1909.04	1459.39	1421.11	1598.51
ENSG00000062822.14	139.747	138.441	163.899	135.966	95.4167	150.234	124.136	147.503	159.809	88.6336	191.71	200.326	122.313	118.843	140.376	133.802	166.01	174.751	119.944	87.7302	129.245	235.319	145.476
ENSG00000063015.20	121.927	89.6821	45.8917	62.8841	34.3944	12.8772	37.1249	83.3713	100.978	104.521	125.377	80.8332	104.395	35.0544	105.944	70.6177	88.2869	83.4237	154.638	85.555	97.7032	86.4063	77.0678
ENSG00000063046.17	11859.8	8603.38	31032	13945.8	19645.9	31166	28905.2	27889.6	9749.22	11140.2	10428.9	10343.1	11734.3	12205.8	10735.7	11649.4	10635.2	10844.2	7887.53	10367.4	9187.94	8734.39	11545.4
ENSG00000063127.16	68.4668	74.0095	53.7589	87.5279	41.0514	52.5818	25.5234	33.3485	63.2211	130.442	100.593	129.157	69.3367	33.3445	91.8181	56.9897	83.0048	89.5707	75.3365	106.581	88.4714	130.529	88.3249
ENSG00000063169.10	415.491	449.281	146.854	519.219	165.315	89.0671	76.5701	50.0228	439.913	355.37	505.152	498.178	481.461	759.228	415.83	510.43	527.458	461.026	591.788	312.493	427.74	432.031	461.541
ENSG00000063176.16	222.283	292.555	137.675	341.614	109.84	145.941	135.738	125.698	226.542	234.126	215.765	246.893	234.498	341.139	370.804	275.037	269.388	290.666	337.032	199.387	231.564	229.804	207.823
ENSG00000063177.13	5973.5	4918.58	3149.49	8220.82	1696.42	3645.31	3372.57	2118.91	5572.24	4670.82	4727.15	5097.76	6671.9	8259.17	5546.16	7676.27	5134.22	4930.78	4650.04	5088.35	4673.6	4293.66	5722.93
ENSG00000063180.9	193.208	141.053	119.319	167.408	89.8692	171.696	102.094	103.893	140.491	214.058	185.879	140.579	129.325	136.798	186.285	175.925	146.39	160.7	109.04	117.457	132.322	104.791	168.856
ENSG00000063241.8	345.148	268.176	296.33	366.257	138.687	288.663	237.832	162.895	310.837	231.618	286.472	284.673	290.591	341.139	277.22	330.788	336.547	248.515	241.87	179.086	249.258	232.562	232.069
ENSG00000063244.12	1824.22	2019.15	1304.64	1917.12	1070.66	1411.12	1167.11	891.432	1878.19	1670.66	1901.06	2160.53	1677.32	2028.03	2140.07	1812.52	2253.2	1849.37	2122.31	1519.69	1860.98	1642.64	1718.87
ENSG00000063245.14	1553.17	1694.38	1046.33	1952.81	847.656	1399.32	1244.84	756.755	1398.77	1178.16	1087.57	1479.6	1306.49	1926.28	1641.25	1746.86	1570.3	1469.13	1817.99	872.226	1469.39	972.53	1124.84
ENSG00000063322.15	1187.38	890.726	987.328	1165.06	694.545	1263.04	1022.1	806.778	1034.37	871.285	903.151	919.038	1138.21	1333.78	1035.6	1217.85	983.229	1025.67	831.675	865.701	905.485	853.032	955.121
ENSG00000063438.17	3.75161	7.8363	0	8.49785	0	1.0731	0	15.3916	7.02457	0	7.28936	0.878622	16.3603	7.69488	13.243	3.71672	0.754589	0.878144	20.8167	13.0508	7.69316	12.869	2.59779
ENSG00000063515.2	0	0	0	0	0	0	0	0	0	0	0	0	0	0	0	0	0	0	0	0	0	0	0
ENSG00000063587.14	1016.69	718.327	784.093	978.953	598.019	766.192	564.995	414.291	953.585	803.555	820.053	678.296	1007.33	1203.82	947.315	1033.25	1030.77	1077.48	760.303	780.871	717.772	745.484	963.78
ENSG00000063601.17	697.799	513.713	1012.24	622.043	943.072	1066.66	1189.16	1037.65	626.064	624.616	669.163	670.388	722.192	677.149	575.629	677.682	654.983	683.196	654.238	740.269	640.84	842.921	731.711
ENSG00000063660.9	1180.82	1008.27	700.177	1343.51	540.325	777.996	776.143	700.319	1501.5	1092.87	1091.22	1264.34	1358.69	1320.1	2382.86	1499.08	1320.53	1199.54	1927.03	1292.03	1801.74	833.729	1189.79
ENSG00000063761.16	93.7902	140.183	82.6051	148.712	93.1977	108.383	64.9686	116.72	130.833	99.5037	108.611	132.672	95.0458	143.638	161.564	169.73	168.273	122.94	136.795	123.257	146.939	126.852	96.1182
ENSG00000063854.13	595.568	538.092	672.642	622.043	252.965	747.949	506.987	319.376	505.769	415.574	366.655	528.93	543.007	779.747	440.55	690.071	622.536	507.567	684.967	388.623	444.665	452.254	477.127
ENSG00000063978.16	869.435	916.847	1395.11	909.27	1250.4	1802.8	1421.19	1432.7	889.486	794.358	807.661	806.575	888.912	840.451	904.938	837.501	1033.03	838.628	831.675	806.248	986.264	910.943	813.108
ENSG00000064012.22	393.919	333.478	647.729	451.236	556.967	781.215	595.159	927.345	492.598	405.54	545.244	368.142	417.578	358.239	462.622	304.771	445.962	441.706	454.993	424.875	433.125	772.141	316.93
ENSG00000064042.18	5022.47	3957.33	13243	5398.69	6287.52	10527.1	9955.28	5167.74	4929.49	6037.12	3667.28	5124.12	4936.93	9100.47	4500.85	10348.6	5685.83	6809.13	3841.17	5237.71	4681.29	3842.32	6026.87
ENSG00000064102.15	284.184	300.391	1039.78	370.506	510.369	870.282	674.049	795.234	328.398	338.647	348.431	280.28	362.265	300.955	314.3	369.194	335.792	381.993	264.669	392.248	285.416	254.623	324.724
ENSG00000064115.11	1082.34	886.372	1814.69	889.725	1332.51	1968.06	1379.42	1274.94	1137.1	1088.69	993.539	976.149	1513.72	1094.38	1213.06	1355.36	974.174	910.635	679.019	1065.81	793.934	1028.6	1131.77
ENSG00000064195.7	32.8266	28.7331	15.7343	44.1888	3.32849	10.731	10.4414	3.84791	21.0737	20.068	37.9047	29.8731	20.2557	62.414	45.0262	43.3617	37.7294	27.2225	18.8341	31.9019	28.4647	9.19216	38.1009
ENSG00000064199.6	86.287	49.6299	258.305	153.811	179.738	304.76	315.562	305.267	75.5141	68.5656	77.9961	68.5325	108.29	59.849	127.133	117.696	78.4772	75.5204	100.118	75.4044	93.8566	61.5875	92.6545
ENSG00000064201.15	41.2677	26.121	20.9791	39.0901	19.9709	20.3889	22.0429	16.6743	40.3913	51.8423	56.857	26.3587	31.1625	10.2598	30.9003	18.5836	21.8831	47.4198	80.2928	13.0508	29.234	53.3145	38.9669
ENSG00000064205.10	206.338	149.76	313.375	124.069	72.1173	72.9707	87.0115	46.1749	73.7579	81.1081	56.128	103.677	42.8485	40.1843	72.395	74.3344	263.352	168.604	56.5023	52.9281	33.8499	209.581	46.7602
ENSG00000064218.5	1.8758	0	0	0	0	0	0	0	0	0	0	0	0	0	0	0	0	0	0	0	0	0	0
ENSG00000064225.12	249.482	147.148	246.504	187.803	190.833	202.816	281.917	248.831	174.736	181.448	145.058	157.273	162.045	178.692	247.202	203.181	113.943	149.284	181.402	316.844	250.797	135.125	131.621
ENSG00000064270.12	1001.68	634.74	500.876	1344.36	1045.15	1146.07	390.972	905.541	838.558	1039.35	941.056	889.165	1012	1980.15	2560.31	1463.15	509.347	1076.6	1035.88	862.801	1301.68	1065.37	825.231
ENSG00000064300.9	422.056	279.495	297.641	274.481	127.592	299.394	185.625	221.896	316.105	323.596	352.076	441.947	614.681	653.209	160.682	241.587	447.471	144.016	300.355	179.086	403.122	271.169	290.087
ENSG00000064309.14	498.964	516.325	385.491	507.322	325.083	467.871	287.718	303.985	331.911	574.446	501.508	470.063	437.834	595.925	302.823	439.812	217.322	330.182	271.608	726.493	284.647	374.121	564.586
ENSG00000064313.12	826.292	758.38	1697.99	738.463	1285.91	1829.63	1428.15	1487.86	746.36	852.053	734.767	723.984	713.622	860.971	504.999	843.696	810.428	819.308	724.618	787.396	807.782	1012.06	914.422
ENSG00000064393.16	5933.17	6147.14	4056.83	8111.2	5651.78	4955.57	4515.32	3658.08	7086.03	5738.61	4148.37	3749.96	7785.96	8567.82	7072.64	9154.28	6107.64	6619.45	9580.62	6602.96	8080.13	4861.73	5085.61
ENSG00000064419.13	1469.69	1052.68	2065.13	1573.8	1272.59	2111.86	1838.84	1298.03	1353.11	1239.2	1270.53	1353.96	1295.58	1479.13	1306.64	1516.42	1435.98	1434.89	1013.08	1290.58	1137.82	1174.76	1337.86
ENSG00000064489.23	26.2613	26.121	24.9127	25.4936	35.5039	21.462	15.082	17.9569	12.293	29.2658	59.7727	28.1159	34.2788	26.5046	37.9632	4.95563	13.5826	37.7602	25.773	29.0017	35.3886	36.7686	23.3801
ENSG00000064490.14	307.632	349.151	149.476	365.408	102.074	162.038	132.258	129.546	287.129	258.375	258.043	368.142	264.103	341.139	352.264	296.099	325.228	301.203	297.381	255.94	321.574	259.219	227.74
ENSG00000064545.15	150.064	202.873	91.7835	237.94	63.2413	85.8478	121.816	82.0887	127.32	161.38	144.329	157.273	178.406	209.472	201.293	148.669	141.108	147.528	118.952	119.632	164.634	145.236	159.331
ENSG00000064547.14	146.313	206.356	87.8499	196.3	95.4167	149.161	92.8123	78.2408	158.053	128.77	129.022	137.065	225.149	293.26	230.428	283.71	172.801	122.062	183.385	116.007	149.247	122.256	122.962
ENSG00000064601.18	876.938	776.664	1311.19	748.661	1197.15	1416.49	1185.68	1761.06	817.484	922.291	901.693	827.662	729.983	720.753	919.064	623.17	998.321	797.355	613.596	600.335	713.156	828.213	635.593
ENSG00000064607.17	2014.61	2185.46	1982.52	2336.91	1603.22	2057.13	1911.93	1501.97	2290.89	2407.32	2081.11	2271.24	2242.15	2349.5	2728.94	2404.72	2392.05	2213.8	2600.1	2542.73	2631.06	2386.28	1971.72
ENSG00000064651.14	3666.26	1592.51	5268.37	5826.98	6238.7	9841.38	5919.1	9913.49	3727.41	5241.09	3695.7	2176.35	6913.41	4769.97	6711.55	4450.15	1984.57	5892.35	3206.76	5227.56	4998.25	4265.16	3252.43
ENSG00000064652.11	215.717	134.958	175.7	227.742	130.921	149.161	185.625	155.199	167.712	170.578	172.758	166.059	161.266	160.737	174.807	224.242	180.347	156.31	103.092	199.387	154.633	157.186	211.287
ENSG00000064655.19	682.793	653.896	844.408	898.223	823.247	774.777	674.049	1145.39	780.605	671.441	763.925	906.738	927.086	849.001	926.126	893.252	661.02	549.718	715.696	675.74	770.086	619.551	714.392
ENSG00000064666.15	2112.16	1820.63	946.681	1796.45	964.153	1421.85	978.01	1074.85	1753.51	1658.95	2204.3	1971.63	1785.61	1588.56	2001.46	1557.31	1514.46	1786.14	1239.09	1159.34	1524.78	1848.54	1909.38
ENSG00000064687.13	323.576	347.409	144.231	266.833	208.585	153.453	135.738	183.417	228.298	310.218	342.6	325.969	213.463	240.251	374.335	250.259	328.246	232.708	320.18	192.861	378.504	381.475	251.986
ENSG00000064692.19	328.266	253.374	171.766	223.494	396.09	380.95	177.504	434.813	201.078	446.513	610.119	351.449	299.94	190.662	237.491	130.085	245.996	193.192	253.765	180.536	228.487	627.824	302.21
ENSG00000064703.12	396.733	237.701	1033.22	398.549	527.011	826.285	646.206	565.642	289.763	407.213	388.523	349.691	371.613	462.547	327.543	370.433	376.54	287.153	197.263	393.698	300.803	414.566	475.396
ENSG00000064726.10	1335.57	897.691	2054.64	1317.17	1650.93	2130.1	1865.53	1587.9	1097.59	1113.77	1121.83	1131.66	1271.43	1284.19	828.128	1316.96	1183.95	1203.06	751.382	1337.7	1233.21	1136.15	1262.53
ENSG00000064763.11	90.9765	128.864	260.927	92.6266	236.323	343.391	225.07	166.743	108.881	159.708	96.2195	88.7408	85.697	93.1935	104.178	110.263	156.954	147.528	117.961	115.282	164.634	129.609	96.1182
ENSG00000064787.13	1560.67	835.872	1757	2163.55	1269.26	2522.85	2389.92	1634.08	1880.83	1719.99	1075.91	1038.53	1454.51	2671.83	1841.66	2631.44	1509.93	1874.84	2600.1	2533.3	2308.72	899.912	1443.51
ENSG00000064835.11	2.81371	2.6121	2.62239	4.24893	4.43799	0	4.64062	5.13054	4.39035	4.18083	0.728936	1.75724	3.11625	1.70997	4.41433	3.71672	0.754589	9.65958	0	5.0753	3.84658	0.919216	2.59779
ENSG00000064886.14	90.9765	46.1471	190.123	305.073	117.607	23.6082	30.164	1957.3	107.125	68.5656	106.425	49.2028	115.301	26.5046	45.909	12.3891	31.6927	46.5416	25.773	21.0262	24.6181	88.2447	53.6877
ENSG00000064932.16	862.87	996.951	289.774	835.339	629.085	301.541	433.898	855.518	1011.54	933.997	1268.35	787.245	1524.63	652.354	753.968	386.539	1005.87	534.79	864.387	527.831	1207.06	1369.63	1118.78
ENSG00000064933.17	362.03	425.772	616.261	396	626.866	611.666	520.909	613.1	401.278	318.579	391.438	319.818	433.938	337.72	384.047	459.634	491.992	397.799	444.089	465.477	464.667	473.396	404.389
ENSG00000064961.19	1022.31	1311.27	1503.94	1736.96	998.547	1685.84	1476.88	1049.2	1500.62	1098.72	972.4	1101.79	1087.57	1713.39	1756.02	1663.85	1376.37	1301.41	2037.06	1086.11	1485.55	810.748	1007.08
ENSG00000064989.13	575.872	736.612	795.894	457.185	752.239	1439.02	863.154	587.447	523.33	484.14	599.914	383.958	529.763	557.451	503.234	360.522	552.359	450.488	284.494	540.157	730.85	955.065	577.575
ENSG00000064995.18	334.831	248.149	462.851	335.665	469.317	518.306	487.265	429.683	301.178	328.613	309.069	327.726	348.241	345.414	309.003	396.45	341.829	315.254	320.18	300.893	337.73	353.898	387.937
ENSG00000064999.15	1121.73	1112.75	1190.56	1120.87	996.328	1059.15	1055.74	823.452	1089.69	807.736	958.55	1122.88	930.202	965.279	874.037	903.163	1340.15	1094.17	1095.35	905.578	882.406	974.369	967.244
ENSG00000065000.18	2583.92	3108.4	2518.8	2983.6	2362.12	2954.24	2648.63	2004.76	2751	2472.54	2382.89	2518.13	2718.15	3254.08	2923.17	3099.75	2975.34	2642.34	3274.16	2008.37	2814.93	2273.22	2720.75
ENSG00000065029.15	542.107	680.887	390.735	552.36	420.499	371.292	447.819	383.508	652.407	636.322	587.522	615.914	549.24	609.605	829.894	557.508	605.935	508.445	694.88	495.204	690.077	614.955	573.246
ENSG00000065054.14	1303.68	1049.19	631.995	1853.38	565.843	1075.24	909.561	674.666	1543.65	1132.17	992.81	979.663	1539.43	1891.23	1501.76	1943.84	1202.81	1311.07	1791.22	1096.99	1620.95	824.537	1038.25
ENSG00000065057.9	107.859	114.062	87.8499	131.717	49.9274	96.5788	107.894	59.0012	100.1	77.7634	86.7433	104.556	100.499	83.7886	87.4037	68.1399	76.9681	94.8396	68.3976	45.6777	98.4725	75.3757	101.314
ENSG00000065060.17	1054.2	927.295	770.981	1061.38	650.165	981.885	686.811	727.254	832.411	837.002	846.294	754.736	965.26	1563.77	988.81	1300.85	898.715	884.291	1000.19	862.801	997.034	864.982	959.45
ENSG00000065135.12	1624.45	845.45	3260.94	1769.25	1676.45	3584.15	3228.71	2356.2	1433.89	1419.81	1441.83	1237.1	1667.2	1833.95	1092.11	2192.87	1478.99	1471.77	837.622	1677.02	1218.6	1299.77	1473.81
ENSG00000065150.21	2815.58	2571.18	4473.79	2980.2	2866.94	3763.35	4155.67	2876.95	2580.65	2362.17	2336.97	2450.48	2753.99	2830.86	2396.98	2771.43	2711.99	2572.08	1538.45	2702.23	2024.84	2314.59	2707.76
ENSG00000065154.12	1677.91	1136.26	3132.44	1257.68	2119.14	3602.39	2298.26	2218.96	1259.15	1788.56	1436.73	1356.59	2062.18	1691.16	1432.01	1684.91	1334.11	1487.58	452.019	1474.01	1152.44	1148.1	1316.21
ENSG00000065183.16	575.872	518.066	1018.8	627.142	695.654	1465.85	1047.62	734.95	594.454	742.515	620.324	575.497	622.472	701.944	527.071	703.699	563.678	521.618	464.905	627.887	459.282	568.995	596.626
ENSG00000065243.20	1620.69	1670	3580.87	1974.9	2940.17	3232.17	3088.33	2689.69	1742.97	1827.86	1454.23	1744.94	1872.87	2172.52	1882.27	2097.47	1894.02	1950.36	1558.28	2410.77	1822.51	1837.51	1698.95
ENSG00000065268.10	169.76	292.555	119.319	196.3	85.4313	187.792	95.1326	100.046	237.079	158.035	172.029	169.574	105.953	173.562	233.959	329.549	189.402	104.499	209.158	103.681	152.325	131.448	168.856
ENSG00000065308.5	720.309	759.25	553.323	637.339	381.667	521.526	513.948	395.052	671.724	668.096	935.953	615.914	719.076	486.487	642.726	390.256	776.472	558.5	541.233	498.104	638.533	733.534	674.56
ENSG00000065320.9	429.559	227.253	148.165	526.017	157.549	271.494	193.746	336.05	302.934	216.567	581.691	389.229	511.066	232.556	323.129	257.693	470.109	197.582	299.363	273.341	433.125	175.57	248.522
ENSG00000065325.13	7.50322	12.1898	9.17835	5.9485	0	7.51169	2.32031	1.28264	3.51228	1.67233	10.934	3.51449	1.55813	2.56496	3.53146	8.67235	1.50918	3.51258	5.94762	4.35026	3.07727	4.59608	6.06151
ENSG00000065328.16	20.6338	21.7675	17.0455	10.1974	38.8324	10.731	6.96092	37.1964	18.4395	20.068	17.4945	16.6938	14.0231	27.3596	12.3601	4.95563	31.6927	18.441	27.7555	15.9509	10.7704	16.5459	10.3912
ENSG00000065357.20	643.401	597.3	689.687	519.219	902.021	534.403	595.159	1215.94	477.67	611.237	734.767	564.954	560.147	713.058	626.835	687.593	560.66	557.621	618.552	639.488	604.683	882.447	465.87
ENSG00000065361.15	3044.43	2969.09	1867.14	4006.74	2787.06	4450.14	2359.75	4121.11	2953.83	3842.18	3107.45	2218.52	3882.07	3811.53	4285.43	3568.05	2161.9	2556.28	4334.82	3743.4	3848.89	2566.45	2919.92
ENSG00000065371.17	5.62741	2.6121	3.93358	5.09871	5.54748	2.1462	0	3.84791	3.51228	4.18083	4.37361	3.51449	0.779064	5.9849	4.41433	7.43344	5.28212	6.14701	0	5.80034	3.84658	1.83843	9.52523
ENSG00000065413.20	608.698	514.584	1059.44	354.36	791.071	821.993	1387.54	1072.28	734.067	578.627	955.635	522.78	539.891	315.49	467.036	346.894	708.559	434.681	435.167	284.942	418.508	949.55	453.747
ENSG00000065427.14	1418.11	1231.17	1940.57	1623.94	1395.75	2751.42	1887.57	2272.83	1299.54	1408.94	1172.13	1218.65	1452.95	1636.44	1364.91	1601.91	1392.97	1313.7	859.43	1254.32	1093.2	1231.75	1202.78
ENSG00000065457.10	560.865	425.772	409.092	435.09	346.163	489.333	303.96	350.159	423.23	338.647	437.361	392.744	515.74	664.324	497.054	657.86	385.595	429.412	434.176	566.258	464.667	425.597	407.853
ENSG00000065485.20	991.362	908.14	780.16	1095.37	756.677	1215.82	940.885	743.929	1043.15	744.188	432.988	536.838	1099.26	1560.35	1342.84	1681.2	640.646	752.569	1658.39	946.906	925.488	522.115	569.782
ENSG00000065491.8	392.043	289.072	238.637	481.828	206.366	272.567	190.265	170.591	355.619	322.76	380.504	354.085	426.148	462.547	327.543	380.344	372.012	373.211	253.765	392.248	406.968	415.486	361.093
ENSG00000065518.8	987.611	649.542	405.159	1434.44	180.848	520.453	342.245	215.483	854.363	888.008	830.987	789.002	1053.29	1468.87	761.031	1393.77	825.52	929.076	493.652	902.678	676.229	663.674	890.176
ENSG00000065526.12	4199.93	3271.22	5162.17	4451.18	4239.39	5709.95	4267.05	4071.08	4217.37	4265.28	4953.12	4615.4	4538.05	4177.46	3603.86	3805.92	4057.42	4344.18	2939.11	4849.81	4105.84	4929.75	4529.68
ENSG00000065534.18	58013	47644.7	151379	44428.5	77371.9	110827	72545.6	58595.9	41647.8	43439.7	33017.9	60454.4	34887.3	24599.7	37469.7	23586.3	52164	57879.3	25178.2	21323.5	20923.1	41174.4	61358.1
ENSG00000065548.18	1032.63	794.949	3280.6	1071.58	2203.46	3685.02	2946.79	2884.65	1003.63	1075.31	877.639	939.247	1129.64	1221.78	928.775	1209.17	1013.41	1038.84	807.884	1236.2	922.41	1005.62	1095.4
ENSG00000065559.15	1193.95	781.018	1850.09	944.111	1542.2	2107.56	1787.8	1328.81	1016.81	923.963	763.925	928.703	1299.48	1244	877.569	1268.64	987.002	1048.5	1174.65	1278.25	927.026	1241.86	1197.58
ENSG00000065600.12	162.257	189.813	85.2275	103.674	48.8179	98.725	112.535	97.4803	160.687	179.776	91.8459	105.435	147.243	150.478	135.961	182.119	122.243	107.134	185.367	105.856	149.247	144.317	77.0678
ENSG00000065609.14	158.505	107.967	158.654	203.099	103.183	137.357	151.98	35.9138	199.322	168.069	47.3808	95.7698	115.301	239.396	141.259	271.321	98.8511	136.112	222.044	253.04	197.714	69.8604	108.241
ENSG00000065613.15	3194.49	2185.46	13860.6	3287.82	7010.91	11621.7	11084.1	7997.23	2883.58	2605.49	2445.58	2824.77	2770.35	3055.72	2374.91	2703.29	2886.3	3033.99	1864.58	3137.99	2257.94	2814.64	3087.91
ENSG00000065615.14	544.921	511.971	572.991	605.897	880.94	773.704	708.854	1036.37	737.579	622.107	718.002	588.677	567.937	628.415	587.989	883.341	661.774	493.517	509.512	698.941	600.836	686.654	790.594
ENSG00000065618.21	1419.05	366.565	2385.06	752.06	1890.58	2430.57	3046.56	1661.01	1267.06	851.217	906.796	1254.67	1100.04	1136.28	692.167	697.505	1375.62	1118.76	670.098	930.955	744.698	891.639	1078.95
ENSG00000065621.15	806.596	794.949	709.355	585.502	438.251	508.648	491.905	472.01	729.677	791.013	873.265	928.703	734.657	1143.12	895.226	1425.98	610.462	922.929	967.479	1219.52	937.797	560.722	852.075
ENSG00000065665.21	201.649	202.873	142.92	158.91	175.3	110.529	92.8123	130.829	223.908	209.878	189.523	247.771	151.917	176.982	200.411	118.935	183.365	211.633	160.586	229.839	185.405	290.472	204.359
ENSG00000065675.15	55.3362	48.7592	66.8708	54.3863	56.5843	41.8508	93.9725	101.328	69.3676	43.4806	132.666	78.1973	27.2672	27.3596	31.7832	26.017	60.3671	46.5416	51.546	52.2031	46.159	149.832	50.2239
ENSG00000065717.15	503.653	586.852	507.432	512.421	581.376	710.391	530.19	475.858	468.89	610.401	580.962	682.689	670.774	655.774	758.382	540.163	584.052	507.567	517.443	631.512	727.004	569.914	477.993
ENSG00000065802.12	649.028	653.025	706.733	721.468	465.989	567.669	494.225	382.225	695.432	558.559	638.548	714.319	547.682	583.101	523.54	475.74	748.552	526.886	585.84	493.029	583.911	775.818	618.274
ENSG00000065809.13	878.814	1089.25	1528.85	985.751	1254.84	1692.28	1304.01	1396.79	907.925	1082.83	827.342	569.347	1346.22	1262.81	550.908	800.334	762.135	1013.38	759.312	1257.95	980.878	1005.62	883.249
ENSG00000065833.9	507.405	289.943	840.475	388.352	330.63	545.134	484.944	287.31	357.375	314.398	274.809	352.327	373.951	296.68	218.951	367.955	439.171	439.072	154.638	255.215	223.871	381.475	381.009
ENSG00000065882.16	1875.8	1786.68	3005.25	1555.96	1908.33	2049.62	1778.52	1430.14	1922.97	1707.45	1662.7	1901.34	1565.14	1252.55	1751.61	1598.19	2410.91	1600.86	1412.56	1466.04	1649.41	1493.73	1732.73
ENSG00000065883.16	2126.22	1811.93	4252.2	2077.73	3615.85	3587.37	3884.19	3656.79	2078.39	2033.56	2255.33	2353.83	2278.76	1934.83	1753.37	1966.15	2099.27	2199.75	1830.87	2532.57	2057.92	2537.95	2392.56
ENSG00000065911.12	407.987	302.133	575.614	585.502	508.15	722.195	562.675	596.425	389.863	449.857	341.142	313.668	477.566	397.569	268.391	612.02	529.721	336.329	394.525	295.092	300.803	493.619	406.987
ENSG00000065923.10	1204.27	1169.35	1881.56	1630.74	2399.84	3052.96	2002.43	2298.48	1498.87	1355.42	1126.21	1031.5	1510.6	2205.86	1396.69	2101.19	1086.61	1340.93	2017.23	1851.76	1582.48	1119.6	1277.25
ENSG00000065970.9	1119.86	893.338	744.758	1105.57	609.114	666.394	527.87	382.225	1116.03	988.348	1063.52	982.299	921.632	979.814	1051.49	968.825	1173.39	1108.22	752.373	939.655	883.944	816.264	1092.8
ENSG00000065978.19	5418.26	4028.73	13042.4	6117.6	6944.34	11700	10232.6	7807.4	4448.31	4041.19	4046.32	4647.03	4671.27	4609.23	3871.37	4927.13	5456.43	5121.34	2836.02	3602.01	3555.78	4393.85	4953.12
ENSG00000065989.16	426.745	282.977	179.633	444.438	132.03	138.43	185.625	153.916	371.424	326.105	412.578	288.188	302.277	272.741	434.37	288.665	565.942	317.888	271.608	308.868	439.28	477.073	263.243
ENSG00000066027.12	1070.15	756.638	1970.72	1136.16	1049.58	1689.06	1512.84	1269.81	1029.1	1026.81	912.627	1041.17	1033.82	1102.93	702.761	1082.8	1017.94	1060.8	627.473	1299.28	813.937	1063.53	1030.46
ENSG00000066032.18	11.2548	10.4484	10.4895	9.34764	46.5989	17.1696	8.12108	11.5437	7.90264	20.9041	25.5127	154.637	9.34876	4.27493	22.9545	23.5392	4.52753	7.9033	5.94762	6.52539	31.542	5.51529	22.5142
ENSG00000066044.15	1178	1063.12	909.968	1458.23	602.457	832.724	786.584	622.078	1206.47	1117.12	1152.45	1136.06	1335.32	1542.39	1171.56	1485.45	1208.1	1145.98	930.802	1128.17	1041.65	954.146	1123.98
ENSG00000066056.14	396.733	275.141	267.483	200.549	207.476	225.351	240.152	200.091	281.861	223.256	349.16	328.605	147.243	159.882	299.292	95.3958	279.952	160.7	197.263	215.338	413.892	301.503	206.957
ENSG00000066084.13	1389.03	1379.19	1804.2	1742.06	1364.68	1824.27	1328.38	1444.25	1362.77	1457.44	1407.57	1480.48	1682	1688.6	1489.39	1512.71	1330.34	1328.63	1122.12	1571.17	1338.61	1663.78	1334.4
ENSG00000066117.15	621.829	738.353	521.855	710.421	684.56	600.935	559.194	569.49	591.82	631.305	830.258	706.412	690.25	721.608	863.443	688.832	630.082	617.335	637.386	673.565	607.76	671.947	590.564
ENSG00000066135.13	1184.57	1204.18	1315.13	1234.74	1082.87	1692.28	1258.77	1083.83	1327.64	1061.93	1143.7	1265.22	1358.69	1466.3	1558.26	1283.51	1162.82	1053.77	1263.87	1259.4	1220.9	1042.39	1080.68
ENSG00000066136.20	656.531	681.758	614.949	888.026	680.122	670.686	649.686	629.774	676.993	737.498	690.302	719.591	888.912	595.07	756.616	791.662	728.933	752.569	618.552	695.316	653.15	606.682	594.028
ENSG00000066185.13	50.6467	25.2503	43.2694	43.3391	27.7374	45.0701	33.6445	24.3701	21.0737	35.119	38.6336	26.3587	61.546	73.5288	48.5576	89.2013	26.4106	30.735	20.8167	36.9772	33.8499	16.5459	32.9053
ENSG00000066230.12	158.505	115.803	137.675	176.755	359.477	128.772	126.457	101.328	127.32	142.984	173.487	332.998	91.1505	1893.79	255.148	304.771	169.782	147.528	125.891	128.333	132.322	99.2753	135.951
ENSG00000066248.15	20.6338	15.6726	31.4686	30.5923	14.4235	56.8742	27.8437	16.6743	23.7079	20.068	22.597	9.66484	29.6044	65.8339	30.0174	59.4675	30.1836	39.5165	28.7468	30.4518	53.0828	25.738	35.5031
ENSG00000066279.18	50.6467	65.3025	107.518	67.133	94.3072	42.9239	59.1678	165.46	53.5623	45.153	75.8093	35.1449	51.4182	64.9789	37.9632	24.7781	65.6492	33.3695	61.4587	30.4518	28.4647	86.4063	38.1009
ENSG00000066294.14	271.992	297.779	317.309	164.009	360.586	203.889	343.406	790.103	241.469	310.218	481.826	140.579	169.057	96.6134	143.024	78.0511	494.256	258.174	380.647	109.481	225.41	876.932	228.606
ENSG00000066322.15	817.851	636.482	798.516	1025.69	488.179	1158.95	668.249	493.815	751.629	724.12	701.236	734.528	809.447	1332.07	1071.8	1482.97	808.165	972.984	668.115	626.437	717.772	551.529	653.777
ENSG00000066336.11	189.456	148.89	44.5806	100.275	54.3653	46.1432	46.4062	102.611	149.272	121.244	203.373	141.458	119.976	51.2992	70.6293	43.3617	120.734	53.5668	65.4238	19.5762	74.6237	224.289	132.487
ENSG00000066379.15	197.897	153.243	125.875	244.738	59.9128	145.941	114.855	88.5018	179.126	142.148	178.589	183.632	169.057	188.097	153.619	187.075	159.973	180.02	133.821	192.136	166.172	144.317	185.309
ENSG00000066382.16	765.328	498.911	482.519	777.554	485.96	671.759	541.792	826.017	371.424	749.205	685.2	774.066	819.575	865.246	693.05	877.146	491.992	742.91	1154.83	951.981	937.027	549.691	709.197
ENSG00000066405.13	55.3362	80.1044	66.8708	18.6953	47.7084	38.6315	67.2889	65.4144	43.0255	33.4466	64.1463	62.3821	42.8485	36.7644	46.7919	28.4949	34.7111	36.882	52.5373	37.7022	44.6203	51.4761	37.235
ENSG00000066422.5	880.69	770.569	1709.8	1019.74	1046.26	1782.42	1509.36	1230.05	874.558	845.364	913.356	788.124	1029.92	1047.36	770.742	1098.91	864.004	923.807	635.404	1220.97	827.015	892.558	858.137
ENSG00000066427.24	876.938	811.492	2745.64	804.747	1917.21	2776.1	2479.25	2172.78	745.482	905.568	721.646	849.627	841.389	725.883	669.212	966.347	873.814	799.989	683.976	879.477	722.388	795.122	742.968
ENSG00000066455.13	1171.44	936.002	2428.33	1607.79	1355.81	2886.63	2241.42	1582.77	1170.47	1174.81	894.404	888.287	1365.7	1975.87	1186.57	2046.67	1217.91	1258.38	1248.01	1383.38	1140.9	935.762	1068.56
ENSG00000066468.22	2114.03	1449.72	1968.1	2694.67	1923.87	2507.83	2675.31	2320.29	1466.38	2046.93	2873.46	2996.1	2175.92	1423.55	1915.82	1266.16	1645	2012.71	1122.12	2215.01	2171.01	2086.62	2326.75
ENSG00000066557.6	340.458	154.114	690.999	381.554	417.171	690.002	567.315	393.769	283.617	330.285	284.285	245.135	355.253	411.248	236.608	413.795	287.498	338.085	191.315	405.299	260.798	316.21	348.97
ENSG00000066583.12	514.908	258.598	525.788	587.202	298.455	613.812	570.796	345.029	451.328	520.931	386.336	368.142	581.961	534.366	345.201	572.375	434.643	473.32	300.355	512.605	369.272	290.472	379.277
ENSG00000066629.17	697.799	685.241	1903.85	631.39	885.378	1290.94	1141.59	734.95	552.307	475.778	527.02	649.301	440.95	337.72	536.783	437.334	581.788	624.36	423.272	414.724	516.211	503.73	551.597
ENSG00000066651.20	329.204	319.547	591.348	350.112	611.333	658.882	599.799	605.404	301.178	406.377	342.6	413.831	273.451	340.284	323.129	341.938	418.042	364.43	347.935	371.947	326.959	421.001	364.557
ENSG00000066654.14	2238.77	1698.74	7404.31	3052.43	5587.43	9007.58	7198.75	5045.89	2486.7	2261.83	1809.22	1900.46	2693.22	3190.81	2289.27	4191.22	2818.39	2904.02	1987.49	3291.69	2402.57	1711.58	2208.99
ENSG00000066697.14	301.067	270.788	628.061	320.369	396.09	596.642	552.233	486.119	284.495	255.031	246.38	273.251	280.463	283.855	206.591	266.365	279.952	234.464	162.568	209.537	195.406	233.481	274.5
ENSG00000066735.14	66.591	77.4923	34.091	62.0343	12.2045	18.2427	31.3242	20.5222	43.9035	45.153	67.0621	42.1738	26.4882	21.3747	46.7919	32.2116	61.8763	26.3443	33.7032	26.1015	61.5453	46.88	21.6483
ENSG00000066739.12	1631.01	2286.46	2054.64	1902.67	2377.65	1927.28	2020.99	1496.84	2104.74	2041.92	1716.64	1978.66	2139.31	2601.72	1943.19	2139.59	1678.21	1937.19	2146.1	2694.26	2067.15	1865.09	2107.67
ENSG00000066777.9	2619.56	2555.5	3624.14	3320.11	3616.96	4367.51	3612.72	3976.17	2390.11	2691.62	2597.93	2714.94	3012.64	3169.43	2646.83	3237.26	2841.03	2860.11	2827.1	3156.84	2887.24	3334	2527.65
ENSG00000066813.14	67.5289	43.535	32.7798	49.2875	66.5698	64.3859	54.5272	94.915	76.3922	91.1421	65.6042	71.1684	80.2436	76.0938	67.0978	64.4232	53.5758	100.108	58.4849	119.632	100.011	92.8408	84.8611
ENSG00000066827.16	266.364	315.193	704.111	362.858	463.77	544.061	401.413	478.423	237.957	215.731	212.12	226.684	340.451	266.756	332.84	351.85	362.203	259.931	582.866	356.721	310.804	252.784	213.885
ENSG00000066855.16	275.743	252.503	515.299	382.403	386.105	656.736	597.479	563.077	322.252	333.63	337.497	256.558	453.415	334.3	343.435	438.573	258.069	396.043	325.136	446.626	406.968	323.564	342.908
ENSG00000066923.17	315.135	437.091	232.081	266.833	418.28	198.523	227.39	292.441	320.496	463.236	418.409	399.773	325.649	253.076	441.433	322.116	312.4	409.215	409.394	363.246	401.583	496.377	389.669
ENSG00000066926.11	824.416	1001.3	1017.49	834.489	710.078	1475.51	1295.89	727.254	848.216	810.245	562.009	574.619	900.598	1206.39	1093.87	1285.99	884.378	993.181	1238.1	822.199	750.083	549.691	684.085
ENSG00000066933.16	2820.27	3236.39	5058.58	2481.37	3917.63	4581.06	4313.45	4028.76	3074.13	3013.54	2780.89	3206.97	3392.04	3003.57	2306.93	4001.67	3126.26	3060.33	3129.44	3135.09	3268.83	3053.63	3734.76
ENSG00000067048.17	1811.09	1289.51	3769.68	1609.49	3863.27	3959.73	3176.5	3824.82	1748.24	2189.08	1874.82	1629.84	1861.96	1637.3	1800.16	1530.05	1785.36	1990.75	1372.91	2217.18	1481.7	1782.36	1872.14
ENSG00000067057.17	1562.54	1433.17	2420.46	1592.5	1325.85	2121.51	1451.35	1321.11	1336.42	1222.47	1140.78	1915.4	958.248	675.439	1269.56	960.153	1257.9	1463.87	805.902	715.617	673.152	1287.82	1326.6
ENSG00000067064.11	873.187	499.782	1645.55	1651.13	896.473	1654.72	1938.62	847.822	978.171	1169.8	660.416	612.399	1447.5	2311.88	1273.09	3936.01	876.078	1318.09	1032.9	1432.68	1392.46	706.877	892.774
ENSG00000067066.17	1970.53	1613.41	3123.26	1601	2727.14	3542.3	3906.24	3554.18	1671.85	1790.23	1856.6	1592.94	1628.24	2029.74	1446.13	1373.95	2053.99	1721.16	1623.7	1724.88	1547.1	2222.66	1509.32
ENSG00000067082.15	1393.72	1329.56	687.065	1061.38	1450.11	692.148	788.905	461.749	1007.15	1209.1	2058.51	1110.58	1777.82	1138.84	897.875	1165.81	1974	1806.34	1207.37	838.875	777.009	1464.31	1825.38
ENSG00000067113.17	3738.48	2859.38	4873.7	5831.23	3750.1	5751.81	4724.15	2374.16	4897.88	4118.12	2078.92	2427.63	6906.4	7091.25	6596.77	9568.08	4370.58	5637.68	4864.16	4456.11	3975.06	2466.26	2544.97
ENSG00000067141.17	4856.46	3466.26	3245.2	4418.03	3969.78	4388.97	3435.22	3442.59	3980.29	4329.67	3495.98	3881.75	4716.45	4227.05	5732.45	4904.83	3868.78	4816.62	4564.79	3536.76	4131.23	3293.55	4714.99
ENSG00000067167.8	3105.39	1629.08	2792.84	3632.83	2099.17	3786.96	2740.28	2242.05	2667.58	3189.97	2460.16	2095.51	3444.24	3967.99	2607.1	4851.56	2456.94	3038.38	1637.58	3229.34	3062.65	2284.25	3350.28
ENSG00000067177.15	616.202	545.058	781.471	697.674	657.932	842.382	590.518	590.012	585.673	577.791	513.9	548.26	755.692	804.542	700.996	696.266	600.653	620.848	518.434	617.011	611.606	486.265	513.497
ENSG00000067182.8	1279.3	1063.12	837.852	1419.99	695.654	881.013	633.444	697.754	1285.5	1080.33	1258.87	1254.67	1547.22	1069.59	1168.03	1050.59	1439	1065.19	968.47	1122.37	1165.51	1186.71	1375.96
ENSG00000067191.16	168.822	168.045	76.0492	176.755	106.512	87.994	252.914	93.6324	168.59	139.64	188.794	252.164	116.08	75.2388	151.853	236.631	246.751	123.818	132.83	97.8808	183.867	215.096	119.498
ENSG00000067208.14	1287.74	973.442	3482.53	1004.45	2332.16	2668.79	3068.61	1849.56	1025.59	791.849	818.595	830.297	1006.55	986.654	912.001	1190.59	1106.98	987.034	1177.63	978.808	973.954	1012.06	913.556
ENSG00000067221.14	296.377	202.002	161.277	270.232	86.5407	197.45	125.297	92.3497	327.52	196.499	252.941	289.945	205.673	188.952	243.671	185.836	381.067	232.708	249.8	134.133	160.018	224.289	227.74
ENSG00000067225.18	6737.89	4960.38	9486.48	6954.64	6450.61	11437.1	7841.48	6892.88	5462.48	5872.39	5789.94	7071.15	6565.95	7373.4	6051.16	7297.16	5801.28	6260.29	4454.76	4698.28	5449.84	5490.48	5488.26
ENSG00000067248.10	1269.92	1021.33	2927.89	1272.13	1682	3745.11	2249.54	1696.93	1065.98	1353.75	943.972	1144.84	1391.41	2404.22	1221	2164.37	1187.72	1550.8	953.601	1339.15	1163.98	1048.83	1069.42
ENSG00000067334.14	1057.02	703.525	2687.95	1100.47	1670.9	2964.97	2365.55	2072.74	1024.71	1007.58	954.906	790.76	1283.9	1161.07	762.796	1164.57	1174.89	1144.22	511.495	1154.27	792.396	1051.58	1051.24
ENSG00000067365.15	312.321	342.185	186.189	292.326	249.637	231.789	225.07	182.134	366.156	306.873	343.329	315.425	271.114	218.021	399.938	304.771	384.84	341.598	453.01	305.243	392.351	427.435	410.451
ENSG00000067369.13	2386.96	2439.7	4207.62	2341.16	4268.23	3984.41	3282.07	3214.28	2625.43	2849.65	2642.39	2847.61	3163.78	2641.91	2933.76	2793.74	2862.91	2761.76	2569.37	3239.49	2837.24	2925.86	2853.24
ENSG00000067445.21	283.246	205.485	388.113	70.5322	250.746	321.929	410.694	289.876	343.326	215.731	304.695	242.5	205.673	167.577	283.4	152.386	256.56	188.801	190.324	271.166	190.021	225.208	134.219
ENSG00000067533.6	534.604	336.09	1431.82	426.592	963.043	1988.45	1042.98	569.49	393.376	405.54	400.186	426.132	345.125	494.182	367.272	732.194	554.623	488.248	368.752	572.059	446.973	421.92	514.362
ENSG00000067560.12	6766.96	4405.74	7305.97	7123.75	3993.08	6432.15	5576.86	4108.28	5216.62	4879.03	4746.83	5026.59	5622.5	6169.58	4585.61	6499.31	6016.34	5558.65	4011.67	4724.38	4475.88	4712.82	4975.63
ENSG00000067596.12	1218.33	960.382	1615.39	1233.04	1199.37	1716.96	1457.15	1029.96	1285.5	1185.68	1215.14	1207.23	1314.28	1324.37	1160.09	1351.65	1386.93	1146.86	1155.82	1330.45	1154.74	1274.95	1018.33
ENSG00000067601.8	114.424	64.4318	114.074	74.7811	76.5553	109.456	96.2928	61.5665	125.564	74.4188	85.2855	109.828	115.301	105.163	76.8093	85.4846	129.789	87.8144	166.533	126.882	126.168	88.2447	77.9337
ENSG00000067606.17	379.85	421.419	279.284	325.468	296.236	383.096	288.878	289.876	438.157	296.839	290.116	261.829	361.486	497.602	527.071	552.552	349.375	435.559	475.809	448.801	609.299	310.695	392.266
ENSG00000067646.12	583.375	332.607	1422.64	561.708	728.939	1329.57	1098.67	824.735	468.012	570.265	524.834	421.738	549.24	444.593	489.108	470.785	465.581	529.521	436.158	597.435	452.358	483.507	520.424
ENSG00000067704.10	1736.06	1443.62	3015.74	2237.48	1888.36	3240.76	2531.46	2076.59	1623.55	1777.69	1658.33	1649.17	2025.57	2275.97	1782.51	2218.88	1583.88	1758.92	1456.17	1781.43	1404.77	1467.07	1480.74
ENSG00000067715.14	560.865	599.041	1125	348.412	564.734	1330.64	1085.9	615.665	575.136	876.302	320.732	860.171	723.75	695.104	422.893	1081.57	464.827	411.85	745.434	706.192	424.663	370.444	402.657
ENSG00000067798.16	354.527	443.186	601.837	257.485	610.223	438.897	663.608	520.75	500.5	402.196	475.266	467.427	244.626	158.172	286.049	218.048	452.753	194.948	532.312	238.539	306.957	500.053	484.055
ENSG00000067829.19	571.182	509.359	398.603	615.245	237.432	403.485	387.491	278.332	553.185	580.299	555.449	537.716	581.182	627.56	626.835	604.587	615.745	537.424	453.01	427.05	530.828	493.619	426.904
ENSG00000067836.12	442.69	305.616	833.919	431.691	653.494	570.888	330.644	401.465	273.08	319.415	326.563	434.039	289.033	468.532	458.207	384.061	347.865	289.788	255.747	261.74	352.347	283.118	268.438
ENSG00000067840.12	240.103	464.083	276.662	305.923	248.527	330.514	339.925	160.329	343.326	278.443	203.373	280.28	222.033	135.943	289.58	148.669	365.221	338.085	151.664	145.734	234.641	243.592	269.304
ENSG00000067842.17	2.81371	5.2242	6.55596	0.849785	2.21899	2.1462	1.16015	10.2611	1.75614	2.5085	4.37361	6.15035	4.67438	5.9849	3.53146	16.1058	2.26377	0	0	1.45009	4.6159	0.919216	1.73186
ENSG00000067900.8	3541.52	2490.2	8012.7	3310.76	5747.19	6974.06	6265.99	5566.64	3377.94	3107.19	2995.2	2882.76	3491.76	3307.94	2476.44	3575.49	3170.03	3785.68	2814.21	4232.8	3244.98	3537.14	3581.49
ENSG00000067955.15	478.33	546.799	1357.08	558.309	837.67	1297.38	1104.47	1020.98	472.402	421.428	665.518	383.958	567.937	459.983	458.207	402.645	564.432	442.585	457.966	571.334	507.749	617.713	618.274
ENSG00000067992.15	1970.53	1420.11	3296.34	2334.36	2302.21	2828.69	2447.92	2142	1792.14	2126.37	1761.11	1676.41	2401.07	2590.61	1726	3047.71	1886.47	2550.13	973.426	2562.3	1726.35	1831.08	2114.6
ENSG00000068001.14	393.919	282.107	405.159	416.395	295.126	444.263	272.636	253.962	366.156	373.766	366.655	328.605	386.416	465.967	389.344	365.478	387.859	295.056	214.114	271.166	367.733	316.21	276.232
ENSG00000068024.16	958.536	1442.75	670.02	792.85	1038.49	580.546	613.721	719.558	1382.96	1129.66	888.573	1430.4	1002.65	1061.04	936.721	922.986	1706.13	1175.83	1408.59	785.221	919.333	1085.59	1213.17
ENSG00000068028.17	325.452	301.262	224.214	326.318	146.454	173.842	200.707	210.352	330.155	280.116	332.395	289.067	299.16	335.155	265.743	301.054	315.418	266.078	246.826	206.637	305.419	330.918	252.852
ENSG00000068078.18	298.253	365.694	140.298	662.833	204.147	177.061	244.792	298.854	525.086	276.771	422.054	492.028	313.963	624.14	575.629	774.317	390.877	360.917	529.338	569.159	526.212	263.815	209.555
ENSG00000068079.7	216.655	243.796	346.155	286.378	161.987	324.076	257.554	191.113	225.664	255.031	234.717	198.568	260.986	416.378	239.257	226.72	274.67	209.876	236.913	170.385	274.646	246.35	148.94
ENSG00000068097.15	535.542	549.412	704.111	531.966	791.071	875.648	625.323	754.19	524.208	605.384	496.405	474.456	542.228	562.581	463.505	536.447	533.494	435.559	470.853	560.458	422.355	479.831	561.989
ENSG00000068120.15	604.009	606.878	243.882	870.18	218.571	332.66	227.39	225.744	580.405	635.486	601.372	589.555	771.273	911.415	779.571	950.242	725.16	653.339	672.081	651.813	727.773	604.844	484.921
ENSG00000068137.15	649.966	766.216	258.305	614.395	198.6	443.189	401.413	365.551	628.699	642.175	800.371	780.216	561.705	1022.56	799.877	525.297	576.506	604.163	708.757	574.234	720.08	469.719	506.569
ENSG00000068305.17	2346.63	1404.44	5298.53	1982.55	3147.64	3313.73	3277.43	2833.34	2015.17	1750.1	1684.57	1840.71	1611.88	1584.29	1292.52	1484.21	2044.18	2021.49	1371.92	1660.35	1645.57	2055.37	2050.52
ENSG00000068308.13	1071.08	944.709	1180.07	1314.62	880.94	1401.47	1068.5	809.343	1074.76	990.856	1034.36	1005.14	984.736	1186.72	1005.58	1040.68	1086.61	1045.87	1032.9	904.853	961.645	882.447	919.618
ENSG00000068323.17	1017.62	883.76	532.344	947.511	509.259	607.373	455.94	425.835	903.535	895.534	938.869	927.824	959.027	823.352	794.579	626.887	1038.31	856.19	688.932	623.537	739.313	757.434	787.13
ENSG00000068354.16	260.737	222.028	194.057	253.236	193.052	148.088	182.144	78.2408	210.737	246.669	300.321	225.806	230.603	262.481	223.365	244.065	211.285	150.163	180.411	170.385	213.101	180.166	259.779
ENSG00000068366.20	1162.06	920.33	2757.44	736.764	1603.22	2268.53	2206.61	1759.78	881.583	933.161	1209.3	1044.68	1053.29	731.013	642.726	654.143	1064.72	837.749	665.142	750.419	636.994	1197.74	1005.34
ENSG00000068383.19	1157.37	941.226	1168.27	1363.91	705.64	1437.95	1069.66	774.712	1071.25	1012.6	836.089	1042.05	912.284	1374.82	1003.82	1316.96	1138.67	1173.2	935.758	1111.49	1031.65	825.456	1039.12
ENSG00000068394.11	320.762	294.297	542.834	371.356	251.856	613.812	419.976	289.876	277.47	330.285	271.164	306.639	314.742	332.59	302.823	336.983	334.283	278.372	281.52	232.014	271.569	281.28	290.087
ENSG00000068400.13	724.06	833.26	1030.6	634.79	1091.74	1217.97	1069.66	1014.56	885.973	883.827	763.196	1078.07	636.495	621.575	1042.66	742.105	847.403	710.418	1417.51	762.745	974.724	1141.67	771.544
ENSG00000068438.15	259.799	235.96	309.441	314.421	207.476	371.292	284.238	292.441	305.569	282.624	278.453	250.407	314.742	420.653	280.751	355.566	344.847	266.956	258.721	228.388	276.954	266.573	260.645
ENSG00000068489.12	82.5354	100.13	111.451	121.519	66.5698	45.0701	53.3671	110.307	86.0509	113.719	100.593	109.828	76.3482	74.3838	83.8723	74.3344	75.4589	61.4701	82.2753	101.506	81.5475	91.0024	78.7996
ENSG00000068615.18	399.546	385.72	289.774	290.627	299.564	458.213	348.046	171.873	291.519	324.432	298.864	412.074	306.951	188.097	242.788	339.46	218.831	389.018	182.394	217.513	194.637	373.202	456.345
ENSG00000068650.18	1012	1130.17	596.593	970.455	777.757	604.154	474.503	675.949	1032.61	1009.25	1009.58	984.056	1534.76	856.696	1390.51	724.761	918.335	778.036	642.342	804.072	1107.82	1066.29	917.886
ENSG00000068654.16	1360.9	1608.18	2643.36	1211.79	1664.25	2277.11	1762.27	1695.64	1398.77	1039.35	1422.15	1377.68	1510.6	1854.46	1284.57	1599.43	1550.68	1328.63	1197.45	1628.45	1133.2	1718.93	1543.09
ENSG00000068697.7	4767.36	2619.94	4742.58	4705.26	2729.36	4113.18	3760.06	2524.23	3623.8	3560.39	3987.28	3442.44	4133.71	4098.8	2995.56	4227.15	4044.6	3831.34	1962.71	3453.38	2724.15	3060.99	3408.3
ENSG00000068724.17	508.343	450.152	229.459	424.893	237.432	288.663	310.921	397.617	446.06	403.868	548.16	464.791	425.369	202.632	345.201	229.198	449.735	367.064	406.42	263.191	471.591	523.034	402.657
ENSG00000068745.15	1046.7	1043.1	1704.55	1317.17	1603.22	1675.11	1402.63	1355.75	1120.42	1184.85	1110.17	1035.02	1229.36	1376.53	1455.85	1661.37	1222.43	1366.39	1213.31	1302.9	951.644	927.489	868.528
ENSG00000068781.21	39.3919	257.727	550.701	495.425	777.757	109.456	664.768	413.009	28.9763	74.4188	25.5127	1002.51	417.578	520.687	381.398	23.5392	100.36	548.84	459.949	282.042	158.479	445.82	443.356
ENSG00000068784.13	592.754	449.281	1037.15	739.313	682.341	1038.76	844.592	782.408	723.53	572.774	602.83	564.075	659.867	772.907	569.449	804.051	614.235	678.805	585.84	611.211	671.613	578.187	642.52
ENSG00000068796.17	1031.69	651.283	1382	1077.53	1122.81	1062.37	1114.91	1036.37	823.63	828.64	983.334	866.321	867.098	901.155	598.583	708.655	833.821	876.388	485.722	731.568	704.694	1129.72	856.405
ENSG00000068831.19	315.135	377.884	131.119	258.335	161.987	193.158	154.3	153.916	383.717	239.143	349.889	412.952	168.278	166.722	265.743	142.474	268.634	212.511	250.791	82.6549	253.105	396.182	266.706
ENSG00000068878.15	2034.31	1956.46	2350.97	2292.72	3634.71	2508.9	1885.25	2234.35	2424.35	2395.62	2483.48	2294.08	3327.38	3439.61	1962.61	3190.19	2272.07	3157.81	1964.7	3203.96	2555.67	2947.92	2731.14
ENSG00000068885.15	724.998	404.875	1195.81	583.803	934.196	920.718	1012.81	1072.28	441.67	607.056	787.979	529.809	627.146	542.061	502.351	512.907	503.311	570.794	428.228	672.84	591.604	651.724	527.351
ENSG00000068903.20	679.979	636.482	475.963	591.451	335.068	525.818	389.812	346.312	734.067	666.424	653.126	759.129	613.902	759.228	717.77	667.771	689.694	687.587	575.927	616.286	535.444	554.287	585.369
ENSG00000068912.14	1774.51	1615.15	3169.15	4370.45	1738.58	4864.35	4913.25	2503.7	2492.84	1645.57	1125.48	1299.48	2048.16	3106.16	1960.85	2994.44	1560.49	1829.17	2281.9	4302.4	2321.03	1264.84	1292.83
ENSG00000068971.14	260.737	316.064	300.263	248.137	228.556	194.231	143.859	183.417	248.494	391.326	341.142	324.211	251.638	274.451	293.994	263.887	401.441	289.788	321.171	207.362	337.73	313.453	311.735
ENSG00000068976.14	590.878	570.308	474.652	427.442	432.704	603.081	330.644	262.94	447.816	536.818	453.398	886.529	448.741	428.348	710.707	448.484	444.453	532.155	234.931	249.415	355.424	473.396	729.113
ENSG00000068985.5	0	0	0	0	0	1.0731	0	0	0	0	0	0	0	0	0	0	0	0	0	0	0	0	0
ENSG00000069011.16	150.064	221.158	68.182	237.94	39.9419	59.0204	157.781	114.155	252.884	82.7804	221.596	382.2	192.429	161.592	162.447	121.413	190.911	160.7	75.3365	241.439	115.397	192.116	57.1514
ENSG00000069018.18	2.81371	3.4828	1.31119	0.849785	8.87597	0	0	0	0	0.836166	0.728936	0.878622	1.55813	0.854986	3.53146	0	0.754589	0	2.97381	4.35026	3.07727	0	3.46372
ENSG00000069020.18	1938.64	2484.11	1640.3	1741.21	1815.14	1471.22	1630.02	1716.17	2315.47	1864.65	2307.08	2419.72	2013.88	2063.94	2057.08	1242.62	2017.77	2198.87	3209.73	1841.61	1994.07	2311.83	1944.88
ENSG00000069122.19	774.707	582.498	1349.22	635.639	837.67	693.221	692.612	634.905	639.236	854.561	696.134	591.312	521.973	335.155	689.518	271.321	623.29	459.269	382.63	574.959	1083.97	670.108	477.127
ENSG00000069188.17	961.35	800.173	643.796	610.996	382.776	525.818	481.464	291.158	1118.66	673.113	766.84	671.267	996.422	1481.69	1198.93	1380.14	1230.73	656.852	1059.67	816.398	1121.66	715.15	827.829
ENSG00000069206.15	1.8758	5.2242	1.31119	0.849785	1.1095	1.0731	0	0	0	0	0	4.39311	51.4182	4.27493	4.41433	2.47781	0	1.75629	0	1.45009	0	0	1.73186
ENSG00000069248.12	921.02	828.036	1555.07	1091.97	1153.88	1950.89	1447.87	1348.05	865.778	1027.65	975.316	919.917	1029.92	998.624	993.224	1071.65	929.654	1035.33	750.391	1079.59	940.874	860.386	927.411
ENSG00000069275.13	9311.49	7977.35	17836.2	10580.7	12156.8	19493.9	14930	9740.33	7545.26	7610.78	7357.88	8987.42	8172.38	9867.39	7698.59	8591.82	9436.89	7540.62	9826.45	8364.09	7912.42	7659.82	10268.2
ENSG00000069329.18	2745.24	1648.23	4463.3	3013.34	2851.41	4875.08	3908.56	3463.12	2342.69	2525.22	2210.13	2299.35	3071.07	2922.34	2190.39	3354.96	2288.67	2259.46	1951.81	2771.11	1986.37	1942.3	2481.76
ENSG00000069345.12	1543.79	1131.04	3549.4	1895.02	1987.11	3944.71	3050.04	2262.57	1493.6	1452.42	1429.44	1446.21	1627.46	1798.04	1323.42	1878.18	1558.98	1556.07	1063.63	1493.59	1180.13	1332.86	1535.29
ENSG00000069399.15	616.202	393.556	65.5596	609.296	265.17	48.2894	46.4062	147.503	409.181	556.886	1078.1	470.063	1497.36	530.946	357.561	178.403	332.774	170.36	238.896	343.67	681.614	635.178	904.031
ENSG00000069424.15	302.004	265.563	236.015	219.245	235.213	154.526	263.355	270.636	277.47	262.556	417.68	228.442	242.289	174.417	198.645	139.996	369.749	200.217	264.669	150.809	185.405	566.237	272.768
ENSG00000069431.11	3202.94	1960.82	3782.79	2010.59	3479.38	3969.39	3328.48	2565.27	2208.35	2934.11	2210.86	2216.76	2558.45	1541.54	1806.34	1439.61	2514.29	2392.06	1498.8	1604.52	1912.52	2741.1	3520.01
ENSG00000069482.7	31.8887	5.2242	1.31119	5.9485	4.43799	0	0	0	4.39035	31.7743	1.45787	0.878622	12.465	4.27493	0.882866	4.95563	3.77294	0	1.98254	0.725043	32.3113	0.919216	0.86593
ENSG00000069493.15	477.392	266.434	418.271	311.021	352.82	240.374	431.577	643.883	367.912	472.434	686.657	471.82	220.475	241.961	354.029	336.983	229.395	203.729	304.32	485.054	339.268	785.929	482.323
ENSG00000069509.6	208.214	127.993	456.295	245.588	267.389	595.569	419.976	355.29	151.906	177.267	153.805	147.608	197.882	299.245	162.447	287.426	144.126	155.431	113.996	197.937	151.555	133.286	129.024
ENSG00000069535.14	4126.77	2424.9	2360.15	2393	1906.12	1766.32	1439.75	859.366	2412.06	2437.42	2300.52	3454.74	2065.3	1588.56	1848.72	1603.15	3127.02	3722.45	1394.72	1356.56	1264.76	2726.39	2858.44
ENSG00000069667.16	1391.85	1247.71	2337.86	969.605	2571.81	1811.39	2425.88	1956.02	1359.25	1324.49	1430.9	1469.93	1091.47	893.46	1163.62	1086.52	1705.37	1526.21	1671.28	1199.22	1172.44	1592.08	1297.16
ENSG00000069696.7	4.68951	15.6726	1.31119	15.2961	15.533	2.1462	8.12108	5.13054	12.293	16.7233	29.8864	21.9655	10.9069	5.12992	15.8916	22.3003	12.828	14.9284	12.8865	5.80034	7.69316	16.5459	18.1845
ENSG00000069702.11	2547.34	1448.84	3980.78	1895.02	2263.37	2604.41	2865.58	1600.73	2253.13	1905.62	2797.66	2267.72	1449.84	1159.36	1384.33	1438.37	2361.86	1837.08	1223.23	1348.58	1805.59	1907.37	1862.62
ENSG00000069764.9	10.3169	19.1554	15.7343	11.0472	12.2045	18.2427	12.7617	10.2611	8.78071	14.2148	21.8681	17.5724	12.465	21.3747	8.82866	11.1502	20.3739	19.3192	9.91269	16.676	13.8477	14.7075	19.0505
ENSG00000069812.11	75.9701	64.4318	64.2484	84.1287	56.5843	37.5584	55.6874	57.7186	93.0755	81.1081	88.2012	34.2662	154.255	67.5439	108.593	64.4232	39.9932	72.0078	74.3452	110.932	99.2418	65.2643	79.6656
ENSG00000069849.11	948.219	746.19	1086.98	1162.51	2071.43	1029.1	1146.23	918.367	1116.03	1018.45	1602.2	1397.89	1562.02	953.31	1100.05	822.634	680.639	965.958	461.931	1554.49	1080.12	1260.24	1312.75
ENSG00000069869.16	1885.18	2738.35	2589.61	1851.68	3968.67	2257.8	2976.95	2675.58	2123.18	2091.25	1729.76	2265.97	1823.79	2082.75	1970.56	1901.72	2254.71	2037.29	3356.44	2649.31	2912.63	3032.49	2575.28
ENSG00000069943.10	223.221	195.907	285.84	210.747	282.922	224.277	283.078	239.853	268.69	190.646	247.109	238.106	225.928	299.245	211.005	281.232	206.003	235.343	208.167	248.69	226.948	273.926	215.617
ENSG00000069956.12	1005.43	713.974	1275.79	1154.86	1265.94	1259.82	1041.82	1168.48	1052.81	1029.32	963.653	878.622	1083.68	1051.63	853.731	1520.14	975.683	1153	888.177	1263.02	1004.73	1067.21	1107.52
ENSG00000069966.18	696.861	663.473	730.334	571.056	379.448	602.008	606.76	450.205	689.286	641.339	687.386	628.214	586.635	623.285	512.062	636.798	708.559	623.482	462.923	561.908	649.303	636.097	715.258
ENSG00000069974.16	1824.22	1859.81	1130.25	2223.89	1199.37	1055.93	1567.37	760.603	1773.7	1429.84	898.049	757.372	1823.79	3422.51	2341.36	4249.45	1566.53	2139.16	3786.65	2050.42	2497.2	1178.43	1331.8
ENSG00000069998.12	425.808	350.021	201.924	497.974	124.264	297.248	208.828	156.482	360.009	320.252	324.376	355.842	338.114	478.792	379.632	476.979	427.852	316.132	367.761	311.768	358.501	238.996	288.355
ENSG00000070010.19	856.305	672.18	958.482	853.184	522.573	759.753	768.022	552.816	867.534	644.684	624.698	738.042	814.901	1017.43	889.046	1003.51	843.63	666.511	665.142	840.325	753.93	726.18	769.812
ENSG00000070018.9	3269.53	2815.84	5811.21	2449.93	4216.09	5454.56	5158.04	3314.33	2949.44	2058.64	2393.1	2415.33	2651.93	2435	2653.9	2268.44	2609.37	2717.86	1957.76	2505.02	1862.51	2291.6	2634.16
ENSG00000070019.5	26.2613	103.613	94.4059	18.6953	23.2994	61.1666	40.6054	33.3485	12.293	37.6275	29.1574	43.9311	53.7554	90.6285	28.2517	86.7235	15.8464	31.6132	26.7643	34.8021	33.8499	13.7882	32.0394
ENSG00000070031.4	5.62741	6.0949	1.31119	2.54936	1.1095	0	0	0	1.75614	9.19782	4.37361	9.66484	4.67438	0.854986	6.18006	3.71672	6.7913	4.39072	9.91269	3.62521	9.2318	5.51529	8.6593
ENSG00000070047.13	1216.46	1335.65	1052.89	1095.37	960.824	1255.52	1237.88	974.803	1145	1053.57	1291.67	1340.78	1061.08	1139.7	1055.02	1067.94	1396.74	1098.56	1452.21	896.153	1244.75	1356.76	1144.76
ENSG00000070061.15	925.709	973.442	1353.15	959.408	988.562	1598.92	1307.49	1058.17	872.802	898.878	987.708	831.176	1064.2	1398.76	1132.72	967.586	1032.28	941.37	852.492	961.407	840.093	919.216	988.892
ENSG00000070081.17	1877.68	1798.87	3777.55	2052.23	2630.62	4077.77	3638.24	2612.73	1756.14	1439.04	1143.7	1125.51	1600.2	2567.52	1688.04	1553.59	1541.63	1570.12	788.059	1547.24	1396.31	1456.04	1024.4
ENSG00000070087.14	1545.66	983.02	1699.31	1951.96	1139.45	1978.79	1461.79	1137.7	1224.91	1482.52	1124.75	1098.28	1744.32	2063.94	1587.39	2704.53	1396.74	1409.42	967.479	1561.74	1323.22	1099.38	1358.64
ENSG00000070159.14	607.761	653.025	719.845	870.18	674.574	725.414	631.124	954.281	756.019	690.673	723.104	886.529	807.889	1002.04	1032.07	1096.43	636.873	740.275	720.653	1017.96	1092.43	726.18	849.477
ENSG00000070182.21	94.7281	105.355	61.6261	66.2833	86.5407	62.2397	219.269	70.5449	81.6606	53.5146	65.6042	201.204	81.0226	83.7886	97.9981	73.0955	153.936	65.8608	134.813	186.336	133.861	103.871	99.582
ENSG00000070190.13	305.756	72.2681	103.584	260.034	122.045	91.2133	208.828	259.092	114.149	132.114	280.64	299.61	95.8248	49.5892	41.4947	39.645	160.727	94.8396	73.3539	129.058	43.851	275.765	121.23
ENSG00000070193.5	399.546	270.788	1789.78	322.918	347.272	524.745	880.557	543.837	347.716	322.76	279.182	243.378	302.277	257.351	275.454	196.986	646.683	360.039	248.809	178.361	423.124	285.876	437.295
ENSG00000070214.16	1907.69	1203.31	2805.95	1594.2	1788.51	2626.94	1798.24	1875.21	1535.75	1631.36	1842.02	1632.48	1675.77	2060.52	1651.84	1810.04	1629.16	1491.97	1092.38	1606.69	1332.46	1940.46	1582.92
ENSG00000070269.14	513.97	444.057	688.376	558.309	470.427	606.3	640.405	500.228	570.746	532.638	555.449	562.318	636.495	519.832	530.602	612.02	434.643	583.966	460.94	622.812	486.208	585.54	514.362
ENSG00000070366.14	1501.58	1587.29	2037.59	1427.64	1461.21	1743.78	1733.27	1594.32	1674.48	1436.53	1303.34	1764.27	1493.47	1238.02	1542.37	1165.81	1472.2	1475.28	1670.29	1204.3	1352.46	1788.79	1511.91
ENSG00000070367.16	1618.82	1057.03	4287.6	1412.34	2422.03	3891.05	3378.37	2653.77	1313.59	1337.03	1250.85	1238.86	1534.76	1744.17	957.027	1652.7	1408.06	1571	943.688	1510.99	1230.14	1304.37	1565.6
ENSG00000070371.16	221.345	235.089	144.231	240.489	177.519	143.795	117.176	243.701	157.175	306.037	188.794	222.291	190.092	167.577	257.797	253.976	149.409	269.59	258.721	143.558	262.337	162.701	270.17
ENSG00000070388.11	14.0685	33.9573	6.55596	5.9485	3.32849	6.43859	8.12108	3.84791	19.3176	19.2318	14.5787	17.5724	15.5813	18.8097	29.1346	9.91126	13.5826	14.0503	12.8865	10.8756	21.5409	11.9498	6.06151
ENSG00000070404.10	566.493	574.662	493.008	562.558	249.637	295.102	280.757	160.329	660.309	454.874	578.775	469.184	299.94	255.641	316.066	317.16	1006.62	410.093	318.197	253.765	333.114	363.09	404.389
ENSG00000070413.20	2014.61	1423.59	1041.09	2213.69	827.685	1582.82	1031.38	734.95	1746.48	1486.7	1845.67	1628.96	1783.28	2273.41	2200.1	2170.56	2020.03	1680.77	1880.44	1412.38	1605.56	1407.32	1318.81
ENSG00000070423.18	366.72	344.797	99.6507	382.403	78.7743	123.406	97.4529	87.2192	362.643	287.641	317.816	351.449	289.812	425.783	372.569	317.16	346.356	282.762	377.674	237.814	340.807	303.341	280.561
ENSG00000070444.15	839.422	890.726	313.375	847.236	467.098	282.225	337.605	338.616	1051.93	949.884	1141.51	1059.62	947.341	779.747	846.669	524.058	862.495	674.415	576.919	651.088	897.792	842.921	883.249
ENSG00000070476.15	619.015	678.275	617.572	794.549	510.369	634.201	593.999	513.054	678.749	678.13	717.273	726.62	645.065	748.113	698.347	664.054	748.552	662.999	570.971	674.29	704.694	586.46	679.755
ENSG00000070495.14	441.752	471.049	726.401	384.953	571.391	681.417	638.085	625.926	525.086	462.4	514.629	494.664	644.286	447.158	492.639	418.751	610.462	675.293	265.66	514.055	414.661	434.789	543.804
ENSG00000070501.12	332.017	281.236	407.781	394.3	371.681	412.07	410.694	568.207	344.204	391.326	355.721	296.096	866.319	504.442	380.515	427.423	338.81	374.967	261.695	482.153	412.354	402.616	387.071
ENSG00000070526.15	188.518	262.951	107.518	253.236	230.775	297.248	267.996	264.223	374.058	214.895	303.237	212.626	261.765	259.061	248.968	151.147	257.315	119.428	530.329	284.217	236.949	182.005	247.656
ENSG00000070540.13	386.416	517.196	402.536	435.09	387.214	474.309	422.296	487.401	343.326	392.162	427.885	336.512	514.961	445.448	534.134	572.375	445.207	443.463	453.01	244.339	526.212	416.405	335.981
ENSG00000070601.10	6.56531	39.1815	28.8462	25.4936	16.6425	15.0234	17.4023	50.0228	3.51228	2.5085	8.74723	18.4511	17.1394	17.9547	30.0174	11.1502	18.8647	15.8066	27.7555	22.4763	19.2329	7.35373	11.2571
ENSG00000070610.14	1091.72	1104.05	1026.66	1055.43	870.955	1078.46	877.076	772.146	1190.66	1235.85	1126.21	1250.28	1050.18	1290.17	1338.42	1049.35	1079.82	1227.65	1120.13	1118.02	1135.51	1169.24	1064.23
ENSG00000070614.15	2427.29	2632.13	1010.93	2151.66	714.516	905.695	850.393	786.255	2533.23	1842.07	2103.71	2050.7	1998.3	2647.89	2590.33	2033.05	2320.36	1765.07	1910.18	1511.71	2239.48	1736.4	2019.35
ENSG00000070669.17	135.058	101.872	236.015	205.648	239.651	419.581	270.316	257.81	170.346	193.99	188.065	129.157	197.103	211.182	157.15	229.198	178.083	202.851	143.734	252.315	152.325	254.623	180.113
ENSG00000070718.12	478.33	437.091	572.991	410.446	488.179	599.862	669.409	461.749	563.721	431.462	463.603	578.133	498.601	433.478	481.162	464.59	393.895	522.496	324.145	510.43	501.594	505.569	522.156
ENSG00000070729.14	51.5846	36.5694	23.6015	21.2446	43.2704	26.8274	30.164	19.2395	30.7325	27.5935	50.2966	33.3876	28.8254	27.3596	30.9003	27.256	33.9565	31.6132	36.677	36.2521	40.0044	30.3341	35.5031
ENSG00000070731.11	230.724	104.484	152.098	307.622	132.03	172.769	184.464	211.635	183.517	206.533	382.691	452.49	215.801	236.831	240.14	151.147	110.925	201.973	53.5285	345.845	226.948	155.347	213.885
ENSG00000070748.18	2.81371	9.5777	7.86716	11.897	11.095	4.29239	3.48046	8.97845	8.78071	9.19782	7.28936	9.66484	7.01157	5.9849	12.3601	0	4.52753	5.26886	7.93015	7.97547	3.84658	5.51529	2.59779
ENSG00000070756.16	14897.6	12791.5	20396.9	19697.2	17761.9	14304.4	13064.5	14740	13511.8	14233.2	12949.5	13240.8	17017.1	17416.9	15513.7	14527.4	14371.9	13578.7	10160.5	17772.2	11409	11169.4	12995.9
ENSG00000070759.17	496.15	473.661	469.407	1092.82	231.885	692.148	444.339	251.397	524.208	689.837	411.849	359.356	911.505	1501.36	908.469	1318.2	444.453	777.157	656.22	751.869	570.063	256.461	573.246
ENSG00000070761.8	256.985	173.269	597.904	288.077	317.316	603.081	469.862	392.486	226.542	231.618	245.651	228.442	256.312	316.345	251.617	422.467	238.45	269.59	121.926	261.74	210.793	159.944	226.874
ENSG00000070770.9	1312.12	1069.22	1156.47	1209.24	1073.99	1117.09	814.428	974.803	1182.76	1218.29	1193.27	1260.82	1226.25	1517.6	1370.21	1267.4	1238.28	1237.3	930.802	1205.75	1070.89	1160.97	1072.02
ENSG00000070778.13	1157.37	1363.52	1669.15	1024.84	997.438	1167.53	1346.94	877.323	1131.83	905.568	1072.99	1244.13	836.714	1028.55	710.707	1344.21	1113.77	1134.56	765.26	893.978	733.158	873.255	1079.81
ENSG00000070785.17	310.446	246.408	527.1	315.27	271.827	454.994	394.452	288.593	261.665	321.088	311.984	294.338	366.16	271.886	293.112	340.699	286.744	317.888	266.651	290.742	267.722	315.291	329.053
ENSG00000070808.16	39.3919	38.3108	48.5141	44.1888	18.8614	52.5818	48.7265	34.6312	36.879	48.4976	41.5493	105.435	11.686	29.9245	25.6031	21.0614	36.2203	62.3482	46.5897	26.1015	16.925	37.6878	42.4306
ENSG00000070814.21	807.534	662.603	1465.91	652.635	1598.78	1459.41	1299.37	1167.2	622.552	756.73	817.137	751.222	708.169	841.306	654.204	489.368	934.936	706.906	881.238	602.511	740.852	955.984	783.667
ENSG00000070831.17	4531	2802.78	5105.78	5177.74	2639.49	5976.08	4798.4	3204.02	3869.66	3817.1	3716.84	3342.28	4446.9	5664.28	3606.51	5867.46	4156.28	3907.74	2299.74	4366.21	3366.53	3443.38	3999.73
ENSG00000070882.13	239.165	245.537	173.077	146.163	289.579	140.576	378.21	282.18	160.687	173.922	454.127	256.558	202.557	130.813	227.779	86.7235	211.285	220.414	239.887	226.213	175.404	616.794	164.527
ENSG00000070886.12	0	0.8707	0	1.69957	1.1095	2.1462	0	0	0.878071	0	1.45787	0.878622	3.11625	1.70997	2.6486	3.71672	1.50918	0.878144	0	1.45009	0	1.83843	0
ENSG00000070915.9	6.56531	14.8019	1.31119	18.6953	5.54748	2.1462	1.16015	17.9569	5.26842	26.7573	17.4945	3.51449	2.33719	5.9849	20.3059	3.71672	12.828	14.0503	11.8952	5.80034	8.46248	7.35373	10.3912
ENSG00000070950.10	294.501	205.485	524.477	296.575	409.404	653.517	502.347	395.052	259.031	317.743	210.662	252.164	306.951	296.68	298.409	369.194	295.044	331.938	240.878	327.719	197.714	191.197	135.085
ENSG00000070961.15	1672.28	1135.39	2880.69	1571.25	1892.8	3333.04	2700.84	2538.34	1541.89	1507.61	2097.88	1559.55	1889.23	1592.84	1066.5	1087.76	1456.36	1184.62	960.54	1735.03	1165.51	1976.31	1614.96
ENSG00000070985.13	1.8758	7.8363	0	4.24893	2.21899	2.1462	8.12108	5.13054	4.39035	11.7063	6.56042	5.27173	3.89532	2.56496	0.882866	1.23891	9.80966	9.65958	2.97381	6.52539	3.84658	4.59608	3.46372
ENSG00000071051.14	733.439	725.293	949.304	865.931	696.764	1055.93	1031.38	600.273	612.893	643.848	750.804	726.62	617.018	750.678	703.644	623.17	762.889	707.784	549.163	561.908	580.065	703.2	633.861
ENSG00000071054.16	1618.82	1944.27	2265.74	1679.18	1633.18	1856.46	1840	1696.93	2124.93	1505.93	1683.84	1661.47	1824.57	1957.92	1715.41	1502.79	1831.39	1410.3	2041.02	1390.63	1507.09	1851.3	1645.27
ENSG00000071073.13	974.48	870.7	1156.47	692.575	1386.87	1322.06	1060.38	1872.65	885.973	1083.67	1148.07	733.649	1185.73	1055.05	684.221	957.675	957.573	858.825	1013.08	884.552	1271.68	1271.28	824.365
ENSG00000071082.11	6246.43	4763.6	16801.6	7506.15	9327.54	16627.7	16701.6	11591.2	5487.94	4611.45	5031.11	4558.29	6953.92	7705.13	5107.38	8090.06	5516.8	5162.61	3701.4	6115.74	4784.38	4959.17	6620.9
ENSG00000071127.17	4572.27	3865.04	11701.1	4575.24	7604.49	11564.8	9665.24	8702.68	3997.86	4017.78	4164.41	5219.01	4118.13	3626.85	3738.05	3470.18	4286.06	4505.76	3180.98	2744.29	3469.62	4403.96	4591.16
ENSG00000071189.21	1735.12	1278.19	3104.9	2211.99	2193.48	3190.32	2765.81	2217.68	1907.17	1770.16	1589.08	1498.93	2059.07	2087.88	1712.76	2768.96	1918.92	2035.54	1662.36	2352.04	1686.34	1820.97	1686.83
ENSG00000071203.9	0	0	0	1.69957	0	0	2.32031	0	1.75614	1.67233	2.91574	0	0	11.1148	0.882866	0	0	0.878144	0.991269	0	0	0	0.86593
ENSG00000071205.12	2027.74	1453.2	4228.6	1570.4	3108.81	4276.3	4401.62	2267.7	1533.11	1352.08	1358.74	1996.23	1159.25	866.956	1071.8	953.958	1646.51	1810.73	1051.74	1087.56	919.333	2127.98	2031.47
ENSG00000071242.12	1208.02	1258.16	1649.48	1139.56	1576.59	1922.99	1190.32	1069.72	1192.42	1081.16	1092.67	844.355	1283.9	1084.98	1371.97	1226.52	1293.37	1169.69	1281.71	896.153	1210.13	913.7	1250.4
ENSG00000071243.16	282.309	181.976	673.953	252.386	514.807	725.414	581.237	525.88	223.03	315.235	300.321	260.951	308.509	289.84	245.437	341.938	297.308	228.317	122.917	366.147	203.869	266.573	283.159
ENSG00000071246.11	458.634	451.893	388.113	246.438	228.556	184.573	284.238	398.9	449.572	429.789	557.636	468.305	287.474	206.052	461.739	130.085	394.65	337.207	225.018	219.688	488.516	440.304	275.366
ENSG00000071282.12	518.66	518.937	701.488	587.202	523.682	741.511	822.549	343.746	435.523	491.665	828.8	613.278	501.717	290.695	318.715	257.693	676.866	281.884	235.922	292.917	561.601	520.276	555.927
ENSG00000071462.11	719.371	539.834	630.684	745.262	498.164	801.604	540.632	345.029	702.457	574.446	622.511	685.325	734.657	941.34	663.915	796.617	630.082	662.999	612.604	592.36	654.688	617.713	561.123
ENSG00000071537.14	4791.74	3538.52	7519.69	4933.85	5105.9	11545.5	8096.71	5439.66	3657.16	3436.64	3430.37	2928.45	5139.48	4487.82	4758.65	4487.32	3502.8	3686.45	4876.05	3868.83	2838.01	3540.82	3493.16
ENSG00000071539.14	19.6959	38.3108	17.0455	29.7425	26.6279	45.0701	46.4062	20.5222	14.9272	33.4466	29.1574	25.48	21.0347	24.7946	21.1888	18.5836	30.1836	14.9284	25.773	25.3765	18.4636	29.4149	16.4527
ENSG00000071553.17	1923.64	1580.32	1017.49	2803.44	646.837	1368.2	872.436	665.688	1999.37	1823.68	1409.76	1437.43	2494.56	3526.82	2891.39	3425.58	1863.83	2044.32	2167.91	1732.13	1869.44	1184.87	1216.63
ENSG00000071564.16	610.574	599.041	401.225	788.601	338.397	464.651	358.488	451.488	775.336	574.446	833.902	642.272	698.041	726.738	699.23	533.969	618.008	439.072	621.526	540.157	680.076	715.15	621.738
ENSG00000071575.11	1611.32	909.011	1134.18	1514.32	882.05	1175.04	962.928	800.364	999.245	1155.58	1456.41	1317.93	1441.27	2151.15	1310.17	2990.72	1145.47	1401.52	722.635	1219.52	1007.04	1320.91	955.987
ENSG00000071626.16	1147.99	1131.91	818.184	1394.5	712.297	1037.69	730.897	804.212	1158.18	1113.77	1294.59	1221.28	1211.44	1191.85	1313.7	1119.97	1209.61	1164.42	1028.94	1237.65	1164.74	1171.08	958.585
ENSG00000071655.18	615.264	723.552	317.309	747.811	227.447	309.052	480.304	414.291	595.332	553.542	641.463	517.508	617.798	622.43	776.922	515.385	703.277	569.915	727.592	419.075	648.534	482.588	510.899
ENSG00000071677.1	0	0	0	0	0	0	0	0	0	0	0	0	0	0	0	0	0	0	0	0	0	0	0
ENSG00000071794.16	1278.36	1076.18	3013.12	1550.86	1618.76	3250.41	2871.38	2193.31	1076.51	1246.72	1153.18	1014.81	1456.07	1648.41	1253.67	1853.4	1227.72	1424.35	1083.46	1601.62	1090.89	959.661	1311.88
ENSG00000071859.15	438.938	494.557	1212.85	602.498	858.751	1134.26	943.205	924.78	454.841	428.953	411.849	386.594	508.729	534.366	540.314	462.112	514.63	422.387	508.521	397.323	476.976	386.99	394.864
ENSG00000071889.16	542.107	633.869	378.935	577.004	312.878	576.254	488.425	334.768	666.456	581.135	591.167	581.648	490.81	686.554	635.664	567.419	614.99	504.055	570.971	435.751	546.215	411.809	489.25
ENSG00000071894.17	1101.1	1869.39	841.786	1256.83	629.085	852.04	944.365	510.489	1372.42	693.181	1261.79	1220.41	913.842	976.394	1823.12	785.467	1637.46	1077.48	1409.58	980.983	860.865	1348.49	1065.09
ENSG00000071909.18	32.8266	60.949	24.9127	37.3906	34.3944	26.8274	33.6445	26.9353	29.8544	40.9721	29.1574	28.1159	27.2672	30.7795	41.4947	32.2116	34.7111	32.4913	37.6682	36.2521	33.8499	37.6878	34.6372
ENSG00000071967.12	5775.6	3063.12	10941.9	3383	3986.42	7196.19	8375.15	4507.18	3525.45	4179.16	4074.02	2705.28	3166.89	3101.89	2912.57	2990.72	4392.46	3341.34	1725.8	2384.67	2537.97	3466.36	3676.74
ENSG00000071991.9	183.829	60.0783	288.462	67.133	175.3	226.424	56.8475	241.135	42.1474	79.4358	94.7616	128.279	67.7785	57.2841	158.916	43.3617	35.4657	74.6422	32.7119	97.1557	139.246	127.771	183.577
ENSG00000071994.11	595.568	444.928	1273.17	639.039	921.992	1435.81	1335.34	1163.35	524.208	542.672	590.438	542.988	608.449	840.451	580.043	738.389	558.396	549.718	379.656	619.187	594.682	498.215	522.156
ENSG00000072041.17	4.68951	7.8363	19.6679	31.4421	56.5843	43.997	29.0038	10.2611	5.26842	38.4636	20.4102	39.538	28.8254	7.69488	29.1346	18.5836	0.754589	7.02515	9.91269	22.4763	27.6954	23.8996	19.9164
ENSG00000072042.13	12317.5	11631.7	23521.5	27326.5	13284	31901.1	23014	10431.7	19049.7	13042.5	5640.5	7911.99	18776.2	35601.6	25939.5	52164.2	12366.2	17166	24434.8	23908.3	19609.1	5306.63	7087.64
ENSG00000072062.14	1739.81	1283.41	1514.43	1440.39	986.343	1385.37	995.412	715.711	1286.37	1279.33	1183.06	1609.63	1380.5	1402.18	1163.62	1159.62	1526.53	1197.79	799.954	942.556	1109.35	1141.67	1493.73
ENSG00000072071.16	1075.77	996.951	534.967	748.661	352.82	529.037	614.881	402.748	1003.63	826.968	852.126	813.604	686.355	592.505	1073.57	542.641	1030.77	790.33	786.076	572.784	752.391	1013.89	991.49
ENSG00000072080.11	27.1992	47.0178	89.1611	37.3906	138.687	74.0438	135.738	98.7629	41.2693	45.153	34.9889	67.6539	43.6276	50.4442	32.666	29.7338	59.6125	47.4198	124.9	53.6532	70.7771	92.8408	77.0678
ENSG00000072110.13	9989.59	9194.59	11400.8	9107.15	9434.05	9516.23	8928.54	6296.46	9196.91	8490.43	7789.41	10473.2	7364.49	5902.82	7416.07	4835.45	10502.4	8857.84	6160.74	4818.63	5777.57	8756.45	10038.7
ENSG00000072121.16	1003.56	1515.89	1064.69	1063.08	872.064	1180.41	1133.47	1096.65	990.464	1014.27	1146.62	1128.15	704.274	927.66	1072.68	1082.8	960.592	955.421	1447.25	1028.84	874.713	1170.16	1315.35
ENSG00000072133.11	304.818	467.566	538.9	692.575	447.127	839.163	538.311	477.14	429.377	510.061	344.787	362.871	717.518	932.79	505.882	714.849	288.253	684.074	745.434	809.148	532.367	261.976	406.121
ENSG00000072134.15	1116.1	1297.34	1155.16	1121.72	1305.88	1627.89	1052.26	1260.83	1049.29	991.693	1101.42	1269.61	1114.84	1200.4	1315.47	1062.98	1034.54	1159.15	1363	1055.66	1079.35	1023.09	1217.5
ENSG00000072135.13	1181.76	1153.68	1094.85	1548.31	1158.31	1396.1	1293.57	1205.68	1425.11	1284.35	930.851	913.767	1324.41	2086.17	1622.71	1931.46	1309.21	1117.88	1268.82	1501.56	1480.16	976.207	991.49
ENSG00000072163.19	2240.65	2506.74	380.246	1946.01	371.681	313.345	312.081	185.982	1858	1669.82	1395.18	2632.35	1158.47	816.512	1530.89	825.112	1881.19	1941.58	1251.97	593.085	1148.59	1808.1	1907.64
ENSG00000072182.12	16.8822	36.5694	22.2903	10.1974	26.6279	7.51169	9.28123	14.109	46.5377	21.7403	18.2234	21.0869	14.8022	13.6798	18.5402	24.7781	32.4473	21.9536	57.4936	21.0262	25.3874	22.0612	17.3186
ENSG00000072195.15	1808.28	2152.37	1346.6	1626.49	1202.69	1442.24	1378.26	831.148	1694.68	1593.73	1747.26	2845.86	1051.74	720.753	1563.56	734.672	1826.11	1743.99	1566.21	896.153	1167.05	1712.5	2074.77
ENSG00000072201.14	288.874	316.935	432.694	537.064	442.689	521.526	379.37	352.725	349.472	359.551	293.032	270.615	386.416	363.369	422.893	540.163	399.178	356.526	420.298	399.499	329.267	250.027	302.21
ENSG00000072210.19	3896.98	2574.66	4557.71	4508.11	2850.3	5388.02	4072.14	4037.74	3197.06	4015.27	3235.75	2502.31	3065.62	4350.17	4395.79	4789.61	2982.14	4020.14	3771.78	4646.8	3557.32	2382.61	2934.64
ENSG00000072274.13	790.651	899.433	1172.21	680.678	1404.62	1020.52	1223.96	1221.07	935.145	1002.56	1264.7	905.859	1109.39	754.098	725.716	719.805	651.965	686.709	900.072	1238.37	876.251	1208.77	1101.46
ENSG00000072310.17	1109.54	1633.43	999.129	1171	818.809	906.768	973.369	759.32	1197.69	1536.87	1124.02	1480.48	1426.47	2108.4	2376.68	1630.4	813.447	1051.14	1449.24	892.528	1927.14	948.631	998.417
ENSG00000072315.3	1.8758	9.5777	1.31119	4.24893	1.1095	2.1462	2.32031	2.56527	0.878071	4.18083	5.10255	2.63587	2.33719	0.854986	2.6486	4.95563	3.77294	7.02515	9.91269	1.45009	4.6159	8.27294	7.79337
ENSG00000072364.13	5070.3	5316.49	8989.54	5431.83	8418.86	7110.35	5516.53	5161.32	5903.27	5258.65	4537.62	4870.2	6726.44	7722.23	5045.58	7787.77	6073.69	6377.96	5049.53	6851.65	5662.94	5540.11	6374.98
ENSG00000072401.15	345.148	88.8114	694.932	367.107	453.784	721.122	575.436	669.536	285.373	291.822	277.724	195.054	391.09	365.934	85.638	371.672	299.572	319.644	133.821	441.551	191.56	239.915	296.148
ENSG00000072415.9	1732.31	1259.9	2863.65	2176.3	2292.22	3293.34	2270.42	2041.96	1708.73	1707.45	1310.63	1337.26	2199.3	2776.99	1799.28	3433.01	1822.33	1868.69	1539.44	2188.9	1880.98	1115.93	1767.36
ENSG00000072422.17	427.683	373.53	1260.06	296.575	718.954	749.022	1761.11	1117.18	443.426	275.935	336.039	359.356	247.742	225.716	324.012	240.348	312.4	297.691	291.433	268.266	226.948	582.783	338.579
ENSG00000072501.18	2095.27	1707.44	6003.95	2167.8	4764.18	5688.49	4321.57	3850.47	1879.07	1757.62	1711.54	1860.04	2038.81	2235.79	1922	1888.09	2287.91	1988.12	1913.15	1689.35	1855.59	1983.67	1778.62
ENSG00000072506.13	394.857	302.133	397.291	497.974	237.432	470.017	252.914	234.722	358.253	318.579	295.948	332.119	471.334	524.961	422.01	470.785	351.638	300.325	338.023	305.243	315.42	295.987	269.304
ENSG00000072518.20	1353.39	1161.51	888.989	1657.08	1059.57	942.18	757.58	838.844	1348.72	1311.94	1217.32	1249.4	1599.42	1748.45	1563.56	1507.75	1243.56	1399.76	1490.87	1635.7	1626.33	1322.75	1301.49
ENSG00000072571.20	15.0064	14.8019	48.5141	26.3433	23.2994	35.4122	19.7226	61.5665	14.0491	20.9041	24.0549	12.3007	21.8138	17.0997	8.82866	13.628	27.1652	29.8569	20.8167	9.42556	8.46248	16.5459	15.5867
ENSG00000072609.17	664.973	701.784	472.029	465.682	518.135	355.195	466.382	577.186	540.014	544.344	632.716	557.046	583.519	581.391	665.681	609.542	614.235	616.457	695.871	499.554	719.311	853.032	501.374
ENSG00000072657.9	284.184	348.28	2217.23	145.313	336.178	560.157	716.975	233.44	443.426	229.946	273.351	432.282	187.754	234.266	124.484	163.536	377.294	323.157	251.782	220.413	183.097	183.843	278.829
ENSG00000072682.18	418.304	424.902	546.767	356.91	320.645	417.435	567.315	525.88	510.159	357.879	515.358	526.294	474.45	264.191	471.45	286.187	447.471	695.49	257.73	369.772	406.199	411.809	335.115
ENSG00000072694.21	115.362	105.355	59.0037	70.5322	93.1977	49.3625	116.015	170.591	155.419	142.984	150.89	104.556	147.243	42.7493	123.601	44.6006	124.507	57.9575	74.3452	55.8283	56.1601	132.367	92.6545
ENSG00000072736.19	2173.12	1646.49	1797.65	2028.44	1427.92	1563.5	1395.66	1099.22	1872.92	1788.56	2026.44	1868.83	2086.33	1957.06	1624.47	1610.58	2083.42	2104.91	1221.24	1847.41	1682.49	2249.32	1919.77
ENSG00000072756.17	420.18	454.505	938.814	502.223	743.363	912.133	842.272	719.558	406.547	529.293	368.841	384.836	472.113	1012.3	598.583	1152.18	486.71	543.571	491.67	746.069	693.923	477.073	463.273
ENSG00000072778.20	3750.67	4567.69	2736.46	4983.14	2600.66	3562.69	2954.91	3037.28	4594.94	4371.47	3923.13	3794.77	3537.73	4263.82	6364.58	4067.33	4888.23	4542.64	4971.21	4227	4655.13	3473.72	3035.08
ENSG00000072786.13	494.274	470.178	532.344	211.597	463.77	334.807	566.155	627.209	569.868	541.835	727.478	488.514	303.056	197.502	438.784	164.775	552.359	239.733	416.333	260.29	511.595	1279.55	336.847
ENSG00000072803.17	1228.65	1124.07	1316.44	1586.55	883.159	1666.52	1335.34	1189	1224.03	1037.68	1072.26	1322.33	1322.85	1406.45	1133.6	1229	1335.62	1237.3	1561.25	1210.1	1103.97	1122.36	1321.41
ENSG00000072818.12	320.762	428.384	233.392	302.524	249.637	263.982	491.905	389.921	432.011	294.33	524.105	383.958	263.324	239.396	417.596	232.914	346.356	205.486	348.927	225.488	306.188	469.719	328.187
ENSG00000072832.15	453.945	377.013	326.487	298.275	457.113	384.169	423.456	339.898	418.84	444.84	352.076	454.247	381.741	316.345	404.353	350.611	404.46	395.165	381.639	314.669	346.192	358.494	433.831
ENSG00000072840.13	1489.39	1661.3	1402.98	1403.85	1034.05	1353.18	1654.38	955.563	1642.87	1407.27	1371.86	1665.87	1061.86	1463.74	1496.46	1354.13	1904.58	1374.3	1685.16	1184.72	1240.91	1420.19	1499.79
ENSG00000072849.11	688.42	501.523	963.727	807.296	523.682	1351.03	865.475	741.363	711.237	576.118	545.973	521.901	757.25	951.6	725.716	1027.05	613.481	571.672	558.085	630.062	576.218	520.276	472.798
ENSG00000072858.10	384.54	363.082	280.595	379.004	439.361	420.654	303.96	432.248	363.521	476.615	519.731	419.103	620.135	613.025	678.041	462.112	338.056	419.753	518.434	587.285	548.523	669.189	368.886
ENSG00000072864.15	492.399	537.222	742.135	579.554	859.86	794.092	726.256	764.451	570.746	621.271	634.174	745.071	529.763	442.028	497.936	314.682	624.045	559.378	625.491	527.106	519.289	817.183	663.302
ENSG00000072952.18	4698.89	3970.39	5438.83	4044.13	2939.06	4112.11	5094.24	2131.74	4004.88	3100.5	3496.7	3911.62	2679.98	1772.39	2341.36	1963.67	5343.24	3731.23	2622.9	2180.2	2461.04	3829.45	4049.95
ENSG00000072954.7	175.388	149.76	123.252	148.712	106.512	162.038	118.336	97.4803	125.564	137.967	116.63	211.748	168.278	224.006	183.636	314.682	124.507	212.511	150.673	111.657	145.401	86.4063	135.951
ENSG00000072958.8	934.15	754.897	818.184	801.348	681.231	694.294	679.85	524.598	821.874	791.013	635.632	781.973	569.496	566.856	700.113	722.283	1048.88	786.817	542.224	518.406	781.625	752.838	656.375
ENSG00000073008.15	709.054	679.146	803.761	752.06	674.574	1093.49	942.045	563.077	813.094	750.877	574.401	760.886	966.039	1047.36	803.408	1058.03	831.557	845.653	818.788	855.55	801.628	648.047	769.812
ENSG00000073050.11	429.559	347.409	398.603	384.103	317.316	530.11	414.175	319.376	385.473	293.494	427.156	412.074	332.66	419.798	274.571	304.771	419.551	329.304	317.206	242.164	334.653	377.798	381.009
ENSG00000073060.16	604.947	676.534	200.612	808.996	306.221	284.371	243.632	271.919	665.578	686.492	459.958	441.947	728.425	769.488	1077.1	771.839	534.249	461.904	755.347	390.073	910.101	523.953	441.624
ENSG00000073067.14	20.6338	16.5433	5.24477	39.9399	4.43799	9.65788	15.082	16.6743	16.6833	33.4466	59.0438	53.5959	11.686	13.6798	30.0174	16.1058	15.0918	30.735	69.3888	34.077	35.3886	10.1114	10.3912
ENSG00000073111.14	249.482	177.623	389.424	229.442	246.308	476.455	279.597	179.569	241.469	189.81	203.373	235.471	193.987	317.2	233.077	223.003	293.535	223.927	204.201	184.886	167.711	173.732	196.566
ENSG00000073146.16	35.6403	60.0783	82.6051	25.4936	22.1899	13.9503	54.5272	30.7832	36.879	42.6445	60.5017	33.3876	31.1625	6.83989	33.5489	16.1058	36.2203	23.7099	44.6071	16.676	32.3113	28.4957	13.8549
ENSG00000073150.14	85.3491	133.217	43.2694	128.318	24.4089	38.6315	47.5663	30.7832	84.2948	106.193	92.5748	81.7118	107.511	154.752	136.844	120.174	95.0782	81.6674	131.839	60.1786	122.321	54.2337	47.6262
ENSG00000073169.14	298.253	305.616	154.721	355.21	126.483	180.28	150.82	111.589	323.13	270.918	290.116	308.396	243.847	300.955	342.552	251.498	312.4	256.418	389.569	184.161	308.496	261.976	225.142
ENSG00000073282.13	924.771	558.119	936.192	1634.99	1233.76	1648.28	1602.17	1304.44	1024.71	1067.78	1532.95	1752.85	1361.8	889.186	1207.76	960.153	1299.4	1355.85	627.473	1600.17	1033.19	1005.62	829.561
ENSG00000073331.18	727.812	478.885	613.638	668.781	742.253	614.885	723.936	1059.46	670.846	664.752	839.005	673.903	693.367	431.768	572.98	465.829	734.215	575.184	539.25	618.461	621.608	793.283	806.181
ENSG00000073350.13	383.602	504.135	293.707	610.996	256.294	448.555	377.05	488.684	398.644	500.027	571.486	495.543	634.158	785.732	712.473	592.197	481.428	494.395	692.897	481.428	606.221	485.346	431.233
ENSG00000073417.15	832.857	854.157	875.877	825.142	752.239	752.242	805.147	936.324	904.413	763.419	1023.43	831.176	788.412	850.711	896.992	857.324	807.41	713.931	592.779	1058.56	863.173	1069.97	757.689
ENSG00000073464.12	150.064	122.769	338.288	178.455	42.1609	239.301	194.906	89.7845	185.273	147.165	215.765	175.724	205.673	156.462	196.879	198.225	101.115	164.213	81.2841	90.6303	215.409	221.531	126.426
ENSG00000073536.18	275.743	206.356	245.193	271.082	75.4458	208.181	237.832	97.4803	196.688	190.646	203.373	192.418	236.056	233.411	180.988	252.737	240.714	110.646	202.219	166.76	195.406	188.439	154.136
ENSG00000073578.17	1676.97	1325.21	2326.06	1768.4	1734.14	2354.38	2087.12	1970.13	1548.04	1520.99	1667.08	1911.88	1551.89	1594.55	1436.42	1579.61	1777.81	2024.12	1235.12	1590.02	1326.3	1541.52	1371.63
ENSG00000073584.20	2406.66	1506.31	5438.83	2282.52	3277.45	6427.86	4797.24	3887.67	2074	1783.54	1923.66	1834.56	2066.86	2247.76	1967.91	2185.43	2284.14	1877.47	1368.94	1818.41	1632.49	1804.42	1980.38
ENSG00000073598.6	0	1.7414	0	0.849785	1.1095	2.1462	1.16015	1.28264	0.878071	0.836166	0.728936	0.878622	1.55813	0.854986	1.76573	0	3.01836	0	0	0.725043	3.07727	0	0.86593
ENSG00000073605.18	225.096	349.151	242.571	241.339	353.929	169.549	293.519	347.594	241.469	325.269	492.032	394.501	218.917	237.686	351.381	221.764	319.191	302.082	329.101	334.245	296.187	438.466	206.091
ENSG00000073614.13	2588.61	2532	3701.5	2454.18	3425.02	4310.63	4291.41	3838.93	2994.22	2920.73	2779.43	2363.49	2573.25	2133.19	2864.02	2571.97	2484.86	3221.03	2605.06	2936.42	2337.18	2992.97	2536.31
ENSG00000073670.14	106.921	81.8458	34.091	130.867	46.5989	42.9239	51.0468	30.7832	70.2457	56.0231	46.6519	65.018	26.4882	53.0091	80.3408	69.3788	46.7845	42.1509	53.5285	21.0262	37.6965	61.5875	117.766
ENSG00000073711.11	823.478	792.337	1393.8	884.627	874.283	1035.54	1007.01	1015.85	685.773	663.916	768.298	1040.29	664.541	588.23	623.303	595.914	685.921	841.262	638.377	792.472	693.923	803.395	992.356
ENSG00000073712.15	3459.92	2553.76	7013.57	2908.82	3443.88	5367.64	4769.39	2844.89	3133.83	2674.89	2263.35	3062	2514.82	1737.33	2001.46	1927.74	3308.12	3358.9	1540.43	1911.94	1481.7	2674	3732.16
ENSG00000073734.10	12.1927	46.1471	32.7798	6.79828	19.9709	4.29239	2.32031	47.4575	43.0255	15.8872	33.531	9.66484	38.9532	21.3747	45.0262	16.1058	38.484	2.63443	1.98254	10.8756	30.7727	42.2839	14.7208
ENSG00000073737.16	22.5096	26.121	7.86716	11.0472	18.8614	18.2427	34.8046	28.218	14.9272	14.2148	49.5676	18.4511	30.3835	20.5197	21.1888	6.19453	31.6927	7.9033	17.8428	13.0508	24.6181	32.1726	21.6483
ENSG00000073754.6	0	0	0	0	0	0	4.64062	2.56527	0	0	0	0	0	3.41994	0	0	0	0	0	0	0	1.83843	0
ENSG00000073756.12	638.711	433.609	953.237	478.429	947.51	1408.98	619.522	1094.09	555.819	1120.46	1492.13	355.842	1469.31	878.071	401.704	325.833	485.955	460.147	149.682	1131.07	518.519	882.447	1589.85
ENSG00000073792.15	104.107	128.864	188.812	107.923	167.534	75.1169	225.07	188.547	153.662	138.804	291.574	185.389	75.5692	55.5741	26.486	71.8566	216.567	117.671	124.9	113.832	87.7021	242.673	252.852
ENSG00000073803.14	760.639	499.782	972.905	788.601	745.582	1068.81	982.65	902.975	884.217	776.798	811.305	638.758	1061.08	973.829	627.718	853.607	699.504	635.776	545.198	912.104	716.233	780.414	787.13
ENSG00000073849.15	4554.45	2700.04	1220.72	8807.18	4400.26	2047.47	2849.34	5186.98	3896.88	3503.53	5012.89	4750.71	4877.72	1703.99	4089.44	1615.53	6152.92	2981.3	11367.9	7547.7	3571.17	6282.84	3138.13
ENSG00000073861.3	22.5096	18.2847	13.1119	12.7468	11.095	17.1696	23.2031	15.3916	16.6833	15.8872	36.4468	12.3007	9.34876	8.54986	11.4773	3.71672	33.2019	11.4159	13.8778	3.62521	12.3091	38.6071	7.79337
ENSG00000073905.8	0.937902	0	0	0	0	2.1462	1.16015	0	0	0	0	1.75724	0	0	2.6486	0	0.754589	0	0	1.45009	4.6159	0	0.86593
ENSG00000073910.22	1953.65	1962.56	2141.18	1355.41	2224.54	3735.45	5122.08	1686.67	1141.49	1408.94	1610.22	1948.78	909.167	733.578	811.354	1103.87	1746.12	1178.47	826.719	809.148	874.713	1681.25	1563.87
ENSG00000073921.18	3458.98	2210.71	4795.03	3186.69	3502.68	4364.29	5130.2	3976.17	2956.46	3162.38	2946.36	2526.92	3331.28	2853.94	1967.03	3170.36	3588.07	3215.76	2175.84	3660.74	2717.23	3441.54	3105.23
ENSG00000073969.18	845.05	799.302	1235.14	1341.81	1177.18	1719.1	907.24	923.497	898.266	1038.52	976.045	660.723	1329.08	1764.69	976.45	1495.36	836.084	975.618	1245.03	1077.41	1162.44	952.308	851.209
ENSG00000074047.21	480.206	474.531	295.018	367.107	214.133	211.4	296.999	138.525	396.01	350.353	451.94	499.936	161.266	141.073	252.5	91.6791	364.466	281.006	261.695	182.711	222.332	442.143	400.06
ENSG00000074054.18	2711.47	2117.54	3988.65	2486.47	3514.89	3246.12	2748.4	2733.3	2669.34	2581.24	2178.06	2733.39	2404.19	2995.87	2177.15	2630.2	2619.93	2330.59	2417.71	2488.35	2988.79	2853.25	2379.58
ENSG00000074071.14	381.726	366.565	731.646	588.901	341.725	992.616	701.893	593.86	396.01	361.224	330.208	387.472	434.718	572.841	398.173	562.464	369.749	375.846	421.289	343.67	353.116	272.088	292.684
ENSG00000074181.9	1657.27	1920.76	1086.98	1559.36	849.875	803.75	1112.59	1512.23	1501.5	903.059	2111.73	1990.96	1408.55	1093.53	1266.91	707.416	1536.34	941.37	1038.85	1262.3	1657.88	2128.9	1268.59
ENSG00000074201.9	980.108	716.586	3066.88	990	2163.52	3614.19	2834.26	2543.47	770.068	817.77	783.606	893.558	811.005	880.636	730.13	1115.02	827.029	817.552	672.081	891.803	690.846	722.504	840.818
ENSG00000074211.14	388.291	471.049	254.371	464.833	423.828	400.266	247.113	262.94	335.423	444.84	254.399	503.45	527.426	447.158	397.29	441.051	308.627	346.867	326.128	302.343	582.372	315.291	612.213
ENSG00000074219.13	593.692	581.627	378.935	543.013	238.542	351.976	261.035	288.593	540.014	473.27	591.167	535.959	559.368	429.203	580.926	353.088	625.554	449.61	393.534	304.518	465.436	561.641	763.75
ENSG00000074266.21	380.788	281.236	562.502	396	540.325	524.745	506.987	569.49	329.277	364.568	412.578	373.414	430.043	380.469	354.029	386.539	443.698	461.026	265.66	583.659	360.04	358.494	374.948
ENSG00000074276.10	16.8822	2.6121	9.17835	1.69957	6.65698	2.1462	48.7265	10.2611	15.8053	24.2488	11.663	12.3007	28.8254	44.4593	15.8916	2.47781	15.8464	10.5377	26.7643	5.80034	13.0784	22.9804	4.32965
ENSG00000074317.11	0	0.8707	0	0	0	0	0	0	0	0	0	0	0	0.854986	0	0	0	0	0	0	0.769316	0	3.46372
ENSG00000074319.13	694.985	628.645	785.404	820.043	602.457	787.654	575.436	541.272	648.016	758.402	539.412	613.278	782.18	923.385	746.905	873.429	587.825	778.914	627.473	735.193	570.063	643.451	602.687
ENSG00000074356.17	1665.71	987.374	2596.16	1628.19	2074.76	2013.13	1879.45	2032.98	1396.13	1730.86	1591.27	1738.79	1657.85	1462.88	1188.34	1662.61	1633.68	1337.41	1423.46	1679.2	1287.07	1250.13	1579.46
ENSG00000074370.18	677.165	510.23	156.032	1171.85	226.337	405.631	287.718	279.615	604.113	913.929	1019.78	470.941	736.215	660.049	958.792	738.389	622.536	673.536	591.788	715.617	1529.4	1110.41	642.52
ENSG00000074410.14	184.767	120.157	377.624	518.369	58.8033	270.421	234.351	155.199	207.225	138.804	271.164	361.114	283.579	208.617	108.593	246.542	354.657	317.01	94.1706	374.847	211.562	162.701	134.219
ENSG00000074416.14	1875.8	1489.77	895.545	1784.55	758.896	801.604	953.646	947.868	1384.72	1291.04	1312.81	1455	1136.65	919.965	1390.51	951.48	1475.22	1425.23	814.823	700.391	1233.21	1288.74	1722.33
ENSG00000074527.12	2271.6	1176.32	2604.03	2161	1734.14	3310.51	3626.64	2910.3	1395.25	1992.58	2648.22	2957.44	1886.89	1839.08	1907.87	1272.36	2373.18	1799.32	1152.85	1510.99	1659.42	1521.3	1966.53
ENSG00000074582.14	226.034	231.606	243.882	261.734	177.519	262.909	251.753	198.808	217.762	279.279	328.75	304.003	282.021	290.695	384.93	220.525	298.817	317.888	271.608	255.94	226.948	219.693	212.153
ENSG00000074590.13	631.208	499.782	753.936	811.545	826.575	1149.29	1182.2	1160.79	412.693	582.808	1051.85	448.976	484.578	226.571	426.424	377.867	485.201	353.892	260.704	830.899	564.678	525.791	472.798
ENSG00000074603.19	1498.77	1139.75	2290.65	1538.11	1771.87	2447.74	2082.48	1713.6	1261.79	1461.62	1592	1434.79	1501.26	1510.76	1311.06	1542.44	1436.74	1307.56	1159.78	1514.61	1285.53	1545.2	1461.69
ENSG00000074621.14	443.628	478.014	550.701	379.004	419.39	423.874	512.788	477.14	417.084	479.959	552.533	457.762	423.032	465.967	572.097	483.174	426.343	503.177	466.888	498.829	503.133	352.979	445.088
ENSG00000074657.13	5745.59	5098.82	7395.13	6853.52	8097.11	7984.92	7399.46	5841.12	7093.06	6043.81	3950.83	4095.26	7880.23	6196.08	7401.07	9103.49	6288.74	7032.18	8862.94	8848.42	8721.74	3732.02	5605.17
ENSG00000074660.16	204.463	171.528	100.962	135.116	52.1463	99.7981	100.933	102.611	148.394	126.261	259.501	159.031	111.406	122.263	155.384	63.1843	150.163	96.5958	114.987	92.0804	253.105	177.409	169.722
ENSG00000074695.6	3767.55	2909.88	6511.38	4989.94	5880.33	9775.92	5899.38	5212.63	4255.13	4117.28	2986.45	2620.05	4320.69	6161.88	3677.14	6592.22	3181.35	3818.17	4918.68	5136.93	3902.74	2994.8	3183.16
ENSG00000074696.13	1911.44	1622.11	3104.9	1951.11	2034.82	3989.78	3120.81	2517.81	1937.9	1449.08	1769.86	1859.16	2027.12	2183.63	1549.43	1849.69	1920.43	1654.42	2696.25	2204.86	1440.93	1414.67	1502.39
ENSG00000074706.13	107.859	96.6477	106.207	153.811	152.001	118.041	138.058	168.025	141.369	67.7294	226.699	90.498	88.8133	73.5288	44.1433	74.3344	147.145	69.3734	238.896	210.987	105.396	190.278	81.3974
ENSG00000074755.15	2057.76	2628.64	1990.39	2192.45	2475.29	1985.23	2342.35	1813.65	2338.3	2587.93	2644.58	2819.5	2787.49	2308.46	2442.01	2325.43	2853.86	2212.04	2648.67	2400.62	2467.2	3083.97	2295.58
ENSG00000074771.4	0	0	0	0.849785	0	0	0	0	0	0	0	0	0	0	0.882866	0	0	0	0	0	0	0	0
ENSG00000074800.16	3546.21	2544.18	8074.33	4491.12	4378.07	11179.5	8067.71	7336.67	3573.75	2859.69	2941.98	3476.71	3328.94	4093.67	3197.74	3964.5	3156.45	3900.72	1834.84	2540.55	2751.08	2925.86	2279.13
ENSG00000074803.20	6.56531	9.5777	10.4895	13.5966	27.7374	30.0467	16.2422	96.1977	14.9272	17.5595	13.1208	13.1793	3.89532	38.4744	12.3601	19.8225	15.0918	6.14701	18.8341	33.352	13.8477	10.1114	25.9779
ENSG00000074842.8	697.799	673.051	437.938	982.352	372.791	935.741	687.971	438.661	803.435	564.412	422.054	443.704	824.249	1067.02	788.399	1145.99	642.91	613.823	854.474	568.434	724.696	474.315	495.312
ENSG00000074855.11	290.75	242.925	61.6261	287.227	89.8692	94.4326	92.8123	87.2192	259.031	255.031	344.058	273.251	234.498	266.756	314.3	226.72	332.019	251.149	340.997	169.66	340.038	251.865	258.047
ENSG00000074935.14	376.099	403.134	814.251	298.275	594.69	720.049	683.331	716.993	387.229	411.394	376.131	400.651	279.684	311.215	284.283	296.099	340.32	403.068	354.874	426.325	301.572	409.051	354.165
ENSG00000074964.17	866.621	943.839	537.589	1090.27	373.9	510.795	635.764	511.772	741.092	780.979	1107.98	1312.66	715.96	571.131	773.391	491.846	1050.39	701.637	736.513	489.404	750.083	913.7	1046.91
ENSG00000074966.11	15.0064	27.8624	47.2029	16.9957	59.9128	39.7046	22.0429	60.2839	26.3421	27.5935	35.7178	26.3587	28.8254	15.3898	31.7832	21.0614	98.0966	21.0755	62.45	16.676	30.0033	86.4063	22.5142
ENSG00000075035.10	650.904	296.038	90.4723	177.605	320.645	372.365	326.003	94.915	283.617	536.818	359.365	426.132	235.277	146.203	272.806	144.952	353.902	256.418	152.655	227.663	128.476	440.304	604.419
ENSG00000075043.18	12.1927	7.8363	108.829	2.54936	4.43799	0	71.9295	0	232.689	5.01699	2.18681	21.0869	37.3951	0	0	0	175.819	4.39072	37.6682	4.35026	2.30795	1.83843	0
ENSG00000075073.15	116.3	80.9751	107.518	143.614	110.95	101.944	42.9257	88.5018	94.8316	79.4358	61.9595	151.123	139.452	74.3838	175.69	63.1843	72.4405	89.5707	59.4762	52.9281	84.6248	84.5678	200.896
ENSG00000075089.9	395.795	237.701	520.544	337.365	431.594	669.613	613.721	507.924	300.3	387.981	343.329	324.211	437.055	396.714	336.372	524.058	353.902	352.136	259.713	367.597	280.031	297.826	406.987
ENSG00000075131.10	132.244	86.1993	258.305	119.82	198.6	237.155	192.586	180.852	86.0509	118.736	121.003	75.5615	109.069	76.9488	87.4037	86.7235	95.8328	79.9111	82.2753	83.3799	77.7009	114.902	96.1182
ENSG00000075142.13	865.684	579.886	1389.86	935.614	610.223	1664.37	1379.42	790.103	597.966	754.222	789.437	647.544	858.528	1063.6	648.907	944.047	769.681	638.411	428.228	771.446	568.525	583.702	846.014
ENSG00000075151.20	2478.88	2059.21	3422.21	2302.92	2824.78	3195.69	2382.96	2410.07	2469.13	2379.73	2208.68	2375.79	2785.15	2234.93	2043.83	2117.29	2410.91	2079.44	1917.11	2006.92	2084.85	2287.01	2453.18
ENSG00000075188.9	183.829	147.148	295.018	249.837	204.147	317.637	298.16	307.832	186.151	217.403	204.831	181.875	185.417	269.321	173.925	283.71	195.439	215.145	131.839	199.387	142.324	203.147	178.382
ENSG00000075213.11	346.086	117.544	354.022	186.103	310.659	578.4	764.541	309.115	175.614	197.335	287.93	317.182	236.056	87.2086	163.33	122.652	222.604	308.229	68.3976	219.688	213.87	443.062	277.964
ENSG00000075218.19	31.8887	59.2076	27.535	32.2918	49.9274	24.6813	24.3632	32.0659	43.9035	32.6105	45.9229	37.7807	30.3835	37.6194	38.8461	37.1672	46.0299	35.1258	52.5373	39.1523	35.3886	47.7992	42.4306
ENSG00000075223.14	6110.43	4013.93	12725.1	5915.36	5246.81	12312.7	9354.32	6154.08	4648.51	5152.45	5462.64	5489.63	4899.53	8473.77	5502.02	6229.22	4819.56	6096.95	4020.59	4238.6	3551.93	4508.75	4683.82
ENSG00000075234.17	419.242	401.393	574.302	556.609	416.061	817.701	446.659	507.924	410.937	435.642	326.563	376.05	521.973	512.137	577.394	533.969	424.834	381.993	497.617	400.949	496.209	356.656	367.154
ENSG00000075239.14	890.069	751.414	1878.94	837.888	1032.94	2276.04	1546.48	1162.07	726.165	819.442	666.247	781.095	838.273	877.216	707.176	892.013	773.454	714.809	539.25	743.169	652.38	760.191	876.321
ENSG00000075240.17	564.617	445.798	259.616	362.009	159.768	313.345	218.109	360.421	419.718	365.404	689.573	746.828	496.264	340.284	470.568	205.659	565.942	183.532	375.691	207.362	573.141	684.816	358.495
ENSG00000075275.16	1186.45	709.62	364.512	1388.55	399.419	524.745	439.698	647.731	1115.15	1245.05	1417.78	1333.75	1309.61	983.234	1676.56	1314.48	1123.58	959.811	1151.85	1538.54	1919.44	1147.18	865.064
ENSG00000075290.8	14.0685	6.0949	5.24477	12.7468	8.87597	8.58478	6.96092	12.8264	6.1465	8.36166	8.01829	7.9076	10.9069	9.40485	7.94579	8.67235	9.80966	12.294	8.92142	11.6007	13.8477	6.43451	12.123
ENSG00000075292.19	3812.57	3373.09	6330.44	3946.4	7012.02	6212.16	7174.39	8061.36	4196.3	4770.33	4513.57	4044.3	4517.01	4248.43	3250.71	4367.15	4104.21	5673.69	4645.09	6175.19	4905.93	5641.23	4841.41
ENSG00000075303.13	557.114	284.719	436.627	707.021	345.053	380.95	327.163	366.834	511.915	600.367	376.131	444.583	581.182	715.623	450.262	768.122	439.171	428.534	423.272	598.885	542.368	458.689	510.899
ENSG00000075336.12	345.148	195.037	734.268	377.305	361.696	690.002	533.671	543.837	322.252	247.505	264.604	330.362	294.486	313.78	274.571	262.648	356.166	275.737	215.105	316.119	197.714	218.773	290.952
ENSG00000075340.23	118.176	74.8802	48.5141	92.6266	115.388	49.3625	47.5663	35.9138	87.8071	125.425	80.1829	95.7698	116.86	176.127	45.0262	170.969	75.4589	139.625	72.3627	100.056	123.86	148.913	93.5204
ENSG00000075388.4	0	0	0	0	0	0	1.16015	0	0	0	0	0	0.779064	0	0	0	0	0	0	0	0	0	0
ENSG00000075391.16	1232.4	1515.02	1855.34	1003.6	1151.66	1555.99	1105.63	784.973	1078.27	1385.53	1284.38	1346.05	1173.27	2158.84	994.107	1554.83	1288.08	1387.47	769.225	1118.02	1048.58	1144.42	1052.97
ENSG00000075399.14	133.182	347.409	119.319	173.356	129.811	140.576	189.105	67.9797	168.59	144.657	202.644	185.389	144.127	179.547	267.508	158.58	295.044	149.284	254.756	97.1557	202.33	246.35	155.001
ENSG00000075407.18	1550.35	1197.21	2175.27	1186.3	1921.65	2653.77	2215.89	2147.13	1289.89	1371.31	1266.16	1395.25	1434.26	1202.11	1148.61	1433.42	1312.23	1387.47	1203.4	1476.19	1298.61	1528.66	1532.7
ENSG00000075413.18	1555.04	1337.39	1823.87	1312.92	2255.61	1855.39	1771.55	1971.41	1375.94	1387.2	1472.45	1494.54	1690.57	1444.07	1392.28	1408.64	1517.48	1641.25	1427.43	1885.11	1601.72	2034.22	1853.96
ENSG00000075415.12	4194.3	2785.37	5628.95	4436.73	2566.27	5634.84	5830.93	3851.75	3457.84	3190.81	2846.49	3308.89	3758.2	4094.53	2966.43	4412.99	3323.21	3574.05	2411.76	3334.47	2861.09	2858.76	3439.47
ENSG00000075420.13	2972.21	2554.63	4762.25	2600.34	4077.4	4055.24	3110.37	3075.76	2787.87	2272.7	3142.44	2293.2	2598.18	2235.79	2287.51	2161.89	3026.66	2490.42	2303.71	2319.41	2373.34	3121.66	2479.16
ENSG00000075426.12	3595.92	2713.1	3500.88	3481.57	5230.17	2132.25	2372.51	3269.44	3802.05	4047.04	6316.96	4641.76	6474.02	2228.95	2444.66	2220.12	4777.3	4201.92	2214.5	3081.43	3604.25	4574.94	6179.28
ENSG00000075429.9	33.7645	46.1471	28.8462	24.6438	47.7084	13.9503	25.5234	34.6312	47.4158	35.119	48.8387	42.1738	31.9416	75.2388	43.2604	73.0955	47.5391	41.2728	64.4325	37.7022	38.4658	30.3341	45.8943
ENSG00000075461.6	532.728	515.454	178.322	726.566	266.279	338.026	273.796	109.024	673.48	666.424	225.97	347.934	499.38	1262.81	831.66	2223.84	446.717	937.858	1124.1	527.106	860.865	138.802	495.312
ENSG00000075539.15	2180.62	1866.78	3336.99	2362.4	3205.34	3588.44	3365.61	3604.21	2341.81	2155.64	2159.84	1940	2620.77	2116.09	2147.13	2472.86	1866.85	2046.08	2286.86	2601.45	2539.51	2675.84	1879.07
ENSG00000075568.17	2747.12	1904.22	2778.42	2535.76	2220.1	2511.05	1751.83	1433.99	2478.79	2449.13	2287.4	2410.94	3278.3	3681.57	2483.5	3327.7	2456.19	2615.11	2113.39	2849.42	2286.41	2134.42	2308.57
ENSG00000075618.18	208.214	249.891	79.9828	198	68.7888	97.6519	77.7303	66.697	276.592	173.086	294.49	159.031	151.917	125.683	174.807	61.9453	211.285	88.6925	158.603	102.956	165.403	218.773	167.99
ENSG00000075624.16	78182.6	63599.4	51400.1	76091.5	36278.3	44592.6	34954.3	24016.1	64380.1	57175.3	58153.8	75231.1	52963.1	46204.3	51789.8	42103	77561.9	66525.6	37374.8	31954.1	38810.5	56318.5	69180
ENSG00000075643.6	170.698	140.183	238.637	193.751	115.388	214.62	113.695	87.2192	124.686	229.946	241.278	223.17	158.929	263.336	169.51	144.952	206.757	159.822	158.603	177.635	136.938	288.634	124.694
ENSG00000075651.16	532.728	421.419	663.464	414.695	539.215	446.409	777.303	813.191	454.841	394.67	581.691	498.178	468.996	229.991	332.84	245.304	498.029	466.294	254.756	400.949	449.281	717.907	495.312
ENSG00000075673.11	2.81371	4.3535	20.9791	14.4464	77.6648	9.65788	10.4414	2.56527	4.39035	1.67233	17.4945	10.5435	12.465	109.438	11.4773	65.6621	13.5826	6.14701	25.773	21.7513	36.1579	5.51529	6.92744
ENSG00000075702.18	60.0257	114.062	14.4231	34.8412	47.7084	36.4853	30.164	30.7832	68.4895	56.0231	49.5676	72.9256	56.8716	53.8641	94.4667	47.0785	52.8212	56.2012	96.1531	36.2521	53.0828	60.6682	76.2018
ENSG00000075711.21	2106.53	1762.3	2712.86	2000.39	3172.05	3021.84	3009.44	2576.81	1669.21	1736.72	1831.09	1835.44	1902.47	1898.07	1771.03	1943.84	1711.41	1954.75	1970.64	2243.28	1914.83	2230.94	2015.02
ENSG00000075785.13	2824.02	2478.88	2800.71	3332.86	2855.84	2496.03	1665.98	1423.73	2519.18	2552.81	2285.21	2234.33	3191.82	4133.86	2626.53	3599.02	2975.34	2996.23	2180.79	2546.35	2676.45	2054.45	2478.29
ENSG00000075790.10	988.549	509.359	3108.84	1467.58	1694.2	3237.54	2443.28	2440.86	851.729	765.928	822.968	557.046	1183.4	824.207	580.043	858.562	788.545	790.33	662.168	870.051	641.61	881.528	715.258
ENSG00000075826.17	316.073	399.651	221.592	213.296	325.083	125.552	175.183	214.2	362.643	343.664	400.915	404.166	204.894	216.311	437.019	235.392	283.725	284.519	531.32	310.318	359.271	394.344	224.276
ENSG00000075856.12	1158.31	1014.37	2428.33	1114.07	2215.67	3217.15	2641.67	2579.38	1080.91	1097.89	1108.71	1070.16	1186.51	1084.98	1027.66	1105.1	1159.8	1099.44	1218.27	1292.03	1030.11	1078.24	1020.07
ENSG00000075884.14	200.711	140.183	205.857	141.064	269.608	172.769	186.785	388.639	157.175	159.708	255.127	115.099	110.627	100.033	113.89	30.9727	132.808	144.016	98.1356	87.0051	153.863	499.134	183.577
ENSG00000075886.11	49.7088	45.2764	36.7134	30.5923	49.9274	53.6549	35.9648	12.8264	62.343	40.136	24.7838	37.7807	29.6044	60.704	37.9632	823.873	176.574	537.424	42.6246	38.4273	56.1601	35.8494	48.4921
ENSG00000075891.21	2.81371	1.7414	0	1.69957	0	0	0	0	2.63421	1.67233	0	0.878622	2.33719	2.56496	0	1.23891	4.52753	0	0	2.17513	0	4.59608	0.86593
ENSG00000075914.13	409.863	389.203	477.274	470.781	328.411	624.543	518.589	329.637	374.936	374.602	408.204	434.918	440.95	593.36	365.507	501.757	350.884	435.559	414.351	466.203	370.041	287.715	369.752
ENSG00000075945.13	915.392	763.604	1199.74	777.554	680.122	1113.88	1065.02	729.82	663.821	787.668	817.137	949.79	775.947	814.802	646.258	899.446	809.674	765.742	672.081	917.179	592.374	1031.36	861.6
ENSG00000075975.16	585.251	396.168	871.943	541.313	513.697	859.551	677.53	569.49	463.621	518.423	527.02	543.867	486.915	615.59	497.936	540.163	498.783	495.273	348.927	552.483	390.813	452.254	487.519
ENSG00000076003.5	401.422	353.504	896.856	340.764	390.543	531.183	530.19	307.832	338.057	432.298	403.101	363.749	330.323	323.185	256.031	293.621	461.054	343.354	237.905	278.416	208.485	375.959	383.607
ENSG00000076043.10	913.517	812.363	2260.5	1160.81	1291.45	2902.73	1639.3	1681.53	604.113	1443.22	710.712	868.957	1246.5	1691.16	618.889	848.651	513.875	676.171	419.307	792.472	702.386	792.364	807.913
ENSG00000076053.10	539.294	445.798	489.075	598.249	478.193	566.596	555.714	439.944	453.085	631.305	497.134	406.802	699.599	671.164	443.199	372.911	572.733	381.993	199.245	537.982	435.433	540.499	619.14
ENSG00000076067.13	1919.89	1963.43	1712.42	1823.64	1998.2	2244.92	1525.6	1766.19	1877.32	2365.51	2113.91	2031.37	1688.23	1780.94	1582.98	1269.88	2521.84	1425.23	1545.39	1382.66	1758.66	2300.8	1820.18
ENSG00000076108.11	2483.56	2740.09	3464.17	2941.96	3632.49	3532.64	3616.2	3432.33	2885.34	3011.03	2941.26	2709.67	2973.69	2558.97	3203.04	2635.15	2737.65	3179.76	3164.13	3520.08	3075.73	3508.65	2753.66
ENSG00000076201.15	929.461	1045.71	474.652	878.678	629.085	518.306	612.561	456.618	1065.98	1095.38	1056.23	1081.58	1033.82	1336.34	673.627	775.556	857.968	703.393	1124.1	822.199	1117.05	1104.9	951.657
ENSG00000076242.15	758.763	721.81	1392.49	688.326	1375.78	1425.07	1302.85	1369.85	696.31	670.605	656.042	787.245	707.39	834.466	654.204	904.402	804.392	852.678	769.225	835.249	668.536	720.665	701.403
ENSG00000076248.10	436.124	272.529	516.61	560.009	295.126	575.181	378.21	409.161	413.571	399.687	379.775	416.467	440.171	489.052	382.281	490.607	380.313	344.232	241.87	365.422	352.347	325.402	298.746
ENSG00000076258.10	83.4733	55.7248	229.459	126.618	245.199	171.696	303.96	242.418	105.368	100.34	93.3038	84.3477	94.2667	100.888	85.638	143.713	104.888	113.281	61.4587	102.956	76.9316	87.3255	66.6766
ENSG00000076321.11	628.394	539.834	1227.28	638.189	828.794	1214.75	1112.59	670.818	641.87	555.214	507.339	576.376	624.03	613.88	708.941	999.798	827.029	882.535	704.792	691.691	844.709	673.785	607.883
ENSG00000076344.16	217.593	333.478	124.563	224.343	112.059	186.719	203.027	147.503	281.861	197.335	154.534	416.467	105.953	129.103	252.5	61.9453	576.506	209.876	214.114	158.059	121.552	300.584	121.23
ENSG00000076351.13	755.949	658.249	620.194	729.116	520.354	929.303	899.119	713.145	581.283	790.177	664.789	690.597	836.714	795.992	810.471	812.723	614.235	561.134	662.168	656.164	595.451	491.78	561.123
ENSG00000076356.7	914.454	1019.59	1115.83	825.991	737.815	485.04	759.901	464.314	919.34	865.432	1014.68	1549.89	864.761	498.457	643.609	467.068	854.195	689.343	818.788	791.022	1147.82	1011.14	902.299
ENSG00000076382.17	56.2741	66.1732	86.5387	56.9356	94.3072	91.2133	84.6912	103.893	60.5869	53.5146	91.8459	90.498	54.5345	79.5137	58.2692	97.8736	68.6676	94.8396	111.022	90.6303	50.7749	124.094	85.7271
ENSG00000076513.17	1261.48	986.503	2805.95	1176.1	1678.67	2707.43	2541.9	2703.8	1074.76	1155.58	1322.29	1274	1009.67	877.216	950.847	813.962	1179.42	974.74	871.326	991.133	903.947	1518.54	1211.44
ENSG00000076554.15	2759.31	4035.69	5902.99	5722.45	4577.78	7965.61	7167.43	4018.5	4119.91	3071.24	1452.04	1653.57	4417.29	6774.06	4863.71	7696.09	3427.34	4917.61	4748.18	4777.31	3996.6	1807.18	2518.12
ENSG00000076555.15	1593.5	1700.48	1368.89	1132.76	1430.14	953.984	1334.18	1097.94	1285.5	1631.36	1544.61	2026.1	1115.62	807.962	1524.71	1050.59	1479.75	1432.25	1521.6	1110.04	1890.98	1808.1	1358.64
ENSG00000076604.15	337.645	452.764	169.144	672.18	210.804	213.546	151.98	291.158	580.405	573.61	852.855	506.965	787.633	477.937	707.176	328.31	320.7	401.312	481.757	510.43	508.518	455.931	496.178
ENSG00000076641.4	569.307	811.492	868.01	956.858	1284.8	1395.03	558.034	702.884	502.256	615.418	699.049	667.752	803.215	1607.37	703.644	792.9	1256.39	762.229	709.749	771.446	710.079	1153.62	626.933
ENSG00000076650.7	382.664	310.84	457.606	429.991	399.419	461.432	382.851	360.421	365.277	375.438	349.16	365.507	399.66	383.889	375.218	386.539	371.258	403.068	323.154	418.35	359.271	356.656	357.629
ENSG00000076662.10	121.927	94.9063	87.8499	130.867	83.2123	103.017	114.855	124.416	96.5878	102.012	141.414	84.3477	89.5923	111.148	112.124	133.802	83.7594	79.033	103.092	69.6041	93.0873	134.205	83.9952
ENSG00000076685.18	1621.63	1553.33	2816.44	2045.43	2404.28	4728.07	3132.42	3188.63	1750	1892.24	1649.58	1918.91	1925.07	2169.1	2175.38	2072.69	1312.98	1594.71	1799.15	2572.45	1796.35	1638.96	1552.61
ENSG00000076706.17	4090.19	4126.25	3196.69	3554.65	1922.76	2401.59	2338.87	1436.55	3156.66	3450.02	3434.02	4633.85	2151.77	1882.68	3032.64	1257.49	3523.18	3005.01	1448.24	1547.97	2129.47	3612.52	2982.26
ENSG00000076716.9	870.373	565.955	576.925	687.476	460.441	563.376	566.155	324.507	655.919	648.029	599.914	659.845	583.519	510.427	482.928	401.406	675.357	720.078	292.424	406.024	440.818	622.309	795.79
ENSG00000076770.14	693.11	899.433	928.324	764.807	797.728	1091.34	554.553	557.946	800.801	863.759	874.723	931.339	858.528	1179.88	437.019	744.583	774.208	654.217	525.373	709.092	524.674	844.759	730.845
ENSG00000076826.9	408.925	615.585	153.41	805.596	155.33	184.573	129.937	159.047	657.675	537.655	478.911	388.351	659.088	877.216	871.389	673.965	475.391	563.768	882.23	684.44	659.304	298.745	345.506
ENSG00000076864.19	506.467	834.13	398.603	1072.43	397.2	585.911	410.694	551.533	669.09	741.679	667.705	600.099	836.714	1276.49	810.471	920.508	499.538	519.861	930.802	583.659	873.943	310.695	624.336
ENSG00000076924.12	842.236	720.939	376.312	997.648	304.002	612.739	455.94	298.854	773.58	780.143	734.038	811.846	729.204	868.666	791.931	759.45	916.825	749.935	762.286	655.439	667.767	651.724	628.665
ENSG00000076928.17	859.118	1102.31	517.921	781.802	745.582	340.172	606.76	607.969	835.923	898.878	1201.29	991.085	669.995	766.068	1190.99	640.515	897.206	682.318	1399.67	622.812	957.799	1496.48	820.902
ENSG00000076944.16	502.715	594.688	386.802	892.275	376.119	607.373	409.534	377.095	640.114	708.232	607.203	543.867	699.599	1033.68	930.541	962.631	787.036	711.297	946.662	673.565	992.418	579.106	447.686
ENSG00000076984.17	672.476	664.344	368.445	741.013	322.864	421.727	335.284	328.355	550.55	556.05	690.302	612.399	486.915	568.566	693.05	623.17	639.891	764.863	603.683	556.108	605.452	536.822	555.061
ENSG00000077009.13	4.68951	7.8363	1.31119	4.24893	5.54748	2.1462	4.64062	1.28264	3.51228	9.19782	6.56042	21.0869	0.779064	1.70997	0.882866	8.67235	1.50918	5.26886	5.94762	2.90017	4.6159	5.51529	4.32965
ENSG00000077044.10	973.542	1259.03	785.404	1171	1057.35	766.192	723.936	1006.87	1404.91	1396.4	1124.75	1208.1	1179.5	1210.66	1599.75	1122.45	975.683	1030.06	1927.03	1509.54	1904.06	1409.16	1003.61
ENSG00000077063.11	670.6	288.202	702.799	288.927	440.47	343.391	548.753	292.441	470.646	262.556	329.479	568.468	282.8	100.033	156.267	179.641	559.15	355.648	340.005	304.518	189.252	434.789	298.746
ENSG00000077080.10	4.68951	0	0	0	0	3.21929	0	0	0.878071	1.67233	0.728936	0	0	0.854986	0	0	0	0	0	0	1.53863	0	3.46372
ENSG00000077092.19	483.957	380.496	774.915	558.309	532.558	824.139	700.733	565.642	468.89	494.174	497.134	589.555	337.335	281.29	388.461	349.372	451.244	445.219	246.826	418.35	343.884	383.313	451.15
ENSG00000077097.15	4546.95	2925.55	12246.5	5754.75	7523.5	12384.6	10594.5	8738.59	4537.87	5202.62	4732.25	4329.85	5158.96	6643.24	3651.53	5877.37	4965.19	5342.63	3344.54	5989.58	3828.89	4982.15	4560.85
ENSG00000077147.16	8192.57	3414.01	18731.7	11947.1	14928.3	24264.9	15174.8	16283.1	7137.84	9321.58	6362.88	5541.47	11001.2	12384.5	6780.41	15423.2	7201.04	9116.89	7376.03	12019	7136.18	6105.43	7459.99
ENSG00000077150.20	836.609	575.533	348.777	824.292	613.552	261.836	266.835	579.751	836.801	745.024	1204.93	790.76	1349.34	562.581	474.099	215.57	481.428	456.635	354.874	553.208	623.146	1088.35	886.712
ENSG00000077152.11	29.075	13.9312	53.7589	29.7425	44.3799	63.3128	34.8046	34.6312	15.8053	25.085	22.597	28.1159	17.9185	17.9547	12.3601	23.5392	24.9014	20.1973	24.7817	10.8756	12.3091	22.0612	22.5142
ENSG00000077157.22	23931.5	19570.7	19167	14660.5	14338	17282.2	15187.6	11320.5	18140.1	19621.5	13182.1	22930.3	13991.2	8826.02	14620.3	10124.3	20281.8	21230	9140.49	11043.1	10054.2	19336.6	25754.5
ENSG00000077232.18	2794.95	2197.65	4503.95	3502.82	3336.26	6225.04	4106.94	4603.38	3296.28	3067.06	2404.03	2070.91	3738.73	3692.69	2894.03	3165.41	2718.03	2322.69	3584.43	2990.08	3056.49	2871.63	2447.12
ENSG00000077235.18	3734.73	4973.44	5607.97	3625.18	4261.58	6016.86	4843.64	3727.34	3944.29	3741.84	2783.81	3107.68	4431.31	6546.63	5246.87	5506.94	4053.65	4339.79	8342.52	4224.82	5255.97	2729.15	3349.42
ENSG00000077238.14	804.72	882.019	873.254	769.056	1331.4	738.291	658.967	1121.02	797.288	736.662	1110.9	1142.21	1166.26	647.224	606.529	473.262	873.059	740.275	725.609	676.465	1120.89	1424.78	1194.12
ENSG00000077254.14	1931.14	1497.6	2655.17	2093.02	2466.41	2827.61	2581.34	2847.45	2132.83	2097.94	1817.24	1882.89	2226.56	1966.47	1792.22	2518.7	2009.47	2449.14	2541.61	2415.84	2059.46	2188.65	1996.83
ENSG00000077264.15	507.405	390.944	1657.35	299.974	1025.18	1035.54	777.303	708.015	532.111	535.146	311.984	531.566	327.207	381.324	357.561	256.454	444.453	652.461	537.268	219.688	491.593	582.783	589.698
ENSG00000077274.9	744.694	596.429	473.341	220.944	1267.05	995.835	121.816	194.961	431.133	572.774	486.2	410.316	617.018	893.46	417.596	551.314	531.985	606.797	440.124	176.91	263.106	338.271	1175.93
ENSG00000077279.18	6.56531	12.1898	9.17835	8.49785	22.1899	8.58478	4.64062	7.69581	8.78071	7.52549	14.5787	12.3007	8.5697	2.56496	11.4773	6.19453	6.7913	21.0755	6.93888	13.7758	8.46248	6.43451	9.52523
ENSG00000077312.9	485.833	390.074	646.418	524.318	534.777	819.847	613.721	523.315	413.571	413.902	414.035	401.53	367.718	418.088	442.316	402.645	431.625	414.484	319.189	350.921	376.965	356.656	363.691
ENSG00000077327.16	21.5717	11.3191	22.2903	61.1845	27.7374	26.8274	33.6445	59.0012	23.7079	11.7063	11.663	6.15035	35.8369	25.6496	36.1975	38.4061	28.6744	36.882	17.8428	67.429	60.776	20.2227	20.7823
ENSG00000077348.9	114.424	64.4318	39.3358	91.7768	31.0659	49.3625	60.328	42.327	72.8799	66.0571	62.6885	109.828	88.8133	91.4835	79.4579	64.4232	73.1951	77.2767	72.3627	58.0034	60.776	50.5569	68.4085
ENSG00000077380.15	1610.38	1361.77	4919.6	1821.94	3534.86	4734.51	4531.56	3529.81	1520.82	1571.16	1361.65	1772.18	1678.88	1951.93	1441.72	1893.05	1733.29	1837.08	1384.8	1664.7	1360.15	1473.5	1620.16
ENSG00000077420.16	194.146	120.157	115.385	109.622	108.731	65.459	134.578	135.959	170.346	171.414	228.157	122.128	106.732	55.5741	83.8723	21.0614	220.34	97.474	112.013	55.1033	83.8555	352.06	114.303
ENSG00000077454.16	604.009	758.38	249.127	626.292	295.126	227.497	238.992	247.549	702.457	705.724	806.203	622.064	497.822	520.687	991.459	468.307	701.768	611.188	772.199	496.654	714.695	803.395	554.195
ENSG00000077458.13	357.341	271.658	668.708	300.824	765.553	751.169	735.537	855.518	286.251	413.902	421.325	326.847	328.765	283	331.958	323.355	335.792	339.842	318.197	418.35	364.656	446.739	333.383
ENSG00000077463.15	127.555	162.821	48.5141	158.06	43.2704	46.1432	32.4843	57.7186	122.052	125.425	125.377	131.793	113.743	140.218	153.619	126.369	152.427	141.381	168.516	113.107	140.016	121.336	127.292
ENSG00000077498.9	3.75161	0.8707	0	0.849785	1.1095	2.1462	2.32031	0	3.51228	4.18083	2.18681	0.878622	1.55813	2.56496	1.76573	3.71672	3.01836	2.63443	1.98254	0.725043	0.769316	1.83843	2.59779
ENSG00000077514.9	332.955	280.365	596.593	354.36	412.733	646.005	467.542	463.031	316.984	304.364	419.867	320.697	426.148	324.04	331.075	287.426	311.645	340.72	254.756	363.246	329.267	420.082	347.238
ENSG00000077522.13	120.051	9.5777	56.3813	101.974	173.081	103.017	402.573	28.218	87.8071	10.034	6.56042	716.077	57.6507	19.6647	92.7009	40.8839	106.397	186.167	2.97381	133.408	1.53863	52.3953	66.6766
ENSG00000077549.18	4355.62	3237.26	3123.26	4538.7	2061.45	3218.22	2761.17	1830.32	3840.68	3409.88	3050.6	3287.8	3574.34	5088.02	4084.14	5278.98	4126.09	4327.49	3099.7	3066.21	3561.17	3138.2	3382.32
ENSG00000077585.14	333.893	283.848	259.616	339.064	166.425	266.128	335.284	242.418	325.764	305.201	299.593	248.65	350.579	274.451	202.176	255.215	295.799	259.052	138.778	241.439	233.103	402.616	294.416
ENSG00000077616.11	210.09	142.795	744.758	124.069	309.55	186.719	287.718	191.113	130.833	163.052	142.871	133.55	114.522	426.638	114.773	122.652	344.093	203.729	139.769	158.784	80.7782	131.448	96.1182
ENSG00000077684.16	902.262	893.338	1372.82	979.802	1667.57	1666.52	1199.6	1096.65	1794.78	1097.05	1020.51	1113.21	1272.99	1038.81	763.679	1792.7	2292.44	1328.63	1056.69	1387.73	859.326	949.55	1142.16
ENSG00000077713.19	203.525	182.847	226.836	217.545	159.768	237.155	320.202	205.222	173.858	176.431	175.673	253.922	293.707	173.562	226.014	185.836	169.028	187.923	113.996	160.959	182.328	201.308	195.7
ENSG00000077721.16	692.172	511.971	816.873	835.339	442.689	764.046	600.96	468.162	632.211	625.452	602.83	553.532	739.331	814.802	554.44	859.801	651.21	611.188	424.263	707.642	536.213	508.326	618.274
ENSG00000077782.20	2996.6	2639.96	6548.1	2111.72	2944.6	4531.69	4848.28	2941.08	2733.43	1875.52	2175.14	2750.96	1903.25	1372.25	1945.84	1229	3110.42	1946.85	1919.1	1326.83	1752.5	2344	2438.46
ENSG00000077800.13	17.8201	59.2076	18.3567	20.3948	17.7519	8.58478	10.4414	35.9138	24.586	13.3787	18.2234	27.2373	15.5813	16.2447	43.2604	17.3447	27.1652	41.2728	34.6944	41.3274	20.7715	26.6573	25.9779
ENSG00000077935.17	10.3169	15.6726	14.4231	23.794	19.9709	26.8274	20.8828	20.5222	28.0983	24.2488	13.1208	13.1793	25.7091	16.2447	19.4231	13.628	9.80966	14.9284	17.8428	17.401	31.542	13.7882	31.1735
ENSG00000077942.19	10703.3	3952.98	7076.51	4800.44	2549.62	3206.42	5827.45	3490.05	9554.29	5022.85	7505.12	5130.27	6149.15	4123.6	6297.48	3644.86	10968.7	5781.7	3652.83	2755.89	4365.1	6029.14	4495.91
ENSG00000077943.8	4129.58	4232.47	4941.89	4874.37	3907.65	6015.79	10783.6	1727.71	4044.39	3575.45	3494.52	3944.13	2336.41	1138.84	723.95	2600.47	4318.51	3407.2	1347.13	3832.58	1947.14	5893.09	3419.56
ENSG00000077984.6	43.1435	21.7675	32.7798	30.5923	22.1899	21.462	32.4843	23.0874	50.9281	45.9891	114.443	25.48	28.8254	11.1148	20.3059	18.5836	26.4106	15.8066	15.8603	16.676	16.1556	84.5678	15.5867
ENSG00000078018.20	666.848	1012.62	2694.5	1123.42	684.56	622.397	1073.14	333.485	777.093	648.029	586.064	653.695	781.401	1273.93	529.72	1325.63	1143.2	910.635	1289.64	661.964	710.079	458.689	478.859
ENSG00000078043.16	1479.07	1146.71	1406.91	1316.32	1330.29	1586.04	1385.22	1181.31	1211.74	1401.41	1081.74	1326.72	1484.12	1930.56	1446.13	1709.69	1202.06	1418.2	1041.82	1418.18	1077.81	1419.27	1473.81
ENSG00000078053.17	70.3427	123.639	57.6925	34.8412	104.293	64.3859	81.2108	67.9797	60.5869	44.3168	89.6591	74.6828	25.7091	53.0091	72.395	17.3447	36.2203	61.4701	81.2841	27.5516	51.5442	65.2643	58.0173
ENSG00000078061.13	975.418	838.484	528.411	1367.3	410.514	655.663	539.471	398.9	1091.44	973.297	940.327	891.801	991.748	1210.66	1136.25	1117.49	1165.84	947.517	997.217	783.046	1067.04	781.333	787.13
ENSG00000078070.13	604.009	676.534	1341.35	696.824	1518.9	1896.16	1683.38	1276.22	703.335	834.493	569.299	650.18	698.041	837.886	776.922	968.825	571.978	638.411	808.876	947.631	677.768	733.534	608.749
ENSG00000078081.8	199.773	110.579	89.1611	96.0257	177.519	177.061	62.6483	133.394	167.712	193.154	293.761	123.007	190.871	292.405	68.8635	85.4846	124.507	113.281	125.891	137.758	121.552	224.289	136.817
ENSG00000078098.14	98.4797	105.355	107.518	88.3777	136.468	273.64	96.2928	275.767	75.5141	112.046	165.468	51.8387	130.104	284.71	55.6206	53.273	55.085	86.9363	36.677	107.306	69.2385	163.62	171.454
ENSG00000078114.18	2682.4	1575.97	2470.29	2051.38	2378.76	2979.99	1906.13	2156.11	1921.22	2204.97	2007.49	2427.63	2427.56	2470.05	1863.73	2399.76	1644.25	2666.92	1485.91	2049.7	2065.61	2263.11	2719.89
ENSG00000078124.12	613.388	600.783	877.188	910.12	624.647	904.622	616.042	590.012	568.99	691.509	522.647	614.157	803.994	860.116	485.576	984.931	605.18	626.117	503.565	785.946	611.606	781.333	647.716
ENSG00000078140.14	1738.87	1012.62	1570.81	1991.05	1716.39	1821.05	1597.53	886.301	1503.26	1480.01	1258.87	1346.93	2077.76	2277.68	1650.08	2038	1412.59	1475.28	1172.67	1755.33	1490.17	1337.46	1475.54
ENSG00000078142.13	1228.65	897.691	2678.77	1256.83	2169.07	2811.52	2512.89	2000.91	1035.25	1143.87	1169.94	1175.6	1093.03	1312.4	1132.72	1324.39	1101.7	1455.96	1069.58	1598.72	1201.67	1115.93	1215.77
ENSG00000078177.14	1227.71	919.459	1460.67	1120.02	1516.68	1930.5	1613.77	1478.88	1292.52	1207.42	1003.74	853.142	1378.94	1307.27	1039.13	1972.34	1062.46	1061.68	1214.3	1271	1023.96	1032.28	1142.16
ENSG00000078237.7	402.36	192.425	1215.48	277.88	586.924	516.16	556.874	311.68	281.861	393.834	232.53	183.632	384.857	370.209	143.907	312.205	311.645	222.17	213.123	222.588	256.182	386.99	273.634
ENSG00000078246.17	478.33	529.385	663.464	597.399	511.478	676.052	678.69	573.338	498.744	533.474	570.757	518.387	598.321	525.816	490.874	551.314	527.458	636.654	445.08	461.127	480.823	404.455	473.664
ENSG00000078269.15	1143.3	1494.12	1050.27	1210.09	822.137	1103.14	834.151	901.693	1022.95	1052.73	1145.89	1069.28	1216.9	1299.58	1184.81	1298.37	1171.88	1009.87	1696.06	927.33	1323.99	1192.22	1190.65
ENSG00000078295.17	627.456	797.561	1296.77	618.644	582.486	952.911	576.596	359.138	377.57	806.9	668.434	674.781	965.26	1365.41	1010.88	942.808	642.91	647.192	579.892	382.098	760.854	538.66	637.325
ENSG00000078304.19	2237.83	1896.38	3326.5	2177.15	2823.67	2968.19	2479.25	2905.17	2214.49	2250.12	2428.81	1852.13	2227.34	2272.55	1888.45	2654.98	1967.97	1817.76	1695.07	2267.93	2209.48	2281.49	2016.75
ENSG00000078319.9	109.735	98.3891	165.21	110.472	124.264	185.646	138.058	105.176	97.4659	104.521	109.34	113.342	130.104	142.783	124.484	104.068	111.679	115.037	161.577	111.657	115.397	103.871	112.571
ENSG00000078328.21	60.0257	64.4318	141.609	47.588	115.388	90.1402	98.6131	107.741	45.6597	60.2039	27.6996	101.041	56.0926	89.7735	77.6922	26.017	68.6676	56.2012	56.5023	56.5533	113.859	20.2227	51.0899
ENSG00000078369.18	4674.5	3985.19	3795.9	6299.46	4167.27	4084.21	3523.39	2906.45	4883.83	4198.39	3830.56	4321.94	5111.44	6446.6	4431.1	6168.52	5214.21	4401.26	4500.36	4178.42	4475.11	3627.23	4492.45
ENSG00000078399.19	336.707	277.753	218.969	566.807	126.483	301.541	254.074	277.049	267.812	361.224	333.853	334.755	414.462	471.097	381.398	265.126	261.088	320.523	421.289	443.726	387.735	235.319	242.46
ENSG00000078401.7	167.884	132.346	108.829	114.721	109.84	221.058	129.937	170.591	91.3194	107.029	248.567	95.7698	56.8716	86.3536	39.729	80.5289	188.647	64.1045	81.2841	129.058	218.486	137.882	145.476
ENSG00000078403.17	903.2	914.235	1245.63	890.575	1135.02	1201.87	1433.95	1299.31	827.143	864.595	1020.51	986.692	1003.43	976.394	1001.17	914.313	901.734	998.45	1222.23	1161.52	1006.27	1002.86	1061.63
ENSG00000078487.17	181.953	112.32	301.574	109.622	246.308	265.055	229.71	362.986	125.564	141.312	168.384	160.788	137.115	123.118	128.016	128.846	91.3053	111.524	147.699	149.359	78.4703	146.155	148.074
ENSG00000078549.14	152.878	264.693	162.588	96.8755	73.2268	124.479	114.855	84.6539	170.346	110.374	180.776	129.157	223.591	171.852	147.439	81.7679	220.34	86.9363	113.005	95.7056	133.092	95.5984	202.628
ENSG00000078579.9	0.937902	0	28.8462	6.79828	18.8614	11.8041	1.16015	14.109	3.51228	0.836166	2.91574	0.878622	1.55813	5.9849	7.06293	11.1502	6.03671	2.63443	10.904	0	6.15453	3.67686	0.86593
ENSG00000078589.13	134.12	134.958	158.654	124.069	154.22	62.2397	167.062	198.808	225.664	173.086	269.706	79.076	112.964	105.163	93.5838	79.29	81.4956	108.89	126.882	146.459	128.476	270.249	129.024
ENSG00000078596.11	333.893	242.925	587.414	275.33	99.8547	306.906	366.609	156.482	205.469	122.08	305.424	186.268	130.104	187.242	67.9807	107.785	224.113	146.65	104.083	181.261	209.254	242.673	83.9952
ENSG00000078618.21	2335.38	2272.53	2636.81	3077.07	2671.67	2342.57	2012.87	2203.57	2364.64	2429.06	2159.84	2192.16	2783.59	3468.68	2824.29	3226.11	2552.02	2811.82	3294.98	3119.86	2533.36	2799.01	2324.16
ENSG00000078668.14	1143.3	798.432	1827.8	1074.98	924.211	1941.23	1635.82	1353.18	873.68	889.68	846.294	959.455	949.679	870.376	851.083	913.074	941.727	994.937	506.539	915.729	671.613	889.801	981.965
ENSG00000078674.17	4621.98	4213.32	14297.2	4098.51	12545.1	14027.5	12782.6	13939.7	4107.61	4833.87	4284.68	4422.98	4597.25	4429.68	3671.84	4021.49	4260.41	4268.66	4234.7	4897.66	4265.09	5353.51	4762.62
ENSG00000078687.17	1529.72	1236.39	1842.23	1013.79	1538.87	1298.45	1481.52	1326.24	1267.93	1417.3	1217.32	1528.8	1347	1377.38	1621.82	986.17	1412.59	1297.9	1256.93	1192.7	1717.88	1511.19	1239.15
ENSG00000078699.21	1760.44	1736.18	2007.44	2778.8	1942.73	2138.68	2518.69	1632.79	2072.25	2061.15	1274.18	1401.4	1764.58	2570.09	2483.5	2072.69	1331.09	1854.64	2787.45	2383.22	2234.86	1257.49	1588.98
ENSG00000078725.13	45.9572	87.07	612.327	59.485	178.629	233.935	125.297	11.5437	53.5623	57.6954	65.6042	72.9256	109.069	178.692	82.1065	214.331	90.5507	116.793	47.5809	47.1278	43.851	59.749	51.0899
ENSG00000078747.15	2536.09	1707.44	4469.86	2224.74	3064.43	4055.24	3460.74	3233.52	2063.47	1915.66	1968.13	1773.06	2271.75	2556.41	2001.46	2746.66	2116.62	2297.22	1672.27	2673.96	2324.87	2567.37	2019.35
ENSG00000078795.16	15.0064	33.0866	18.3567	26.3433	32.1754	28.9736	20.8828	39.7617	21.9518	27.5935	27.6996	24.6014	26.4882	22.2296	45.0262	32.2116	13.5826	27.2225	47.5809	39.1523	20.0022	28.4957	26.8438
ENSG00000078804.13	2790.26	1895.51	1201.05	2051.38	882.05	649.224	645.045	429.683	2810.7	2003.45	1688.94	2171.07	2260.84	2680.38	2055.31	2008.27	2690.11	2394.7	999.199	1621.92	1534.79	1759.38	2472.23
ENSG00000078808.17	2064.32	1486.28	2139.87	2414.24	1504.48	2844.78	2331.91	1681.53	2037.12	1680.69	1400.29	1577.13	2043.48	2510.24	2214.23	2643.83	2081.16	2036.42	1982.54	1549.42	1890.21	1384.34	1353.45
ENSG00000078814.16	95.666	239.442	60.3149	93.4764	92.0882	36.4853	92.8123	82.0887	159.809	145.493	159.637	348.813	88.0342	108.583	188.933	76.8122	179.592	143.137	182.394	147.909	146.939	144.317	129.89
ENSG00000078898.7	16.8822	14.8019	3.93358	14.4464	11.095	4.29239	2.32031	6.41318	14.9272	26.7573	56.128	50.0814	67.7785	11.1148	66.215	3.71672	22.6377	10.5377	16.8516	22.4763	12.3091	11.9498	15.5867
ENSG00000078900.15	194.146	99.2598	89.1611	189.502	73.2268	72.9707	52.2069	74.3929	200.2	105.357	233.988	195.054	200.219	127.393	218.951	70.6177	78.4772	115.037	128.865	160.234	293.11	196.712	174.052
ENSG00000078902.16	1198.64	1327.82	667.397	1487.12	504.821	697.514	511.628	474.575	1310.96	1058.59	1067.89	1270.49	1421.01	1671.5	1305.76	1494.12	1306.19	1349.71	1443.29	1141.22	1190.13	852.113	976.769
ENSG00000078967.13	495.212	408.358	525.788	459.734	659.041	612.739	516.268	405.313	501.378	436.479	446.109	423.496	434.718	459.983	363.741	441.051	459.545	620.848	380.647	370.497	390.043	387.909	422.574
ENSG00000079101.16	202.587	58.3369	245.193	128.318	174.191	570.888	245.953	341.181	115.905	132.114	86.0144	89.6194	135.557	230.846	247.202	436.095	125.262	143.137	213.123	208.087	237.719	69.8604	105.643
ENSG00000079102.16	641.525	612.973	481.208	328.867	583.595	576.254	668.249	484.836	483.817	464.072	532.852	641.394	355.253	300.1	467.919	205.659	453.508	354.77	509.512	384.273	503.902	577.267	510.899
ENSG00000079112.10	60.0257	66.1732	64.2484	66.2833	79.8838	53.6549	68.4491	87.2192	28.0983	50.1699	126.106	110.706	108.29	136.798	38.8461	65.6621	76.2135	94.8396	110.031	60.9036	57.6987	83.6486	46.7602
ENSG00000079134.12	578.686	473.661	958.482	511.571	1097.29	1106.36	1015.13	1281.35	586.551	632.141	636.361	627.336	656.751	592.505	572.98	644.232	555.377	670.024	582.866	917.179	661.612	748.242	599.224
ENSG00000079150.18	263.55	168.045	1083.05	248.137	321.754	733.999	736.698	355.29	247.616	194.827	294.49	212.626	232.161	165.012	178.339	215.57	316.927	231.83	95.1618	150.084	140.016	206.824	238.997
ENSG00000079156.17	255.109	305.616	486.453	311.871	245.199	329.441	400.253	236.005	298.544	260.048	212.849	240.742	287.474	359.949	284.283	346.894	208.267	258.174	332.075	265.366	310.804	151.671	192.236
ENSG00000079215.14	167.884	148.019	281.906	135.966	423.828	408.85	200.707	355.29	115.905	184.793	170.571	231.078	197.103	237.686	98.881	195.747	564.432	343.354	354.874	156.609	123.86	174.651	73.6041
ENSG00000079246.16	4560.08	3427.07	7265.32	4748.6	4526.75	8662.05	6319.36	5524.31	3813.46	4051.22	4127.96	3648.92	4723.46	5058.1	4281.9	5158.81	4550.93	4606.74	2926.23	4459.74	3440.38	3652.96	4051.69
ENSG00000079257.8	418.304	253.374	462.851	509.021	383.886	426.02	419.976	804.212	345.082	520.095	476.724	309.275	555.472	430.913	249.851	297.338	393.895	265.199	180.411	299.443	305.419	747.322	594.894
ENSG00000079263.19	88.1628	47.0178	91.7835	45.8884	114.278	111.602	209.988	151.351	69.3676	104.521	171.3	33.3876	44.4066	64.124	45.909	13.628	85.2685	44.7853	79.3015	72.5043	61.5453	216.935	88.3249
ENSG00000079277.21	442.69	530.256	431.382	480.978	609.114	501.137	566.155	590.012	558.453	507.553	581.691	547.381	443.287	365.079	525.305	439.812	642.91	501.42	763.277	575.684	514.673	595.652	452.015
ENSG00000079308.19	32814.4	37616.8	20265.8	27055.5	20977.3	13379.4	17207.4	11084.5	28737.5	31514.3	28246.3	44059.4	25062.5	18487.4	24051	18593.5	37192.9	33109.5	21665.2	17336.5	22129.4	33750.8	38110.4
ENSG00000079313.15	512.095	628.645	326.487	558.309	235.213	217.839	255.234	273.201	537.379	474.942	583.877	602.734	374.73	547.191	608.295	390.256	585.561	519.861	650.273	388.623	530.059	576.348	523.888
ENSG00000079332.15	2486.38	1670	6478.6	2316.51	3330.71	6918.26	4807.68	3690.14	2306.69	2051.95	1847.12	1971.63	2653.49	2758.19	2133.89	3192.66	2278.86	2262.98	1614.78	2528.22	1909.44	2145.45	2189.94
ENSG00000079335.20	687.482	358.728	612.327	1025.69	912.006	1122.46	822.549	877.323	645.382	565.248	698.32	528.93	650.518	952.455	735.427	485.651	461.808	619.97	643.334	630.062	473.899	847.517	769.812
ENSG00000079337.16	567.431	550.282	326.487	322.069	411.623	288.663	437.378	253.962	385.473	529.293	463.603	568.468	316.3	364.224	526.188	250.259	531.231	643.68	484.731	381.373	560.832	373.202	398.328
ENSG00000079385.22	908.827	618.197	390.735	730.815	907.568	485.04	380.53	820.887	704.213	951.557	938.869	970.877	1526.96	799.412	918.181	397.689	708.559	598.016	717.679	852.65	1337.84	1158.21	832.159
ENSG00000079387.14	490.523	386.591	567.746	487.777	355.039	503.283	438.538	454.053	430.255	495.01	530.665	424.374	539.112	489.052	384.93	408.839	361.448	446.097	297.381	426.325	436.972	580.944	556.793
ENSG00000079393.20	0	0	0	2.54936	0	0	2.32031	1.28264	1.75614	0	2.91574	16.6938	1.55813	0	0.882866	0	0	0	0	1.45009	0	0	0
ENSG00000079432.7	1764.19	1800.61	701.488	1991.9	884.269	893.891	806.307	697.754	1827.27	1514.3	2294.69	1824.9	1763.8	1979.29	1751.61	1232.71	2061.54	1678.13	1699.04	1291.3	1853.28	1734.56	1749.18
ENSG00000079435.10	123.803	137.571	53.7589	130.017	51.0369	47.2163	52.2069	42.327	93.0755	146.329	130.479	175.724	88.8133	72.6738	132.43	81.7679	92.8144	70.2515	148.69	99.3309	127.707	125.933	154.136
ENSG00000079459.13	1891.75	1873.75	2538.47	3791.74	1392.42	3162.42	2522.17	1772.6	1748.24	1998.44	1713.73	1773.94	2563.12	4439.94	3485.56	4819.35	1651.04	1892.4	2477.18	2157	1756.35	1363.2	1562.14
ENSG00000079462.7	64.7152	80.1044	72.1156	149.562	80.9933	100.871	62.6483	65.4144	90.4413	93.6506	108.611	100.163	134.778	201.777	127.133	136.28	64.8946	76.3985	82.2753	67.429	102.319	61.5875	77.9337
ENSG00000079482.13	1773.57	1689.16	2666.97	4229.38	2788.17	3383.48	3084.85	2510.12	2586.8	2522.71	1385.71	1510.35	2158.01	2818.89	2456.13	3846.81	1823.09	2565.94	3845.13	3176.41	3022.64	1661.02	2326.75
ENSG00000079557.5	0	0.8707	0	0	0	0	1.16015	1.28264	0	0	0	0	0	0	0	0	0	0	0	0	0	0	0
ENSG00000079616.12	438.938	651.283	832.607	672.18	527.011	1283.43	604.44	401.465	524.208	607.056	457.772	541.231	676.227	1570.61	737.193	2246.14	599.898	807.014	654.238	406.024	375.426	319.887	435.563
ENSG00000079689.14	18.758	4.3535	13.1119	201.399	18.8614	33.266	4.64062	14.109	13.1711	29.2658	32.0732	13.1793	19.4766	25.6496	12.3601	40.8839	12.0734	21.0755	3.96508	42.0525	10.0011	11.9498	26.8438
ENSG00000079691.18	683.731	462.342	980.772	767.356	866.517	724.341	730.897	752.907	839.436	558.559	708.525	580.769	654.413	555.741	572.097	640.515	821.747	596.26	811.849	740.994	632.378	809.829	485.787
ENSG00000079739.17	1661.02	1084.89	1991.7	1561.91	926.43	1781.34	1452.51	893.997	1375.06	1084.51	953.448	1424.25	1208.33	1457.75	1033.84	1355.36	1607.27	1403.27	1022	928.78	947.798	1109.49	1148.22
ENSG00000079785.15	1600.06	1085.76	3287.16	1645.18	2044.8	3340.55	2583.66	1880.34	1374.18	1554.43	1555.55	1433.03	1584.62	1777.52	1412.59	1821.19	1512.95	1726.43	1087.42	1937.31	1106.28	1293.34	1466.02
ENSG00000079805.16	1788.58	2572.05	1447.56	2155.06	1511.13	1606.43	1310.97	1330.09	2131.96	2073.69	2502.44	2191.28	2359	2117.8	2535.59	2423.3	2210.19	2105.79	2425.64	1932.96	2460.27	2241.97	2030.61
ENSG00000079819.19	1532.53	1359.16	4877.64	871.03	2651.7	3096.96	3806.46	2570.4	1075.64	1218.29	1458.6	1497.17	906.83	602.765	1152.14	785.467	1759.7	1176.71	946.662	954.156	1063.2	1592.08	1307.55
ENSG00000079841.18	545.859	423.16	1476.4	734.215	778.867	2313.6	3420.13	879.888	494.354	447.349	506.61	439.311	383.299	566.856	429.956	675.204	519.912	338.964	378.665	551.033	264.645	464.204	668.498
ENSG00000079931.15	1047.64	848.062	3132.44	890.575	744.472	2117.22	2458.37	1581.49	1117.78	1143.87	1212.22	1003.39	681.681	362.514	324.895	651.665	1352.98	1053.77	448.054	441.551	487.747	1085.59	932.607
ENSG00000079950.14	1525.03	1117.98	2489.96	1533.01	1270.37	2300.72	2473.45	1416.03	1071.25	1367.97	1226.8	1224.8	1270.65	997.769	971.153	1341.74	1285.06	1607.88	790.042	1255.05	977.032	1408.24	1395.01
ENSG00000079974.17	417.366	451.893	209.791	408.747	274.046	216.766	249.433	189.83	436.401	443.168	509.526	463.034	332.66	377.904	557.971	397.689	405.214	374.967	488.696	421.25	403.122	411.809	402.657
ENSG00000079999.14	822.54	624.292	747.38	1118.32	527.011	879.94	813.268	581.034	686.651	775.962	695.405	857.535	787.633	1054.2	904.938	1039.44	739.497	721.834	802.928	714.892	689.307	728.938	767.214
ENSG00000080007.8	21.5717	12.1898	90.4723	31.4421	67.6793	49.3625	31.3242	47.4575	60.5869	23.4126	16.7655	59.7463	25.7091	38.4744	29.1346	11.1502	39.2386	32.4913	27.7555	100.056	27.6954	39.5263	45.8943
ENSG00000080031.10	8.44112	14.8019	27.535	29.7425	5.54748	2.1462	9.28123	5.13054	7.90264	25.9211	26.9706	16.6938	7.79064	15.3898	8.82866	8.67235	27.1652	17.5629	10.904	31.1768	27.6954	87.3255	30.3076
ENSG00000080166.16	27.1992	34.828	31.4686	22.0944	17.7519	25.7544	44.0858	24.3701	14.9272	25.085	32.8021	46.5669	19.4766	24.7946	31.7832	8.67235	33.9565	17.5629	16.8516	23.9264	14.617	44.1224	28.5757
ENSG00000080189.15	754.073	585.981	453.673	687.476	460.441	718.976	587.038	511.772	638.357	601.203	633.445	640.515	539.112	697.669	794.579	667.771	722.896	598.016	633.421	508.255	609.299	537.741	458.943
ENSG00000080200.10	2531.4	1673.49	4981.22	2305.47	3841.08	4381.46	4003.69	3677.32	2475.28	2209.15	1999.47	2491.77	2634.01	2077.62	2024.41	2581.88	2310.55	2498.32	2011.29	2347.69	2280.25	2511.3	2526.78
ENSG00000080224.17	120.989	207.227	169.144	114.721	97.6357	260.763	157.781	112.872	136.101	162.216	73.6225	134.429	176.068	63.269	60.0349	179.641	107.152	128.209	126.882	90.6303	100.011	102.033	178.382
ENSG00000080293.9	9.37902	20.0261	0	14.4464	8.87597	4.29239	3.48046	8.97845	9.65878	10.8702	15.3076	19.3297	8.5697	6.83989	15.0087	12.3891	12.828	9.65958	20.8167	14.5009	10.7704	13.7882	12.989
ENSG00000080298.15	578.686	1170.22	506.12	752.06	657.932	479.675	482.624	511.772	763.043	819.442	920.646	765.279	999.539	702.799	753.968	723.522	642.155	821.943	1022	683.715	735.466	828.213	623.47
ENSG00000080345.18	3167.3	2048.76	6255.7	2796.64	4770.84	6109.15	4910.93	4747.03	2941.54	3215.06	2762.67	3089.23	3011.86	3382.33	2251.31	3136.91	2711.99	2977.79	2550.54	3239.49	2419.5	3180.49	2956.29
ENSG00000080371.6	2380.4	1400.09	4329.56	2511.97	2783.73	4261.27	3403.89	2919.28	1757.9	2090.41	1872.64	1638.63	2669.85	2699.19	1718.06	2616.57	2314.32	2275.27	1345.15	2396.99	1824.82	1884.39	2124.99
ENSG00000080493.17	5340.41	5084.89	4937.95	9453.01	4473.49	7407.6	1886.41	3069.35	2511.28	4478.5	4012.06	4445.83	11071.3	17021.1	5315.74	13111.4	3443.19	3545.07	3393.11	3245.29	3638.1	3111.55	2790.89
ENSG00000080503.24	4102.38	3419.24	9284.56	3537.66	7135.17	8287.54	7795.07	8061.36	3701.95	3472.6	3344.36	3808.82	2784.37	3466.97	4032.05	2969.66	3196.44	3602.15	4784.86	3127.11	3531.16	3725.58	3571.1
ENSG00000080511.5	0	2.6121	1.31119	1.69957	3.32849	2.1462	2.32031	6.41318	0	3.34466	2.91574	1.75724	0.779064	1.70997	3.53146	2.47781	2.26377	2.63443	0	2.90017	0	4.59608	3.46372
ENSG00000080546.13	622.767	699.172	1342.66	953.459	884.269	1596.77	1158.99	893.997	657.675	630.469	699.778	583.405	688.692	1168.77	816.651	2015.7	997.567	1073.09	982.348	936.03	474.668	557.045	622.604
ENSG00000080561.13	646.214	493.687	689.687	703.622	398.309	633.128	397.933	274.484	633.089	489.993	379.775	493.785	607.67	736.998	632.132	670.249	563.678	629.629	530.329	588.735	463.898	425.597	541.206
ENSG00000080572.13	3.75161	9.5777	0	2.54936	0	2.1462	1.16015	7.69581	0.878071	1.67233	1.45787	4.39311	0.779064	0.854986	2.6486	2.47781	7.54589	0.878144	7.93015	0.725043	1.53863	3.67686	5.19558
ENSG00000080573.7	618.077	803.656	300.263	449.536	232.994	160.965	388.652	164.177	574.258	335.302	886.386	832.933	464.322	502.732	599.466	178.403	714.596	339.842	555.111	226.938	720.849	795.122	487.519
ENSG00000080603.17	2933.76	3287.76	1337.42	3072.82	1765.21	1158.95	926.963	1059.46	3191.79	2784.43	3474.11	2905.6	2873.19	3062.56	3272.78	2640.11	3511.86	2849.58	3113.58	2299.84	3376.53	3233.8	2665.33
ENSG00000080608.10	537.418	411.841	1092.22	639.888	872.064	1300.59	1082.42	1003.02	551.428	554.378	516.086	492.028	680.902	661.759	480.279	659.098	517.648	598.016	529.338	754.77	590.835	712.392	513.497
ENSG00000080618.16	3.75161	6.0949	7.86716	9.34764	2.21899	6.43859	1.16015	6.41318	5.26842	5.01699	2.91574	1.75724	5.45345	5.12992	6.18006	2.47781	3.77294	0.878144	9.91269	2.17513	6.92385	0.919216	6.06151
ENSG00000080644.16	20.6338	24.3796	2.62239	5.9485	12.2045	24.6813	4.64062	21.8048	10.5368	12.5425	8.74723	3.51449	23.3719	10.2598	15.0087	6.19453	6.03671	10.5377	9.91269	21.7513	27.6954	21.142	10.3912
ENSG00000080709.16	150.064	382.237	458.917	911.82	256.294	733.999	574.276	214.2	491.72	386.309	180.047	329.483	378.625	1085.83	516.477	994.842	316.173	340.72	317.206	606.136	310.804	143.398	269.304
ENSG00000080802.18	944.467	821.07	1321.68	841.287	1046.26	1126.75	1040.66	919.65	846.46	806.064	801.829	825.026	844.505	849.001	786.634	839.979	958.328	926.442	727.592	853.375	898.561	825.456	936.07
ENSG00000080815.19	1542.85	1130.17	3338.3	1634.14	3047.79	4062.75	2947.95	2985.98	1506.77	1294.38	1200.56	1049.95	1735.75	1727.07	1446.13	1969.86	1408.82	1524.46	1410.58	1712.55	1484.78	1333.78	1359.51
ENSG00000080819.9	307.632	241.184	369.756	277.03	193.052	385.242	368.929	409.161	316.105	275.099	298.864	237.228	247.742	258.206	295.76	221.764	273.161	222.17	275.573	253.04	236.949	307.018	201.762
ENSG00000080822.17	1157.37	855.027	2105.78	1156.56	1576.59	1842.51	1634.66	1233.9	1164.32	1186.52	1199.1	913.767	1267.54	1275.64	1021.48	1267.4	1089.63	1008.11	586.831	1313.05	919.333	974.369	1123.98
ENSG00000080823.23	210.09	209.839	274.039	249.837	375.01	238.228	237.832	332.203	249.372	248.341	263.146	299.61	266.44	157.317	280.751	241.587	279.952	222.17	305.311	223.313	258.49	256.461	261.511
ENSG00000080824.18	16231.3	31831.9	36937.6	17670.4	37226.9	54252.6	33976.3	61111.2	37231.1	24588.3	12817.6	16622.6	23217.7	22400.6	39639.8	23005.3	31878.4	52095	11577	30836.8	25960.6	11976.5	15087.1
ENSG00000080839.12	178.201	189.813	748.691	160.609	635.742	654.59	777.303	790.103	162.443	183.12	336.768	267.101	204.115	182.967	191.582	166.014	220.34	199.339	152.655	204.462	182.328	182.005	207.823
ENSG00000080845.17	1600.06	1653.46	407.781	1983.4	560.296	389.535	422.296	388.639	1713.99	1490.88	1637.92	2068.28	1672.65	1344.89	1414.35	1185.63	1623.88	1412.06	1306.49	1113.67	1587.1	1502	1873.01
ENSG00000080854.15	1326.19	1729.21	507.432	885.476	784.414	276.859	529.03	159.047	1500.62	1429.01	1448.4	3040.03	1140.55	1045.65	1228.07	541.402	1655.57	1475.28	2149.07	954.156	1500.17	1726.29	2068.71
ENSG00000080910.13	3.75161	6.9656	1.31119	2.54936	4.43799	3.21929	2.32031	1.28264	2.63421	6.68933	1.45787	3.51449	3.11625	3.41994	3.53146	2.47781	0	1.75629	2.97381	2.17513	3.84658	2.75765	11.2571
ENSG00000080947.15	365.782	437.962	203.235	265.133	333.959	225.351	515.108	205.222	410.937	441.496	338.955	619.428	150.359	264.191	371.687	251.498	436.152	310.863	689.923	176.185	425.432	523.034	271.902
ENSG00000080986.13	198.835	225.511	656.908	135.966	225.228	548.353	281.917	211.635	176.492	169.742	161.824	167.817	137.115	106.018	170.393	107.785	192.42	194.948	109.04	92.8055	96.1645	133.286	191.371
ENSG00000081014.11	457.696	310.84	951.926	393.451	552.529	692.148	614.881	538.707	371.424	357.879	427.156	456.883	365.381	401.843	260.445	455.918	379.558	390.774	334.058	370.497	486.208	585.54	516.094
ENSG00000081019.13	1021.38	782.759	1957.61	1228.79	1211.57	1985.23	1748.35	1251.85	1034.37	953.229	1129.12	1122.88	1061.86	1170.48	1034.72	1357.84	1136.41	1182.86	852.492	1154.27	922.41	1016.65	1102.33
ENSG00000081026.19	797.217	732.259	818.184	705.322	850.984	1101	1022.1	1226.2	656.797	679.803	635.632	586.041	742.448	753.243	748.67	733.433	630.082	718.322	893.134	845.4	812.398	752.838	727.381
ENSG00000081041.9	271.992	38.3108	20.9791	118.97	251.856	7.51169	23.2031	132.111	115.027	127.933	246.38	25.48	1586.95	52.1542	11.4773	9.91126	58.8579	43.9072	31.7206	26.1015	72.3157	139.721	71.0063
ENSG00000081051.8	0	2.6121	0	0	1.1095	3.21929	0	0	0	0	0	0	0	0	0	0	2.26377	0	0	0	0	0	0
ENSG00000081052.13	899.448	773.181	1991.7	285.528	896.473	849.894	1045.3	796.517	711.237	893.025	839.734	895.315	515.74	438.608	720.419	278.754	1063.97	735.885	1080.48	295.817	490.054	918.297	856.405
ENSG00000081059.20	401.422	359.599	208.48	265.983	288.469	185.646	220.429	409.161	376.692	357.879	538.683	416.467	364.602	329.17	392.875	232.914	362.957	299.447	376.682	289.292	461.59	623.228	381.009
ENSG00000081087.15	754.073	505.006	996.507	679.828	700.092	1087.05	732.057	679.797	656.797	666.424	559.094	603.613	713.622	790.862	553.557	621.931	698.749	716.565	432.193	611.936	540.06	630.582	556.793
ENSG00000081138.14	200.711	144.536	275.35	221.794	171.972	240.374	136.898	133.394	115.027	140.476	184.421	154.637	169.836	406.973	81.2237	86.7235	64.1401	45.6635	88.223	166.035	53.8521	121.336	165.393
ENSG00000081148.12	15.0064	24.3796	38.0246	14.4464	24.4089	25.7544	22.0429	24.3701	17.5614	15.8872	21.8681	34.2662	15.5813	19.6647	29.1346	13.628	17.3555	33.3695	22.7992	23.9264	25.3874	15.6267	21.6483
ENSG00000081154.12	2076.52	1441.01	2288.03	2172.05	1565.5	1896.16	1908.45	1555.84	1841.31	1809.46	1672.18	1721.22	2014.66	2011.78	1431.13	2287.02	1856.29	1883.62	1237.1	1991.69	1522.48	1580.13	2070.44
ENSG00000081177.18	795.341	672.18	841.786	736.764	601.347	976.519	711.174	611.817	702.457	763.419	621.782	667.752	793.866	850.711	835.191	920.508	652.719	740.275	781.12	789.572	714.695	569.914	632.995
ENSG00000081181.8	1238.03	1139.75	2488.64	4676.37	1072.88	3536.93	3278.59	941.454	2563.09	1676.51	761.009	782.852	2521.83	5117.09	2525.88	6151.17	1226.96	2026.76	3086.81	3124.93	2420.27	919.216	1180.26
ENSG00000081189.15	955.722	1214.63	1843.54	725.717	1194.93	1557.07	2546.54	1333.94	1027.34	1217.46	1145.16	1371.53	938.772	536.931	889.929	356.805	840.612	640.167	579.892	657.614	1160.9	1375.15	1008.81
ENSG00000081237.20	1057.95	620.809	1557.7	831.09	1758.55	831.651	1703.11	2324.14	1338.18	1188.19	2416.42	813.604	894.365	360.804	399.055	275.037	1043.6	484.735	601.7	486.504	561.601	2638.15	905.763
ENSG00000081248.11	0	4.3535	1.31119	0	0	0	39.4452	0	0.878071	0.836166	0.728936	112.464	0	0	0.882866	0	0	0	0	8.70051	0	0	0
ENSG00000081277.12	1894.56	1804.96	1210.23	3662.57	979.686	1836.07	1505.88	1028.67	1473.4	2203.3	1558.46	1702.77	3198.06	4462.17	3691.26	4806.96	2449.4	2927.73	3940.3	3374.35	3315.75	921.054	1754.37
ENSG00000081307.12	981.983	612.102	1374.13	1016.34	1184.94	1506.63	1364.34	1371.14	962.366	945.704	717.273	634.365	950.458	1056.76	904.055	1136.08	846.649	1083.63	1033.89	1196.32	863.942	872.336	813.108
ENSG00000081320.11	983.859	470.178	1443.62	1017.19	2136.89	1845.73	1569.69	2207.42	789.386	1005.91	1292.4	589.555	1373.49	833.611	633.015	1925.26	1251.86	1145.1	684.967	959.957	825.476	1484.53	910.958
ENSG00000081377.17	900.386	787.983	944.059	1049.48	1356.91	1014.08	1036.02	725.972	1533.99	973.297	801.829	780.216	1366.48	1218.36	699.23	1463.15	1031.52	1213.59	787.068	1525.49	1383.23	921.054	1137.83
ENSG00000081386.12	782.21	611.231	991.262	822.592	543.653	1059.15	978.01	774.712	558.453	690.673	627.614	603.613	624.03	699.379	633.015	779.272	623.29	574.306	572.954	659.789	551.6	663.674	569.782
ENSG00000081479.15	65.6531	74.0095	253.06	45.8884	73.2268	152.38	54.5272	206.504	20.1956	67.7294	86.0144	56.2318	84.1389	95.7584	68.8635	68.1399	39.2386	27.2225	12.8865	63.0787	40.7738	20.2227	33.7713
ENSG00000081665.14	1021.38	769.699	1437.07	1123.42	1335.83	1593.55	1239.04	1346.77	979.049	1030.16	989.166	898.83	1158.47	1334.63	1000.29	1547.39	1004.36	1048.5	1023.98	1170.22	950.875	1092.03	1127.44
ENSG00000081692.12	241.979	278.624	156.032	282.979	115.388	218.912	233.191	144.938	223.03	255.031	268.248	285.552	229.824	352.254	333.723	255.215	258.824	200.217	255.747	216.063	314.65	192.116	230.337
ENSG00000081721.12	148.189	180.235	174.389	180.154	173.081	177.061	183.304	183.417	176.492	184.793	192.439	152.88	190.092	164.157	199.528	198.225	160.727	203.729	157.612	150.084	183.867	190.278	148.074
ENSG00000081760.17	708.116	804.527	462.851	780.953	543.653	571.961	392.132	528.446	705.091	793.521	598.456	627.336	779.064	766.068	899.64	756.972	659.511	714.809	1066.61	660.514	851.633	647.128	777.605
ENSG00000081791.9	929.461	1003.92	764.425	1086.88	688.998	862.771	780.783	548.968	1001	885.5	921.375	1064.01	776.726	920.82	1009.12	894.491	1002.85	814.039	889.168	843.95	967.031	986.318	750.761
ENSG00000081800.9	4.68951	1.7414	1.31119	3.39914	0	1.0731	1.16015	1.28264	3.51228	4.18083	5.83149	5.27173	9.34876	4.27493	3.53146	4.95563	2.26377	8.78144	6.93888	4.35026	4.6159	4.59608	2.59779
ENSG00000081803.16	1671.34	1144.97	2377.19	1346.91	1924.98	3502.59	2530.3	2109.94	1300.42	1225.82	1144.43	942.761	1430.36	1608.23	1202.46	1257.49	1165.84	1192.52	1482.94	1470.39	1171.67	1399.97	1157.75
ENSG00000081818.4	203.525	94.0356	215.036	162.309	97.6357	157.745	148.5	80.806	124.686	139.64	131.208	107.192	233.719	92.3385	44.1433	127.607	166.764	106.255	94.1706	52.9281	63.8533	165.459	155.001
ENSG00000081842.18	70.3427	141.053	27.535	33.9914	23.2994	21.462	26.6835	6.41318	34.2448	15.051	10.2051	26.3587	17.1394	48.7342	32.666	9.91126	12.828	21.9536	22.7992	18.8511	5.38521	8.27294	18.1845
ENSG00000081853.15	237.289	164.562	284.529	130.017	147.563	106.237	155.461	75.6755	177.37	164.725	105.696	166.938	129.325	180.402	90.0523	126.369	351.638	154.553	100.118	81.9298	80.0089	125.933	162.795
ENSG00000081870.11	277.619	206.356	435.316	266.833	340.616	517.233	475.663	498.945	271.324	296.839	305.424	249.529	296.044	296.68	230.428	317.16	296.553	251.149	251.782	339.32	248.489	246.35	279.695
ENSG00000081913.14	494.274	612.973	746.069	704.472	563.624	858.478	667.088	684.927	629.577	540.999	346.973	538.595	631.821	717.333	566.8	586.003	385.595	441.706	469.862	600.335	576.987	473.396	574.978
ENSG00000081923.14	2514.52	1997.39	4072.56	3437.38	5546.37	6386.01	4858.72	4579.01	2446.31	2824.57	2303.44	2381.94	3968.55	3631.13	3112.1	4409.27	2564.09	2524.66	2692.29	4292.98	3161.89	2366.06	2447.12
ENSG00000081985.11	41.2677	40.9229	30.1574	5.9485	24.4089	10.731	39.4452	39.7617	21.9518	13.3787	51.0255	42.1738	10.1278	24.7946	26.486	9.91126	13.5826	21.9536	9.91269	12.3257	18.4636	53.3145	24.246
ENSG00000082014.16	614.326	617.326	410.403	517.519	290.688	424.947	409.534	406.595	633.967	570.265	713.628	629.093	474.45	406.118	628.601	294.86	737.233	526.008	513.477	384.998	493.132	523.034	523.888
ENSG00000082068.9	532.728	533.739	1054.2	645.837	775.538	1235.14	1091.7	899.127	491.72	556.05	543.786	523.659	583.519	381.324	523.54	515.385	548.586	480.345	536.277	515.505	512.365	568.075	610.481
ENSG00000082074.18	625.581	429.255	570.369	344.163	670.136	429.239	681.01	1078.7	565.478	519.259	782.148	352.327	352.916	182.112	195.996	105.307	519.157	268.712	449.045	245.79	379.273	1343.89	320.394
ENSG00000082126.18	32.8266	31.3452	6.55596	27.1931	22.1899	15.0234	23.2031	19.2395	35.1228	30.9381	32.0732	36.0235	32.7207	17.0997	28.2517	23.5392	35.4657	39.5165	23.7905	47.8528	36.1579	32.1726	36.3691
ENSG00000082146.13	321.7	222.899	312.064	329.717	296.236	320.856	349.206	266.788	353.863	267.573	285.743	230.199	282.021	329.17	447.613	355.566	273.916	279.25	287.468	414.724	338.499	227.046	312.601
ENSG00000082153.18	2982.53	1757.94	5337.87	3666.82	2578.47	7123.22	4948.06	4154.46	3090.81	3040.3	2678.11	2206.22	4044.12	7367.42	3400.8	7465.65	3610.71	3463.4	2069.77	3881.15	2541.82	2315.5	2334.55
ENSG00000082175.15	1369.34	1134.52	1863.2	910.97	860.97	1242.65	1704.27	651.579	1114.27	1460.78	973.858	1386.47	1231.7	1306.42	911.118	809.006	1371.09	1085.39	565.023	943.281	987.033	939.438	1214.9
ENSG00000082196.20	64.7152	92.2942	225.525	87.5279	102.074	54.728	68.4491	126.981	81.6606	83.6166	58.3149	62.3821	49.081	51.2992	64.4492	58.2286	114.698	77.2767	62.45	109.481	60.776	72.618	112.571
ENSG00000082212.13	1286.8	939.485	3041.97	1397.9	1475.63	2298.58	2058.11	1442.96	1158.18	1083.67	989.895	1187.9	1229.36	1439.8	1062.97	1476.78	1242.81	1120.51	730.565	1102.07	952.414	1014.81	1097.13
ENSG00000082213.18	484.895	378.754	921.769	478.429	750.02	993.689	816.748	688.775	433.767	418.919	395.083	381.322	419.915	534.366	397.29	584.764	390.877	401.312	395.516	469.103	390.813	411.809	405.255
ENSG00000082258.13	1244.6	861.993	1467.22	1281.48	1624.3	1627.89	1518.64	1607.14	1288.13	1290.2	1382.06	1136.94	1540.99	1340.62	1140.66	1595.71	1239.79	1497.24	843.57	1781.43	1221.67	1479.94	1332.67
ENSG00000082269.16	2865.29	828.906	4536.73	3564	5730.55	5295.74	5931.87	2792.3	3395.5	2744.3	1572.31	1431.27	2927.72	7347.75	3961.42	8093.78	2930.82	7218.34	2458.35	3959.46	5541.39	1514.87	2403.82
ENSG00000082293.13	80.6596	152.372	57.6925	64.5837	104.293	47.2163	97.4529	74.3929	113.271	57.6954	62.6885	79.076	60.767	65.8339	47.6748	112.741	64.1401	71.1297	144.725	137.033	96.9339	109.387	73.6041
ENSG00000082397.17	896.634	699.172	1985.15	575.305	1491.16	1299.52	1953.7	1192.85	765.678	498.355	562.738	749.464	478.345	603.62	428.19	577.331	744.779	647.192	502.573	377.747	593.912	802.475	974.171
ENSG00000082438.17	2357.89	2786.24	2316.88	3418.69	3906.54	4235.52	2863.26	2935.95	2722.02	4302.07	2511.18	2479.47	3462.16	4922.16	3361.07	4306.44	2599.56	4103.57	3526.94	3577.36	3741.95	2771.44	3839.53
ENSG00000082458.12	932.275	756.638	1437.07	970.455	887.597	1623.6	1314.45	1117.18	688.407	755.058	791.624	795.153	956.69	975.539	865.209	826.351	699.504	723.591	798.963	789.572	825.476	779.495	907.495
ENSG00000082482.13	58.1499	69.656	34.091	45.8884	49.9274	110.529	56.8475	25.6527	15.8053	41.8083	24.7838	17.5724	42.0694	41.8943	11.4773	123.891	31.6927	22.8317	21.8079	26.8266	43.851	15.6267	41.5646
ENSG00000082497.12	510.219	270.788	422.204	520.069	140.906	403.485	616.042	260.375	337.179	341.992	422.054	456.883	299.94	265.046	385.812	110.263	180.347	300.325	149.682	408.199	319.266	199.47	264.109
ENSG00000082512.15	778.459	896.821	1305.95	636.489	864.298	801.604	931.603	808.06	676.993	605.384	716.544	882.136	497.822	402.698	533.251	375.389	840.612	686.709	713.714	466.928	601.605	999.188	672.828
ENSG00000082515.18	246.668	180.235	255.683	295.725	112.059	276.859	192.586	135.959	184.395	218.239	190.981	217.898	274.23	251.366	203.942	315.921	206.003	216.023	166.533	273.341	195.406	184.762	259.779
ENSG00000082516.9	793.465	560.731	928.324	705.322	535.887	979.738	737.858	584.882	644.504	810.245	585.335	686.204	736.994	892.606	606.529	713.61	749.307	801.745	424.263	650.363	515.442	657.239	696.208
ENSG00000082556.13	171.636	181.976	152.098	349.262	29.9564	200.669	141.539	53.8707	240.591	98.6676	89.6591	75.5615	150.359	418.943	483.811	509.191	89.7961	295.056	149.682	197.937	243.104	31.2533	84.8611
ENSG00000082641.16	6207.04	4394.42	15212.5	6085.31	9670.37	18630.1	12812.7	10561.2	5249.11	5614.85	4004.04	5165.42	5691.84	5660.86	5299.84	5151.37	5519.82	5438.35	4059.25	4656.95	4688.98	5023.51	4966.97
ENSG00000082684.16	66.591	82.7165	57.6925	79.03	79.8838	48.2894	58.0077	51.3054	85.1729	53.5146	72.1646	52.7173	52.9763	53.8641	37.9632	29.7338	75.4589	39.5165	66.415	68.154	66.1612	67.1027	64.0788
ENSG00000082701.15	1720.11	1451.46	2909.54	1974.05	2475.29	3182.81	2356.27	1644.34	1794.78	1446.57	1555.55	1454.12	1851.83	1922.86	1801.05	1802.61	1735.55	1634.23	1479.96	1890.91	1434.01	1564.51	1525.77
ENSG00000082781.12	1387.16	2194.16	1653.41	1732.71	1305.88	2181.61	1752.99	1477.6	1599.84	1233.34	1211.49	1441.82	1555.79	1794.62	1948.49	1330.59	1956.65	1077.48	1829.88	1172.39	1689.42	1501.08	1454.76
ENSG00000082805.20	2329.75	2617.32	6607.1	2019.09	6954.33	6291.57	5752.04	4573.88	2193.42	2339.59	2407.67	2485.62	2224.23	1827.11	2077.38	1853.4	2496.93	2201.51	2468.26	2294.76	2208.71	2825.67	3080.98
ENSG00000082898.17	2840.91	2504.13	5834.81	2738.01	3881.02	6187.48	4721.83	5349.87	3008.27	3035.28	3171.6	2828.28	2771.13	3367.79	2458.78	3383.45	2662.94	3252.65	1970.64	3779.65	2508.74	2936.89	2933.77
ENSG00000082929.8	2.81371	5.2242	3.93358	3.39914	3.32849	1.0731	1.16015	2.56527	8.78071	2.5085	2.91574	0.878622	8.5697	3.41994	4.41433	6.19453	6.03671	7.9033	4.95635	0.725043	9.2318	6.43451	7.79337
ENSG00000082996.19	1359.02	835.001	2437.51	1412.34	1314.75	2719.23	2309.87	1673.84	1110.76	1202.41	838.276	802.182	1262.08	1421.84	1443.49	1879.42	1039.07	1234.67	872.317	1635.7	1074.73	976.207	968.11
ENSG00000083067.22	106.921	135.829	103.584	78.1802	123.154	62.2397	112.535	100.046	140.491	143.821	104.967	130.915	56.8716	33.3445	56.5034	56.9897	108.661	98.3521	104.083	87.0051	73.8544	205.904	83.1293
ENSG00000083093.10	286.998	203.744	389.424	281.279	328.411	434.605	399.093	425.835	293.276	263.392	286.472	268.858	217.359	209.472	193.348	265.126	271.652	219.536	188.341	259.565	208.485	273.926	208.689
ENSG00000083097.14	1698.54	1433.17	2790.22	1158.26	1888.36	2861.95	2699.68	1773.88	1385.6	1356.26	1495.05	1622.81	1530.08	1577.45	1279.27	1604.38	1598.22	1614.91	1075.53	1768.38	1268.6	1531.41	1608.9
ENSG00000083099.11	926.647	612.102	1159.09	1073.28	722.282	1427.22	1380.58	847.822	770.068	901.387	810.576	766.158	1024.47	1350.88	860.794	1636.6	882.114	951.908	704.792	1172.39	827.015	641.613	830.427
ENSG00000083123.15	596.506	471.919	683.131	594.85	612.442	840.236	578.917	545.12	568.112	499.191	519.002	620.307	626.367	875.506	628.601	918.03	427.097	607.676	656.22	585.11	510.826	523.034	529.083
ENSG00000083168.11	3194.49	2747.93	5333.93	3035.43	5824.86	5083.27	4229.92	3814.56	3051.3	3087.12	3043.31	2937.23	3847.8	3539.64	2730.7	3485.05	3526.19	3754.07	3171.07	3632.46	3362.68	3469.12	3883.7
ENSG00000083223.18	2325.06	2449.28	4913.04	3634.53	4926.17	6657.5	5409.8	4849.64	2462.11	2709.18	2102.25	1820.5	3282.2	4401.47	3120.05	5832.77	3445.45	3567.02	4816.58	3719.47	3218.05	1933.11	2640.22
ENSG00000083290.20	801.906	695.689	1652.1	865.931	821.028	1230.84	1316.77	746.494	819.24	867.104	683.742	603.613	740.11	753.243	777.805	652.904	820.238	739.397	519.425	767.095	859.326	658.158	1053.84
ENSG00000083307.12	2199.38	2290.81	2968.54	3763.7	3853.28	4143.23	2457.21	2693.53	3325.25	2647.3	1678.74	1566.58	3698.99	5416.34	3364.6	5615.96	2748.97	3634.64	3727.17	3675.24	3228.82	1268.52	2778.77
ENSG00000083312.17	3861.34	2551.15	5805.96	3385.54	3645.81	7397.94	6241.63	5429.4	3179.49	3320.41	3049.87	3298.35	3378.8	3333.59	3122.7	3434.25	3127.02	3283.38	2471.23	3845.63	2934.17	3598.73	3222.99
ENSG00000083444.17	1254.91	1220.72	1308.57	1301.87	921.992	1372.49	1047.62	806.778	1250.37	1001.73	1044.56	1114.09	1227.8	1206.39	1477.92	1454.48	1512.2	1357.61	1032.9	798.997	1051.66	983.561	1001.88
ENSG00000083454.22	29.075	14.8019	22.2903	5.09871	13.314	15.0234	16.2422	10.2611	24.586	16.7233	53.9412	28.1159	14.0231	3.41994	9.71153	6.19453	54.3304	15.8066	37.6682	2.17513	23.8488	73.5373	23.3801
ENSG00000083457.12	221.345	114.062	253.06	171.657	103.183	199.596	233.191	192.395	187.029	126.261	200.457	145.851	173.731	230.846	181.87	249.02	181.856	156.31	104.083	194.311	150.017	209.581	183.577
ENSG00000083520.15	1196.76	858.51	2243.45	1267.03	1699.75	2580.8	2024.47	1739.25	1065.1	1232.51	1046.75	1078.95	1266.76	1439.8	993.224	1382.62	1156.78	1110.85	971.444	1513.89	1026.27	1230.83	1137.83
ENSG00000083535.16	608.698	486.721	1620.63	576.154	1116.15	1399.32	1315.61	987.629	640.992	660.571	610.848	571.104	701.936	658.339	667.447	929.18	764.399	657.73	657.211	966.482	621.608	920.135	589.698
ENSG00000083544.15	802.844	633.869	1215.48	729.116	802.166	1052.71	1145.07	834.996	702.457	592.005	709.983	682.689	712.064	719.043	652.438	655.382	698.749	733.25	566.015	698.941	680.076	772.141	862.466
ENSG00000083622.8	4.68951	2.6121	0	6.79828	0	2.1462	4.64062	16.6743	1.75614	1.67233	4.37361	2.63587	12.465	0	0	1.23891	3.77294	0.878144	0.991269	0	3.07727	3.67686	5.19558
ENSG00000083635.8	189.456	121.898	407.781	256.635	277.374	434.605	316.722	242.418	192.297	177.267	170.571	164.302	180.743	210.327	161.564	223.003	215.058	154.553	157.612	240.714	159.248	192.116	175.784
ENSG00000083642.19	1997.73	1563.78	4493.46	2822.14	3581.46	3840.62	2871.38	3015.48	2167.96	1995.09	1773.5	1868.83	2291.23	2167.39	2050.01	2554.63	1917.41	2271.76	2057.87	2108.42	1828.66	2083.86	2089.49
ENSG00000083720.13	1140.49	795.82	3034.1	1150.61	1842.87	2797.57	1747.19	1976.54	989.586	1105.41	851.397	1127.27	897.481	1248.28	899.64	1331.82	879.096	1116.12	1136.99	745.344	724.696	819.021	1157.75
ENSG00000083750.12	327.328	350.021	743.446	267.682	549.201	934.668	929.283	704.167	333.667	354.534	253.67	374.293	341.23	406.973	339.021	462.112	327.492	381.114	403.447	411.824	324.651	368.606	331.651
ENSG00000083782.8	3.75161	0	22.2903	0	0	0	1.16015	0	13.1711	0	0	0	0	0	0	0	5.28212	0	1.98254	1.45009	0	0	0
ENSG00000083799.17	1933.02	1425.34	3519.24	1785.4	2389.86	3114.13	3062.81	2729.45	1738.58	1797.76	2215.96	1988.32	1959.35	1473.14	1228.07	1330.59	1771.77	1807.22	1302.53	1745.9	1378.61	2354.11	1806.33
ENSG00000083807.10	240.103	211.58	184.878	184.403	116.497	180.28	132.258	141.09	200.2	191.482	218.681	235.471	189.312	247.091	234.842	183.358	180.347	212.511	208.167	194.311	186.944	201.308	244.192
ENSG00000083812.12	479.268	464.954	276.662	439.339	236.323	307.979	302.8	206.504	361.765	355.37	613.764	563.196	523.531	339.429	478.513	375.389	538.022	335.451	360.822	363.246	399.275	398.02	461.541
ENSG00000083814.13	215.717	150.631	390.735	231.991	230.775	506.502	445.499	325.789	244.104	229.109	213.578	275.887	224.37	200.067	204.825	301.054	179.592	240.611	222.044	185.611	209.254	170.974	185.309
ENSG00000083817.9	169.76	97.5184	166.521	175.906	116.497	170.623	145.019	126.981	129.954	131.278	153.805	143.215	116.08	162.447	135.961	199.464	164.5	121.184	87.2317	160.959	124.629	120.417	129.024
ENSG00000083828.16	543.983	555.506	457.606	549.811	464.879	507.575	433.898	566.925	587.429	589.497	634.903	628.214	634.158	619.865	520.008	792.9	567.451	587.478	583.858	734.468	628.531	506.488	687.548
ENSG00000083838.16	226.972	228.994	98.3395	257.485	85.4313	145.941	133.418	106.459	216.005	230.782	221.596	234.592	234.498	246.236	227.779	225.481	224.867	210.755	295.398	163.135	275.415	164.54	215.617
ENSG00000083844.10	2022.12	1686.55	2256.56	1874.63	1581.03	2303.94	1813.32	1666.14	1698.19	1658.12	1988.54	1889.92	1847.94	2063.94	1843.42	2288.26	2001.92	1904.69	1815.01	1942.39	1610.95	1775.01	1889.46
ENSG00000083845.9	3972.02	3413.14	3570.38	4987.39	1825.12	4502.72	4424.83	2551.16	3972.39	2591.28	2988.64	2904.72	4082.29	4362.99	3093.56	5065.89	3427.34	2947.93	2105.46	2984.28	2573.36	3107.87	3581.49
ENSG00000083857.14	14564.7	11442.7	12080	14820.3	8854.89	12701.2	11559.8	11711.7	11512.4	10597.6	10060	10126.1	13625.8	13635.3	11864	14811.1	8006.94	13451.4	6840.75	9037.66	9664.92	10765.9	11451.1
ENSG00000083896.12	1919.89	1515.02	3316.01	2141.46	2694.97	3876.03	3753.1	3143.74	1867.66	2031.88	2246.58	2150.87	2103.47	1905.76	1959.96	1871.99	2090.97	2249.8	1845.74	2701.51	1864.05	2210.71	2024.54
ENSG00000083937.9	1094.53	684.37	2090.04	1097.07	1290.34	2638.75	2063.91	1726.43	864.022	893.861	743.514	762.644	1001.1	1077.28	835.191	1741.9	956.064	1142.47	791.033	1015.78	900.1	697.685	777.605
ENSG00000084070.12	499.902	475.402	941.436	692.575	1346.93	1081.68	800.506	1263.4	547.038	607.893	646.566	409.438	544.566	563.436	463.505	620.692	895.697	689.343	894.125	535.807	426.201	759.272	373.216
ENSG00000084072.17	628.394	459.729	988.639	752.91	523.682	1135.34	1089.38	688.775	698.944	635.486	548.16	581.648	669.995	700.234	591.52	785.467	764.399	556.743	653.246	639.488	551.6	465.123	548.134
ENSG00000084073.9	1380.59	756.638	2425.71	1727.61	1466.75	3071.21	1793.6	1446.81	1166.96	1294.38	1114.54	1085.1	2139.31	2018.62	1027.66	2586.84	1244.32	1402.4	869.343	1603.79	1143.97	1061.69	1123.11
ENSG00000084090.13	2582.98	2052.24	2961.98	3100.87	1666.46	3582	2529.14	2020.15	2215.37	2405.65	2368.31	2458.38	2392.5	3313.07	2361.67	3086.12	2115.87	2350.79	1839.8	2818.97	2110.23	2120.63	2168.29
ENSG00000084092.7	403.298	314.323	487.764	555.76	335.068	570.888	411.855	488.684	391.62	371.258	400.186	386.594	448.741	473.662	360.209	467.068	358.43	394.287	283.503	376.297	310.804	326.322	310.003
ENSG00000084093.17	2209.7	1875.49	4538.04	2349.66	2813.68	4015.53	3435.22	3390.01	2172.35	2175.7	2084.76	1815.23	2366.8	2712.02	1953.78	2384.9	2043.43	2186.58	1817	2381.04	1691.73	1656.43	2195.13
ENSG00000084110.11	1.8758	13.0605	3.93358	11.0472	13.314	7.51169	2.32031	35.9138	10.5368	8.36166	22.597	7.9076	25.7091	37.6194	8.82866	11.1502	3.01836	1.75629	14.869	2.90017	26.1568	16.5459	6.92744
ENSG00000084112.15	1545.66	1462.78	1178.76	1655.38	1044.04	937.888	1078.94	847.822	1368.03	1302.75	1847.12	1612.27	1615	1315.82	1200.7	1287.22	1472.96	1235.55	1162.76	1334.08	1298.61	1730.88	1629.68
ENSG00000084207.18	1827.97	1493.25	1334.79	1978.3	534.777	1720.18	1306.33	899.127	1500.62	1444.89	1708.63	2004.14	1400.76	1839.93	960.558	1770.4	1777.81	1787.9	776.164	1432.68	1080.12	1585.65	1343.92
ENSG00000084234.17	13186	11057	27796	15851	17547.8	38296.7	27058.3	18943.2	13834	12483.1	8407.54	11031.1	14334	19561.2	14386.3	21606.5	12867.2	14930.2	12926.2	13097.9	11262.8	8937.53	10318.4
ENSG00000084444.14	387.354	363.953	672.642	599.948	311.769	1226.55	408.374	391.204	387.229	474.106	413.307	337.391	1217.68	1469.72	483.811	911.835	422.57	487.37	552.137	564.808	411.584	258.3	556.793
ENSG00000084453.16	13.1306	20.0261	45.8917	136.815	23.2994	35.4122	33.6445	20.5222	29.8544	58.5316	24.0549	13.1793	21.0347	88.0636	14.1259	79.29	15.0918	24.588	36.677	33.352	20.7715	34.9302	38.9669
ENSG00000084463.8	1093.59	671.31	2191	1758.21	1933.85	2507.83	1750.67	1440.4	1140.61	1316.96	1094.86	991.085	1265.2	1671.5	1094.75	2004.55	1226.96	1349.71	1243.05	1738.65	1092.43	1037.79	1267.72
ENSG00000084623.11	1489.39	1275.58	1311.19	1953.66	727.83	1524.87	1255.29	806.778	1405.79	1235.02	1222.43	1267.85	1772.37	2124.64	1431.13	2007.03	1415.61	1407.66	1163.75	1204.3	1326.3	1144.42	1286.77
ENSG00000084628.10	16.8822	21.7675	15.7343	104.524	32.1754	27.9005	24.3632	25.6527	15.8053	51.0061	13.1208	25.48	78.6854	70.9638	72.395	60.7064	18.8647	36.882	18.8341	33.352	36.1579	4.59608	32.9053
ENSG00000084636.18	4362.18	5797.99	4153.86	3297.17	3810.01	2995.02	4793.76	2979.56	4264.79	4330.5	5535.54	7552.63	2149.44	1743.32	2994.68	1549.87	5983.14	3764.6	4853.25	2164.98	3104.96	5713.85	4481.19
ENSG00000084652.16	2024.93	1667.39	2819.06	1990.2	1736.36	3098.03	2472.29	1989.37	1738.58	1748.42	1870.45	1751.09	1929.74	2209.28	1828.42	1953.76	2183.03	1754.53	1542.41	1547.24	1781.74	1739.16	1740.52
ENSG00000084674.15	108.797	92.2942	156.032	96.8755	57.6938	138.43	257.554	70.5449	99.222	77.7634	75.0804	80.8332	55.3135	52.1542	52.972	116.457	149.409	145.772	33.7032	88.4552	48.4669	93.76	90.9227
ENSG00000084676.15	2678.65	2517.19	3930.96	2856.13	3182.04	2978.92	2920.11	2352.35	2481.43	2592.11	2568.04	2670.13	2616.1	2046.84	2116.23	1644.03	2399.59	2613.36	1943.88	2246.18	2121.01	2657.45	2841.12
ENSG00000084693.16	654.656	590.334	690.999	782.652	511.478	712.537	585.878	600.273	682.261	706.56	566.383	630.85	630.263	712.203	775.156	545.119	661.02	563.768	570.971	600.335	618.53	469.719	623.47
ENSG00000084710.14	163.195	133.217	138.986	113.021	72.1173	116.968	87.0115	62.8491	122.93	103.685	120.274	137.944	88.0342	72.6738	104.178	55.7508	100.36	95.7177	83.2666	93.5305	93.8566	101.114	116.035
ENSG00000084731.15	233.538	222.028	359.267	178.455	365.024	239.301	263.355	202.656	210.737	244.16	233.259	253.922	274.23	312.925	235.725	307.249	191.666	221.292	108.048	100.781	223.102	187.52	243.326
ENSG00000084733.11	1516.59	1553.33	6470.74	2025.89	3972	7635.09	5045.51	5285.74	1659.55	1648.08	1471.72	1519.14	2062.96	2514.51	2033.24	2217.64	1613.31	1637.74	1227.19	1846.68	1380.15	1520.38	1504.99
ENSG00000084734.9	20.6338	32.2159	11.8007	28.8927	32.1754	20.3889	27.8437	24.3701	41.2693	33.4466	16.7655	22.8442	19.4766	30.7795	35.3146	39.645	21.1285	25.4662	28.7468	21.0262	43.851	25.738	22.5142
ENSG00000084754.12	3233.89	2517.19	5226.41	3455.23	2953.48	5180.92	4334.33	3774.8	2933.63	2898.99	2562.21	2964.47	3018.09	3482.36	2879.91	3686.99	2905.17	2990.08	2407.79	2969.05	2338.72	2514.97	2801.28
ENSG00000084764.12	354.527	355.246	211.102	375.605	219.68	158.818	156.621	180.852	373.18	324.432	347.702	408.559	411.346	314.635	399.938	390.256	376.54	462.782	390.56	323.369	352.347	352.06	343.774
ENSG00000084774.14	664.973	918.588	368.445	566.807	434.923	533.33	462.901	423.27	758.653	576.954	830.987	931.339	645.065	624.14	836.074	563.703	814.201	762.229	666.133	592.36	863.173	706.877	684.085
ENSG00000085063.16	9738.24	5592.5	6622.83	7859.66	4505.67	7885.12	6168.54	5800.08	7073.74	7183.5	6509.4	6528.16	7517.19	6621.87	5707.73	6932.92	6670.57	6002.99	4092.95	5602.41	5659.86	7075.2	7676.47
ENSG00000085117.12	831.919	728.776	293.707	874.429	237.432	439.97	298.16	439.944	674.358	740.007	1182.33	972.634	653.634	600.2	761.031	392.733	959.837	676.171	811.849	612.661	612.376	922.893	438.161
ENSG00000085185.15	767.204	487.592	283.218	695.974	285.141	226.424	305.12	162.895	582.161	508.389	561.28	572.861	610.007	616.445	535.9	526.535	553.114	497.908	414.351	400.224	608.529	453.173	691.878
ENSG00000085224.22	4324.67	4785.37	10833.1	3773.9	11141.6	10649.4	8702.31	8211.43	5292.13	3871.45	4121.4	4544.23	5211.16	4828.11	3548.24	5158.81	3826.52	3719.82	5665.1	5036.15	3768.11	4868.17	4770.41
ENSG00000085231.14	210.09	148.019	579.547	296.575	470.427	805.897	625.323	419.422	201.078	223.256	170.571	173.967	289.033	332.59	209.239	442.29	232.413	227.439	186.359	295.817	235.411	172.813	246.79
ENSG00000085265.11	195.084	123.639	87.8499	122.369	143.125	109.456	150.82	207.787	204.59	177.267	206.289	68.5325	193.208	51.2992	57.3863	34.6894	133.562	104.499	115.978	72.5043	82.3168	173.732	150.672
ENSG00000085274.15	504.591	331.737	794.583	529.416	519.244	970.081	743.659	636.187	471.524	469.925	470.163	406.802	564.821	566.001	336.372	491.846	444.453	501.42	296.389	580.034	400.814	658.158	465.87
ENSG00000085276.19	712.806	489.333	646.418	850.635	682.341	852.04	693.772	696.471	384.595	651.373	941.785	917.281	731.541	542.061	1104.47	541.402	535.004	534.79	449.045	886.002	815.475	768.464	678.889
ENSG00000085365.18	1705.11	913.364	2563.38	2033.54	1587.69	3389.92	2081.32	1776.45	1489.21	1454.09	1260.33	1221.28	1904.81	2399.09	1149.49	2575.69	1457.11	1455.96	939.723	2081.6	1196.29	1156.37	1432.25
ENSG00000085377.14	543.045	464.083	555.946	657.734	442.689	505.429	432.737	420.704	471.524	603.712	511.713	533.323	624.03	654.919	477.631	609.542	596.88	595.382	420.298	524.931	466.206	561.641	530.815
ENSG00000085382.12	590.878	504.135	789.338	549.811	644.618	602.008	686.811	557.946	525.086	454.874	447.566	647.544	514.182	599.345	523.54	462.112	467.845	521.618	496.626	600.335	560.062	519.357	662.436
ENSG00000085415.16	466.137	433.609	915.213	521.768	754.458	1065.59	890.998	686.21	497.866	513.406	529.207	410.316	592.088	650.644	505.882	664.054	486.71	530.399	416.333	602.511	553.908	580.944	553.329
ENSG00000085433.15	494.274	329.995	1121.07	471.631	675.684	1002.27	882.877	638.752	496.988	354.534	468.706	465.669	509.508	456.563	316.066	458.396	431.625	416.24	267.643	440.826	370.81	373.202	474.53
ENSG00000085449.15	1369.34	1094.47	1948.43	1216.89	1452.33	2288.92	1891.05	1682.82	1275.84	1370.48	1363.84	1172.08	1322.07	2051.11	1296.93	1948.8	1272.99	1494.6	1293.61	1569.72	1295.53	1578.29	1318.81
ENSG00000085465.13	63.7773	68.7853	51.1365	85.8283	33.2849	52.5818	40.6054	76.9581	98.3439	88.6336	56.857	109.828	112.964	112.003	108.593	52.0341	57.3488	79.9111	122.917	99.3309	62.3146	118.579	80.5315
ENSG00000085491.17	724.998	314.323	1237.77	871.88	643.508	1298.45	1188	900.41	506.647	626.288	655.313	628.214	684.797	701.944	355.795	818.917	646.683	642.801	344.962	701.841	518.519	540.499	718.722
ENSG00000085511.20	1253.04	1541.14	2004.81	1509.22	1743.02	2227.75	2244.9	2095.83	1632.33	1275.15	1188.17	1244.13	1350.9	1567.19	1545.9	1460.67	2063.8	1853.76	1664.34	1843.78	1807.89	1358.6	1205.37
ENSG00000085514.16	53.4604	53.1127	64.2484	56.0858	48.8179	36.4853	70.7694	67.9797	98.3439	61.0401	61.9595	45.6883	56.8716	34.1994	76.8093	32.2116	69.4222	39.5165	46.5897	49.3029	41.5431	100.195	58.8832
ENSG00000085552.17	263.55	172.399	59.0037	328.017	105.402	105.164	110.215	155.199	262.543	205.697	287.201	322.454	242.289	273.596	362.858	167.252	181.101	191.435	310.267	301.618	261.568	170.974	162.795
ENSG00000085563.15	402.36	503.264	431.382	378.154	657.932	850.967	967.568	1176.18	482.939	448.185	567.841	394.501	421.473	358.239	465.27	146.191	306.363	223.927	208.167	175.46	840.863	637.936	469.334
ENSG00000085644.14	356.403	281.236	86.5387	398.549	98.7452	139.503	95.1326	83.3713	275.714	290.986	246.38	306.639	226.708	355.674	336.372	302.293	373.521	287.153	328.11	180.536	259.26	260.138	206.957
ENSG00000085662.14	475.516	356.116	270.106	362.009	176.41	185.646	242.472	255.244	418.84	327.777	406.017	441.068	300.719	319.765	342.552	256.454	491.992	342.476	340.997	300.168	283.878	396.182	289.221
ENSG00000085719.13	2508.89	2270.79	3645.12	3272.52	2494.15	4724.85	3278.59	3196.33	2388.35	2185.74	2084.76	2108.69	2944.08	3024.09	2786.33	3373.54	2343	2518.52	2330.47	3066.21	1984.84	2306.31	2118.06
ENSG00000085721.12	1223.02	821.941	1867.14	1097.07	1107.28	2261.02	1472.24	1260.83	1037.88	1111.26	1031.44	973.513	1120.29	1588.56	936.721	1575.89	1087.36	1039.72	836.631	1350.03	951.644	959.661	1039.12
ENSG00000085733.16	3014.42	3288.63	5632.88	3452.68	6378.5	6058.71	5307.7	6132.28	3324.38	3246.83	3278.75	3028.61	3073.41	3520.83	3845.76	3584.16	3563.17	3514.33	3776.74	3172.79	3521.93	3071.1	2679.19
ENSG00000085741.13	114.424	67.0439	68.182	212.446	23.2994	112.675	109.054	75.6755	71.1237	77.7634	51.0255	94.0125	50.6391	118.843	69.7464	35.9283	106.397	98.3521	42.6246	113.107	30.7727	75.3757	76.2018
ENSG00000085760.15	591.816	519.808	1387.24	741.013	1050.69	1754.52	1352.74	1409.62	563.721	564.412	470.892	589.555	528.984	704.509	561.503	638.037	542.549	678.805	529.338	664.864	468.514	469.719	529.083
ENSG00000085788.14	1947.08	2089.68	3258.31	1154.86	2144.66	3298.7	2775.09	2209.98	1269.69	1111.26	1283.66	1288.94	1071.21	1282.48	1771.91	1328.11	1399.76	1498.11	1221.24	1197.77	1230.14	1252.89	1444.37
ENSG00000085831.15	483.957	802.785	572.991	937.313	525.901	1061.29	715.815	809.343	1029.98	701.543	365.926	459.519	856.191	1216.65	926.126	1266.16	559.905	793.842	1242.06	894.703	857.018	405.374	574.978
ENSG00000085832.17	3332.37	2608.62	5863.65	3187.54	3847.73	4909.42	4765.91	3402.83	2998.61	2782.76	2501.71	2899.45	3153.65	4017.58	2851.66	3954.59	3047.78	2854.85	3787.64	3330.85	3241.13	3268.73	3048.07
ENSG00000085840.13	19.6959	39.1815	19.6679	33.9914	19.9709	16.0965	18.5625	21.8048	27.2202	33.4466	23.3259	26.3587	25.7091	26.5046	25.6031	17.3447	33.2019	22.8317	37.6682	19.5762	36.9272	37.6878	32.9053
ENSG00000085871.9	675.289	425.772	355.333	866.781	256.294	655.663	385.171	318.094	566.356	696.526	508.068	557.046	860.865	985.799	662.15	1202.98	476.146	628.751	457.966	753.319	546.984	490.861	478.859
ENSG00000085872.15	724.998	863.734	361.889	737.614	504.821	356.269	382.851	364.268	734.945	773.453	787.979	854.899	730.762	789.152	913.766	695.027	989.266	798.233	1099.32	715.617	912.409	765.707	663.302
ENSG00000085978.22	704.364	600.783	1279.72	977.253	829.904	1548.48	1248.33	1492.99	603.235	790.177	796.727	722.227	818.796	1044.79	777.805	906.88	734.97	787.695	749.4	781.596	932.411	790.526	688.414
ENSG00000085982.13	1045.76	1306.92	1640.3	1428.49	1474.52	2293.21	2075.52	1593.03	1527.84	1107.08	1384.25	1192.29	1103.93	1328.65	1343.72	1575.89	1251.86	1315.46	1956.77	1711.1	1205.52	1031.36	1175.93
ENSG00000085998.14	1325.26	1231.17	862.765	1894.17	669.027	1191.14	930.443	770.864	1259.15	1131.33	1161.19	1152.75	1544.1	1772.39	1649.19	1717.12	1221.68	1239.94	1531.51	1360.18	1299.38	911.862	1045.18
ENSG00000085999.13	75.0322	50.5006	28.8462	46.7382	51.0369	12.8772	29.0038	23.0874	51.8062	39.2998	38.6336	54.4745	24.93	19.6647	28.2517	22.3003	42.257	47.4198	23.7905	23.9264	53.8521	38.6071	37.235
ENSG00000086015.22	1141.43	1545.49	540.211	1091.97	521.463	388.461	544.112	306.55	1219.64	863.759	1161.19	1086.86	973.83	893.46	1098.29	843.696	1806.49	1002.84	1407.6	947.631	910.101	1202.33	1026.99
ENSG00000086061.16	2759.31	2580.75	6076.07	2729.51	3520.43	7117.86	4517.64	4903.51	3139.1	2812.86	2530.86	2251.03	3928.04	3883.35	2576.2	4093.35	3298.31	4264.27	1692.1	3739.77	2263.33	2500.27	2812.54
ENSG00000086062.12	2659.89	1525.47	1788.47	3965.1	1877.27	1736.27	1111.43	1213.37	2826.51	2286.91	2825.35	1973.38	3952.19	3307.09	3278.96	3981.85	2564.09	2696.78	1390.75	3355.5	2137.93	2193.25	2389.97
ENSG00000086065.14	1005.43	602.524	2387.68	1204.15	1209.35	2901.66	2465.33	1559.68	944.804	975.806	735.496	701.14	1255.85	1542.39	836.957	2026.85	882.114	1044.11	849.518	1236.2	944.72	711.473	943.864
ENSG00000086102.19	1480.01	1398.34	1868.45	1579.75	1622.08	1885.43	1519.8	1745.67	1568.23	1483.36	1484.11	1624.57	1636.03	2035.72	1465.56	2195.34	1598.22	1398.88	1449.24	1864.81	1467.86	1536.01	1535.29
ENSG00000086159.13	10.3169	13.0605	6.55596	5.9485	0	15.0234	8.12108	6.41318	10.5368	8.36166	11.663	6.15035	3.89532	3.41994	13.243	4.95563	18.8647	4.39072	12.8865	1.45009	4.6159	10.1114	6.06151
ENSG00000086189.10	830.043	464.083	1043.71	728.266	627.975	1044.12	875.916	799.082	591.82	683.147	676.452	653.695	796.982	638.675	497.054	669.01	654.229	705.15	334.058	727.943	490.054	648.966	708.331
ENSG00000086200.16	704.364	386.591	873.254	701.073	558.077	650.297	611.401	541.272	616.406	592.005	586.064	506.086	679.344	589.085	521.774	723.522	636.873	702.515	620.535	835.249	582.372	704.119	642.52
ENSG00000086205.18	1326.19	6769.69	8162.18	8661.01	3706.83	10579.7	3329.64	5007.41	1013.29	3138.13	1352.9	1508.59	5696.51	14555.3	3979.08	8557.13	1979.29	2310.4	2787.45	4857.06	5549.85	2877.15	1117.92
ENSG00000086232.13	1886.12	1538.53	2973.79	2939.41	2323.29	3605.61	2407.32	2706.36	1729.8	1898.93	1830.36	1520.02	2383.93	2989.03	2164.79	2703.29	1747.63	1980.21	2019.22	2413.67	2220.25	1399.97	1588.12
ENSG00000086288.12	16.8822	4.3535	7.86716	5.09871	9.98547	3.21929	9.28123	19.2395	7.02457	5.85316	5.83149	24.6014	2.33719	0.854986	5.2972	0	7.54589	7.02515	6.93888	9.42556	3.07727	22.0612	5.19558
ENSG00000086289.12	1088.9	860.251	2214.6	848.936	1290.34	2908.1	2693.88	1776.45	862.265	912.257	502.237	791.638	975.388	1031.11	1068.27	1198.02	1229.23	1343.56	1024.97	764.195	1297.07	656.32	964.646
ENSG00000086300.15	65.6531	50.5006	77.3604	50.9871	66.5698	74.0438	117.176	102.611	82.5387	65.2209	94.7616	31.6304	81.0226	84.6436	32.666	39.645	60.3671	29.8569	61.4587	68.8791	46.159	85.4871	46.7602
ENSG00000086475.15	815.975	635.611	877.188	858.283	463.77	1135.34	932.764	573.338	813.094	744.188	642.921	618.55	816.459	1092.67	814.002	927.941	688.94	715.687	492.661	646.738	612.376	603.925	589.698
ENSG00000086504.17	272.929	295.167	399.914	368.807	188.614	450.701	313.242	270.636	274.836	214.895	266.062	296.096	260.986	313.78	250.734	345.655	276.934	284.519	283.503	189.236	268.491	205.904	220.812
ENSG00000086506.3	0.937902	2.6121	0	0.849785	0	0	0	0	0	0	0.728936	0	0	0	0	1.23891	0.754589	0	0	0	0	0	0
ENSG00000086544.3	582.437	552.024	392.047	700.223	620.209	347.684	334.124	432.248	631.333	482.468	880.554	597.463	1469.31	674.584	574.746	610.781	804.392	605.041	569.98	679.365	716.233	709.635	787.13
ENSG00000086548.9	118.176	83.5872	78.6716	463.983	104.293	37.5584	125.297	141.09	67.6114	203.188	475.266	224.049	188.533	147.913	83.8723	27.256	541.04	204.608	150.673	119.632	191.56	551.529	69.2744
ENSG00000086570.12	876	648.671	605.771	1798.15	692.326	888.525	924.643	1355.75	956.219	722.447	1627.71	2141.2	1503.59	1108.06	1136.25	958.914	1041.33	1287.36	691.906	2137.43	1145.51	1237.26	716.99
ENSG00000086589.12	686.544	639.094	892.922	886.326	740.034	991.543	920.002	1000.46	691.92	712.413	879.096	686.204	772.052	819.932	742.49	712.371	691.958	611.188	431.202	864.976	542.368	675.624	611.347
ENSG00000086598.11	4482.23	3766.65	8514.89	6421.83	5749.41	12107.8	8415.76	7461.09	4694.17	4280.33	3237.2	3258.81	5160.52	6481.65	4900.79	7481.76	4199.29	4363.5	4485.49	5026.72	3908.9	3436.03	3573.69
ENSG00000086619.14	440.814	364.823	554.635	495.425	287.36	610.593	532.511	515.619	420.596	415.574	352.805	354.085	573.391	487.342	395.524	252.737	436.152	338.085	330.093	640.213	370.041	388.828	407.853
ENSG00000086666.19	1042.95	704.396	1144.67	1012.94	1037.38	1380	1017.45	985.064	813.972	930.653	818.595	832.055	992.527	1175.61	844.02	1247.58	901.734	970.349	672.081	1001.28	759.315	971.611	955.987
ENSG00000086696.11	124.741	86.1993	98.3395	178.455	158.658	113.748	80.0506	219.331	108.881	138.804	247.109	127.4	154.255	193.227	83.8723	168.491	219.585	93.0833	144.725	177.635	129.245	353.898	152.404
ENSG00000086712.13	549.611	372.66	883.744	561.708	666.808	990.469	780.783	681.079	504.013	568.593	487.658	524.537	604.553	606.185	446.73	489.368	548.586	581.331	387.586	588.735	538.521	510.165	626.067
ENSG00000086717.18	23.4476	15.6726	27.535	9.34764	13.314	11.8041	16.2422	10.2611	15.8053	25.9211	20.4102	12.3007	24.151	18.8097	9.71153	16.1058	15.0918	14.0503	24.7817	10.8756	15.3863	13.7882	14.7208
ENSG00000086730.17	201.649	174.14	165.21	230.292	106.512	238.228	192.586	115.437	254.641	240.816	185.15	193.297	239.952	445.448	230.428	299.815	245.241	191.435	225.018	216.788	221.563	188.439	193.968
ENSG00000086758.16	10183.7	9851.97	13504	10517.8	11081.7	12988.8	10606.1	9755.72	10460.5	10703.8	9429.51	10057.6	11147.6	11483.3	9556.14	10733.9	9793.81	11011.9	9391.28	10073	9448.74	10182.2	10216.2
ENSG00000086827.9	334.831	198.52	824.74	448.687	491.507	941.107	777.303	539.989	309.081	308.545	308.34	309.275	373.951	412.958	338.138	444.768	318.437	378.48	234.931	372.672	284.647	297.826	324.724
ENSG00000086848.15	607.761	630.387	765.737	613.545	514.807	905.695	745.979	669.536	633.089	557.723	551.075	595.705	658.309	725.883	616.24	692.549	605.935	586.6	591.788	658.339	497.748	624.147	678.889
ENSG00000086967.10	20.6338	2.6121	0	11.0472	1.1095	1.0731	33.6445	3.84791	10.5368	2.5085	18.2234	123.007	7.01157	7.69488	9.71153	0	13.5826	0.878144	4.95635	19.5762	13.0784	17.4651	14.7208
ENSG00000086991.13	113.486	92.2942	61.6261	22.9442	31.0659	97.6519	75.41	43.6096	45.6597	43.4806	63.4174	21.9655	42.0694	25.6496	25.6031	22.3003	53.5758	28.9788	41.6333	31.1768	16.925	76.2949	78.7996
ENSG00000087008.16	853.491	919.459	393.358	978.953	340.616	447.482	454.78	303.985	894.754	764.256	715.086	793.395	861.644	1001.19	1116.83	1096.43	848.912	813.161	1404.63	817.848	957.799	693.089	781.935
ENSG00000087053.18	1115.17	781.018	1190.56	1289.12	576.938	1123.53	1099.83	609.252	908.803	916.438	722.375	810.968	946.562	940.485	988.81	1439.61	947.009	1245.21	1311.45	1100.61	1258.6	572.671	904.897
ENSG00000087074.8	1266.17	1790.16	1746.51	970.455	2710.5	2527.15	2137	3139.89	2502.5	1307.76	2047.58	1303	2193.06	811.382	1017.94	844.934	1584.64	2332.35	558.085	1005.63	1820.97	1019.41	2170.02
ENSG00000087076.9	127.555	99.2598	60.3149	140.215	55.4748	133.064	63.8085	87.2192	86.0509	122.08	137.769	72.9256	128.546	159.027	147.439	139.996	78.4772	69.3734	78.3103	68.8791	193.098	87.3255	148.94
ENSG00000087077.14	830.043	871.57	667.397	828.541	578.048	799.458	590.518	487.401	639.236	732.481	898.049	1026.23	614.681	662.614	691.284	475.74	951.537	596.26	511.495	520.581	570.833	670.108	729.113
ENSG00000087085.15	122.865	75.7509	48.5141	81.5794	29.9564	40.7777	32.4843	37.1964	60.5869	140.476	114.443	115.099	72.4529	62.414	67.0978	75.5733	82.2502	65.8608	37.6682	36.9772	106.166	82.7294	180.113
ENSG00000087086.15	9082.64	7335.65	5118.9	9563.48	2120.25	5704.59	3965.41	5121.56	7300.28	6032.1	6935.82	6004.5	8317.28	8724.28	5914.32	7972.37	8185.03	6123.3	4450.8	4455.39	6121.45	7371.19	6110.87
ENSG00000087087.20	1595.37	1493.25	1816	1527.06	1674.23	1803.88	1493.12	1205.68	1499.74	1510.12	1753.09	1551.65	1291.69	1745.88	2053.55	1419.79	1546.15	1526.21	1760.49	1497.94	1720.19	1647.23	1427.92
ENSG00000087088.20	369.533	266.434	78.6716	390.051	85.4313	124.479	78.8905	71.8276	278.348	267.573	301.779	283.795	366.939	342.849	239.257	277.515	346.356	278.372	265.66	170.385	282.339	293.23	289.221
ENSG00000087095.13	471.765	388.332	701.488	443.588	600.238	650.297	597.479	541.272	463.621	435.642	421.325	392.744	494.705	492.472	478.513	541.402	434.643	395.165	518.434	594.535	463.898	546.933	445.088
ENSG00000087111.21	812.223	618.197	506.12	889.725	362.805	628.835	476.823	343.746	712.993	770.109	687.386	679.175	810.226	884.911	966.738	913.074	755.343	768.376	603.683	609.761	759.315	617.713	655.509
ENSG00000087116.16	319.825	419.677	343.533	192.901	139.797	219.985	345.726	351.442	549.672	418.083	426.427	263.587	157.371	140.218	184.519	147.43	629.327	193.192	295.398	236.364	251.566	193.035	314.333
ENSG00000087128.10	22.5096	17.414	95.7171	82.4292	71.0078	152.38	124.136	121.85	35.1228	58.5316	101.322	151.123	52.9763	58.994	54.7377	60.7064	73.1951	95.7177	43.6158	266.816	11.5397	7.35373	26.8438
ENSG00000087152.15	849.739	716.586	873.254	799.648	615.771	803.75	868.955	725.972	715.628	734.99	846.294	695.868	789.971	936.21	859.029	885.818	905.507	634.02	712.723	777.971	829.323	767.545	748.164
ENSG00000087157.19	464.262	460.6	305.508	412.996	304.002	354.122	400.253	287.31	349.472	385.472	518.273	437.554	363.044	344.559	411.416	318.399	525.194	360.039	373.708	358.896	435.433	455.012	407.853
ENSG00000087191.13	1243.66	977.796	908.657	1487.97	723.392	858.478	696.092	542.555	1099.34	1131.33	1054.77	1082.46	1306.49	1383.37	1264.26	1504.03	1316	1225.01	921.88	1147.74	1042.42	995.511	1127.44
ENSG00000087206.17	519.598	584.24	970.283	453.785	846.546	771.557	793.545	797.799	392.498	451.53	580.233	566.711	508.729	424.073	456.442	551.314	491.237	525.13	549.163	516.23	552.369	693.089	560.257
ENSG00000087237.12	30.0129	48.7592	18.3567	22.0944	29.9564	8.58478	19.7226	39.7617	35.1228	37.6275	38.6336	26.3587	20.2557	18.8097	30.9003	12.3891	40.7478	35.1258	40.642	17.401	29.234	57.9106	38.9669
ENSG00000087245.13	3385.83	2865.47	3441.88	1923.91	1721.94	1931.58	2024.47	2873.1	3921.46	2151.45	3799.21	1652.69	2877.08	2479.46	2314.87	1574.65	4021.96	1715.02	2031.11	1112.22	1418.62	2993.89	2011.56
ENSG00000087250.8	6.56531	4.3535	1.31119	0	3.32849	6.43859	0	0	0.878071	2.5085	0.728936	7.9076	3.89532	3.41994	3.53146	0	2.26377	1.75629	2.97381	0.725043	3.07727	0.919216	0.86593
ENSG00000087253.13	502.715	496.299	477.274	685.777	573.61	1017.3	733.217	428.4	432.889	619.599	603.559	628.214	605.332	499.312	355.795	364.239	553.114	470.685	208.167	316.119	382.35	779.495	562.855
ENSG00000087258.15	808.472	463.212	611.016	546.412	447.127	256.47	423.456	218.048	602.357	511.733	567.841	955.94	432.38	337.72	448.496	327.071	1001.34	590.113	473.827	271.166	403.891	511.084	762.018
ENSG00000087263.17	639.649	515.454	1260.06	646.687	788.852	1385.37	903.76	729.82	637.479	624.616	543.057	623.821	698.82	788.297	457.325	717.327	701.768	670.024	484.731	599.61	524.674	615.875	620.872
ENSG00000087266.17	926.647	940.356	672.642	808.146	715.625	564.45	762.221	956.846	994.854	831.985	1204.93	1245.89	765.82	744.693	1114.18	405.123	1041.33	684.074	733.539	677.915	863.942	1059.86	892.774
ENSG00000087269.16	698.737	578.145	1410.84	753.76	1035.16	1461.56	1206.56	1162.07	648.016	664.752	642.921	701.14	684.018	772.052	636.546	713.61	704.786	605.041	621.526	606.861	679.306	682.058	627.799
ENSG00000087274.17	5806.55	5158.03	9440.59	5765.79	6889.98	9070.9	7603.65	5692.34	5501.99	5123.19	4940	5950.03	4932.25	5341.1	5307.79	5132.79	6163.48	5719.35	4749.17	4902.01	4847.46	4932.51	5283.04
ENSG00000087299.12	293.563	267.305	360.578	327.167	337.287	348.757	262.195	293.723	316.984	342.828	187.336	299.61	388.753	341.139	316.066	535.208	260.333	296.813	252.774	345.12	313.881	224.289	304.807
ENSG00000087301.9	1338.39	834.13	3503.51	2215.39	1583.25	5183.06	3633.6	2199.72	1701.7	1813.64	1169.21	1013.05	2235.13	3482.36	2138.3	3555.66	1236.77	1848.49	1900.26	2378.87	970.108	1164.65	1316.21
ENSG00000087302.9	1087.97	713.103	3110.15	1320.57	1977.12	3721.5	2620.79	2603.75	1022.07	1086.18	875.452	889.165	1360.25	1435.52	937.604	1414.83	934.181	951.908	579.892	914.279	853.172	924.731	993.222
ENSG00000087303.18	879.752	686.982	1657.35	392.601	1561.06	1225.48	1425.83	1094.09	711.237	531.801	847.023	807.453	525.868	366.789	672.744	288.665	762.889	598.894	621.526	368.322	508.518	733.534	583.637
ENSG00000087338.5	541.169	362.211	756.558	768.206	600.238	884.233	710.014	550.251	424.108	540.999	568.57	490.271	678.564	822.497	422.893	780.511	485.201	616.457	483.739	682.265	559.293	559.802	591.43
ENSG00000087365.16	2553.91	2393.55	4890.75	2776.25	3978.66	5617.67	4775.19	4031.32	2462.99	2077.04	2167.13	2425	2222.67	2747.07	2568.26	2454.27	2595.79	2529.93	2639.75	2430.34	2392.57	2524.17	2136.25
ENSG00000087448.11	1925.51	1345.23	2185.76	1945.16	1397.97	1915.48	1920.05	1437.83	1657.8	1695.74	1433.82	1563.95	1526.96	1362.85	1240.43	1424.74	1737.06	1734.33	992.26	1423.26	1174.75	1361.36	1760.44
ENSG00000087460.25	9896.74	9414.88	4960.24	10875.6	3184.26	4884.74	4297.21	3296.37	9290.87	7725.34	8152.42	7935.71	9235.02	11987.8	10096.5	12019.9	9244.47	8337.1	9069.12	7346.86	8858.68	6730.5	7238.31
ENSG00000087470.18	1880.49	1473.22	2908.23	1925.61	2223.43	3295.48	2960.71	2165.09	1718.38	1643.07	1660.52	1615.79	1826.13	1936.54	1480.57	2023.13	1909.11	2215.56	1703.99	1840.16	1715.58	1775.92	1894.65
ENSG00000087494.16	46.8951	41.7936	76.0492	24.6438	14.4235	25.7544	120.656	16.6743	37.757	35.9551	51.0255	27.2373	30.3835	28.2145	21.1888	26.017	40.7478	22.8317	13.8778	50.028	30.0033	45.0416	19.9164
ENSG00000087495.17	67.5289	37.4401	72.1156	56.9356	128.702	52.5818	56.8475	66.697	70.2457	55.1869	66.3331	65.018	63.1042	56.4291	44.1433	89.2013	86.7777	88.6925	74.3452	92.0804	86.1634	78.1333	101.314
ENSG00000087502.18	1064.52	760.121	3099.66	1349.46	1792.95	3144.18	2269.26	1863.67	1177.49	1058.59	863.789	727.499	1551.12	1295.3	783.102	1720.84	1122.07	906.245	849.518	1924.99	1138.59	1002.86	1071.16
ENSG00000087510.7	400.484	300.391	275.35	648.386	328.411	434.605	249.433	375.812	448.694	508.389	484.742	450.733	832.819	661.759	546.494	525.297	304.854	443.463	255.747	651.813	388.505	342.867	397.462
ENSG00000087586.17	35.6403	37.4401	64.2484	33.9914	44.3799	59.0204	52.2069	61.5665	20.1956	37.6275	45.9229	43.0525	40.5113	21.3747	43.2604	19.8225	46.0299	27.2225	24.7817	23.2014	31.542	41.3647	29.4416
ENSG00000087589.16	42.2056	49.6299	59.0037	46.7382	58.8033	41.8508	58.0077	82.0887	57.9527	87.7974	74.3514	52.7173	70.1157	41.0393	52.0891	45.8396	79.2318	74.6422	43.6158	44.9527	33.8499	86.4063	71.8722
ENSG00000087842.11	101.293	141.924	213.724	157.21	120.935	201.742	131.097	137.242	98.3439	95.3229	93.3038	128.279	125.429	154.752	102.412	135.041	118.47	119.428	88.223	137.033	104.627	130.529	112.571
ENSG00000087884.14	249.482	227.253	402.536	243.039	269.608	333.733	364.288	278.332	216.883	212.386	185.15	218.777	227.487	241.106	201.293	246.542	208.267	182.654	142.743	240.714	158.479	179.247	237.265
ENSG00000087903.13	180.077	213.321	73.4268	149.562	115.388	86.9209	145.019	112.872	213.371	217.403	303.966	228.442	314.742	96.6134	157.15	136.28	172.046	189.679	113.005	165.31	152.325	195.793	281.427
ENSG00000087995.15	335.769	249.02	246.504	406.197	220.79	316.564	276.117	192.395	309.081	307.709	312.713	262.708	330.323	420.653	322.246	395.211	315.418	322.279	257.73	382.098	296.187	277.603	290.087
ENSG00000088002.11	287.936	195.907	148.165	650.936	100.964	227.497	128.777	96.1977	339.813	347.845	247.109	294.338	468.996	935.355	544.728	868.474	228.64	297.691	321.171	368.322	505.441	125.933	264.109
ENSG00000088035.18	226.034	138.441	171.766	215.845	234.104	271.494	241.312	273.201	209.859	260.048	276.996	231.956	360.706	224.006	169.51	289.904	169.028	194.948	163.559	273.341	189.252	227.966	196.566
ENSG00000088038.19	717.495	686.111	930.947	767.356	945.291	743.657	923.482	786.255	992.22	765.928	809.119	619.428	654.413	704.509	870.506	696.266	792.318	672.658	759.312	666.314	773.932	718.827	568.916
ENSG00000088053.11	23.4476	36.5694	24.9127	34.8412	27.7374	11.8041	18.5625	10.2611	12.293	45.9891	32.0732	36.9021	56.0926	35.0544	48.5576	34.6894	24.9014	33.3695	22.7992	31.1768	40.7738	35.8494	42.4306
ENSG00000088179.9	916.33	954.287	1713.73	1043.54	1184.94	1617.16	1727.47	1273.66	1034.37	959.918	848.481	925.189	1025.25	1000.33	1030.3	795.378	980.211	997.572	993.252	937.48	930.103	1005.62	855.539
ENSG00000088205.13	1296.18	943.839	3086.55	1335.01	1973.79	3602.39	2715.92	2136.87	1127.44	1298.57	1302.61	1221.28	1287.79	1371.4	1195.4	1294.66	1448.81	1346.19	1025.96	1490.69	1120.12	1257.49	1278.98
ENSG00000088247.17	2241.59	2168.04	1581.3	2448.23	1410.17	1562.43	1270.37	946.585	2232.06	1907.29	2073.82	2088.48	2032.58	2579.49	2462.31	2163.13	2339.23	2247.17	1907.2	1753.88	1949.45	1717.1	1893.79
ENSG00000088256.9	2356.95	2376.14	1366.26	2482.22	1131.69	1637.55	1222.8	1104.35	2387.47	2226.71	1979.79	2352.95	2274.09	2553.84	2848.13	2174.28	2296.21	2300.74	1925.04	1545.07	2401.81	1634.37	2495.61
ENSG00000088280.19	919.144	966.477	1165.65	983.202	928.649	1415.42	1213.52	1053.04	960.609	872.121	1139.33	1043.8	984.736	1387.64	1072.68	1087.76	857.213	818.43	1021.01	999.109	1100.12	948.631	974.171
ENSG00000088298.13	404.236	375.272	260.927	465.682	168.644	421.727	290.038	248.831	349.472	332.794	242.736	325.09	401.997	425.783	374.335	452.201	372.767	349.501	427.237	296.542	413.123	319.887	269.304
ENSG00000088305.18	51.5846	52.242	31.4686	39.9399	39.9419	35.4122	55.6874	53.8707	41.2693	49.3338	51.0255	57.989	49.081	41.0393	45.0262	37.1672	46.0299	43.9072	65.4238	63.8038	48.4669	56.9914	42.4306
ENSG00000088320.4	88.1628	47.8885	51.1365	50.9871	21.0804	49.3625	25.5234	35.9138	51.8062	28.4296	65.6042	44.8097	28.0463	31.6345	43.2604	24.7781	58.8579	22.8317	11.8952	30.4518	53.8521	48.7184	37.235
ENSG00000088325.16	52.5225	68.7853	74.738	72.2318	58.8033	55.8011	33.6445	73.1102	67.6114	38.4636	68.52	52.7173	49.081	51.2992	29.1346	17.3447	73.9497	41.2728	29.7381	22.4763	16.925	89.1639	33.7713
ENSG00000088340.16	119.114	185.459	47.2029	107.073	59.9128	68.6783	151.98	84.6539	80.7825	259.211	229.615	161.666	83.3598	79.5137	166.862	84.2457	141.108	113.281	222.044	142.108	155.402	515.68	134.219
ENSG00000088356.6	184.767	176.752	128.497	195.451	74.3363	156.672	125.297	76.9581	197.566	170.578	154.534	208.233	214.243	276.161	184.519	276.276	218.076	180.02	150.673	202.287	172.327	164.54	178.382
ENSG00000088367.23	1244.6	1365.26	1201.05	1292.52	984.124	1110.66	1220.48	692.623	1037	1076.15	1196.18	1359.23	1065.76	1112.34	1130.95	975.02	1714.43	1124.9	1030.92	1080.31	1124.74	1099.38	1228.75
ENSG00000088386.17	71.2806	196.778	30.1574	211.597	95.4167	109.456	87.0115	55.1533	303.812	116.227	36.4468	45.6883	77.9064	144.493	144.79	514.146	60.3671	106.255	219.07	266.091	400.044	94.6792	73.6041
ENSG00000088387.19	1673.22	1494.99	3158.66	1971.5	2485.27	2780.4	2342.35	2316.44	1930	1484.19	1444.75	1193.17	1874.43	1659.53	1852.25	1340.5	1745.36	1299.65	1593.96	1550.14	1990.22	1549.8	1537.03
ENSG00000088448.14	1566.3	1219.85	1438.38	1652.83	1826.23	1604.28	1490.8	2367.74	2121.42	2194.94	1704.25	1516.5	2184.49	1586.85	1515	2324.19	1360.52	1784.39	1530.52	2205.58	1663.26	1695.95	2057.45
ENSG00000088451.11	167.884	104.484	357.956	206.498	190.833	402.412	328.324	297.571	182.639	193.154	171.3	156.395	221.254	194.082	142.141	327.071	184.12	209.876	120.935	263.191	218.486	149.832	166.259
ENSG00000088538.13	316.073	349.151	363.2	256.635	332.849	256.47	283.078	153.916	338.057	243.324	201.186	500.814	162.045	185.532	218.951	324.594	306.363	281.884	246.826	194.311	287.724	295.068	326.456
ENSG00000088543.15	276.681	206.356	215.036	192.901	119.826	274.713	279.597	175.721	215.127	217.403	153.076	282.916	193.987	172.707	222.482	131.324	221.095	288.031	144.725	150.084	160.018	177.409	202.628
ENSG00000088682.14	636.835	478.014	1018.8	695.974	717.844	1175.04	832.99	775.994	599.722	492.502	489.845	684.446	555.472	613.88	803.408	567.419	608.953	620.848	450.036	556.108	418.508	462.366	530.815
ENSG00000088726.16	36.5782	57.4662	45.8917	90.927	29.9564	55.8011	73.0897	61.5665	47.4158	51.8423	64.8753	153.759	83.3598	53.8641	40.6118	73.0955	48.2937	73.7641	44.6071	87.0051	55.3908	66.1835	38.1009
ENSG00000088727.12	75.0322	59.2076	94.4059	86.6781	61.0223	141.649	85.8514	89.7845	72.8799	71.9103	77.9961	72.9256	71.6739	82.9337	88.2866	90.4402	52.8212	81.6674	48.5722	76.1295	70.7771	54.2337	77.0678
ENSG00000088756.12	516.784	553.765	643.796	654.335	390.543	248.959	574.276	343.746	500.5	338.647	371.757	467.427	348.241	236.831	369.921	196.986	504.82	414.484	752.373	456.052	427.74	299.664	692.744
ENSG00000088766.12	773.769	391.815	793.272	721.468	440.47	1009.79	566.155	484.836	637.479	622.944	446.109	529.809	914.621	997.769	590.637	1231.47	567.451	559.378	617.561	766.37	870.866	526.711	766.348
ENSG00000088782.5	0	0	0	0	0	0	0	0	0	0	0	0	0	0	0	0	0	0	0	0	0	0	0
ENSG00000088808.18	1341.2	1424.46	835.23	1507.52	1057.35	1182.55	958.287	784.973	1370.67	1274.32	903.151	1246.76	1632.92	1898.92	2023.53	1735.71	1374.86	1779.12	1874.49	1956.17	2172.55	1109.49	1402.81
ENSG00000088812.18	2173.12	1607.31	2618.45	2364.1	1654.26	2908.1	2081.32	1925.24	2090.69	1925.69	1695.5	1800.3	2365.24	2563.25	2379.32	2606.66	2096.25	2111.06	1551.34	2186	1979.45	1599.44	1910.24
ENSG00000088826.18	219.469	181.976	161.277	178.455	93.1977	134.137	141.539	138.525	291.519	137.131	134.124	102.799	162.824	172.707	212.771	224.242	282.216	248.515	315.224	93.5305	150.017	146.155	192.236
ENSG00000088827.12	73.1564	164.562	19.6679	79.03	53.2558	46.1432	23.2031	88.5018	64.9772	50.1699	207.018	51.8387	66.9995	37.6194	57.3863	13.628	167.519	36.882	67.4063	28.2767	40.7738	136.044	24.246
ENSG00000088832.17	2539.84	1888.55	1156.47	3081.32	1047.36	1227.62	663.608	678.514	2298.79	1966.66	1862.43	1860.04	2991.6	3296.83	2623.88	3425.58	2292.44	2589.65	1998.4	1977.19	1987.14	1734.56	1840.1
ENSG00000088833.17	908.827	779.276	883.744	1055.43	673.465	898.183	877.076	432.248	825.387	945.704	914.814	878.622	1028.36	1037.1	848.434	953.958	918.335	856.19	803.919	733.018	763.931	834.648	822.634
ENSG00000088836.14	93.7902	44.4057	55.0701	76.4807	69.8983	25.7544	45.246	79.5234	98.3439	91.1421	117.359	85.2263	60.767	49.5892	120.953	55.7508	119.225	77.2767	105.075	55.8283	124.629	134.205	55.4195
ENSG00000088854.12	1364.65	1181.54	1931.39	1039.29	1211.57	1142.85	1351.58	1059.46	1245.1	961.591	999.371	1394.37	1037.71	915.69	948.198	1046.88	1336.38	1313.7	873.308	949.806	940.105	1155.45	1366.44
ENSG00000088876.13	249.482	241.184	587.414	274.481	419.39	547.28	690.291	478.423	317.862	325.269	327.292	332.998	299.94	350.544	311.652	345.655	394.65	259.052	331.084	376.297	311.573	336.433	369.752
ENSG00000088881.20	579.623	552.024	340.91	645.837	414.952	428.166	377.05	420.704	564.599	628.797	649.482	584.283	571.833	655.774	738.959	529.013	650.456	555.865	523.39	569.884	599.297	554.287	514.362
ENSG00000088882.8	232.6	232.477	136.364	147.013	76.5553	84.7747	74.2498	201.374	267.812	100.34	269.706	205.597	201.777	257.351	233.077	152.386	155.445	94.8396	226.009	121.082	128.476	127.771	134.219
ENSG00000088888.18	2931.88	3036.13	2151.67	3110.21	1799.6	2005.62	1907.29	1934.21	2963.49	2976.75	3128.59	2793.14	3209.74	2894.13	3459.07	2874.26	3096.83	3026.08	2508.9	2788.51	2614.14	2477.29	2837.65
ENSG00000088899.15	408.925	366.565	259.616	491.176	166.425	354.122	220.429	236.005	304.691	370.421	422.783	317.182	410.567	623.285	458.207	506.713	410.496	341.598	376.682	287.117	513.134	337.352	294.416
ENSG00000088926.14	12.1927	5.2242	3.93358	0.849785	2.21899	8.58478	4.64062	1.28264	1.75614	1.67233	4.37361	5.27173	0.779064	11.1148	7.06293	3.71672	2.26377	0.878144	1.98254	2.17513	0	0.919216	0
ENSG00000088930.8	1562.54	1183.28	3215.04	1917.97	2106.93	3616.34	2562.78	2624.27	1425.99	1520.15	1500.88	1422.49	1762.24	1825.4	1312.82	1756.77	1553.7	1556.95	1155.82	1583.49	1283.22	1492.81	1641.8
ENSG00000088970.16	728.75	576.403	1227.28	710.421	705.64	1038.76	1012.81	1078.7	569.868	616.254	591.896	717.834	540.67	402.698	576.512	407.6	682.903	652.461	433.185	531.456	556.216	704.119	852.075
ENSG00000088986.11	1653.52	1015.24	2007.44	1505.82	1000.77	2164.44	1414.23	1038.93	1352.23	1167.29	1163.38	1145.72	1606.43	1691.16	1051.49	1567.22	1465.41	1370.78	534.294	1200.67	942.412	1004.7	1438.31
ENSG00000088992.18	119.114	100.13	107.518	202.249	80.9933	124.479	45.246	32.0659	160.687	174.759	64.1463	147.608	172.173	325.75	166.862	415.034	73.1951	114.159	165.542	205.912	175.404	81.8102	88.3249
ENSG00000089006.16	831.919	748.802	1612.77	1142.11	1225.99	2145.12	1908.45	1510.94	921.096	928.144	994.268	947.154	989.411	1054.2	858.146	1240.15	889.66	873.753	734.53	996.209	798.55	954.146	805.315
ENSG00000089009.15	8631.51	6678.27	13522.3	11005.6	7023.11	13789.3	15004.3	10603.5	7483.8	7280.5	7045.16	7051.82	9890.99	8878.18	6932.26	8978.36	7367.81	7325.48	4757.1	7892.09	6233	6540.22	8341.5
ENSG00000089012.14	17.8201	9.5777	6.55596	19.5451	11.095	4.29239	25.5234	19.2395	21.0737	10.8702	21.1391	9.66484	5.45345	9.40485	15.8916	6.19453	22.6377	4.39072	40.642	4.35026	8.46248	60.6682	17.3186
ENSG00000089022.14	873.187	978.667	1361.02	1138.71	971.919	1781.34	1474.56	1113.33	905.291	842.855	812.034	988.449	817.238	1115.76	1131.83	1027.05	959.082	898.341	1084.45	1083.94	985.494	887.043	889.31
ENSG00000089041.17	321.7	228.994	225.525	209.047	178.629	188.865	293.519	198.808	179.126	224.092	324.376	297.853	205.673	125.683	144.79	96.6347	253.542	180.898	201.228	139.933	226.948	314.372	244.192
ENSG00000089048.14	619.015	458.859	2293.28	536.215	1642.06	2448.81	1776.2	1690.51	439.913	621.271	559.094	526.294	645.065	664.324	466.153	577.331	658.002	617.335	467.879	674.29	435.433	474.315	573.246
ENSG00000089050.16	537.418	390.944	444.494	556.609	420.499	806.97	546.432	652.861	459.231	633.814	457.043	451.612	612.344	700.234	467.919	991.126	473.882	512.836	317.206	496.654	413.123	471.558	639.922
ENSG00000089053.13	1623.51	1726.6	1653.41	1707.22	1575.49	1660.08	1583.61	1435.27	1722.77	1565.3	1612.41	1578.88	1597.86	2110.11	1845.19	1940.13	1502.39	1547.29	1789.24	1991.69	1548.63	1512.11	1463.42
ENSG00000089057.15	1591.62	1845.01	1586.54	1544.06	1121.7	1451.9	1313.29	1059.46	1739.46	1516.8	1658.33	1389.1	1972.59	2098.99	1600.64	1753.05	1765.74	1261.89	1470.05	1552.32	1657.11	1327.35	1297.16
ENSG00000089060.11	411.739	341.314	410.403	452.086	411.623	463.578	468.702	747.776	522.452	504.208	617.409	465.669	504.054	477.082	407.884	309.727	483.691	402.19	519.425	490.854	548.523	563.479	430.367
ENSG00000089063.15	1631.01	1293.86	2546.34	2179.7	1120.59	2932.78	2322.63	1336.51	1450.57	1355.42	1170.67	1247.64	1786.39	2500.83	1513.23	3216.2	1611.8	1636.86	1123.11	1577.69	1253.99	981.722	1355.18
ENSG00000089091.16	97.5418	136.7	115.385	114.721	165.315	182.427	135.738	118.002	97.4659	92.8144	112.256	100.163	107.511	206.052	103.295	208.136	98.0966	115.037	172.481	123.257	163.864	102.952	121.23
ENSG00000089094.19	671.538	656.508	432.694	529.416	392.762	474.309	522.069	543.837	662.065	631.305	898.049	695.868	486.136	429.203	407.001	348.133	590.843	382.871	589.805	497.379	529.29	842.002	581.905
ENSG00000089101.18	3.75161	9.5777	15.7343	6.79828	11.095	2.1462	2.32031	3.84791	21.9518	10.034	11.663	21.0869	11.686	5.12992	10.5944	4.95563	2.26377	14.0503	9.91269	7.97547	6.15453	12.869	5.19558
ENSG00000089116.4	0	0	0	1.69957	0	0	0	0	0	0	0	0	0	0.854986	0	0	0	0	0	0	0	0	0
ENSG00000089123.16	262.613	236.83	398.603	245.588	355.039	401.339	392.132	377.095	242.348	234.126	233.988	224.927	275.789	263.336	206.591	313.443	258.069	264.321	318.197	332.795	277.723	289.553	249.388
ENSG00000089127.13	242.917	201.132	284.529	282.979	134.249	500.064	255.234	248.831	151.028	222.42	373.215	218.777	242.289	1016.58	144.79	97.8736	250.524	240.611	263.678	191.411	204.638	329.079	124.694
ENSG00000089154.11	2475.12	2504.13	1709.8	2227.29	1770.76	1841.44	1860.89	1657.16	2275.08	2783.6	2375.6	2177.22	2074.65	1920.3	1988.21	1973.58	2278.86	1796.68	2482.14	2554.33	2680.3	2622.52	2176.95
ENSG00000089157.16	10738	7655.19	11019.3	16275.9	6294.18	11932.8	11569.1	10141.8	10248.8	8285.57	8793.15	9017.29	11752.2	13305.3	8564.68	13912.9	9120.72	9773.74	6548.32	10210.8	7647	9341.99	9750.37
ENSG00000089159.16	1723.86	1629.08	567.746	1613.74	693.435	567.669	693.772	450.205	1829.9	1488.38	1640.83	1908.37	1631.36	1233.74	1656.26	1307.05	1916.66	1503.38	1818.98	1176.02	1724.04	1722.61	1758.7
ENSG00000089163.4	22.5096	23.5089	23.6015	16.9957	11.095	21.462	15.082	16.6743	28.0983	16.7233	10.934	16.6938	16.3603	13.6798	22.9545	18.5836	18.8647	21.9536	8.92142	15.9509	13.8477	13.7882	25.9779
ENSG00000089169.15	26.2613	31.3452	7.86716	9.34764	33.2849	9.65788	31.3242	16.6743	25.4641	28.4296	22.597	25.48	9.34876	13.6798	33.5489	11.1502	27.1652	17.5629	37.6682	27.5516	25.3874	20.2227	12.989
ENSG00000089177.18	786.9	660.861	2250.01	842.137	1784.07	2445.59	2437.48	2077.87	730.555	775.962	605.017	704.655	882.679	561.726	614.475	703.699	661.774	748.179	802.928	678.64	714.695	870.497	844.282
ENSG00000089195.15	181.015	127.122	461.54	245.588	278.484	462.505	305.12	300.137	189.663	198.171	244.193	235.471	269.556	308.65	171.276	258.932	234.677	200.217	202.219	255.215	270.03	229.804	213.885
ENSG00000089199.10	271.992	697.431	7187.96	65.4335	306.221	166.33	199.546	206.504	162.443	301.02	118.817	108.949	124.65	115.423	73.2779	106.546	150.163	264.321	215.105	107.306	220.024	75.3757	146.342
ENSG00000089220.5	4499.12	3249.45	5011.38	6462.62	2218.99	6003.98	4214.84	2910.3	4119.03	3743.51	3077.57	3656.82	4591.02	6733.87	3944.65	7521.4	3959.33	4075.47	3716.27	3682.49	3552.7	2802.69	3512.21
ENSG00000089225.19	328.266	90.5528	187.501	83.279	65.4603	63.3128	204.187	53.8707	220.396	51.8423	142.142	283.795	79.4645	52.1542	111.241	54.5119	283.725	118.549	66.415	84.105	73.085	178.328	103.046
ENSG00000089234.16	605.885	480.626	1292.84	570.206	898.692	1506.63	1206.56	977.368	491.72	566.084	469.435	500.814	567.937	560.871	539.431	621.931	574.242	540.059	410.385	588.735	453.127	455.012	514.362
ENSG00000089248.7	1836.41	1278.19	2779.73	2279.97	2235.64	4378.24	3266.99	3645.25	1638.48	1641.39	1290.22	1374.16	2246.82	2466.63	2020.88	3020.45	1525.02	1894.16	2374.09	1897.44	1679.42	1292.42	1276.38
ENSG00000089250.19	417.366	206.356	300.263	219.245	256.294	273.64	261.035	324.507	353.863	335.302	287.201	375.171	285.916	219.731	522.657	317.16	299.572	353.014	227.001	437.201	366.195	317.129	249.388
ENSG00000089280.18	3772.24	3016.1	738.202	3660.03	1340.27	603.081	694.932	673.384	3359.5	4181.67	4451.61	3888.78	3611.74	4144.97	3547.36	3257.09	4024.98	3901.59	3147.28	4633.02	3446.54	4184.27	3571.1
ENSG00000089289.16	815.975	617.326	1628.5	1028.24	900.911	1807.1	1519.8	1519.92	659.431	732.481	700.507	734.528	774.389	859.261	655.087	787.945	698.749	715.687	615.578	725.043	588.527	648.966	692.744
ENSG00000089327.15	294.501	204.614	233.392	194.601	205.257	168.476	211.148	207.787	262.543	213.222	325.834	189.782	207.231	133.378	113.007	96.6347	295.044	169.482	149.682	92.0804	194.637	367.686	211.287
ENSG00000089335.21	763.452	531.998	1770.11	841.287	1159.42	1840.36	1898.01	1490.42	811.337	873.793	824.426	602.734	606.891	880.636	751.319	776.795	772.699	730.616	685.958	989.683	670.075	751.918	791.46
ENSG00000089351.14	660.283	892.467	415.648	813.245	533.668	442.116	628.803	428.4	725.286	714.922	873.994	827.662	744.006	739.563	879.335	472.024	719.878	654.217	759.312	494.479	910.101	835.567	794.924
ENSG00000089356.18	1354.33	1282.54	656.908	2395.54	553.639	1636.47	1175.24	904.258	1897.51	1314.45	1044.56	1026.23	2012.32	3920.97	2111.82	5769.59	1407.31	1812.49	1734.72	1938.76	1932.52	870.497	1033.05
ENSG00000089472.16	1495.95	1045.71	1973.35	1010.39	925.32	1166.46	1344.62	865.779	1289.01	936.506	1162.65	1183.5	811.005	728.448	746.022	512.907	1945.33	1322.48	705.784	628.612	544.676	1086.51	1427.05
ENSG00000089486.17	681.855	600.783	426.138	452.936	312.878	291.883	294.679	221.896	643.626	612.073	555.449	799.546	559.368	580.536	503.234	442.29	710.068	545.327	437.15	390.798	504.672	521.195	566.318
ENSG00000089505.17	33.7645	32.2159	18.3567	24.6438	14.4235	11.8041	13.9218	17.9569	20.1956	15.051	29.1574	39.538	24.151	7.69488	22.0717	13.628	43.0116	14.0503	20.8167	23.2014	33.0806	30.3341	27.7098
ENSG00000089558.9	6.56531	9.5777	6.55596	8.49785	3.32849	5.36549	4.64062	8.97845	11.4149	7.52549	13.8498	19.3297	8.5697	9.40485	7.06293	11.1502	19.6193	14.0503	4.95635	6.52539	10.0011	9.19216	6.06151
ENSG00000089597.18	5534.56	4309.09	2580.43	6253.57	2287.78	3534.78	2501.29	1681.53	5177.98	5170.85	5031.84	4603.98	5864.01	6361.1	6521.73	6125.16	5725.82	5836.14	5443.06	4788.18	4646.67	4750.51	3921.8
ENSG00000089639.11	266.364	180.235	152.098	183.554	149.782	142.722	135.738	202.656	171.224	163.888	231.802	124.764	178.406	238.541	152.736	174.686	174.31	148.406	153.647	91.3554	210.793	277.603	144.61
ENSG00000089682.16	496.15	356.987	1199.74	497.124	870.955	1024.81	1084.74	851.67	448.694	418.919	450.482	434.918	484.578	495.892	403.47	484.413	408.987	509.324	408.403	501.005	406.968	377.798	461.541
ENSG00000089685.15	23.4476	34.828	40.647	17.8455	49.9274	27.9005	24.3632	56.436	16.6833	17.5595	25.5127	14.0579	17.9185	29.0695	11.4773	33.4505	27.9198	13.1722	28.7468	13.0508	8.46248	26.6573	10.3912
ENSG00000089692.9	49.7088	107.967	31.4686	73.0815	12.2045	31.1198	16.2422	7.69581	64.9772	40.9721	92.5748	38.6594	36.616	22.2296	46.7919	6.19453	58.8579	60.5919	32.7119	21.7513	50.7749	78.1333	32.0394
ENSG00000089693.10	1932.08	1823.25	833.919	2604.59	549.201	1057	683.331	606.687	1827.27	1748.42	1561.38	1715.07	2085.55	2652.17	2352.84	2321.71	2036.64	1822.15	1987.49	1551.59	1852.51	1388.93	1675.57
ENSG00000089723.10	60.9636	48.7592	23.6015	103.674	24.4089	40.7777	39.4452	26.9353	62.343	43.4806	54.6702	50.0814	76.3482	86.3536	49.4405	92.918	56.5942	62.3482	50.5547	70.3292	71.5464	38.6071	44.1624
ENSG00000089737.17	4054.55	3500.21	10682.3	3682.12	5657.32	10500.3	8309.02	5480.7	3590.43	3480.12	2987.91	3694.6	3728.6	3867.96	3170.37	3805.92	4219.66	3618.83	3141.33	3196.71	2879.55	3417.64	3767.66
ENSG00000089775.11	695.923	670.439	567.746	594.85	558.077	600.935	643.885	609.252	570.746	672.277	709.983	594.827	452.636	643.805	586.223	785.467	716.105	627.873	641.351	516.23	582.372	795.122	654.643
ENSG00000089818.18	802.844	782.759	1102.71	796.249	843.218	1491.61	1070.82	799.082	858.753	755.894	758.093	630.85	889.691	1308.98	829.894	1199.26	917.58	821.065	796.98	844.675	821.63	715.15	577.575
ENSG00000089820.15	182.891	262.081	79.9828	143.614	143.125	95.5057	131.097	248.831	273.08	265.901	396.541	185.389	149.58	97.4684	203.059	105.307	266.37	149.284	254.756	85.555	216.947	507.407	144.61
ENSG00000089847.12	107.859	67.0439	142.92	115.571	175.3	152.38	387.491	169.308	58.8307	75.2549	61.2306	79.076	66.2204	106.018	75.0436	76.8122	89.0415	65.8608	71.3714	94.2556	87.7021	53.3145	75.3359
ENSG00000089876.12	707.178	547.67	1042.4	865.081	768.881	1528.09	1175.24	1046.63	625.186	585.316	590.438	544.745	794.645	1086.69	718.653	962.631	598.389	500.542	634.412	693.141	530.828	532.226	608.749
ENSG00000089902.10	746.57	757.509	1620.63	867.631	1486.73	1284.5	1077.78	1534.03	813.972	1018.45	1073.72	815.361	1222.35	1160.22	1059.44	1235.19	538.776	870.241	988.295	1317.4	1078.58	1053.42	871.126
ENSG00000089916.18	2421.66	1900.74	2656.48	1925.61	2410.94	3037.94	2256.5	1956.02	2058.2	1962.48	2026.44	2078.82	2183.72	1758.71	1952.9	1873.23	2350.54	2129.5	2639.75	2016.34	1950.99	2122.47	2529.38
ENSG00000090006.17	9053.57	7129.29	6558.59	4954.25	2423.14	2881.27	4881.93	1823.91	7679.61	4660.79	7664.76	6128.39	4336.27	4448.49	5386.37	3648.58	11477.3	5043.18	5399.44	3026.33	4604.36	5538.27	4551.33
ENSG00000090013.11	528.039	395.298	448.428	573.605	204.147	618.104	539.471	324.507	489.963	312.726	390.71	482.363	522.752	754.098	425.541	913.074	434.643	482.979	360.822	442.276	466.975	287.715	323.858
ENSG00000090020.11	1062.64	835.001	584.792	950.06	431.594	523.672	307.441	415.574	849.094	693.181	958.55	1094.76	1050.96	1459.46	1110.65	1242.62	989.266	742.91	846.544	588.01	664.689	876.932	704.867
ENSG00000090054.15	1096.41	1077.06	2041.53	1242.39	1255.95	2572.22	1720.51	2035.54	1078.27	1003.4	1035.82	984.056	1191.97	1350.02	1356.97	1294.66	1119.06	1195.15	1062.64	1155.72	1049.35	1055.26	968.11
ENSG00000090060.18	3367.07	2435.35	4406.92	4154.6	5251.25	4711.97	4110.42	4173.7	3843.32	3978.48	3394.65	3077.81	4441.44	3975.69	2771.32	4292.81	3770.68	4651.53	2909.38	5163.75	3528.85	3396.5	3765.06
ENSG00000090061.17	612.45	458.859	895.545	693.425	950.839	715.756	511.628	673.384	597.088	635.486	637.09	571.983	775.168	709.638	565.917	728.477	587.825	670.902	414.351	688.066	573.141	594.733	536.877
ENSG00000090097.21	581.499	557.248	445.806	559.159	350.601	422.801	443.179	257.81	446.06	425.608	408.204	660.723	420.694	610.46	715.121	439.812	562.169	482.979	632.43	218.238	500.825	377.798	477.127
ENSG00000090104.12	391.105	193.295	1631.12	436.79	2947.93	450.701	1107.95	1340.35	223.03	495.846	1011.03	528.93	610.786	154.752	172.159	320.877	860.231	763.107	495.635	348.021	294.648	983.561	411.317
ENSG00000090238.12	565.555	483.238	411.715	695.124	312.878	476.455	520.909	375.812	454.841	499.191	648.024	515.751	437.834	467.677	482.045	411.317	506.329	499.664	319.189	319.744	365.425	504.649	434.697
ENSG00000090263.16	360.154	299.521	590.037	560.009	313.988	770.484	544.112	487.401	282.739	349.517	293.761	298.731	474.45	701.089	415.83	712.371	345.602	432.925	242.861	437.201	316.958	250.946	315.199
ENSG00000090266.13	588.065	407.488	676.575	665.382	287.36	765.119	583.557	351.442	491.72	442.332	417.68	478.849	555.472	694.249	511.179	784.228	538.776	518.105	380.647	452.427	426.201	386.99	494.446
ENSG00000090273.14	1264.29	1067.48	1437.07	1412.34	1002.99	1815.68	1388.7	845.257	1242.47	1177.32	1103.61	1154.51	1272.21	1390.21	1108	1190.59	1303.93	1327.75	1022	1039.71	981.648	931.166	1091.94
ENSG00000090316.16	848.801	888.984	1106.65	1010.39	755.567	1384.3	1254.13	678.514	962.366	799.375	864.518	825.904	832.04	1014.87	1102.7	975.02	1037.56	839.506	1142.93	754.044	728.543	788.687	766.348
ENSG00000090339.9	543.983	370.047	237.326	395.15	634.632	257.544	303.96	498.945	473.28	469.925	704.152	306.639	2185.27	296.68	168.627	60.7064	323.719	159.822	144.725	161.685	342.346	646.209	510.899
ENSG00000090372.15	860.994	1034.39	1532.78	932.215	1396.86	2028.16	1435.11	1613.56	884.217	1007.58	942.514	948.033	1011.22	946.47	1173.33	873.429	1115.28	927.32	1133.02	849.75	891.638	944.954	979.367
ENSG00000090376.11	917.268	591.205	1425.27	529.416	1300.33	948.619	1136.95	747.776	706.847	586.152	665.518	700.261	575.728	239.396	448.496	551.314	1096.42	756.082	473.827	386.448	496.978	902.67	674.56
ENSG00000090382.7	1072.02	726.164	727.712	820.043	1508.92	672.832	1552.29	7354.63	1523.45	1047.72	1427.26	267.101	1213.78	567.711	206.591	143.713	641.401	272.225	499.6	388.623	413.892	3422.24	466.736
ENSG00000090402.8	142.561	10.4484	451.05	396.85	24.4089	225.351	371.249	19.2395	24.586	122.916	119.545	62.3821	119.976	793.427	184.519	463.351	193.929	167.726	126.882	168.21	48.4669	38.6071	24.246
ENSG00000090432.7	586.189	444.928	545.456	663.682	352.82	638.493	452.46	292.441	511.915	449.021	443.922	504.329	526.647	648.934	545.611	504.235	552.359	518.983	353.883	403.124	436.972	439.385	481.457
ENSG00000090447.12	266.364	248.149	470.718	344.163	217.461	656.736	465.222	274.484	211.615	271.754	309.069	296.974	198.661	188.097	303.706	178.403	181.101	204.608	234.931	202.287	256.952	248.188	220.812
ENSG00000090470.15	571.182	602.524	654.285	599.948	423.828	644.932	502.347	452.77	634.845	524.276	786.522	573.74	565.6	489.907	578.277	505.474	927.39	652.461	546.189	566.258	410.815	513.842	758.555
ENSG00000090487.11	1007.31	899.433	559.879	1120.87	471.536	640.639	583.557	565.642	789.386	861.251	862.331	845.234	1164.7	1202.97	930.541	1128.64	886.642	935.223	720.653	792.472	897.792	835.567	923.081
ENSG00000090512.12	0	0	0	0	0	0	0	0	0	0	0	0	0	0	0	0	0	0.878144	0	0	0	0	0
ENSG00000090520.11	756.887	527.644	1165.65	715.519	789.962	1348.88	994.252	955.563	644.504	647.192	642.921	487.635	877.226	854.986	625.952	782.989	619.517	660.364	379.656	669.214	600.836	603.925	536.011
ENSG00000090530.10	1047.64	910.752	2268.36	933.064	977.467	3070.13	1459.47	886.301	853.485	1448.24	503.695	1100.91	1114.84	4649.41	1223.65	5853.84	874.569	1700.09	3206.76	1093.36	2717.99	568.075	1159.48
ENSG00000090534.20	37.5161	33.0866	2.62239	4.24893	3.32849	3.21929	3.48046	5.13054	12.293	4.18083	13.8498	7.02897	4.67438	10.2598	8.82866	7.43344	16.601	13.1722	6.93888	2.17513	8.46248	9.19216	12.123
ENSG00000090539.15	247.606	241.184	102.273	108.773	75.4458	122.333	112.535	85.9366	177.37	163.888	248.567	190.661	158.929	108.583	191.582	74.3344	362.203	138.747	163.559	84.83	185.405	165.459	180.113
ENSG00000090554.13	130.368	108.837	61.6261	108.773	44.3799	53.6549	59.1678	62.8491	120.296	113.719	130.479	134.429	81.8017	69.2539	121.836	55.7508	169.782	94.8396	107.057	68.154	133.092	157.186	103.046
ENSG00000090565.16	730.626	1032.65	879.81	707.871	682.341	835.943	1097.51	729.82	882.461	708.232	801.829	834.691	617.798	732.723	891.695	708.655	809.674	764.863	904.038	552.483	771.624	743.646	844.282
ENSG00000090581.10	786.9	634.74	496.942	758.858	416.061	636.347	569.635	533.576	648.894	636.322	605.746	580.769	679.344	762.648	940.252	806.528	792.318	540.937	769.225	513.33	797.781	591.975	556.793
ENSG00000090612.21	933.213	544.187	1907.79	960.257	1044.04	2114	1717.03	1281.35	866.656	1199.06	746.43	938.368	1008.11	1191.85	904.055	1133.6	848.158	839.506	752.373	1099.89	714.695	790.526	808.779
ENSG00000090615.15	3603.42	4066.17	4239.09	4042.43	3192.02	4610.03	3776.3	2916.71	3514.04	3685.82	3652.7	3517.12	4288.75	4121.03	3740.7	4089.63	4228.72	3921.79	4530.1	3385.95	3723.49	3392.83	3532.13
ENSG00000090621.14	1600.06	1538.53	3440.57	1726.76	2781.51	2311.45	2227.5	2404.94	1473.4	1720.83	2054.87	1829.29	1770.03	1609.08	1560.02	1893.05	1839.69	1671.11	1261.89	2257.06	1303.99	1922.08	1786.41
ENSG00000090659.18	60.0257	82.7165	52.4477	65.4335	67.6793	74.0438	83.5311	218.048	68.4895	78.5996	97.6774	26.3587	70.8948	25.6496	51.2062	16.1058	74.7043	42.1509	44.6071	47.1278	60.776	135.125	45.8943
ENSG00000090661.12	1019.5	1183.28	565.124	1240.69	485.96	701.806	595.159	597.708	853.485	903.059	667.705	723.984	1082.12	1433.81	1267.8	1288.46	828.539	890.438	1764.46	754.044	1198.59	631.501	849.477
ENSG00000090674.16	233.538	208.097	128.497	248.987	137.578	90.1402	136.898	118.002	244.104	224.929	215.036	202.962	212.684	193.227	240.14	234.153	254.296	222.17	216.097	192.861	219.255	209.581	191.371
ENSG00000090686.16	1266.17	1106.66	4060.76	1397.9	2801.48	3759.06	3666.09	3234.81	1368.91	1515.13	1493.59	1288.94	1382.06	1644.14	1280.16	1677.48	1381.65	1556.07	1484.92	1876.41	1523.25	1538.77	1569.93
ENSG00000090776.6	689.358	606.878	430.071	555.76	240.761	481.821	400.253	302.702	545.282	427.281	567.841	673.903	524.31	642.95	515.594	441.051	798.355	540.059	400.473	392.248	449.281	538.66	562.855
ENSG00000090857.13	1465	1498.47	978.15	913.519	1233.76	1351.03	1271.53	870.909	902.657	1254.25	1923.66	1760.76	1123.41	1840.79	987.044	1600.67	2127.94	1236.43	894.125	1144.84	1674.8	2525.09	1414.06
ENSG00000090861.15	1865.49	1844.14	2718.1	2425.29	2195.69	2967.12	2163.69	1600.73	2013.42	1729.19	1594.91	1592.94	2054.39	2588.04	2163.02	2407.2	2069.08	1891.52	2364.18	1618.3	1785.58	1661.94	1640.94
ENSG00000090863.11	6028.83	4831.51	9003.96	5871.17	5366.64	8153.4	7479.51	4718.82	5681.12	4804.61	4899.18	4940.49	5782.21	5532.62	5742.16	5674.19	5791.47	5246.91	4370.51	4677.25	4388.95	5181.62	4510.63
ENSG00000090889.12	31.8887	28.7331	19.6679	24.6438	21.0804	20.3889	9.28123	47.4575	19.3176	5.85316	29.1574	19.3297	10.9069	24.7946	13.243	6.19453	14.3372	11.4159	24.7817	7.97547	10.7704	27.5765	9.52523
ENSG00000090905.19	2711.47	2811.49	4123.7	2314.82	4334.8	3535.86	3386.49	3382.31	2565.72	2853.83	2591.37	2720.21	2601.29	2209.28	2649.48	1985.97	2556.55	2496.56	2655.61	3084.33	2733.38	2899.21	2796.09
ENSG00000090924.15	1132.05	928.166	371.068	511.571	397.2	291.883	319.042	264.223	713.872	719.103	988.437	1100.03	615.46	451.433	764.562	371.672	929.654	825.455	769.225	402.399	680.076	955.065	926.545
ENSG00000090932.11	0.937902	0.8707	1.31119	0	1.1095	0	0	2.56527	3.51228	0.836166	0	0	0.779064	0	2.6486	0	0	0	0.991269	0	0.769316	0	0
ENSG00000090971.5	120.989	124.51	57.6925	94.3262	41.0514	87.994	48.7265	47.4575	108.003	61.8763	128.293	107.192	90.3714	93.1935	105.061	101.59	92.8144	60.5919	58.4849	46.4027	84.6248	78.1333	98.716
ENSG00000090975.12	351.713	409.229	272.728	309.322	340.616	172.769	252.914	160.329	345.96	260.884	345.516	431.403	211.905	276.161	286.049	234.153	334.283	312.619	364.787	197.212	404.66	412.728	406.987
ENSG00000090989.18	958.536	583.369	1544.59	889.725	1358.02	1726.61	1711.23	1727.71	795.532	928.144	822.239	838.205	828.924	965.279	984.396	951.48	910.034	854.434	717.679	1155.72	854.71	847.517	676.291
ENSG00000091009.8	1047.64	552.024	2265.74	1146.36	1495.6	2297.5	2362.07	1610.99	1190.66	978.314	1051.85	853.142	1294.8	1274.78	596.817	1523.86	992.284	1102.07	518.434	1459.51	932.411	1121.44	1109.26
ENSG00000091010.6	2.81371	1.7414	2.62239	6.79828	1.1095	2.1462	0	0	1.75614	0.836166	1.45787	0	1.55813	2.56496	0.882866	0	1.50918	0	0	1.45009	1.53863	0.919216	2.59779
ENSG00000091039.17	2259.41	1416.63	4637.69	1798.15	2925.74	3711.85	3490.9	3188.63	1995.85	2060.31	1840.56	2041.04	2131.52	1773.24	1448.78	1905.44	2188.31	2015.34	1386.79	2051.15	1577.1	2192.33	2210.72
ENSG00000091073.19	394.857	493.687	85.2275	448.687	137.578	124.479	149.66	152.634	357.375	343.664	447.566	409.438	407.45	405.263	443.199	301.054	444.453	392.53	490.678	334.97	503.902	436.627	369.752
ENSG00000091106.19	53.4604	15.6726	40.647	16.9957	23.2994	33.266	38.2851	48.7401	22.8298	18.3956	30.6153	22.8442	28.0463	9.40485	14.1259	21.0614	34.7111	28.1006	20.8167	22.4763	23.0795	38.6071	17.3186
ENSG00000091127.14	243.855	183.718	448.428	281.279	432.704	659.955	428.097	368.116	246.738	275.099	239.091	215.262	263.324	279.58	198.645	397.689	234.677	201.095	191.315	453.152	305.419	288.634	223.41
ENSG00000091128.13	12.1927	4.3535	22.2903	1.69957	2.21899	20.3889	27.8437	17.9569	11.4149	13.3787	9.47616	6.15035	10.1278	3.41994	2.6486	2.47781	20.3739	14.0503	11.8952	6.52539	6.92385	2.75765	5.19558
ENSG00000091129.21	52.5225	110.579	909.968	33.9914	83.2123	159.892	271.476	74.3929	116.783	71.0741	34.9889	25.48	48.3019	95.7584	72.395	91.6791	181.856	99.2303	120.935	49.3029	50.0056	61.5875	95.2523
ENSG00000091136.14	2492.94	2715.71	8192.33	1669.83	2292.22	2953.17	3200.86	2444.7	2623.68	1464.13	2328.22	2699.13	1580.72	1320.1	1288.1	1604.38	3806.15	2099.64	1670.29	1569.72	1523.25	1768.57	1357.78
ENSG00000091137.14	2103.71	682.629	187.501	5036.68	768.881	110.529	85.8514	4643.14	666.456	362.896	1512.54	104.556	1626.68	265.901	89.1695	120.174	205.248	146.65	389.569	139.208	185.405	1442.25	73.6041
ENSG00000091138.13	25.3234	21.7675	27.535	55.236	24.4089	23.6082	83.5311	23.0874	31.6105	24.2488	51.7544	15.8152	27.2672	185.532	22.9545	47.0785	27.1652	71.1297	43.6158	47.8528	14.617	13.7882	21.6483
ENSG00000091140.14	1542.85	772.311	2725.97	1472.68	1761.88	2607.63	1979.22	1725.14	1206.47	1256.76	1186.71	1398.77	1486.45	1564.62	994.99	1357.84	1239.03	1364.64	745.434	1380.48	843.171	1068.13	1175.07
ENSG00000091157.13	1304.62	1496.73	2908.23	1447.18	2341.04	3076.57	2041.87	1610.99	1040.51	1063.6	1016.87	1146.6	1198.98	2140.89	1361.38	1577.13	1027.75	1494.6	1197.45	1252.87	1337.07	1234.51	1123.98
ENSG00000091164.13	1241.78	844.579	2084.8	1461.63	935.306	2388.72	1903.81	1408.33	1043.15	985.003	1038.73	959.455	1329.08	1522.73	1033.84	1595.71	1148.48	1065.19	543.216	1190.52	967.031	863.144	1096.27
ENSG00000091181.19	27.1992	40.0522	177.011	131.717	56.5843	360.561	62.6483	29.5006	21.0737	168.069	62.6885	100.163	88.8133	949.89	108.593	698.743	37.7294	63.2264	56.5023	103.681	164.634	32.1726	51.9558
ENSG00000091262.15	227.91	340.444	91.7835	73.9313	83.2123	92.2864	95.1326	78.2408	192.297	178.939	201.915	132.672	112.964	392.439	573.863	444.768	150.918	185.288	152.655	158.784	331.575	203.147	148.074
ENSG00000091317.8	2268.79	1126.69	2649.92	2642.83	1663.14	4208.69	2865.58	2321.57	1868.53	2132.22	1698.42	1560.43	2756.33	3743.98	1673.03	3680.79	1726.5	1963.53	1499.79	2267.93	1727.88	1612.3	1954.4
ENSG00000091409.15	2565.16	1829.34	6675.28	3390.64	5075.95	7535.29	7071.14	5995.04	2146	2720.05	2610.32	3069.03	3390.49	4121.89	3243.65	3317.79	1737.06	2683.61	1612.79	4350.26	2935.71	2609.65	1845.3
ENSG00000091428.18	207.276	307.357	489.075	181.854	350.601	346.611	393.292	379.66	251.128	193.99	213.578	197.69	296.823	147.913	257.797	100.351	270.897	201.095	168.516	203.012	206.177	285.876	229.471
ENSG00000091436.17	6176.08	4210.7	10098.8	4587.14	6340.77	9913.28	8280.02	5020.23	4761.78	5118.17	3885.23	4927.31	4131.37	3566.15	3772.49	4115.65	5612.63	5673.69	1926.04	3275.74	2589.52	4783.6	6510.93
ENSG00000091482.8	9.37902	2.6121	2.62239	0	1.1095	7.51169	46.4062	2.56527	1.75614	3.34466	0	60.6249	1.55813	2.56496	1.76573	8.67235	1.50918	3.51258	1.98254	10.8756	0	4.59608	9.52523
ENSG00000091483.6	640.587	438.833	1720.28	742.712	779.976	2264.24	1511.68	1176.18	540.892	597.859	517.544	623.821	640.39	784.022	560.62	776.795	602.162	732.372	326.128	590.91	443.896	462.366	599.224
ENSG00000091490.11	1002.62	958.64	1155.16	1003.6	963.043	2160.15	900.279	1164.63	792.02	1402.25	1220.24	817.997	1863.52	2081.04	1409.94	2091.27	652.719	958.933	799.954	1072.34	950.875	1574.62	956.853
ENSG00000091513.16	1439.68	511.101	1502.63	1063.93	1008.53	1073.1	484.944	4564.9	503.135	2437.42	3510.55	1308.27	848.4	625.85	1449.67	559.986	1262.43	389.896	658.203	524.206	745.468	4123.6	703.135
ENSG00000091527.15	2448.86	1493.25	3692.32	2604.59	2453.1	4524.18	3154.46	2900.04	2132.83	2139.75	2193.37	1977.78	2364.46	2510.24	1504.4	2231.27	2123.41	2165.5	1227.19	2117.85	1892.52	2153.72	2190.8
ENSG00000091536.19	110.672	163.692	52.4477	85.8283	97.6357	41.8508	55.6874	116.72	88.6851	106.193	92.5748	198.568	88.0342	82.0787	86.5209	100.351	132.808	103.621	115.978	82.6549	127.707	107.548	109.973
ENSG00000091542.9	2593.3	1922.51	3002.63	2838.28	1492.27	3292.26	2263.46	1659.73	2268.93	1973.35	1958.65	2181.62	2270.19	2425.6	2003.22	2356.4	2343.75	2219.95	1834.84	1745.9	1890.98	1716.18	2264.41
ENSG00000091583.11	0.937902	2.6121	2.62239	0	0	0	2.32031	1.28264	4.39035	0	0.728936	0.878622	0.779064	0	0.882866	1.23891	0	0.878144	1.98254	0	2.30795	2.75765	0
ENSG00000091592.16	464.262	590.334	485.141	494.575	497.055	296.175	723.936	451.488	514.549	530.129	965.111	864.564	508.729	246.236	344.318	335.744	792.318	504.055	466.888	624.262	502.364	1034.12	578.441
ENSG00000091622.16	604.947	551.153	280.595	565.957	320.645	451.774	248.273	303.985	485.573	547.689	591.167	874.229	540.67	625.85	670.095	511.669	440.68	475.076	518.434	463.302	483.9	372.282	800.119
ENSG00000091640.8	542.107	444.057	930.947	673.88	643.508	1108.51	950.166	796.517	540.014	486.649	475.995	492.028	503.275	626.705	569.449	625.648	516.893	538.302	500.591	461.127	450.819	409.051	504.837
ENSG00000091651.9	291.688	445.798	382.868	239.639	581.376	290.81	380.53	506.641	434.645	350.353	320.003	360.235	335.776	365.934	451.145	266.365	332.774	338.085	476.8	372.672	415.431	409.051	463.273
ENSG00000091656.19	465.199	1357.42	1069.93	307.622	1522.23	1440.1	495.386	684.927	295.91	699.035	537.226	901.466	507.95	613.88	402.587	589.72	646.683	705.15	252.774	437.926	483.131	721.584	695.342
ENSG00000091664.9	4.68951	0	1.31119	0	3.32849	0	0	1.28264	0.878071	0	3.64468	0.878622	0.779064	2.56496	1.76573	4.95563	4.52753	1.75629	0	3.62521	0	2.75765	3.46372
ENSG00000091704.10	1.8758	2.6121	2.62239	3.39914	2.21899	2.1462	4.64062	2.56527	3.51228	0.836166	4.37361	7.02897	4.67438	7.69488	8.82866	2.47781	2.26377	3.51258	0.991269	3.62521	6.92385	11.9498	0.86593
ENSG00000091732.17	238.227	131.476	182.256	174.206	115.388	209.254	219.269	128.264	152.784	219.075	155.263	164.302	213.463	185.532	194.231	203.181	193.175	171.238	196.271	152.984	176.173	165.459	160.197
ENSG00000091831.23	714.681	721.81	461.54	918.618	562.515	906.768	858.514	814.473	367.912	828.64	813.492	885.651	817.238	512.137	506.765	613.259	498.783	632.264	453.01	417.625	616.222	663.674	577.575
ENSG00000091844.8	156.63	128.864	255.683	346.712	261.841	370.219	212.308	266.788	87.8071	181.448	166.926	157.273	353.695	458.273	193.348	147.43	178.083	197.582	58.4849	351.646	186.944	118.579	202.628
ENSG00000091879.13	310.446	253.374	683.131	232.841	391.652	426.02	284.238	268.071	339.813	183.956	263.875	186.268	243.068	159.882	214.536	80.5289	387.104	155.431	242.861	246.515	248.489	267.492	226.008
ENSG00000091947.10	390.167	292.555	327.798	416.395	252.965	474.309	352.687	354.007	311.715	265.065	286.472	286.431	303.835	338.575	334.606	422.467	329.755	330.182	266.651	307.418	293.879	206.824	263.243
ENSG00000091972.18	280.433	361.34	363.2	272.781	217.461	260.763	407.214	207.787	360.009	255.031	400.915	377.807	322.532	167.577	185.402	116.457	147.145	203.729	93.1793	192.136	247.72	507.407	354.165
ENSG00000091986.15	5271.95	3332.17	31969.5	2260.43	5631.81	6278.7	8268.42	4458.44	4473.77	2579.57	3563.04	2693.85	2324.73	2063.94	1787.8	2345.25	6690.19	3153.42	1237.1	2091.75	1407.08	3762.35	3009.97
ENSG00000092009.10	32.8266	5.2242	1.31119	3.39914	11.095	3.21929	5.80077	20.5222	5.26842	13.3787	13.1208	12.3007	24.93	5.12992	15.8916	8.67235	22.6377	8.78144	3.96508	15.9509	13.8477	22.0612	12.123
ENSG00000092010.15	1427.49	1176.32	2307.7	1668.13	2081.42	2872.68	2171.81	1958.58	1087.93	1258.43	1306.98	1020.96	1376.61	1689.45	972.035	1366.51	1303.93	960.69	1192.5	978.808	1163.21	1359.52	1067.69
ENSG00000092020.10	314.197	208.097	793.272	257.485	470.427	732.926	531.35	568.207	308.203	325.269	262.417	233.713	325.649	334.3	235.725	465.829	329.755	331.06	189.332	395.873	246.181	295.068	339.445
ENSG00000092036.18	372.347	254.244	451.05	312.721	254.075	379.877	422.296	548.968	336.301	331.122	310.527	401.53	272.672	260.771	310.769	303.532	318.437	356.526	351.901	275.516	292.34	327.241	306.539
ENSG00000092051.17	1115.17	767.087	748.691	569.356	581.376	579.473	198.386	269.353	722.652	833.657	705.61	1276.64	769.715	529.236	924.361	415.034	1038.31	1169.69	925.845	355.271	576.987	595.652	1227.89
ENSG00000092054.13	5.62741	9.5777	1.31119	7.64807	4.43799	3.21929	4903.97	1.28264	2.63421	110.374	19.6813	10671.7	2.33719	2.56496	8.82866	0	4.52753	2.63443	6.93888	1011.43	0.769316	3.67686	9.52523
ENSG00000092067.5	0.937902	0	1.31119	0	0	1.0731	1.16015	0	0.878071	1.67233	0	0	0	0	0	0	0.754589	0	0.991269	0	0.769316	1.83843	0.86593
ENSG00000092068.20	1740.75	1893.77	1287.59	3404.24	2430.91	2898.44	1795.92	1245.44	2327.77	2133.06	1315.73	1634.24	2340.31	3886.77	2551.48	3888.93	1767.25	2250.68	3595.33	2265.03	2561.05	1380.66	2017.62
ENSG00000092094.11	392.043	404.005	519.232	459.734	440.47	535.476	524.389	678.514	343.326	512.57	471.621	557.046	371.613	411.248	563.269	327.071	392.386	412.728	424.263	408.924	421.585	477.992	347.238
ENSG00000092096.16	1098.28	973.442	580.858	849.785	391.652	700.733	541.792	255.244	985.195	913.929	810.576	943.64	918.516	1027.69	1388.75	1247.58	1009.64	1105.58	1308.48	659.789	1154.74	598.409	827.829
ENSG00000092098.17	508.343	498.911	533.655	463.983	431.594	597.716	548.753	379.66	542.648	514.242	516.815	477.092	437.834	495.892	617.123	449.723	511.611	453.122	537.268	379.922	553.908	574.51	337.713
ENSG00000092108.21	1027.94	816.716	2370.64	1188	1727.49	2533.58	2287.82	1749.51	1022.07	1075.31	919.917	912.888	1217.68	1449.2	970.27	1708.45	1150.75	1164.42	1125.09	1471.84	1053.19	1081.92	1065.96
ENSG00000092140.16	531.79	467.566	470.718	447.837	663.479	564.45	548.753	584.882	492.598	609.565	459.229	468.305	606.891	624.995	517.359	620.692	498.029	653.339	476.8	641.663	478.515	590.137	629.531
ENSG00000092148.13	5053.42	4695.68	14002.2	4715.46	10123	13224.9	11660.7	10143.1	4965.49	4589.71	4655.71	4932.58	5054.57	5263.29	4182.14	5634.55	4881.44	4788.52	4070.15	5508.15	4773.61	5708.33	4904.63
ENSG00000092199.17	4648.24	3737.91	11092.7	5888.16	6969.86	14292.6	10885.7	9179.82	4485.19	4703.43	4485.87	4383.44	5744.04	6298.68	4101.8	6146.22	4620.35	5295.21	4441.88	5679.99	3875.82	4390.17	4831.89
ENSG00000092200.12	21.5717	47.0178	30.1574	16.1459	23.2994	17.1696	26.6835	30.7832	34.2448	25.9211	26.9706	29.8731	24.93	34.1994	22.9545	22.3003	18.1101	23.7099	19.8254	23.2014	10.0011	33.0918	41.5646
ENSG00000092201.10	2564.22	2134.96	5326.07	2579.95	3574.8	5892.38	4193.96	4089.04	2132.83	2457.49	2129.22	2196.55	2328.62	2680.38	2123.29	2341.53	2398.08	2375.38	1891.34	2432.52	1889.44	2131.66	2337.15
ENSG00000092203.15	1661.96	1426.21	1461.98	1511.77	1089.53	1557.07	1239.04	888.866	1476.92	1493.39	1239.19	1515.62	1509.83	1527.01	1425.83	1625.45	1746.87	1607	1242.06	1510.26	1410.16	1354.92	1697.22
ENSG00000092208.17	170.698	127.993	191.434	120.67	130.921	216.766	190.265	159.047	129.076	142.148	155.263	151.123	158.15	155.607	107.71	123.891	159.218	154.553	124.9	154.434	125.399	136.044	147.208
ENSG00000092295.12	55.3362	46.1471	26.2239	56.0858	34.3944	52.5818	37.1249	28.218	53.5623	66.8933	56.128	87.8622	47.5229	49.5892	89.1695	96.6347	44.5207	36.0039	50.5547	33.352	77.7009	34.9302	54.5536
ENSG00000092330.18	726.874	558.989	899.478	788.601	569.172	949.692	799.346	640.035	608.503	710.741	558.365	545.624	708.169	835.321	767.211	738.389	716.859	629.629	508.521	569.884	643.148	612.198	671.096
ENSG00000092345.13	0	0	3.93358	0.849785	0	0	1.16015	0	6.1465	0	5.10255	0.878622	0.779064	0	0	1.23891	0	0	2.97381	0	0	0.919216	0.86593
ENSG00000092377.15	106.921	104.484	56.3813	169.957	42.1609	79.4092	71.9295	80.806	102.734	61.0401	67.0621	128.279	136.336	131.668	133.313	161.058	105.642	108.012	174.463	199.387	166.172	61.5875	64.9448
ENSG00000092421.16	473.641	696.56	854.898	520.918	1005.2	685.71	851.553	654.144	870.168	765.092	669.892	460.398	677.785	860.116	717.77	966.347	427.852	622.604	1044.8	883.102	1043.96	685.735	914.422
ENSG00000092439.16	1978.04	1535.91	3447.13	2183.1	2838.09	3504.74	2968.83	3177.09	1941.41	2017.67	1779.33	2026.98	2094.9	2562.39	1866.38	2699.58	1761.21	2256.83	1948.84	2390.47	1904.06	2330.21	2372.65
ENSG00000092445.12	543.045	543.317	388.113	295.725	265.17	502.21	291.199	260.375	261.665	317.743	360.823	309.275	313.963	330.88	503.234	310.966	378.049	415.362	335.049	183.436	360.04	263.815	238.131
ENSG00000092470.12	107.859	104.484	304.197	147.863	200.819	303.687	245.953	238.57	113.271	93.6506	126.835	176.603	88.8133	65.8339	101.53	101.59	187.893	124.696	111.022	137.033	92.318	184.762	154.136
ENSG00000092529.25	241.041	309.969	216.347	160.609	357.258	198.523	411.855	360.421	251.128	279.279	349.889	483.242	153.476	145.348	275.454	141.235	296.553	265.199	362.805	254.49	300.033	398.94	276.232
ENSG00000092531.10	1130.17	936.002	3013.12	1146.36	2267.81	4255.91	3184.62	3039.85	936.901	1143.87	906.067	938.368	1371.15	1337.2	1150.37	1418.55	935.69	1203.94	1107.25	1279.7	1134.74	893.478	972.439
ENSG00000092607.15	5.62741	10.4484	5.24477	1.69957	8.87597	4.29239	25.5234	0	5.26842	2.5085	2.18681	99.2842	8.5697	2.56496	2.6486	12.3891	6.7913	1.75629	4.95635	13.7758	5.38521	4.59608	0.86593
ENSG00000092621.12	1093.59	813.234	1711.11	1223.69	1168.3	1502.34	1584.77	1164.63	1368.03	954.065	686.657	1071.92	1088.35	1588.56	1779.86	1515.18	826.275	1264.53	1452.21	1292.03	1464.78	585.54	692.744
ENSG00000092758.18	48.7709	23.5089	26.2239	26.3433	29.9564	33.266	11.6015	16.6743	17.5614	29.2658	50.2966	54.4745	39.7322	32.4895	59.152	14.8669	12.0734	20.1973	8.92142	13.7758	51.5442	31.2533	41.5646
ENSG00000092820.18	3988.9	3332.17	8276.25	5404.63	4827.42	8551.52	6444.65	4346.85	3631.7	4150.73	3878.67	4605.73	4863.69	8052.26	3308.1	6130.11	3985.74	4110.59	3608.22	5004.25	3252.67	3529.79	3704.45
ENSG00000092841.18	14511.2	9511.52	29737.9	12945.6	13284	27664.5	24204.3	15648.2	10471.9	9002.16	8487	11242	9583.26	9469.83	8352.8	10654.6	12293	11526.5	5934.73	6623.99	6789.99	9767.59	13346.6
ENSG00000092847.12	3164.48	2518.06	2632.88	2953.85	2061.45	2842.64	2312.19	1953.45	2658.8	2410.67	2566.58	2532.19	2778.14	3449.87	3032.64	3912.47	2809.33	2839.04	2391.93	2207.76	2882.63	2032.39	2698.24
ENSG00000092850.12	5.62741	6.0949	5.24477	8.49785	7.76648	18.2427	9.28123	10.2611	7.90264	9.19782	13.8498	15.8152	8.5697	9.40485	9.71153	4.95563	7.54589	8.78144	4.95635	7.97547	7.69316	9.19216	7.79337
ENSG00000092853.14	72.2185	100.13	140.298	67.133	139.797	81.5554	70.7694	116.72	87.8071	66.0571	111.527	78.1973	54.5345	76.9488	77.6922	56.9897	109.415	77.2767	110.031	73.9544	77.7009	103.871	99.582
ENSG00000092871.16	1035.44	936.002	1130.25	1520.27	853.203	1141.78	926.963	683.645	931.633	964.099	774.13	936.611	1306.49	1475.71	1103.58	1107.58	993.794	1169.69	1496.82	929.505	1170.9	938.519	942.998
ENSG00000092929.11	157.568	209.839	76.0492	92.6266	128.702	112.675	125.297	124.416	148.394	124.589	271.164	197.69	137.894	83.7886	166.862	71.8566	161.482	148.406	145.717	106.581	163.864	270.249	96.9842
ENSG00000092931.11	417.366	372.66	510.054	547.262	450.456	530.11	453.62	516.902	391.62	445.676	542.328	502.572	439.392	547.191	539.431	545.119	412.76	399.556	379.656	394.423	455.435	478.911	421.708
ENSG00000092964.18	3165.42	2463.21	4397.74	1759.06	2348.8	2636.6	3867.95	1843.15	2783.48	2080.38	2558.56	2252.79	1780.94	1023.42	1633.3	1050.59	3680.13	2031.15	1360.02	1417.46	1749.43	2264.95	2185.61
ENSG00000092969.12	2803.39	1253.81	4675.71	1484.57	1736.36	2531.44	2212.41	1395.51	1676.24	2090.41	1605.12	1737.91	1353.23	1385.08	1273.09	981.214	2282.63	1859.91	403.447	1136.87	578.526	1638.04	2541.5
ENSG00000092978.11	635.898	593.817	1148.6	646.687	976.357	1476.58	1179.88	969.672	674.358	660.571	603.559	502.572	807.889	955.019	648.024	756.972	578.015	704.271	707.766	946.181	671.613	703.2	527.351
ENSG00000093000.19	1215.52	1184.15	2086.11	1669.83	2316.63	2477.78	1790.12	2310.03	1375.94	1344.55	1374.04	1314.42	1708.49	1485.97	1420.53	1873.23	1386.93	1376.05	1703	1750.98	1473.24	1324.59	1265.12
ENSG00000093009.10	22.5096	20.8968	18.3567	12.7468	21.0804	12.8772	5.80077	20.5222	10.5368	5.85316	10.2051	22.8442	3.11625	9.40485	7.06293	4.95563	9.80966	23.7099	10.904	14.5009	10.7704	11.9498	12.989
ENSG00000093010.14	1147.05	961.253	941.436	1462.48	647.946	1450.83	1127.67	855.518	870.168	881.319	869.62	1006.9	1061.08	1381.66	1130.07	1273.6	1088.87	980.887	1259.9	891.803	1047.81	662.755	787.13
ENSG00000093072.18	1502.52	592.076	676.575	1107.27	330.63	241.447	410.694	546.403	892.12	746.696	1363.84	1306.51	1189.63	507.862	746.905	967.586	915.316	908.879	898.09	647.463	787.011	1217.04	1017.47
ENSG00000093100.13	115.362	93.1649	66.8708	57.7854	84.3218	81.5554	52.2069	74.3929	115.027	56.8593	120.274	103.677	94.2667	74.3838	95.3495	42.1228	86.7777	146.65	97.1444	66.7039	60.776	94.6792	98.716
ENSG00000093134.15	80.6596	55.7248	27.535	79.03	64.3508	45.0701	48.7265	69.2623	38.6351	53.5146	88.9302	28.9945	78.6854	48.7342	45.0262	53.273	27.1652	49.1761	63.4412	37.7022	33.0806	91.9216	51.0899
ENSG00000093144.19	894.759	537.222	1646.86	861.682	1051.8	1392.88	1657.86	1210.81	850.851	792.685	681.555	698.504	677.785	786.587	593.286	885.818	787.791	814.039	567.006	845.4	614.684	814.425	843.416
[truncated: 58,663 more rows]
